# Supplementary material for: Roles of SNORD115 and SNORD116 ncRNA clusters during neuronal differentiation
Source: Nat Commun. 2024 Nov 30;15:10427. doi: 10.1038/s41467-024-54573-8 (PMC11608373; doi:10.1038/s41467-024-54573-8)
Supplement: Supplementary file 3 — Supplementary Dataset 1 [file 41467_2024_54573_MOESM3_ESM.xlsx]

## Sheet: RNA-seq samples
MS data generated for this publication and subbmited to the repository
NOTE: data from homozygous clone D115-2/12 is not included in the RNA-seq analysis, for details look into the Methods section
RNAseq samples:	cell type	clone:	day of differentiation	RIN after DNase treatment	Number of input reads	Uniquely mapped reads number	Uniquely mapped reads %
WTd001A	WT	WT	D00	9.3	39257437	30897621	0.7871
WTd001B	WT	WT	D00	7.9	22152907	17352875	0.7833
WTd001C	WT	WT	D00	9.2	26158741	21320720	0.8151
WTd001D	WT	WT	D00	9.2	27875654	23812210	0.8542
WTd061A	WT	WT	D06	9.1	31504556	27544456	0.8743
WTd061B	WT	WT	D06	8.5	23896093	21593369	0.9036
WTd061C	WT	WT	D06	9	28214113	25758071	0.9129
WTd061D	WT	WT	D06	9	23650592	20869619	0.8824
WTd101A	WT	WT	D10	9.3	35722395	31531668	0.8827
WTd101B	WT	WT	D10	7.8	26244685	24314912	0.9265
WTd101C	WT	WT	D10	8.9	22907714	20910253	0.9128
WTd101D	WT	WT	D10	9.1	35760988	32525211	0.9095
WTd151A	WT	WT	D15	9.3	37154049	32449119	0.8734
WTd151B	WT	WT	D15	8.9	35118737	31670100	0.9018
WTd151C	WT	WT	D15	8.9	37441081	34134567	0.9117
115d002A	H115	D115-2/12	D00	8.9	26079066	20820945	0.7984
115d002B	H115	D115-2/12	D00	9.3	26467273	21169928	0.7999
115d003A	H115	H115-2/26	D00	9.4	31908464	25873042	0.8109
115d003B	H115	H115-2/26	D00	8.8	29954238	23484216	0.784
115d062A	H115	D115-2/12	D06	8.5	23452989	21150153	0.9018
115d062B	H115	D115-2/12	D06	9.2	28429422	25567463	0.8993
115d063A	H115	H115-2/26	D06	9.2	32867312	29676361	0.9029
115d063B	H115	H115-2/26	D06	8	23429877	21513437	0.9182
115d102A	H115	D115-2/12	D10	8	26588082	24473860	0.9205
115d102B	H115	D115-2/12	D10	8.7	29851758	27426550	0.9188
115d103A	H115	H115-2/26	D10	9	30736031	27729557	0.9022
115d103B	H115	H115-2/26	D10	7.7	22471834	20728335	0.9224
115d152A	H115	D115-2/12	D15	7.3	22957568	21302340	0.9279
115d152B	H115	D115-2/12	D15	8.5	27337936	25273441	0.9245
115d153A	H115	H115-2/26	D15	9	31572044	28168454	0.8922
115d153B	H115	H115-2/26	D15	9	38458993	35396852	0.9204
116d004A	H116	H116-1/1	D00	8.8	24660267	19301109	0.7827
116d004B	H116	H116-1/1	D00	9.2	29427815	23617309	0.8026
116d005A	H116	H116-2/15	D00	9.5	28880123	23143466	0.8014
116d005B	H116	H116-2/15	D00	8.6	24137255	18562019	0.769
116d064A	H116	H116-1/1	D06	8.1	25782007	23567364	0.9141
116d064B	H116	H116-1/1	D06	9.2	35305360	32091662	0.909
116d065A	H116	H116-2/15	D06	9.4	27921242	25268818	0.905
116d065B	H116	H116-2/15	D06	8.4	28920770	26312161	0.9098
116d104A	H116	H116-1/1	D10	8.6	22921525	20891125	0.9114
116d104B	H116	H116-1/1	D10	9	29614260	26723951	0.9024
116d105A	H116	H116-2/15	D10	9.1	29614260	26723951	0.9024
116d105B	H116	H116-2/15	D10	8.6	24125346	22383611	0.9278
116d104C	H116	H116-2/15	D10	8.9	30470873	27941716	0.917
116d155A	H116	H116-2/15	D15	8.6	36246270	33364758	0.9205
116d155B	H116	H116-2/15	D15	9	26022020	23428032	0.9003
116d155C	H116	H116-2/15	D15	9	34207743	31262343	0.9139

## Sheet: RNA-seq Spearman correlations
	115d002A	115d002B	115d003A	115d003B	115d062A	115d062B	115d063A	115d063B	115d102A	115d102B	115d103A	115d103B	115d152A	115d152B	115d153A	115d153B	116d004A	116d004B	116d005A	116d005B	116d064A	116d064B	116d065A	116d065B	116d104A	116d104B	116d104C	116d105A	116d105B	116d155A	116d155B	116d155C	WTd001A	WTd001B	WTd001C	WTd001D	WTd061A	WTd061B	WTd061C	WTd061D	WTd101A	WTd101B	WTd101C	WTd101D	WTd151A	WTd151B	WTd151C
115d002A	1	0.930297	0.920899	0.922211	0.883165	0.883164	0.861263	0.855986	0.858516	0.857492	0.848027	0.856066	0.848649	0.842476	0.861623	0.855709	0.919713	0.92191	0.920187	0.918154	0.867519	0.873055	0.861789	0.85611	0.862633	0.862385	0.850977	0.845561	0.858209	0.835036	0.868605	0.852217	0.924451	0.920367	0.922786	0.920129	0.883182	0.869993	0.877016	0.875042	0.870094	0.856111	0.858383	0.861509	0.866576	0.863506	0.856654
115d002B	0.930297	1	0.923567	0.92146	0.883315	0.883819	0.861279	0.856216	0.858519	0.857823	0.848776	0.855722	0.848498	0.842324	0.862546	0.856225	0.919905	0.923572	0.921732	0.920415	0.868589	0.874679	0.861703	0.856908	0.863597	0.863571	0.851293	0.845475	0.859706	0.834916	0.867319	0.852924	0.926782	0.919132	0.923509	0.920877	0.882563	0.870926	0.878475	0.875745	0.870044	0.85676	0.858692	0.861427	0.864989	0.862692	0.856054
115d003A	0.920899	0.923567	1	0.931453	0.875185	0.877171	0.864449	0.858791	0.856512	0.854921	0.854636	0.859921	0.847132	0.840113	0.870655	0.862637	0.923025	0.928885	0.932351	0.928099	0.86854	0.874601	0.862615	0.859364	0.865953	0.867491	0.85491	0.852205	0.86314	0.841057	0.873032	0.856849	0.931939	0.922511	0.928089	0.925891	0.882378	0.868807	0.875478	0.874613	0.870074	0.857365	0.860343	0.86322	0.866585	0.86368	0.857196
115d003B	0.922211	0.92146	0.931453	1	0.873732	0.875372	0.862371	0.858349	0.851698	0.851048	0.850848	0.857927	0.842912	0.835638	0.865724	0.857789	0.926469	0.926844	0.929762	0.929076	0.866285	0.872389	0.860704	0.857035	0.86268	0.862925	0.852071	0.846122	0.858739	0.83544	0.870162	0.853121	0.928283	0.926535	0.929547	0.924401	0.879455	0.867451	0.874482	0.871548	0.866575	0.854359	0.857351	0.859374	0.863385	0.861761	0.853479
115d062A	0.883165	0.883315	0.875185	0.873732	1	0.931975	0.917074	0.912527	0.917625	0.917733	0.901551	0.902392	0.901993	0.897529	0.89873	0.90272	0.870699	0.87268	0.874487	0.870667	0.919505	0.923211	0.916574	0.912442	0.907285	0.908565	0.901305	0.900084	0.904979	0.888525	0.90462	0.900787	0.882439	0.876455	0.880248	0.873807	0.925184	0.924716	0.928379	0.924353	0.920489	0.912074	0.915645	0.918987	0.912844	0.913045	0.910757
115d062B	0.883164	0.883819	0.877171	0.875372	0.931975	1	0.916987	0.911216	0.917093	0.917181	0.901344	0.900064	0.90033	0.897358	0.899472	0.902627	0.871395	0.874348	0.87565	0.870601	0.918672	0.924257	0.917334	0.912105	0.906185	0.908185	0.900527	0.900043	0.903148	0.886986	0.903415	0.90028	0.883647	0.876924	0.880824	0.875479	0.9275	0.924941	0.929303	0.924487	0.922568	0.910729	0.914128	0.919487	0.913839	0.913979	0.912074
115d063A	0.861263	0.861279	0.864449	0.862371	0.917074	0.916987	1	0.926179	0.91494	0.916197	0.919273	0.91311	0.90312	0.902549	0.912109	0.914453	0.855076	0.85871	0.862949	0.856709	0.922561	0.925381	0.930802	0.926003	0.9132	0.917413	0.911279	0.920511	0.913956	0.906175	0.908701	0.911561	0.868565	0.860792	0.863739	0.859474	0.923638	0.923767	0.924761	0.920434	0.921297	0.916995	0.918723	0.92327	0.914342	0.913654	0.916806
115d063B	0.855986	0.856216	0.858791	0.858349	0.912527	0.911216	0.926179	1	0.917691	0.917655	0.919595	0.917679	0.90599	0.905995	0.907571	0.914582	0.851555	0.854453	0.857266	0.853862	0.918283	0.915791	0.922046	0.928239	0.916329	0.917007	0.912536	0.919709	0.91918	0.909172	0.907511	0.913793	0.862126	0.855773	0.859528	0.854827	0.911517	0.923128	0.91729	0.913249	0.913906	0.918904	0.919023	0.922288	0.904715	0.907509	0.914739
115d102A	0.858516	0.858519	0.856512	0.851698	0.917625	0.917093	0.91494	0.917691	1	0.933207	0.918381	0.917511	0.921976	0.923397	0.910841	0.918881	0.848461	0.850825	0.854351	0.849363	0.911118	0.912309	0.910673	0.914568	0.918707	0.919954	0.917908	0.915835	0.916128	0.910331	0.912458	0.919418	0.860646	0.853365	0.857789	0.852545	0.91058	0.918284	0.915084	0.910975	0.919392	0.924465	0.924168	0.927726	0.913401	0.916159	0.924263
115d102B	0.857492	0.857823	0.854921	0.851048	0.917733	0.917181	0.916197	0.917655	0.933207	1	0.921346	0.91786	0.925649	0.925172	0.912891	0.92205	0.847338	0.851578	0.854552	0.847768	0.912267	0.912997	0.911746	0.916041	0.918535	0.920056	0.919885	0.920353	0.91904	0.913262	0.913737	0.919853	0.860896	0.852197	0.85678	0.851248	0.91162	0.91792	0.915471	0.909181	0.921704	0.9272	0.925095	0.929539	0.91543	0.91921	0.927309
115d103A	0.848027	0.848776	0.854636	0.850848	0.901551	0.901344	0.919273	0.919595	0.918381	0.921346	1	0.926755	0.918663	0.918031	0.925492	0.930202	0.844611	0.848556	0.853638	0.847446	0.906398	0.907032	0.910866	0.916719	0.922883	0.925075	0.925003	0.929608	0.924111	0.92614	0.917587	0.926346	0.857864	0.849685	0.853189	0.849052	0.905818	0.909202	0.905809	0.901643	0.919055	0.922817	0.920951	0.925137	0.912274	0.914439	0.922141
115d103B	0.856066	0.855722	0.859921	0.857927	0.902392	0.900064	0.91311	0.917679	0.917511	0.91786	0.926755	1	0.918172	0.916695	0.921462	0.927423	0.852678	0.855557	0.858964	0.854957	0.9051	0.904099	0.905805	0.913221	0.920978	0.922428	0.921519	0.920289	0.926184	0.918531	0.920107	0.926237	0.862447	0.856611	0.860582	0.854999	0.902924	0.909197	0.905393	0.901706	0.912955	0.923236	0.920442	0.920523	0.908003	0.910449	0.919377
115d152A	0.848649	0.848498	0.847132	0.842912	0.901993	0.90033	0.90312	0.90599	0.921976	0.925649	0.918663	0.918172	1	0.931424	0.914921	0.921499	0.839695	0.842037	0.846261	0.840946	0.89687	0.896308	0.896689	0.90285	0.913649	0.915146	0.916748	0.912559	0.915318	0.915224	0.91186	0.918861	0.850679	0.843973	0.847937	0.843202	0.89474	0.901341	0.897998	0.893806	0.909136	0.917968	0.914933	0.917008	0.907209	0.910285	0.920863
115d152B	0.842476	0.842324	0.840113	0.835638	0.897529	0.897358	0.902549	0.905995	0.923397	0.925172	0.918031	0.916695	0.931424	1	0.913766	0.921466	0.832779	0.836435	0.83912	0.83404	0.894596	0.895883	0.8964	0.902834	0.912196	0.914223	0.918098	0.915085	0.913396	0.919036	0.909458	0.918532	0.845538	0.837869	0.8423	0.837978	0.893227	0.900397	0.895975	0.890563	0.907282	0.916355	0.91334	0.916231	0.90519	0.909355	0.919963
115d153A	0.861623	0.862546	0.870655	0.865724	0.89873	0.899472	0.912109	0.907571	0.910841	0.912891	0.925492	0.921462	0.914921	0.913766	1	0.93175	0.857733	0.8633	0.867585	0.860635	0.900825	0.90347	0.90176	0.904761	0.916908	0.919491	0.921335	0.919298	0.919624	0.919946	0.927346	0.924604	0.87266	0.864604	0.869074	0.864849	0.905631	0.903724	0.904784	0.898924	0.918969	0.916355	0.914479	0.918791	0.919186	0.919299	0.922073
115d153B	0.855709	0.856225	0.862637	0.857789	0.90272	0.902627	0.914453	0.914582	0.918881	0.92205	0.930202	0.927423	0.921499	0.921466	0.93175	1	0.851126	0.856596	0.859582	0.853549	0.904353	0.908606	0.907355	0.911875	0.922714	0.925497	0.929239	0.926396	0.926741	0.925975	0.927418	0.934961	0.866011	0.857085	0.861794	0.857502	0.90645	0.909595	0.906482	0.902186	0.922165	0.924537	0.921715	0.927909	0.920947	0.92416	0.931357
116d004A	0.919713	0.919905	0.923025	0.926469	0.870699	0.871395	0.855076	0.851555	0.848461	0.847338	0.844611	0.852678	0.839695	0.832779	0.857733	0.851126	1	0.929272	0.924502	0.924306	0.865547	0.869654	0.856555	0.853133	0.862075	0.861616	0.85039	0.840459	0.854804	0.830862	0.864508	0.84825	0.92225	0.921459	0.923368	0.92013	0.874141	0.863139	0.868626	0.867891	0.86208	0.850666	0.853109	0.854848	0.858825	0.855263	0.848897
116d004B	0.92191	0.923572	0.928885	0.926844	0.87268	0.874348	0.85871	0.854453	0.850825	0.851578	0.848556	0.855557	0.842037	0.836435	0.8633	0.856596	0.929272	1	0.928261	0.926035	0.86819	0.873929	0.85795	0.855792	0.866193	0.865983	0.854436	0.846692	0.859674	0.835766	0.868162	0.852948	0.929338	0.920936	0.925375	0.923209	0.877667	0.866095	0.874008	0.870996	0.865806	0.85471	0.856169	0.858364	0.861322	0.858818	0.853862
116d005A	0.920187	0.921732	0.932351	0.929762	0.874487	0.87565	0.862949	0.857266	0.854351	0.854552	0.853638	0.858964	0.846261	0.83912	0.867585	0.859582	0.924502	0.928261	1	0.931211	0.866991	0.87285	0.865193	0.860189	0.865272	0.866057	0.853729	0.852113	0.864468	0.841891	0.873518	0.857318	0.930584	0.923142	0.925787	0.925752	0.880104	0.867303	0.875105	0.873037	0.867767	0.856264	0.859012	0.860504	0.86412	0.862332	0.856751
116d005B	0.918154	0.920415	0.928099	0.929076	0.870667	0.870601	0.856709	0.853862	0.849363	0.847768	0.847446	0.854957	0.840946	0.83404	0.860635	0.853549	0.924306	0.926035	0.931211	1	0.863024	0.867264	0.85948	0.856137	0.860225	0.861402	0.847516	0.845312	0.859249	0.835316	0.867176	0.852136	0.925639	0.921619	0.924807	0.920915	0.874669	0.862428	0.87083	0.867837	0.862171	0.850749	0.854246	0.854894	0.858724	0.856115	0.851186
116d064A	0.867519	0.868589	0.86854	0.866285	0.919505	0.918672	0.922561	0.918283	0.911118	0.912267	0.906398	0.9051	0.89687	0.894596	0.900825	0.904353	0.865547	0.86819	0.866991	0.863024	1	0.932527	0.923212	0.918161	0.915925	0.91666	0.911067	0.905791	0.907657	0.892468	0.9051	0.903859	0.873434	0.865554	0.870154	0.865249	0.92124	0.923854	0.924802	0.920721	0.916487	0.912208	0.914217	0.918574	0.906679	0.907804	0.911028
116d064B	0.873055	0.874679	0.874601	0.872389	0.923211	0.924257	0.925381	0.915791	0.912309	0.912997	0.907032	0.904099	0.896308	0.895883	0.90347	0.908606	0.869654	0.873929	0.87285	0.867264	0.932527	1	0.924044	0.91698	0.915999	0.919026	0.910798	0.907496	0.907023	0.893761	0.906748	0.905083	0.879368	0.870509	0.875413	0.870618	0.927769	0.925135	0.929543	0.924283	0.92208	0.912522	0.915413	0.921165	0.912589	0.913242	0.914162
116d065A	0.861789	0.861703	0.862615	0.860704	0.916574	0.917334	0.930802	0.922046	0.910673	0.911746	0.910866	0.905805	0.896689	0.8964	0.90176	0.907355	0.856555	0.85795	0.865193	0.85948	0.923212	0.924044	1	0.92453	0.907536	0.909759	0.904809	0.916305	0.91124	0.901596	0.906017	0.908857	0.867769	0.860409	0.863528	0.85824	0.921665	0.922855	0.923555	0.918261	0.918385	0.911951	0.914454	0.919646	0.909817	0.90939	0.911564
116d065B	0.85611	0.856908	0.859364	0.857035	0.912442	0.912105	0.926003	0.928239	0.914568	0.916041	0.916719	0.913221	0.90285	0.902834	0.904761	0.911875	0.853133	0.855792	0.860189	0.856137	0.918161	0.91698	0.92453	1	0.913687	0.91548	0.911444	0.922911	0.91835	0.909647	0.910777	0.915767	0.863819	0.856974	0.861478	0.855718	0.912468	0.921577	0.918547	0.912815	0.914875	0.918497	0.918677	0.922383	0.905783	0.908203	0.915282
116d104A	0.862633	0.863597	0.865953	0.86268	0.907285	0.906185	0.9132	0.916329	0.918707	0.918535	0.922883	0.920978	0.913649	0.912196	0.916908	0.922714	0.862075	0.866193	0.865272	0.860225	0.915925	0.915999	0.907536	0.913687	1	0.932581	0.927723	0.916096	0.922163	0.909267	0.916546	0.92102	0.869683	0.862279	0.866803	0.861722	0.909259	0.912973	0.910646	0.906371	0.917978	0.922389	0.921085	0.922059	0.909563	0.912321	0.920537
116d104B	0.862385	0.863571	0.867491	0.862925	0.908565	0.908185	0.917413	0.917007	0.919954	0.920056	0.925075	0.922428	0.915146	0.914223	0.919491	0.925497	0.861616	0.865983	0.866057	0.861402	0.91666	0.919026	0.909759	0.91548	0.932581	1	0.931625	0.919856	0.922595	0.913358	0.918234	0.923078	0.869886	0.863196	0.868092	0.862931	0.913136	0.915142	0.912499	0.908578	0.920724	0.923988	0.922743	0.926059	0.913406	0.917707	0.923836
116d104C	0.850977	0.851293	0.85491	0.852071	0.901305	0.900527	0.911279	0.912536	0.917908	0.919885	0.925003	0.921519	0.916748	0.918098	0.921335	0.929239	0.85039	0.854436	0.853729	0.847516	0.911067	0.910798	0.904809	0.911444	0.927723	0.931625	1	0.920234	0.921038	0.91969	0.919453	0.926989	0.858155	0.851529	0.855065	0.851111	0.905669	0.908323	0.90574	0.900713	0.919137	0.924231	0.921114	0.925067	0.915285	0.920022	0.928037
116d105A	0.845561	0.845475	0.852205	0.846122	0.900084	0.900043	0.920511	0.919709	0.915835	0.920353	0.929608	0.920289	0.912559	0.915085	0.919298	0.926396	0.840459	0.846692	0.852113	0.845312	0.905791	0.907496	0.916305	0.922911	0.916096	0.919856	0.920234	1	0.92725	0.933327	0.918822	0.929839	0.856288	0.844403	0.850101	0.847154	0.906333	0.909249	0.90656	0.900553	0.919278	0.922826	0.919889	0.928332	0.912515	0.913806	0.923794
116d105B	0.858209	0.859706	0.86314	0.858739	0.904979	0.903148	0.913956	0.91918	0.916128	0.91904	0.924111	0.926184	0.915318	0.913396	0.919624	0.926741	0.854804	0.859674	0.864468	0.859249	0.907657	0.907023	0.91124	0.91835	0.922163	0.922595	0.921038	0.92725	1	0.923037	0.924327	0.93037	0.866492	0.859301	0.862548	0.858406	0.905363	0.912382	0.908106	0.903741	0.91561	0.926025	0.92306	0.924292	0.909873	0.912559	0.921441
116d155A	0.835036	0.834916	0.841057	0.83544	0.888525	0.886986	0.906175	0.909172	0.910331	0.913262	0.92614	0.918531	0.915224	0.919036	0.919946	0.925975	0.830862	0.835766	0.841891	0.835316	0.892468	0.893761	0.901596	0.909647	0.909267	0.913358	0.91969	0.933327	0.923037	1	0.918492	0.931079	0.844338	0.835462	0.839694	0.836606	0.891128	0.897751	0.891647	0.887971	0.90805	0.91751	0.912619	0.917753	0.905754	0.90824	0.92059
116d155B	0.868605	0.867319	0.873032	0.870162	0.90462	0.903415	0.908701	0.907511	0.912458	0.913737	0.917587	0.920107	0.91186	0.909458	0.927346	0.927418	0.864508	0.868162	0.873518	0.867176	0.9051	0.906748	0.906017	0.910777	0.916546	0.918234	0.919453	0.918822	0.924327	0.918492	1	0.929457	0.877346	0.87125	0.876223	0.869195	0.908338	0.908804	0.908444	0.904098	0.919533	0.918385	0.917659	0.920993	0.919419	0.919944	0.923873
116d155C	0.852217	0.852924	0.856849	0.853121	0.900787	0.90028	0.911561	0.913793	0.919418	0.919853	0.926346	0.926237	0.918861	0.918532	0.924604	0.934961	0.84825	0.852948	0.857318	0.852136	0.903859	0.905083	0.908857	0.915767	0.92102	0.923078	0.926989	0.929839	0.93037	0.931079	0.929457	1	0.86149	0.852386	0.857617	0.853033	0.903416	0.908901	0.905493	0.900872	0.917867	0.924334	0.922258	0.927539	0.915367	0.92037	0.928597
WTd001A	0.924451	0.926782	0.931939	0.928283	0.882439	0.883647	0.868565	0.862126	0.860646	0.860896	0.857864	0.862447	0.850679	0.845538	0.87266	0.866011	0.92225	0.929338	0.930584	0.925639	0.873434	0.879368	0.867769	0.863819	0.869683	0.869886	0.858155	0.856288	0.866492	0.844338	0.877346	0.86149	1	0.925947	0.932688	0.929446	0.889595	0.874991	0.883272	0.88117	0.878052	0.863233	0.864895	0.86874	0.874304	0.870707	0.865125
WTd001B	0.920367	0.919132	0.922511	0.926535	0.876455	0.876924	0.860792	0.855773	0.853365	0.852197	0.849685	0.856611	0.843973	0.837869	0.864604	0.857085	0.921459	0.920936	0.923142	0.921619	0.865554	0.870509	0.860409	0.856974	0.862279	0.863196	0.851529	0.844403	0.859301	0.835462	0.87125	0.852386	0.925947	1	0.92896	0.925614	0.881076	0.868439	0.876293	0.874324	0.869744	0.856003	0.858424	0.860635	0.86723	0.864056	0.857062
WTd001C	0.922786	0.923509	0.928089	0.929547	0.880248	0.880824	0.863739	0.859528	0.857789	0.85678	0.853189	0.860582	0.847937	0.8423	0.869074	0.861794	0.923368	0.925375	0.925787	0.924807	0.870154	0.875413	0.863528	0.861478	0.866803	0.868092	0.855065	0.850101	0.862548	0.839694	0.876223	0.857617	0.932688	0.92896	1	0.930184	0.883776	0.872254	0.880211	0.877677	0.873997	0.860581	0.863134	0.86511	0.870844	0.867902	0.861513
WTd001D	0.920129	0.920877	0.925891	0.924401	0.873807	0.875479	0.859474	0.854827	0.852545	0.851248	0.849052	0.854999	0.843202	0.837978	0.864849	0.857502	0.92013	0.923209	0.925752	0.920915	0.865249	0.870618	0.85824	0.855718	0.861722	0.862931	0.851111	0.847154	0.858406	0.836606	0.869195	0.853033	0.929446	0.925614	0.930184	1	0.880302	0.86703	0.875572	0.876548	0.869533	0.85602	0.857494	0.860769	0.866979	0.863831	0.856575
WTd061A	0.883182	0.882563	0.882378	0.879455	0.925184	0.9275	0.923638	0.911517	0.91058	0.91162	0.905818	0.902924	0.89474	0.893227	0.905631	0.90645	0.874141	0.877667	0.880104	0.874669	0.92124	0.927769	0.921665	0.912468	0.909259	0.913136	0.905669	0.906333	0.905363	0.891128	0.908338	0.903416	0.889595	0.881076	0.883776	0.880302	1	0.924621	0.932545	0.927158	0.930025	0.911433	0.91691	0.922348	0.92246	0.920879	0.916952
WTd061B	0.869993	0.870926	0.868807	0.867451	0.924716	0.924941	0.923767	0.923128	0.918284	0.91792	0.909202	0.909197	0.901341	0.900397	0.903724	0.909595	0.863139	0.866095	0.867303	0.862428	0.923854	0.925135	0.922855	0.921577	0.912973	0.915142	0.908323	0.909249	0.912382	0.897751	0.908804	0.908901	0.874991	0.868439	0.872254	0.86703	0.924621	1	0.929779	0.925911	0.922235	0.919956	0.921306	0.924985	0.914294	0.915807	0.917502
WTd061C	0.877016	0.878475	0.875478	0.874482	0.928379	0.929303	0.924761	0.91729	0.915084	0.915471	0.905809	0.905393	0.897998	0.895975	0.904784	0.906482	0.868626	0.874008	0.875105	0.87083	0.924802	0.929543	0.923555	0.918547	0.910646	0.912499	0.90574	0.90656	0.908106	0.891647	0.908444	0.905493	0.883272	0.876293	0.880211	0.875572	0.932545	0.929779	1	0.930269	0.927128	0.916036	0.919925	0.923756	0.918352	0.918266	0.91649
WTd061D	0.875042	0.875745	0.874613	0.871548	0.924353	0.924487	0.920434	0.913249	0.910975	0.909181	0.901643	0.901706	0.893806	0.890563	0.898924	0.902186	0.867891	0.870996	0.873037	0.867837	0.920721	0.924283	0.918261	0.912815	0.906371	0.908578	0.900713	0.900553	0.903741	0.887971	0.904098	0.900872	0.88117	0.874324	0.877677	0.876548	0.927158	0.925911	0.930269	1	0.920368	0.912063	0.915228	0.918818	0.913199	0.912429	0.91088
WTd101A	0.870094	0.870044	0.870074	0.866575	0.920489	0.922568	0.921297	0.913906	0.919392	0.921704	0.919055	0.912955	0.909136	0.907282	0.918969	0.922165	0.86208	0.865806	0.867767	0.862171	0.916487	0.92208	0.918385	0.914875	0.917978	0.920724	0.919137	0.919278	0.91561	0.90805	0.919533	0.917867	0.878052	0.869744	0.873997	0.869533	0.930025	0.922235	0.927128	0.920368	1	0.923753	0.925159	0.933504	0.933421	0.934295	0.931682
WTd101B	0.856111	0.85676	0.857365	0.854359	0.912074	0.910729	0.916995	0.918904	0.924465	0.9272	0.922817	0.923236	0.917968	0.916355	0.916355	0.924537	0.850666	0.85471	0.856264	0.850749	0.912208	0.912522	0.911951	0.918497	0.922389	0.923988	0.924231	0.922826	0.926025	0.91751	0.918385	0.924334	0.863233	0.856003	0.860581	0.85602	0.911433	0.919956	0.916036	0.912063	0.923753	1	0.930275	0.931151	0.916294	0.919761	0.929756
WTd101C	0.858383	0.858692	0.860343	0.857351	0.915645	0.914128	0.918723	0.919023	0.924168	0.925095	0.920951	0.920442	0.914933	0.91334	0.914479	0.921715	0.853109	0.856169	0.859012	0.854246	0.914217	0.915413	0.914454	0.918677	0.921085	0.922743	0.921114	0.919889	0.92306	0.912619	0.917659	0.922258	0.864895	0.858424	0.863134	0.857494	0.91691	0.921306	0.919925	0.915228	0.925159	0.930275	1	0.93275	0.919563	0.922848	0.928722
WTd101D	0.861509	0.861427	0.86322	0.859374	0.918987	0.919487	0.92327	0.922288	0.927726	0.929539	0.925137	0.920523	0.917008	0.916231	0.918791	0.927909	0.854848	0.858364	0.860504	0.854894	0.918574	0.921165	0.919646	0.922383	0.922059	0.926059	0.925067	0.928332	0.924292	0.917753	0.920993	0.927539	0.86874	0.860635	0.86511	0.860769	0.922348	0.924985	0.923756	0.918818	0.933504	0.931151	0.93275	1	0.926443	0.930713	0.936632
WTd151A	0.866576	0.864989	0.866585	0.863385	0.912844	0.913839	0.914342	0.904715	0.913401	0.91543	0.912274	0.908003	0.907209	0.90519	0.919186	0.920947	0.858825	0.861322	0.86412	0.858724	0.906679	0.912589	0.909817	0.905783	0.909563	0.913406	0.915285	0.912515	0.909873	0.905754	0.919419	0.915367	0.874304	0.86723	0.870844	0.866979	0.92246	0.914294	0.918352	0.913199	0.933421	0.916294	0.919563	0.926443	1	0.937978	0.930811
WTd151B	0.863506	0.862692	0.86368	0.861761	0.913045	0.913979	0.913654	0.907509	0.916159	0.91921	0.914439	0.910449	0.910285	0.909355	0.919299	0.92416	0.855263	0.858818	0.862332	0.856115	0.907804	0.913242	0.90939	0.908203	0.912321	0.917707	0.920022	0.913806	0.912559	0.90824	0.919944	0.92037	0.870707	0.864056	0.867902	0.863831	0.920879	0.915807	0.918266	0.912429	0.934295	0.919761	0.922848	0.930713	0.937978	1	0.934509
WTd151C	0.856654	0.856054	0.857196	0.853479	0.910757	0.912074	0.916806	0.914739	0.924263	0.927309	0.922141	0.919377	0.920863	0.919963	0.922073	0.931357	0.848897	0.853862	0.856751	0.851186	0.911028	0.914162	0.911564	0.915282	0.920537	0.923836	0.928037	0.923794	0.921441	0.92059	0.923873	0.928597	0.865125	0.857062	0.861513	0.856575	0.916952	0.917502	0.91649	0.91088	0.931682	0.929756	0.928722	0.936632	0.930811	0.934509	1

## Sheet: MS samples
MS samples:	cell type	clone:	day of differentiation
WTd00_R1	WT	WT	D00
WTd00_R2	WT	WT	D00
WTd00_R3	WT	WT	D00
WTd06_R1	WT	WT	D06
WTd06_R2	WT	WT	D06
WTd10_R1	WT	WT	D10
WTd10_R2	WT	WT	D10
WTd10_R3	WT	WT	D10
WTd15_R1	WT	WT	D15
WTd15_R2	WT	WT	D15
WTd15_R3	WT	WT	D15
WTd15_R4	WT	WT	D15
H5d00_R1	H115	H115-2/26	D00
H5d00_R2	H115	H115-2/26	D00
H5d00_R3	H115	H115-2/26	D00
H5d00_R4	H115	H115-2/26	D00
H5d06_R1	H115	H115-2/26	D06
H5d06_R2	H115	H115-2/26	D06
H5d10_R1	H115	H115-2/26	D10
H5d10_R2	H115	H115-2/26	D10
H5d15_R1	H115	H115-2/26	D15
H5d15_R2	H115	H115-2/26	D15
H5d15_R3	H115	H115-2/26	D15
H5d15_R4	H115	H115-2/26	D15
H6d00_R1	H116	H116-2/15	D00
H6d00_R2	H116	H116-2/15	D00
H6d00_R3	H116	H116-2/15	D00
H6d06_R1	H116	H116-2/15	D06
H6d06_R2	H116	H116-2/15	D06
H6d10_R1	H116	H116-2/15	D10
H6d10_R2	H116	H116-2/15	D10
H6d10_R3	H116	H116-2/15	D10
H6d15_R1	H116	H116-2/15	D15
H6d15_R2	H116	H116-2/15	D15
H6d15_R3	H116	H116-2/15	D15
