# Supplementary material for: Roles of SNORD115 and SNORD116 ncRNA clusters during neuronal differentiation
Source: Nat Commun. 2024 Nov 30;15:10427. doi: 10.1038/s41467-024-54573-8 (PMC11608373; doi:10.1038/s41467-024-54573-8)
Supplement: Supplementary file 5 — Supplementary Dataset 3 [file 41467_2024_54573_MOESM5_ESM.xlsx]

## Sheet: Differentiation DEGs
		D06 vs D00			D10 vs D06			D15 vs D10
GeneID	GeneName	logFC	PValue	FDR	logFC	PValue	FDR	logFC	PValue	FDR
ENSG00000000003.15	TSPAN6	-0.955428	4.20107e-05	0.000115101	-0.399283	0.0334016	0.115574	0.147037	0.435099	0.813542
ENSG00000000419.12	DPM1	-1.28458	3.52775e-08	2.8561e-07	-0.280109	0.0456611	0.142973	0.0336137	0.811311	0.952004
ENSG00000000457.14	SCYL3	0.626285	0.000327923	0.000712945	0.0942265	0.494271	0.673868	-0.13684	0.35908	0.771694
ENSG00000000460.17	C1orf112	-1.05583	1.76387e-06	7.43573e-06	-0.147053	0.321419	0.517056	-0.0221925	0.887421	0.975314
ENSG00000001036.14	FUCA2	-0.201843	0.336695	0.38542	-0.497675	0.0285389	0.104117	0.112114	0.619881	0.894926
ENSG00000001084.13	GCLC	-0.482974	9.91007e-05	0.00024548	-0.0331532	0.72712	0.842611	-0.0572712	0.57687	0.878854
ENSG00000001167.14	NFYA	0.244005	0.104633	0.134237	-0.401668	0.0123742	0.059373	0.118287	0.449955	0.820997
ENSG00000001460.18	STPG1	-0.387708	0.242257	0.2866	0.854581	0.0161732	0.0712176	0.119515	0.717033	0.928205
ENSG00000001461.17	NIPAL3	0.956712	9.75778e-05	0.000242125	0.2764	0.144642	0.305197	-0.00805045	0.9672	0.993023
ENSG00000001497.16	LAS1L	-0.81578	2.84148e-07	1.60526e-06	0.00697329	0.94234	0.970635	-0.218174	0.0500756	0.402571
ENSG00000001561.7	ENPP4	1.14238	8.86505e-06	2.9878e-05	0.445249	0.0181127	0.076576	0.263609	0.157662	0.603822
ENSG00000001617.12	SEMA3F	1.9907	7.3598e-08	5.24031e-07	0.534162	0.0158206	0.0701915	-0.381349	0.093129	0.507457
ENSG00000001629.10	ANKIB1	0.62385	7.91833e-05	0.000201311	0.281533	0.0287321	0.104656	-0.00977887	0.93896	0.986961
ENSG00000001630.17	CYP51A1	0.338624	0.0613581	0.0826819	-0.245122	0.164389	0.331995	0.122477	0.506634	0.848997
ENSG00000001631.15	KRIT1	0.205388	0.120916	0.152935	-0.109149	0.39708	0.591311	-0.182672	0.196198	0.647364
ENSG00000002016.18	RAD52	-0.286286	0.0237909	0.0348715	0.0816964	0.486836	0.668616	-0.0802684	0.524246	0.856652
ENSG00000002330.13	BAD	0.970215	9.45649e-06	3.15717e-05	0.027888	0.852117	0.920734	-0.0777293	0.629925	0.898195
ENSG00000002549.12	LAP3	-2.58341	7.65075e-11	2.38098e-09	-0.46331	0.0119968	0.058231	-0.240531	0.193525	0.644617
ENSG00000002587.10	HS3ST1	7.31176	6.58228e-07	3.23126e-06	-1.53658	0.00259787	0.0204682	-0.869279	0.122952	0.554788
ENSG00000002746.15	HECW1	9.70567	5.86956e-13	7.97182e-11	1.24947	4.13232e-05	0.001148	-0.0692431	0.768592	0.940872
ENSG00000002822.15	MAD1L1	0.269864	0.190512	0.230966	-0.238808	0.245208	0.432969	-0.0742724	0.731442	0.932478
ENSG00000002834.18	LASP1	1.1916	4.24518e-07	2.22513e-06	0.149381	0.30338	0.497861	0.125489	0.417978	0.805013
ENSG00000002919.14	SNX11	0.157362	0.23276	0.27643	0.221834	0.0988225	0.237253	-0.177483	0.210053	0.660859
ENSG00000002933.9	TMEM176A	5.69472	6.24983e-10	1.13229e-08	-0.279962	0.317401	0.513377	0.38823	0.195857	0.647201
ENSG00000003056.8	M6PR	-0.704697	0.000481456	0.00100526	-0.407507	0.0228259	0.0893275	0.0571413	0.746291	0.935676
ENSG00000003137.8	CYP26B1	-0.644919	0.225766	0.269212	0.597636	0.264757	0.455915	1.94873	0.000603265	0.0562812
ENSG00000003147.19	ICA1	3.66816	6.27695e-10	1.13514e-08	0.561902	0.0216761	0.0861682	-0.117939	0.621771	0.896098
ENSG00000003249.14	DBNDD1	0.681717	0.000709415	0.00142691	0.10184	0.534685	0.706794	0.132711	0.452379	0.822328
ENSG00000003393.15	ALS2	0.636004	5.20941e-05	0.000139343	-0.0167394	0.885549	0.940712	-0.246933	0.064447	0.442062
ENSG00000003402.20	CFLAR	-0.534158	0.24288	0.287268	0.085838	0.84894	0.918827	-0.796775	0.125289	0.557431
ENSG00000003436.16	TFPI	-2.13382	0.016205	0.0245046	-2.45724	0.0889639	0.221553	2.82957	0.0460811	0.39033
ENSG00000003509.16	NDUFAF7	-0.289897	0.00987176	0.0156086	-0.159022	0.129548	0.283289	0.0216355	0.841889	0.961628
ENSG00000003756.17	RBM5	1.06243	2.24806e-08	1.96595e-07	0.228582	0.0382627	0.126602	-0.190125	0.101617	0.522746
ENSG00000003987.14	MTMR7	4.2627	4.30969e-15	3.30934e-12	0.629551	6.72511e-05	0.00157961	0.0937381	0.462981	0.827118
ENSG00000003989.18	SLC7A2	-5.98543	8.64367e-10	1.46619e-08	-0.147324	0.712882	0.833285	0.410512	0.329631	0.749974
ENSG00000004059.11	ARF5	0.0654857	0.582186	0.626798	0.0950158	0.427088	0.618243	0.0384214	0.762928	0.939906
ENSG00000004139.14	SARM1	1.05705	1.65233e-05	5.12965e-05	-0.0100707	0.953448	0.975433	-0.250535	0.193055	0.643952
ENSG00000004142.12	POLDIP2	-1.04035	2.82782e-09	3.69971e-08	-0.198344	0.035088	0.119484	-0.0593968	0.530916	0.859113
ENSG00000004399.12	PLXND1	-1.30398	0.000515084	0.00106847	0.34127	0.274684	0.466978	0.987511	0.00600173	0.170204
ENSG00000004455.17	AK2	-2.19625	9.52954e-12	5.61231e-10	-0.0706644	0.559614	0.726869	0.163695	0.217393	0.66599
ENSG00000004478.8	FKBP4	-2.54763	7.49098e-11	2.34722e-09	0.0920014	0.56382	0.729673	0.0820581	0.631509	0.898764
ENSG00000004487.17	KDM1A	-0.489524	0.00107058	0.00206954	-0.279176	0.0364307	0.122737	-0.00898823	0.946397	0.988316
ENSG00000004534.15	RBM6	0.253904	0.0131723	0.0202874	-0.00169871	0.985281	0.992041	-0.222067	0.0385229	0.364162
ENSG00000004660.15	CAMKK1	-1.43583	6.70443e-08	4.85506e-07	0.297052	0.0659868	0.182697	0.427821	0.0158051	0.254475
ENSG00000004700.16	RECQL	-0.148086	0.292569	0.339503	-0.433825	0.00624389	0.0375254	-0.108017	0.477096	0.834595
ENSG00000004766.17	VPS50	0.859264	2.95228e-05	8.47602e-05	-0.110226	0.460504	0.647143	-0.0312788	0.844557	0.962294
ENSG00000004777.18	ARHGAP33	2.14702	2.20643e-05	6.56894e-05	0.889326	0.0161344	0.0710931	-0.00271212	0.993863	0.998793
ENSG00000004779.10	NDUFAB1	-1.48164	3.75486e-07	2.0055e-06	-0.412896	0.0331216	0.115064	0.142052	0.464511	0.827831
ENSG00000004799.8	PDK4	0.913563	0.0516027	0.070594	-2.00293	0.000818224	0.00916826	0.174757	0.765896	0.940333
ENSG00000004838.14	ZMYND10	0.886964	0.0649108	0.0870112	0.458676	0.271967	0.464285	0.239447	0.558406	0.870643
ENSG00000004864.14	SLC25A13	-1.47567	3.08639e-06	1.20046e-05	-0.506135	0.0257186	0.0966991	0.198333	0.380758	0.784306
ENSG00000004866.20	ST7	0.718881	8.03713e-05	0.000203968	0.137556	0.321913	0.51743	-0.139294	0.352159	0.765954
ENSG00000004897.12	CDC27	-0.500512	0.000177367	0.000412	-0.182494	0.094018	0.22992	0.0556977	0.620285	0.895055
ENSG00000004961.15	HCCS	-0.664398	0.000927437	0.00181657	0.0377599	0.821056	0.902904	-0.074756	0.676966	0.913465
ENSG00000004975.12	DVL2	-0.76661	9.49449e-07	4.37741e-06	0.0127919	0.897925	0.947626	-0.128702	0.242455	0.685177
ENSG00000005007.13	UPF1	-0.748547	0.001013	0.00196889	-0.0378357	0.840515	0.913544	-0.158407	0.440343	0.816897
ENSG00000005020.13	SKAP2	5.1684	1.28445e-09	1.97933e-08	0.396789	0.114349	0.260823	-0.113263	0.653755	0.906521
ENSG00000005022.6	SLC25A5	-1.80491	1.26856e-09	1.96028e-08	-0.218533	0.134157	0.290316	0.27587	0.0819603	0.48398
ENSG00000005059.16	MCUB	-3.13026	3.03326e-05	8.66782e-05	-0.406367	0.525342	0.699138	0.315977	0.635673	0.899639
ENSG00000005075.15	POLR2J	-1.32463	6.93504e-07	3.37702e-06	-0.185004	0.285483	0.478803	0.0980084	0.591473	0.886543
ENSG00000005100.13	DHX33	-1.35032	2.22049e-08	1.9461e-07	-0.430361	0.00437967	0.0293916	-0.11943	0.405107	0.798588
ENSG00000005102.14	MEOX1	-7.83815	1.42939e-05	4.51046e-05	1.64578	0.351797	0.548463	-1.64578	0.350535	0.765022
ENSG00000005108.16	THSD7A	7.5157	4.73448e-12	3.43204e-10	0.420453	0.147581	0.309306	-0.198176	0.515662	0.853072
ENSG00000005156.12	LIG3	-1.0252	5.45317e-07	2.75417e-06	-0.358368	0.0115282	0.0568156	-0.0578679	0.674127	0.912548
ENSG00000005175.10	RPAP3	-0.670589	2.30547e-05	6.83528e-05	-0.137508	0.241853	0.428903	-0.130794	0.300138	0.731834
ENSG00000005189.19	REXO5	-1.24185	3.71932e-05	0.000103681	0.51654	0.0331853	0.115205	-0.169362	0.47592	0.833924
ENSG00000005194.15	CIAPIN1	-0.230735	0.0975878	0.126016	-0.312591	0.0307108	0.109364	-0.187035	0.207944	0.65773
ENSG00000005206.17	SPPL2B	0.881961	1.23039e-05	3.97103e-05	-0.163229	0.255763	0.44515	-0.237889	0.132809	0.568302
ENSG00000005238.19	FAM214B	3.32639	4.28479e-13	6.15437e-11	0.369973	0.0114445	0.0564591	-0.331724	0.0303824	0.329181
ENSG00000005249.13	PRKAR2B	0.593752	0.00845676	0.0135676	1.54822	9.24146e-07	0.000100012	0.297647	0.166085	0.615877
ENSG00000005302.19	MSL3	-0.021502	0.865403	0.884045	0.0377135	0.766738	0.868557	-0.0115884	0.932286	0.984894
ENSG00000005339.15	CREBBP	0.457188	0.2174	0.260199	0.248971	0.492202	0.672333	-0.223868	0.567568	0.874303
ENSG00000005379.17	TSPOAP1	-0.142233	0.3077	0.355531	0.845853	1.3696e-05	0.000541095	-0.11441	0.441524	0.817501
ENSG00000005381.8	MPO	1.17403	0.0366952	0.0517168	-0.0429205	0.927146	0.963123	0.807906	0.091863	0.50566
ENSG00000005436.14	GCFC2	-1.09972	1.72887e-05	5.32998e-05	-0.261856	0.169582	0.338909	0.0992001	0.617746	0.894201
ENSG00000005448.17	WDR54	-0.833754	0.00075943	0.0015162	-0.0733188	0.720253	0.837792	0.473091	0.0418271	0.376579
ENSG00000005469.12	CROT	1.04543	0.00141206	0.00265921	-0.0302125	0.908842	0.953507	-0.0321456	0.909084	0.980581
ENSG00000005471.18	ABCB4	-1.65877	0.0272045	0.0394349	0.40985	0.601594	0.757337	1.17587	0.10059	0.520629
ENSG00000005483.21	KMT2E	1.2294	7.83028e-08	5.51629e-07	0.446418	0.00311693	0.0232199	0.116451	0.40868	0.800328
ENSG00000005486.17	RHBDD2	0.554668	0.0109891	0.0172238	0.552204	0.0107253	0.0541691	-0.124953	0.54955	0.866316
ENSG00000005513.10	SOX8	-1.49442	0.00150718	0.00282145	-0.913677	0.0420153	0.134493	0.333052	0.462694	0.826982
ENSG00000005700.15	IBTK	0.363734	0.00206411	0.00375091	-0.169731	0.104183	0.245169	0.0292046	0.786438	0.946674
ENSG00000005801.18	ZNF195	0.797968	7.53914e-07	3.6113e-06	-0.348033	0.00315994	0.023392	-0.221335	0.0578125	0.42451
ENSG00000005810.18	MYCBP2	0.68284	0.00214717	0.00388511	0.432577	0.0332706	0.115343	-0.125836	0.538241	0.862068
ENSG00000005812.11	FBXL3	0.152298	0.179103	0.218356	0.138126	0.219993	0.402971	0.153728	0.202621	0.65233
ENSG00000005882.12	PDK2	-0.487544	0.000277528	0.00061313	-0.487042	0.000307482	0.00464512	-0.200849	0.0983226	0.516446
ENSG00000005884.18	ITGA3	1.25437	4.02313e-07	2.12771e-06	-0.788914	7.72899e-05	0.00173315	0.0755587	0.642081	0.902757
ENSG00000005889.15	ZFX	-0.0476756	0.646447	0.686835	-0.127763	0.229427	0.414413	-0.0541617	0.629966	0.898195
ENSG00000005893.16	LAMP2	0.76013	3.89461e-07	2.06742e-06	-0.152266	0.110422	0.254953	0.195383	0.0606062	0.43199
ENSG00000005961.19	ITGA2B	0.119789	0.663584	0.703059	0.987276	0.00157353	0.014444	0.381388	0.155045	0.600364
ENSG00000006007.12	GDE1	-0.656253	6.77864e-05	0.000175738	0.150194	0.236313	0.42272	-0.11797	0.382674	0.786421
ENSG00000006015.17	REX1BD	-0.38288	0.00160768	0.00298692	-0.0624241	0.545	0.715568	-0.120017	0.286549	0.720915
ENSG00000006016.11	CRLF1	-1.89432	0.0123645	0.0191674	0.84913	0.276808	0.468873	1.40212	0.0350011	0.348875
ENSG00000006025.12	OSBPL7	0.873495	4.79913e-05	0.000129689	-0.248912	0.127216	0.280185	-0.195467	0.259915	0.698804
ENSG00000006042.12	TMEM98	-0.311569	0.121967	0.154106	-0.488048	0.0237857	0.0917823	-0.34623	0.124265	0.556572
ENSG00000006047.13	YBX2	0.584695	0.304721	0.3526	2.52448	2.03637e-05	0.000700968	0.492084	0.172231	0.623272
ENSG00000006059.4	KRT33A	2.24795	0.0122134	0.0189582	-0.964592	0.186152	0.36097	1.69223	0.0292119	0.325787
ENSG00000006062.17	MAP3K14	-1.16886	1.37753e-06	6.01541e-06	0.367045	0.0316092	0.111478	-0.3437	0.0561484	0.421949
ENSG00000006071.15	ABCC8	3.49339	6.38354e-10	1.15025e-08	0.411267	0.0641494	0.179501	-0.0904121	0.685336	0.916708
ENSG00000006118.14	TMEM132A	0.0139139	0.891317	0.907221	0.280696	0.0131598	0.0620081	-0.0955992	0.390901	0.790873
ENSG00000006125.18	AP2B1	0.280536	0.0166153	0.0250604	0.166879	0.13011	0.284075	0.010162	0.929268	0.984426
ENSG00000006194.10	ZNF263	-0.423408	0.00585258	0.00968799	-0.148799	0.281195	0.473921	-0.177926	0.235266	0.680848
ENSG00000006282.21	SPATA20	-0.809401	0.000384035	0.000822579	0.546923	0.00819334	0.0452196	0.36175	0.0721554	0.462318
ENSG00000006283.18	CACNA1G	-1.50053	0.0318559	0.0454905	2.48344	0.000835539	0.0093037	1.14724	0.0291299	0.32545
ENSG00000006327.14	TNFRSF12A	-1.45123	0.00553924	0.00921668	-0.870697	0.128131	0.281324	1.02651	0.0804172	0.480262
ENSG00000006432.15	MAP3K9	3.05635	5.79947e-09	6.46491e-08	1.65914	1.83025e-06	0.000153533	0.230937	0.328145	0.74942
ENSG00000006451.8	RALA	-0.0241411	0.830598	0.854392	-0.131183	0.255829	0.445168	0.0515455	0.672569	0.912089
ENSG00000006453.14	BAIAP2L1	-3.26618	4.87011e-08	3.73538e-07	1.50544	0.000875292	0.00955452	-0.53818	0.136752	0.574941
ENSG00000006459.11	KDM7A	0.64117	0.000256698	0.000571921	-0.370326	0.015137	0.0681575	0.312765	0.0475695	0.397013
ENSG00000006468.14	ETV1	1.61104	2.25993e-07	1.32665e-06	-0.157111	0.395018	0.58941	-0.267227	0.189903	0.640791
ENSG00000006530.18	AGK	-0.643217	2.75215e-05	7.96791e-05	0.0386074	0.730259	0.844461	-0.092105	0.448444	0.820608
ENSG00000006576.16	PHTF2	-0.322057	0.0421055	0.0585686	0.896029	1.64241e-05	0.000610605	0.0247173	0.875008	0.972746
ENSG00000006607.14	FARP2	-0.0638083	0.53401	0.580281	-0.480615	0.000234617	0.00382378	0.00954755	0.931212	0.984518
ENSG00000006611.16	USH1C	7.78006	1.11064e-06	5.004e-06	-1.5762	0.0120007	0.058231	-1.53757	0.0362891	0.353766
ENSG00000006625.18	GGCT	-1.89539	3.3922e-07	1.85209e-06	-0.22514	0.336963	0.533714	0.312139	0.213506	0.662933
ENSG00000006634.8	DBF4	-2.01	2.99456e-05	8.57462e-05	-0.277913	0.418166	0.610106	0.321897	0.379554	0.783882
ENSG00000006638.13	TBXA2R	-3.50799	6.65676e-05	0.000172847	-1.29179	0.241701	0.428787	2.01566	0.057495	0.424501
ENSG00000006652.14	IFRD1	-0.229664	0.181803	0.221336	-0.402065	0.0273078	0.100812	-0.0603935	0.739003	0.934187
ENSG00000006695.12	COX10	-1.15496	2.97355e-09	3.82766e-08	-0.0123528	0.899571	0.948176	-0.157277	0.149804	0.593537
ENSG00000006704.10	GTF2IRD1	-0.140861	0.256127	0.301473	0.251849	0.0517967	0.155297	-0.0130806	0.920225	0.981951
ENSG00000006712.15	PAF1	-0.618916	7.60386e-06	2.61518e-05	0.0632787	0.512344	0.689097	-0.162168	0.13136	0.566773
ENSG00000006715.16	VPS41	0.828448	1.30394e-05	4.17399e-05	0.00678715	0.959314	0.978377	-0.30881	0.0457749	0.389223
ENSG00000006740.17	ARHGAP44	-0.213671	0.363839	0.412701	-0.374914	0.124041	0.275501	0.467883	0.0758858	0.470955
ENSG00000006744.19	ELAC2	-1.61506	1.23708e-09	1.91906e-08	-0.326293	0.018768	0.0783406	-0.168653	0.228541	0.677418
ENSG00000006756.16	ARSD	4.95354	3.38906e-05	9.5615e-05	0.190725	0.712708	0.833285	0.098023	0.855763	0.966418
ENSG00000006831.10	ADIPOR2	-0.335078	0.00118848	0.00227368	0.0249163	0.772394	0.872467	0.11345	0.231163	0.678317
ENSG00000006837.12	CDKL3	0.651553	0.0100291	0.0158336	0.117004	0.59589	0.753303	-0.178385	0.450199	0.821143
ENSG00000007047.15	MARK4	1.66714	7.33616e-05	0.000188043	0.250115	0.403231	0.597351	0.330107	0.306092	0.735787
ENSG00000007062.11	PROM1	-3.14635	9.48488e-06	3.16559e-05	0.0741574	0.868479	0.931063	-0.550295	0.271558	0.708259
ENSG00000007080.11	CCDC124	-1.41726	6.4555e-09	7.0467e-08	-0.166007	0.200262	0.378621	0.085456	0.530562	0.8589
ENSG00000007168.13	PAFAH1B1	1.09299	1.78866e-08	1.62688e-07	0.244238	0.0298513	0.10721	0.0659274	0.557685	0.870167
ENSG00000007171.18	NOS2	-2.40491	9.48348e-05	0.000235935	-1.38505	0.0468949	0.145608	1.86839	0.00884905	0.202756
ENSG00000007174.18	DNAH9	0.974822	0.000685029	0.00138161	1.07121	0.000111866	0.00225368	-0.381169	0.0946888	0.510272
ENSG00000007202.15	KIAA0100	-0.98209	6.11598e-09	6.75363e-08	-0.227575	0.0172174	0.0740669	-0.0414419	0.659036	0.909123
ENSG00000007237.18	GAS7	1.966	3.37923e-06	1.29718e-05	1.40949	4.57462e-05	0.00121452	-0.676986	0.0221687	0.290992
ENSG00000007255.10	TRAPPC6A	-0.538542	0.0675066	0.0901638	-0.059538	0.832928	0.909507	0.147442	0.624326	0.897318
ENSG00000007314.12	SCN4A	5.50632	3.97437e-06	1.48955e-05	-1.45504	0.0164349	0.0719567	0.980853	0.104779	0.526531
ENSG00000007341.19	ST7L	0.244267	0.0457646	0.0632574	-0.047454	0.678476	0.812974	-0.0723374	0.558348	0.870622
ENSG00000007372.23	PAX6	-1.83277	0.008087	0.0130218	-0.946517	0.151565	0.315012	0.981245	0.156681	0.603614
ENSG00000007376.8	RPUSD1	-1.20542	2.78477e-08	2.34294e-07	-0.289838	0.026975	0.099899	-0.33241	0.0207112	0.283413
ENSG00000007384.15	RHBDF1	1.89255	9.22869e-05	0.000230486	-1.46371	0.000844771	0.00934418	0.0610484	0.877564	0.97335
ENSG00000007392.16	LUC7L	0.598666	2.72613e-06	1.07755e-05	-0.221441	0.0174276	0.074766	-0.0853311	0.357124	0.769893
ENSG00000007402.11	CACNA2D2	5.43072	1.82065e-07	1.11059e-06	2.11552	0.000125536	0.00246443	-0.186663	0.656527	0.908229
ENSG00000007516.14	BAIAP3	2.67253	6.83319e-08	4.9233e-07	0.204337	0.415443	0.607414	0.482614	0.0803228	0.480262
ENSG00000007520.4	TSR3	-0.827803	6.89378e-05	0.000178237	-0.213513	0.187228	0.36222	-0.0681139	0.688547	0.917373
ENSG00000007541.17	PIGQ	0.958689	5.16063e-07	2.62368e-06	-0.312381	0.0160713	0.0708778	-0.0784109	0.539135	0.862406
ENSG00000007545.16	CRAMP1	0.450458	0.00144248	0.00271126	0.0935855	0.431254	0.621704	-0.119873	0.351756	0.765896
ENSG00000007866.21	TEAD3	0.341626	0.374577	0.423419	-1.35644	0.00337673	0.024482	0.844146	0.0564918	0.422027
ENSG00000007923.16	DNAJC11	-1.14553	1.03454e-06	4.71201e-06	-0.209289	0.174122	0.345046	-0.0195932	0.90316	0.97902
ENSG00000007944.15	MYLIP	-1.24848	0.000796885	0.00158448	-1.36404	0.000568455	0.00714236	0.419266	0.228746	0.677483
ENSG00000007968.7	E2F2	-3.3834	0.000454374	0.000956211	0.00524038	0.994564	0.996961	0.637523	0.427488	0.810403
ENSG00000008018.9	PSMB1	-0.953456	4.2035e-05	0.000115152	-0.47718	0.0127224	0.0605647	0.101996	0.583507	0.882228
ENSG00000008056.14	SYN1	8.93186	1.19971e-09	1.8742e-08	0.867057	0.01533	0.068655	0.0475885	0.888294	0.97535
ENSG00000008083.14	JARID2	0.3715	0.00919875	0.0146442	0.560148	0.000402522	0.00561248	0.0810476	0.553326	0.867714
ENSG00000008086.13	CDKL5	0.659422	0.000105481	0.000259319	0.469978	0.0020138	0.0171353	-0.0479125	0.729632	0.932478
ENSG00000008118.10	CAMK1G	5.94048	0.00031761	0.000692106	0.0559961	0.924832	0.962032	0.996133	0.095082	0.511674
ENSG00000008128.23	CDK11A	0.0790348	0.685001	0.723103	-0.470704	0.0292927	0.106024	0.150936	0.482006	0.836349
ENSG00000008130.15	NADK	-0.941114	7.61668e-09	8.06057e-08	-0.0218354	0.797403	0.888553	-0.0529363	0.565136	0.87336
ENSG00000008256.16	CYTH3	-0.0715537	0.503228	0.55073	-0.00562413	0.957812	0.977538	-0.0369952	0.746895	0.935911
ENSG00000008277.14	ADAM22	0.937449	8.8535e-08	6.13324e-07	0.312946	0.00612407	0.0369973	-0.122201	0.268419	0.705224
ENSG00000008282.8	SYPL1	-2.08756	7.37637e-07	3.54694e-06	-0.0651746	0.810735	0.89675	0.617002	0.0419264	0.376768
ENSG00000008283.16	CYB561	-0.73086	8.18292e-05	0.000207299	0.0390008	0.783003	0.879602	0.134813	0.377719	0.783287
ENSG00000008294.21	SPAG9	0.68232	2.86956e-06	1.12711e-05	-0.106491	0.279844	0.472202	-0.109267	0.304447	0.734363
ENSG00000008300.17	CELSR3	3.18532	3.91696e-10	7.98364e-09	0.109626	0.609224	0.763011	-0.23552	0.317221	0.743435
ENSG00000008311.15	AASS	-0.725635	4.08192e-06	1.52556e-05	-0.10126	0.348909	0.545525	-0.620874	6.6287e-05	0.0245125
ENSG00000008324.11	SS18L2	-0.861296	1.8088e-06	7.60107e-06	0.108757	0.36813	0.564451	0.0500654	0.693993	0.919964
ENSG00000008382.15	MPND	0.51681	0.0101711	0.0160387	0.25091	0.170424	0.34032	-0.133607	0.486356	0.838886
ENSG00000008394.13	MGST1	-5.53187	2.78648e-08	2.34339e-07	-0.266542	0.642444	0.78744	1.39841	0.0205822	0.283413
ENSG00000008405.12	CRY1	-1.31698	3.74523e-09	4.5761e-08	0.131478	0.254536	0.443672	-0.0519629	0.668835	0.911295
ENSG00000008441.16	NFIX	6.07282	0.00362096	0.00626125	-0.980837	0.329595	0.525924	0.567785	0.59457	0.888517
ENSG00000008513.16	ST3GAL1	-0.873367	0.000130948	0.000314114	-0.01734	0.922196	0.960375	0.57438	0.0068599	0.180683
ENSG00000008710.20	PKD1	0.710328	0.00121147	0.00231234	-0.653595	0.00231936	0.0189391	0.340917	0.0958917	0.512266
ENSG00000008735.14	MAPK8IP2	4.62101	1.15365e-12	1.2332e-10	0.27428	0.163381	0.330588	-0.152279	0.463545	0.827601
ENSG00000008838.20	MED24	-0.308715	0.0180908	0.0270935	0.0245665	0.8362	0.910986	-0.140253	0.283915	0.718987
ENSG00000008853.17	RHOBTB2	1.93938	9.46456e-11	2.8119e-09	0.992508	5.12156e-07	7.06176e-05	-0.070995	0.589452	0.885309
ENSG00000008869.12	HEATR5B	0.642695	0.000120528	0.000291854	0.0753381	0.556411	0.724499	-0.0172694	0.899902	0.9783
ENSG00000008952.17	SEC62	0.235468	0.13387	0.167694	-0.0679978	0.65396	0.795583	0.107414	0.512183	0.852499
ENSG00000008988.9	RPS20	-1.28847	3.96211e-06	1.48539e-05	-0.33239	0.088787	0.221302	0.33084	0.112271	0.537859
ENSG00000009307.16	CSDE1	-0.532431	5.10559e-05	0.000136933	0.0468568	0.63194	0.780156	0.109605	0.305243	0.73468
ENSG00000009335.18	UBE3C	-0.39925	0.00182791	0.00335918	-0.129472	0.242021	0.429012	-0.0398672	0.733229	0.932478
ENSG00000009413.16	REV3L	-0.655556	6.82861e-06	2.38012e-05	0.429575	0.00053326	0.006871	-0.0012587	0.990676	0.99778
ENSG00000009694.13	TENM1	1.77393	0.195925	0.236954	2.78978	0.00212639	0.0178017	0.344681	0.534051	0.861045
ENSG00000009780.15	FAM76A	-0.419534	0.00121893	0.00232502	0.0216985	0.841839	0.914187	-0.145649	0.224167	0.673614
ENSG00000009830.11	POMT2	-0.843758	1.85458e-07	1.12955e-06	0.00454556	0.962511	0.980163	-0.0651313	0.534318	0.861059
ENSG00000009844.16	VTA1	-0.343289	0.0336483	0.0477835	0.012124	0.935599	0.967185	0.183185	0.264543	0.70162
ENSG00000009950.16	MLXIPL	-3.33476	2.65795e-07	1.51704e-06	-1.34145	0.0200929	0.0817683	2.12637	0.000611663	0.0567993
ENSG00000009954.11	BAZ1B	-0.697248	4.05855e-07	2.14118e-06	-0.158983	0.074672	0.198042	-0.140391	0.139059	0.577011
ENSG00000010017.13	RANBP9	0.154098	0.213636	0.256125	0.429986	0.00240243	0.0194295	-0.137082	0.299763	0.731508
ENSG00000010072.16	SPRTN	-0.707047	6.29917e-05	0.000164629	-0.0742189	0.580949	0.74217	-0.0285843	0.842225	0.961628
ENSG00000010165.20	EEF1AKNMT	-1.90639	2.62798e-10	5.95895e-09	-0.192609	0.164803	0.332655	-0.17783	0.231503	0.678402
ENSG00000010219.13	DYRK4	-0.568411	0.0269076	0.0390443	0.661508	0.0120869	0.0584013	-0.752095	0.00876698	0.202116
ENSG00000010244.18	ZNF207	0.010016	0.924361	0.935703	-0.245218	0.0318219	0.111952	-0.0896247	0.436983	0.814545
ENSG00000010256.11	UQCRC1	-1.27264	4.39424e-06	1.62164e-05	-0.516078	0.0127007	0.0605337	0.235849	0.248215	0.689024
ENSG00000010270.13	STARD3NL	0.785026	9.86808e-05	0.000244558	-0.300193	0.0632899	0.177869	0.140474	0.397113	0.793312
ENSG00000010282.15	HHATL	5.51627	8.25364e-06	2.80818e-05	-2.2428	0.00145044	0.0136145	1.14621	0.092638	0.506484
ENSG00000010292.13	NCAPD2	-3.11016	2.20848e-07	1.30279e-06	-0.129426	0.683609	0.815697	0.459776	0.188425	0.640108
ENSG00000010295.19	IFFO1	0.428918	0.00221092	0.00398709	-0.656123	4.81652e-05	0.00125374	-0.292671	0.0367121	0.356323
ENSG00000010310.9	GIPR	6.66809	6.12245e-10	1.1125e-08	-0.899963	0.011295	0.0559686	-0.330906	0.34528	0.761042
ENSG00000010318.21	PHF7	0.127709	0.507859	0.555402	-0.185897	0.341106	0.53759	0.263358	0.208844	0.659118
ENSG00000010319.7	SEMA3G	-0.0978862	0.751989	0.784198	-1.26783	0.00133999	0.0128805	0.536754	0.144505	0.584822
ENSG00000010322.16	NISCH	0.788931	1.09811e-06	4.95565e-06	0.133083	0.208674	0.389399	-0.100424	0.373874	0.782788
ENSG00000010327.10	STAB1	-2.23943	3.16959e-06	1.229e-05	-1.75432	0.000465314	0.00621821	0.115199	0.811194	0.952004
ENSG00000010361.14	FUZ	-1.34244	9.97261e-09	1.00761e-07	0.0298271	0.810874	0.896853	-0.108018	0.423698	0.808635
ENSG00000010379.16	SLC6A13	3.10834	5.22469e-05	0.00013964	-0.426377	0.335202	0.532286	-1.53548	0.0115105	0.227052
ENSG00000010404.18	IDS	3.38541	3.93061e-13	5.81293e-11	0.253179	0.0684468	0.186805	0.18034	0.209527	0.660227
ENSG00000010539.11	ZNF200	0.107051	0.394909	0.443664	0.0688218	0.581658	0.742826	-0.252837	0.0740553	0.465865
ENSG00000010610.10	CD4	-1.58228	0.0159686	0.0241909	-0.0619251	0.928581	0.963772	1.71883	0.0116835	0.227572
ENSG00000010626.15	LRRC23	0.918292	0.00979002	0.0154855	0.845503	0.00919453	0.0489313	0.235295	0.422724	0.80809
ENSG00000010803.16	SCMH1	-1.72763	1.60662e-11	7.82346e-10	0.406273	0.000853355	0.00940764	0.134057	0.220671	0.669309
ENSG00000010810.17	FYN	1.36546	2.40186e-07	1.39399e-06	-0.0352908	0.821409	0.902904	-0.0962494	0.570839	0.875722
ENSG00000010818.10	HIVEP2	0.076693	0.702363	0.738852	0.66342	0.0041931	0.0285009	0.136597	0.527247	0.857602
ENSG00000011007.12	ELOA	-0.631622	1.7889e-05	5.48875e-05	-0.102821	0.336161	0.532993	-0.181475	0.125702	0.558666
ENSG00000011009.11	LYPLA2	0.209034	0.136697	0.170903	-0.149853	0.277757	0.469832	-0.161665	0.278986	0.713913
ENSG00000011021.23	CLCN6	1.05252	1.28885e-07	8.34285e-07	0.0373792	0.746617	0.855253	0.0916786	0.464757	0.827831
ENSG00000011028.14	MRC2	-1.95991	0.000126917	0.00030551	-0.602062	0.157715	0.322885	0.922611	0.0446286	0.386292
ENSG00000011083.9	SLC6A7	-0.58889	0.657168	0.697409	4.53152	6.61972e-05	0.00156036	-0.246837	0.629863	0.898195
ENSG00000011105.14	TSPAN9	0.627574	0.114773	0.145897	-1.28022	0.00452032	0.0300327	0.809653	0.0621271	0.435217
ENSG00000011114.15	BTBD7	-0.102121	0.392758	0.441496	0.157405	0.195095	0.372671	-0.0412246	0.746517	0.935797
ENSG00000011132.12	APBA3	-0.291351	0.0371921	0.0523505	0.0560683	0.668779	0.806193	-0.104066	0.461745	0.826492
ENSG00000011143.17	MKS1	-0.33517	0.016588	0.0250267	-0.11238	0.384701	0.580147	0.0072676	0.957719	0.991082
ENSG00000011198.10	ABHD5	0.177241	0.275881	0.322066	0.325101	0.0543921	0.16058	-0.216934	0.214746	0.663607
ENSG00000011243.18	AKAP8L	0.880252	9.11855e-08	6.28632e-07	0.0725346	0.447172	0.635837	-0.0011386	0.991087	0.997929
ENSG00000011258.16	MBTD1	-0.581842	0.000180065	0.000417393	-0.0203168	0.866537	0.929855	-0.0700108	0.593206	0.88791
ENSG00000011260.14	UTP18	-1.88416	2.88268e-09	3.74692e-08	-0.451262	0.0106197	0.0538539	0.0685936	0.686966	0.917257
ENSG00000011275.18	RNF216	-0.368559	0.00024089	0.000539833	0.0399564	0.614598	0.767171	-0.125391	0.155488	0.601378
ENSG00000011295.16	TTC19	0.092216	0.421679	0.470089	-0.115817	0.316309	0.51205	0.0371252	0.761986	0.939906
ENSG00000011304.20	PTBP1	-0.640863	0.0096079	0.0152373	-1.15687	8.72956e-05	0.00188683	0.0017606	0.994086	0.998939
ENSG00000011332.19	DPF1	0.158029	0.388227	0.437191	1.59975	1.5841e-07	3.33671e-05	0.210975	0.268304	0.705224
ENSG00000011347.10	SYT7	1.38067	6.93667e-05	0.000179183	0.197381	0.434618	0.624116	0.493285	0.080874	0.481067
ENSG00000011376.12	LARS2	-1.19754	2.45774e-08	2.11321e-07	-0.212691	0.0855598	0.216447	-0.17703	0.177391	0.628881
ENSG00000011405.13	PIK3C2A	0.123649	0.325952	0.374562	-0.405199	0.00454775	0.0301648	0.13698	0.313356	0.740724
ENSG00000011422.12	PLAUR	0.432675	0.501673	0.549349	-0.268021	0.673404	0.809683	0.63452	0.335466	0.755282
ENSG00000011426.11	ANLN	-2.56348	5.98746e-05	0.000157165	-0.632338	0.176036	0.347391	0.646351	0.191417	0.642726
ENSG00000011451.21	WIZ	0.878236	0.0165018	0.0249081	-0.0597487	0.85415	0.922238	-0.0448568	0.898297	0.977799
ENSG00000011454.17	RABGAP1	0.745343	6.22628e-06	2.19897e-05	0.118233	0.301421	0.495747	-0.113086	0.358561	0.771344
ENSG00000011465.17	DCN	-7.08802	0.00101736	0.0019768	3.26964	0.194682	0.372302	-3.26964	0.19447	0.645825
ENSG00000011478.12	QPCTL	-1.74397	1.21033e-06	5.383e-06	-0.405101	0.107807	0.250742	0.193921	0.454516	0.823556
ENSG00000011485.15	PPP5C	-0.989168	4.88918e-09	5.66084e-08	-0.0415337	0.631279	0.779725	-0.0475828	0.610362	0.892285
ENSG00000011523.14	CEP68	0.73482	1.5853e-06	6.77754e-06	-0.12776	0.208438	0.389031	-0.158068	0.153566	0.59823
ENSG00000011566.15	MAP4K3	0.957867	1.90513e-06	7.95065e-06	0.347359	0.0155794	0.0694954	-0.248765	0.0912598	0.50457
ENSG00000011638.10	TMEM159	2.60907	0.000103602	0.000255423	0.0136246	0.972706	0.98534	-0.782992	0.0923613	0.505978
ENSG00000012048.23	BRCA1	-2.79204	2.71162e-05	7.87456e-05	-0.590391	0.2119	0.392969	0.339817	0.49207	0.84111
ENSG00000012061.16	ERCC1	0.126206	0.29424	0.341224	0.00425802	0.971239	0.984699	0.0934118	0.465108	0.827831
ENSG00000012171.20	SEMA3B	0.42431	0.114355	0.145402	-1.13377	0.000539821	0.0069131	0.413664	0.153825	0.598679
ENSG00000012174.12	MBTPS2	-0.284242	0.0777765	0.102567	-0.0981805	0.525047	0.698885	0.232519	0.170428	0.621023
ENSG00000012211.13	PRICKLE3	-2.07603	0.000743958	0.00148844	-0.755081	0.192888	0.369863	1.54086	0.014136	0.243698
ENSG00000012232.9	EXTL3	-0.793223	6.8913e-07	3.36097e-06	0.467351	0.000246112	0.00395622	-0.141044	0.204054	0.653426
ENSG00000012660.14	ELOVL5	-0.881466	9.62077e-08	6.57129e-07	0.0507666	0.59685	0.753993	0.250523	0.0250008	0.305159
ENSG00000012822.16	CALCOCO1	1.63949	1.44424e-09	2.18276e-08	-0.189917	0.150003	0.312869	-0.0606015	0.660589	0.909123
ENSG00000012963.15	UBR7	-1.08263	3.78549e-09	4.60557e-08	0.208504	0.0375746	0.125197	-0.109893	0.280795	0.715883
ENSG00000012983.11	MAP4K5	0.166227	0.10715	0.137149	-0.0512701	0.605272	0.760075	0.0985557	0.360534	0.772767
ENSG00000013016.16	EHD3	0.28043	0.0323043	0.0460517	-0.382133	0.00588733	0.0359534	-0.00782817	0.952374	0.98958
ENSG00000013275.8	PSMC4	-0.524447	0.000522182	0.00108068	-0.294874	0.026919	0.0998029	-0.0784467	0.555686	0.869116
ENSG00000013288.9	MAN2B2	0.953857	7.08497e-05	0.000182601	0.323631	0.0811921	0.208997	-0.299625	0.12945	0.56331
ENSG00000013293.6	SLC7A14	1.70351	0.426432	0.474778	4.75655	0.00202517	0.017198	2.53	0.00120857	0.0770896
ENSG00000013297.12	CLDN11	-2.94741	0.000315148	0.000687492	0.726854	0.368951	0.565319	0.0428839	0.952861	0.989641
ENSG00000013306.16	SLC25A39	-2.09439	4.16119e-12	3.12021e-10	-0.217441	0.0610628	0.173553	-0.071467	0.547367	0.865137
ENSG00000013364.19	MVP	1.23673	0.000442756	0.000934421	-1.77964	1.49281e-05	0.000572054	0.385697	0.212238	0.662194
ENSG00000013374.16	NUB1	-0.309186	0.0215983	0.0319273	-0.135327	0.282297	0.475176	-0.134317	0.321726	0.746023
ENSG00000013375.16	PGM3	-0.162848	0.272583	0.3187	-0.297937	0.0555417	0.162976	-0.0429925	0.785432	0.946529
ENSG00000013392.8	RWDD2A	0.743722	0.00108177	0.00208808	0.403398	0.0406906	0.131731	-0.196089	0.32448	0.747849
ENSG00000013441.16	CLK1	0.842999	8.62794e-08	5.99572e-07	0.114255	0.216854	0.399054	0.104058	0.292604	0.725878
ENSG00000013503.10	POLR3B	-0.941677	5.86229e-06	2.08666e-05	0.0573728	0.688072	0.818345	-0.37086	0.0273256	0.316081
ENSG00000013523.11	ANGEL1	-2.0377	4.06291e-09	4.87183e-08	-0.522571	0.0081732	0.0451641	0.194714	0.308166	0.736558
ENSG00000013561.18	RNF14	0.655124	2.58782e-05	7.56123e-05	-0.0542805	0.628989	0.777667	-0.0360651	0.765063	0.940084
ENSG00000013563.14	DNASE1L1	0.0571857	0.657347	0.697525	0.173306	0.189416	0.365063	-0.00818903	0.952325	0.98958
ENSG00000013573.17	DDX11	-1.4404	3.07498e-08	2.53895e-07	-0.379526	0.0161237	0.0710772	0.0381688	0.804226	0.950534
ENSG00000013583.10	HEBP1	-2.40331	3.1882e-07	1.76068e-06	0.30842	0.318038	0.514014	0.682922	0.0355723	0.350657
ENSG00000013619.14	MAMLD1	5.6805	0.00570733	0.00947268	0.509639	0.535594	0.707311	0.428183	0.584101	0.882397
ENSG00000013810.19	TACC3	-3.05223	1.52549e-05	4.78048e-05	-0.200112	0.660904	0.800955	0.316308	0.517516	0.853478
ENSG00000014123.10	UFL1	-1.57757	3.64372e-07	1.95714e-06	0.224338	0.251162	0.439977	0.486993	0.0256088	0.307413
ENSG00000014138.9	POLA2	-2.22533	4.18188e-06	1.55577e-05	-0.281551	0.414139	0.606738	0.163719	0.652394	0.906351
ENSG00000014164.7	ZC3H3	0.0165111	0.919833	0.931828	-0.257243	0.132743	0.287973	0.0550124	0.756613	0.93872
ENSG00000014216.16	CAPN1	0.857043	1.74738e-06	7.37557e-06	0.345603	0.00813138	0.0450577	0.114894	0.361381	0.772977
ENSG00000014641.20	MDH1	-1.03225	3.5366e-07	1.91042e-06	-0.115853	0.355707	0.552403	0.139556	0.302333	0.73263
ENSG00000014824.14	SLC30A9	-0.0589175	0.664748	0.703994	-0.175121	0.209026	0.389691	0.010086	0.945071	0.988033
ENSG00000014914.21	MTMR11	0.0354316	0.850382	0.871286	-0.151655	0.427892	0.618735	0.0932262	0.644376	0.903961
ENSG00000014919.13	COX15	-0.657364	2.20289e-06	8.99583e-06	-0.163074	0.0911114	0.224907	0.0578482	0.560571	0.871434
ENSG00000015133.19	CCDC88C	-3.42227	1.79022e-08	1.62688e-07	-0.312882	0.321893	0.51743	0.239732	0.471112	0.830931
ENSG00000015153.14	YAF2	1.12671	1.28462e-07	8.31898e-07	-0.0862827	0.487007	0.668667	-0.269086	0.0579397	0.42497
ENSG00000015171.19	ZMYND11	0.178596	0.185368	0.22531	0.447272	0.00324856	0.0238798	-0.0440833	0.753568	0.937324
ENSG00000015285.11	WAS	1.06408	0.0209852	0.0310716	-0.164339	0.677728	0.812448	0.495634	0.227199	0.67634
ENSG00000015413.9	DPEP1	-1.66389	0.000772724	0.00154013	-0.32917	0.491103	0.671382	1.45643	0.00443718	0.145227
ENSG00000015475.18	BID	-0.88648	0.00023351	0.000525714	-0.163162	0.398455	0.592828	-0.217012	0.302062	0.73263
ENSG00000015479.19	MATR3	0.371219	0.00259861	0.00461865	-0.151296	0.163449	0.330658	-0.0910944	0.426793	0.810127
ENSG00000015532.10	XYLT2	-0.769827	0.000494962	0.00103108	-0.380281	0.0494361	0.150716	0.393945	0.0551331	0.418371
ENSG00000015592.16	STMN4	11.7057	4.19192e-16	6.43782e-13	0.0328265	0.843411	0.915146	0.167824	0.354404	0.768511
ENSG00000015676.18	NUDCD3	0.0522114	0.556064	0.601171	-0.0336996	0.703161	0.827643	0.0896632	0.352129	0.765954
ENSG00000016082.15	ISL1	7.21714	0.000503697	0.0010477	0.62662	0.433718	0.623636	-0.258488	0.757819	0.938905
ENSG00000016391.11	CHDH	-6.2628	7.17385e-12	4.56133e-10	-0.195791	0.713504	0.833499	-0.477221	0.441497	0.817501
ENSG00000016864.18	GLT8D1	-0.414811	0.00211849	0.00383738	-0.0717659	0.535097	0.70696	0.0257515	0.834968	0.959746
ENSG00000017260.19	ATP2C1	0.629822	0.000173821	0.000404658	0.204962	0.128554	0.281867	0.0274819	0.844225	0.962289
ENSG00000017427.17	IGF1	7.29979	3.57324e-06	1.35989e-05	-0.919312	0.0631362	0.177562	-0.788427	0.167878	0.617393
ENSG00000017483.15	SLC38A5	-4.32771	1.7697e-07	1.08514e-06	0.0781269	0.868738	0.931181	0.167976	0.732087	0.932478
ENSG00000017797.13	RALBP1	-0.927441	1.20224e-07	7.88007e-07	-0.238447	0.0316003	0.111467	0.0686098	0.536793	0.86162
ENSG00000018189.13	RUFY3	2.61691	7.50387e-11	2.34722e-09	0.190971	0.244881	0.432545	-0.15083	0.391165	0.791005
ENSG00000018236.15	CNTN1	1.02529	0.000281471	0.000621016	1.69696	1.20039e-06	0.000118058	0.406824	0.0923385	0.505978
ENSG00000018408.14	WWTR1	-2.99949	5.92862e-05	0.000155764	-0.122381	0.818366	0.901444	0.731548	0.200859	0.650576
ENSG00000018510.16	AGPS	-0.120449	0.415492	0.463995	0.241791	0.113319	0.259153	-0.15721	0.328247	0.74942
ENSG00000018610.15	CXorf56	-0.427309	0.00275798	0.00487715	-0.155696	0.218051	0.400532	-0.104797	0.43464	0.813252
ENSG00000018625.15	ATP1A2	-2.41015	0.00195558	0.00357211	-0.582914	0.377406	0.573613	1.13426	0.112135	0.537472
ENSG00000018699.13	TTC27	-1.98933	4.18536e-10	8.30623e-09	-0.118878	0.426528	0.617746	-0.219657	0.181462	0.63244
ENSG00000018869.16	ZNF582	1.29328	6.88692e-06	2.39793e-05	-0.0943886	0.618724	0.77023	-0.436702	0.0470152	0.394229
ENSG00000019144.19	PHLDB1	1.56586	4.31084e-10	8.50033e-09	0.872811	8.22597e-07	9.44664e-05	-0.0773138	0.522252	0.855916
ENSG00000019485.13	PRDM11	0.934702	0.000128589	0.000309013	0.835494	0.000271288	0.00425807	0.0377085	0.843346	0.962204
ENSG00000019505.8	SYT13	9.67192	2.85597e-05	8.23028e-05	3.85632	2.14696e-05	0.000730221	0.539719	0.298312	0.731041
ENSG00000019549.13	SNAI2	-0.568986	0.260289	0.305812	-1.27082	0.0281111	0.102932	0.886127	0.129997	0.564095
ENSG00000019995.6	ZRANB1	0.535995	8.90212e-05	0.000223364	0.273166	0.0164303	0.0719567	0.13208	0.243335	0.685177
ENSG00000020129.16	NCDN	0.680872	8.76873e-06	2.96223e-05	0.166717	0.129348	0.283069	-0.325946	0.0110314	0.22405
ENSG00000020181.18	ADGRA2	2.51288	8.80588e-10	1.48865e-08	1.00531	2.31552e-05	0.000765386	-0.136046	0.455767	0.823924
ENSG00000020256.20	ZFP64	1.46663	1.02292e-05	3.38066e-05	0.130944	0.558726	0.726037	-0.690517	0.0116313	0.227244
ENSG00000020426.11	MNAT1	0.500855	0.000188935	0.000435325	-0.156071	0.148063	0.310187	-0.0567274	0.614857	0.893487
ENSG00000020577.14	SAMD4A	3.35141	0.00104635	0.00202662	0.469948	0.41734	0.609257	0.553657	0.330027	0.750284
ENSG00000020922.13	MRE11	-1.56174	5.31309e-09	6.04765e-08	-0.365122	0.0156677	0.0697065	0.0408558	0.781545	0.944935
ENSG00000021300.14	PLEKHB1	1.57292	4.36608e-05	0.000119164	-0.45865	0.0979264	0.236152	0.36361	0.205505	0.654894
ENSG00000021355.13	SERPINB1	0.918415	1.89186e-05	5.76304e-05	-0.207693	0.181764	0.354872	0.051412	0.751066	0.936834
ENSG00000021488.13	SLC7A9	3.39467	6.9481e-06	2.4146e-05	0.517932	0.15988	0.325981	-0.714385	0.0758186	0.470955
ENSG00000021574.12	SPAST	0.999724	9.33532e-06	3.12403e-05	-0.0951195	0.542842	0.714097	-0.162419	0.341326	0.758945
ENSG00000021762.20	OSBPL5	-0.17342	0.185328	0.225285	0.590519	0.000255908	0.00407432	-0.000722931	0.995759	0.999414
ENSG00000021776.11	AQR	-0.178647	0.124609	0.157045	-0.185314	0.112688	0.258273	-0.147261	0.235175	0.680848
ENSG00000021826.17	CPS1	-0.0582738	0.795771	0.823361	-0.817693	0.00238914	0.0193899	0.401734	0.113667	0.540672
ENSG00000022267.19	FHL1	1.86483	2.41051e-09	3.27164e-08	0.232626	0.133878	0.289774	-0.16744	0.308561	0.736558
ENSG00000022277.12	RTF2	-0.45141	0.00933491	0.0148456	-0.274331	0.092808	0.227848	-0.0440504	0.793092	0.947843
ENSG00000022556.16	NLRP2	0.442673	0.0358464	0.0506062	0.42621	0.0393807	0.128828	-0.171003	0.409766	0.800644
ENSG00000022567.9	SLC45A4	1.05598	0.000944491	0.00184762	-0.247534	0.341385	0.537774	0.149802	0.58789	0.88407
ENSG00000022840.16	RNF10	-0.221343	0.168713	0.206926	0.17839	0.262323	0.452974	0.00606884	0.971172	0.993755
ENSG00000022976.15	ZNF839	-0.136133	0.348907	0.39744	-0.0124241	0.93118	0.965046	-0.144904	0.356253	0.769558
ENSG00000023041.11	ZDHHC6	-0.333873	0.0101894	0.0160663	-0.157681	0.188941	0.3645	-0.262113	0.0517893	0.40773
ENSG00000023171.18	GRAMD1B	0.988349	0.000311374	0.000680673	-0.094673	0.657761	0.798602	0.861005	0.00144057	0.0826463
ENSG00000023191.17	RNH1	-0.878891	2.44615e-05	7.20317e-05	-0.310904	0.0530692	0.15791	0.161557	0.326454	0.748308
ENSG00000023228.14	NDUFS1	-0.37469	0.00400038	0.00685734	0.00179067	0.987321	0.993191	-0.121221	0.327691	0.749121
ENSG00000023287.13	RB1CC1	-0.185947	0.170004	0.208268	-0.10453	0.43111	0.621542	0.13985	0.330415	0.750736
ENSG00000023318.8	ERP44	0.149695	0.201569	0.243103	0.121424	0.295357	0.489666	0.0831691	0.499492	0.844828
ENSG00000023330.15	ALAS1	0.057302	0.566621	0.611491	-0.195546	0.0642699	0.179763	0.0250972	0.815267	0.953511
ENSG00000023516.9	AKAP11	0.77628	3.49894e-05	9.81818e-05	0.252044	0.0796762	0.206509	0.0517123	0.725697	0.931341
ENSG00000023572.9	GLRX2	-1.68868	2.80597e-08	2.35777e-07	0.0355848	0.834209	0.910227	-0.411523	0.0377517	0.360925
ENSG00000023608.5	SNAPC1	-1.23138	1.1459e-05	3.73091e-05	-0.380891	0.0799159	0.206994	0.441218	0.0561796	0.421981
ENSG00000023697.13	DERA	-0.930821	4.47751e-07	2.32481e-06	-0.0517573	0.651911	0.793966	-0.300407	0.0259567	0.308183
ENSG00000023734.11	STRAP	-0.944049	3.83783e-07	2.04109e-06	-0.154329	0.187113	0.362163	0.0765518	0.534432	0.861143
ENSG00000023839.12	ABCC2	-0.921231	0.00891651	0.0142369	0.975888	0.00648184	0.0384691	-0.562976	0.0934526	0.508083
ENSG00000023892.11	DEF6	-1.93321	3.15781e-06	1.22514e-05	-0.30926	0.327682	0.524001	0.529823	0.11066	0.536343
ENSG00000023902.14	PLEKHO1	0.70078	4.6933e-06	1.71835e-05	-0.0803136	0.441089	0.630284	-0.282531	0.0212553	0.285573
ENSG00000023909.10	GCLM	-0.7922	0.000168393	0.000393167	-0.842544	0.000122853	0.00242848	0.0783161	0.667509	0.910986
ENSG00000024048.10	UBR2	0.417764	0.00164038	0.00304201	-0.198051	0.0902168	0.223582	-0.175092	0.160011	0.606536
ENSG00000024422.12	EHD2	0.304932	0.609459	0.652431	0.442565	0.435292	0.624729	0.628436	0.251177	0.691261
ENSG00000024526.17	DEPDC1	-3.73491	3.07915e-05	8.78844e-05	-0.284791	0.651811	0.793966	0.794403	0.233332	0.680296
ENSG00000024862.17	CCDC28A	-0.80511	0.00105123	0.00203488	-0.16189	0.441396	0.630483	-0.0387939	0.861909	0.9687
ENSG00000025039.15	RRAGD	-2.59838	3.49424e-09	4.33307e-08	1.59125	1.95939e-06	0.000162462	0.378939	0.0997697	0.519319
ENSG00000025156.13	HSF2	0.103568	0.414739	0.463257	0.0743722	0.555936	0.724164	0.154721	0.260299	0.699256
ENSG00000025293.17	PHF20	-0.250152	0.0226962	0.033392	0.198984	0.0620371	0.175509	0.10053	0.358835	0.771375
ENSG00000025423.11	HSD17B6	-0.0283474	0.952196	0.959894	0.800583	0.094716	0.230948	0.284624	0.515076	0.853072
ENSG00000025434.19	NR1H3	-0.867865	0.00368057	0.00635993	-0.428693	0.128559	0.281867	0.205604	0.479693	0.835332
ENSG00000025708.14	TYMP	0.169976	0.759405	0.791005	-0.792904	0.200489	0.378857	0.698693	0.270204	0.707564
ENSG00000025770.19	NCAPH2	-1.18941	3.81601e-10	7.83008e-09	0.173635	0.0591867	0.169731	-0.156618	0.108055	0.533199
ENSG00000025772.8	TOMM34	-1.95882	2.3575e-10	5.53736e-09	-0.520029	0.00166458	0.0150309	0.340543	0.0336332	0.342693
ENSG00000025796.14	SEC63	0.0793982	0.498226	0.546002	0.00392229	0.973106	0.985645	-0.0547483	0.664015	0.910231
ENSG00000025800.14	KPNA6	-0.39654	0.00203424	0.00370158	-0.174048	0.124686	0.276647	-0.0321168	0.784998	0.946215
ENSG00000026025.16	VIM	-1.85295	0.0011127	0.00214225	1.00805	0.0389386	0.127901	0.499625	0.303484	0.733453
ENSG00000026036.22	RTEL1-TNFRSF6B	-0.763414	0.000357464	0.00077121	-0.104654	0.549704	0.719568	-0.112235	0.55008	0.866662
ENSG00000026103.22	FAS	-2.77848	1.09042e-06	4.92315e-06	1.22492	0.0057007	0.0351743	0.0815171	0.824531	0.956587
ENSG00000026297.16	RNASET2	-3.13523	6.05087e-10	1.10426e-08	0.41789	0.101616	0.241239	0.685125	0.0116239	0.227244
ENSG00000026652.15	AGPAT4	1.75614	7.68489e-12	4.79465e-10	0.0278852	0.769659	0.870313	-0.03496	0.734031	0.932544
ENSG00000026950.17	BTN3A1	-1.13046	7.43445e-05	0.000190244	0.334913	0.137545	0.295032	0.606586	0.015135	0.249359
ENSG00000027001.10	MIPEP	-3.00746	4.89127e-12	3.48765e-10	-0.212596	0.206268	0.386571	0.124317	0.479103	0.835296
ENSG00000027075.15	PRKCH	5.82747	0.000118373	0.000287195	0.114271	0.826411	0.905311	0.151636	0.773052	0.941731
ENSG00000027644.5	INSRR	4.33004	1.57213e-10	4.09061e-09	-1.59786	6.75977e-06	0.000351455	-0.705632	0.0199398	0.279146
ENSG00000027697.15	IFNGR1	-0.0693801	0.627996	0.66944	-0.246472	0.10116	0.240321	-0.00441531	0.977216	0.994957
ENSG00000027847.14	B4GALT7	0.0935735	0.549362	0.594794	0.329219	0.046608	0.144987	-0.245713	0.152562	0.597222
ENSG00000027869.11	SH2D2A	-0.631804	0.0810902	0.106504	-0.262433	0.479596	0.662914	0.32653	0.397567	0.793821
ENSG00000028116.17	VRK2	-1.61581	7.97169e-06	2.72432e-05	-0.378979	0.166367	0.334763	-0.282228	0.337762	0.756894
ENSG00000028137.19	TNFRSF1B	-2.25473	6.53405e-06	2.29266e-05	-2.32606	0.000162823	0.00293389	0.901472	0.120402	0.551209
ENSG00000028203.18	VEZT	1.20066	5.38079e-08	4.05387e-07	0.440042	0.00235427	0.0191458	-0.13859	0.305158	0.73465
ENSG00000028277.21	POU2F2	3.77061	5.05695e-12	3.53014e-10	-0.17436	0.33876	0.535123	-0.407643	0.0506283	0.404479
ENSG00000028310.18	BRD9	-0.465322	0.000568175	0.00116584	-0.29798	0.0142964	0.0657973	-0.20765	0.0955496	0.512113
ENSG00000028528.15	SNX1	-0.44725	0.00013428	0.000321259	-0.0245096	0.786148	0.881698	-0.013807	0.887187	0.975314
ENSG00000028839.10	TBPL1	0.443228	0.00737916	0.0119757	0.103745	0.478972	0.662482	-0.195861	0.223213	0.672265
ENSG00000029153.14	ARNTL2	-1.36037	1.84622e-05	5.64131e-05	1.53288	4.87514e-06	0.000286226	-0.0588496	0.801831	0.94985
ENSG00000029363.17	BCLAF1	-0.354396	0.00943056	0.0149846	-0.208358	0.101398	0.240859	-0.0765878	0.56212	0.872006
ENSG00000029364.12	SLC39A9	0.0429721	0.615989	0.658398	0.167631	0.0637852	0.178798	-0.0374167	0.684896	0.916658
ENSG00000029534.21	ANK1	4.02677	4.95097e-15	3.6416e-12	-0.669748	4.41288e-05	0.00119792	-0.118438	0.371214	0.780383
ENSG00000029639.11	TFB1M	-0.674709	4.23106e-05	0.00011578	0.420369	0.00312456	0.0232508	-0.0923404	0.481234	0.836204
ENSG00000029725.17	RABEP1	-0.21832	0.0532979	0.0727286	0.211864	0.0599814	0.171269	-0.0959818	0.407333	0.799727
ENSG00000029993.15	HMGB3	-0.852003	0.000155018	0.000364625	0.0219337	0.899639	0.948176	0.00857	0.963504	0.992291
ENSG00000030066.13	NUP160	-1.3646	2.29429e-09	3.16118e-08	-0.171847	0.13844	0.296123	-0.111763	0.361643	0.773118
ENSG00000030110.13	BAK1	-0.987282	1.04673e-05	3.44907e-05	-0.635683	0.00110521	0.0112179	0.0733634	0.674564	0.912548
ENSG00000030419.16	IKZF2	0.477841	0.00995456	0.0157221	0.0991709	0.547146	0.717323	0.142339	0.419634	0.806813
ENSG00000030582.18	GRN	0.14068	0.725674	0.76001	-0.306528	0.449652	0.637657	0.0781458	0.856392	0.966904
ENSG00000031003.10	FAM13B	1.43421	3.22244e-07	1.77576e-06	0.206028	0.228183	0.412952	-0.34844	0.0689001	0.45429
ENSG00000031691.7	CENPQ	-1.6319	2.54375e-05	7.44881e-05	-0.635482	0.0487791	0.149413	0.552732	0.0968013	0.513413
ENSG00000031698.13	SARS1	-0.420169	0.0233902	0.0343371	-0.325385	0.0701422	0.18996	-0.0978282	0.596004	0.889147
ENSG00000031823.14	RANBP3	-0.326959	0.00151248	0.00283006	0.0232219	0.788641	0.882727	-0.220689	0.0297195	0.327474
ENSG00000032219.19	ARID4A	0.846472	3.22092e-05	9.13304e-05	0.480538	0.0044391	0.0296608	-0.154429	0.335277	0.755167
ENSG00000032389.12	EIPR1	-0.17379	0.0620427	0.083486	-0.26752	0.00746503	0.0424465	0.0179838	0.850111	0.96418
ENSG00000032444.16	PNPLA6	-0.236399	0.290214	0.337083	0.162152	0.464501	0.650978	-0.0767948	0.745483	0.935676
ENSG00000032742.17	IFT88	-0.182961	0.0918945	0.119251	0.233871	0.036231	0.122374	-0.0564689	0.611549	0.892285
ENSG00000033011.13	ALG1	-0.898564	1.56244e-06	6.69258e-06	-0.360993	0.00921682	0.049005	-0.458622	0.00343265	0.128003
ENSG00000033030.15	ZCCHC8	-0.726197	1.0443e-06	4.74608e-06	0.00797853	0.933426	0.966188	-0.20318	0.0631907	0.437012
ENSG00000033050.9	ABCF2	-0.907492	2.57769e-07	1.48011e-06	-0.315596	0.0091496	0.0487775	-0.208405	0.0889536	0.502489
ENSG00000033100.16	CHPF2	0.659191	4.01337e-06	1.50332e-05	-0.223849	0.0310982	0.110299	-0.274981	0.0166423	0.260057
ENSG00000033122.21	LRRC7	4.01223	0.00054637	0.00112566	4.1718	5.44763e-08	1.90811e-05	2.11451	1.22054e-05	0.0130895
ENSG00000033170.17	FUT8	0.288793	0.0339672	0.0481883	0.561723	0.000362517	0.00519946	-0.134707	0.325282	0.747849
ENSG00000033178.13	UBA6	-0.106332	0.399154	0.447829	0.0542237	0.664754	0.803435	0.0824185	0.541699	0.863443
ENSG00000033327.13	GAB2	0.781401	9.0405e-05	0.000226381	0.87824	2.47458e-05	0.00080203	0.161431	0.322189	0.746403
ENSG00000033627.16	ATP6V0A1	1.93118	6.07369e-07	3.01495e-06	0.386631	0.106367	0.248522	-0.12576	0.612161	0.892341
ENSG00000033800.13	PIAS1	1.00786	4.9492e-07	2.53133e-06	0.26334	0.0452654	0.14205	0.0499117	0.706478	0.923399
ENSG00000033867.16	SLC4A7	0.261537	0.0349629	0.0494289	-0.245824	0.0457858	0.143233	0.330636	0.0154486	0.250961
ENSG00000034053.14	APBA2	1.22088	2.91718e-11	1.20833e-09	0.051558	0.486585	0.668364	0.017415	0.826317	0.956587
ENSG00000034152.19	MAP2K3	-0.64858	0.00691461	0.011286	-0.774507	0.00227386	0.0186976	-0.226499	0.340708	0.758672
ENSG00000034239.11	EFCAB1	-3.07849	1.3895e-05	4.4034e-05	-0.345633	0.521548	0.696596	0.929643	0.100695	0.520629
ENSG00000034510.6	TMSB10	0.642906	9.82422e-05	0.000243653	0.0150797	0.90408	0.950648	0.0538162	0.690852	0.918728
ENSG00000034533.11	ASTE1	-0.879084	0.000270071	0.000598178	0.363403	0.0745325	0.19789	-0.229345	0.272752	0.709191
ENSG00000034677.13	RNF19A	1.45939	2.55465e-08	2.18431e-07	0.20361	0.157034	0.322103	0.159714	0.292554	0.725878
ENSG00000034693.15	PEX3	-1.09392	4.8541e-06	1.76912e-05	0.335578	0.0544803	0.160736	0.286169	0.111756	0.537122
ENSG00000034713.8	GABARAPL2	0.627628	2.0861e-06	8.59098e-06	-0.13807	0.124918	0.276875	0.198689	0.0455047	0.389223
ENSG00000035115.22	SH3YL1	0.495664	0.000186384	0.000430241	-0.113151	0.281005	0.47376	-0.247589	0.0389554	0.36644
ENSG00000035141.8	FAM136A	-1.90153	5.28423e-10	9.9247e-09	-0.0830259	0.558756	0.726037	-0.0140766	0.926011	0.98355
ENSG00000035403.18	VCL	-0.70368	0.000751926	0.00150272	-0.669886	0.00119756	0.0118952	-0.105471	0.571816	0.876491
ENSG00000035499.13	DEPDC1B	-2.77498	3.6288e-05	0.000101398	-0.310017	0.510206	0.68767	0.50538	0.314763	0.741241
ENSG00000035664.11	DAPK2	-3.4148	1.9834e-08	1.77493e-07	0.325856	0.398648	0.593026	0.550707	0.146608	0.588362
ENSG00000035681.9	NSMAF	-1.0272	1.72081e-08	1.57842e-07	0.0836869	0.401842	0.5964	-0.147163	0.178907	0.630198
ENSG00000035687.10	ADSS2	-1.71955	1.29547e-09	1.99107e-08	-0.0502504	0.711851	0.832913	0.183857	0.216977	0.665371
ENSG00000035862.12	TIMP2	1.76061	0.000633964	0.00128734	-0.0802335	0.838477	0.91267	-0.0185093	0.965236	0.99258
ENSG00000035928.16	RFC1	-1.5164	1.6136e-10	4.15684e-09	0.120553	0.253252	0.442177	0.107461	0.338925	0.757377
ENSG00000036054.13	TBC1D23	0.252235	0.0493588	0.0677703	-0.0669521	0.579119	0.741018	-0.0549477	0.671917	0.911914
ENSG00000036257.13	CUL3	-0.10928	0.513704	0.560933	0.155903	0.355158	0.551947	-0.0538238	0.764399	0.939906
ENSG00000036448.10	MYOM2	-2.19595	1.0463e-06	4.75297e-06	0.0189955	0.950337	0.974115	-0.0539491	0.866778	0.969864
ENSG00000036530.9	CYP46A1	3.21687	6.02414e-06	2.13589e-05	2.33948	2.86743e-06	0.000206672	-0.0466777	0.883606	0.974669
ENSG00000036549.13	AC118549.1	-0.138971	0.227799	0.271297	-0.0785328	0.489137	0.670163	0.0794539	0.515171	0.853072
ENSG00000036672.16	USP2	-4.0008	4.71753e-07	2.43122e-06	1.31601	0.0135055	0.0632505	0.137741	0.764216	0.939906
ENSG00000037042.9	TUBG2	0.449226	0.00510781	0.00856233	0.389846	0.011359	0.056218	0.0620499	0.672294	0.912089
ENSG00000037241.7	RPL26L1	-1.44994	1.46536e-06	6.34205e-06	-0.333972	0.110173	0.254613	0.149099	0.489461	0.840505
ENSG00000037280.16	FLT4	-3.50111	3.45612e-05	9.71851e-05	-0.945599	0.373271	0.569621	0.576986	0.608175	0.892252
ENSG00000037474.15	NSUN2	-1.35986	5.05605e-09	5.80535e-08	-0.469684	0.00102545	0.0106627	-0.15076	0.249252	0.689722
ENSG00000037637.11	FBXO42	0.655562	1.94981e-06	8.11169e-06	0.142247	0.127019	0.279874	0.260938	0.0142279	0.24376
ENSG00000037749.12	MFAP3	0.548683	0.000647682	0.00131239	0.132956	0.314606	0.510313	-0.0847929	0.547006	0.864896
ENSG00000037757.14	MRI1	-1.908	2.34264e-10	5.5108e-09	0.151295	0.27009	0.46236	0.209965	0.154054	0.599081
ENSG00000037897.17	METTL1	-2.32851	5.13006e-08	3.90326e-07	-1.07325	0.000730855	0.00853804	0.386343	0.181156	0.632388
ENSG00000038002.9	AGA	-2.14355	6.98697e-05	0.000180357	-1.54789	0.00470007	0.0308776	0.647035	0.228434	0.677418
ENSG00000038210.14	PI4K2B	-1.97543	1.08696e-09	1.73964e-08	-0.436307	0.0130342	0.0615633	0.0275878	0.871127	0.97146
ENSG00000038219.13	BOD1L1	0.707544	1.27043e-05	4.08506e-05	0.0411976	0.717527	0.836472	0.0143643	0.906729	0.980023
ENSG00000038274.17	MAT2B	-1.35599	2.72214e-06	1.07661e-05	-0.592862	0.00673908	0.039549	0.0913375	0.660527	0.909123
ENSG00000038295.8	TLL1	-4.18072	9.90423e-11	2.9269e-09	-0.0080744	0.978766	0.98837	0.663037	0.0409551	0.373213
ENSG00000038358.15	EDC4	-0.270897	0.0411476	0.0573564	0.0528611	0.670089	0.807284	-0.129763	0.33893	0.757377
ENSG00000038382.20	TRIO	0.41417	0.014264	0.0218273	0.169081	0.276046	0.468087	-0.0120357	0.941595	0.987166
ENSG00000038427.16	VCAN	0.136971	0.576521	0.621302	1.24434	0.000124355	0.00245088	0.000286529	0.999131	1
ENSG00000038532.16	CLEC16A	0.738412	0.00114512	0.0021981	0.187969	0.321957	0.517459	-0.179496	0.379646	0.783945
ENSG00000039123.16	MTREX	-1.02007	5.05082e-08	3.86063e-07	-0.0941456	0.377085	0.573381	-0.0306694	0.787286	0.946722
ENSG00000039139.9	DNAH5	0.686934	0.0183502	0.0274428	-0.39085	0.151174	0.314525	-0.481136	0.112073	0.537472
ENSG00000039319.17	ZFYVE16	0.49372	0.00213366	0.00386311	-0.122987	0.371964	0.568497	-0.0930169	0.529128	0.857981
ENSG00000039523.20	RIPOR1	0.927186	0.0412595	0.0575001	0.16068	0.698459	0.824498	0.0912772	0.837565	0.96052
ENSG00000039560.14	RAI14	-0.353284	0.203455	0.245125	0.039555	0.88354	0.939691	-0.423785	0.164008	0.611692
ENSG00000039650.12	PNKP	-0.882673	2.6607e-06	1.05566e-05	-0.172608	0.18233	0.355684	-0.0844017	0.535701	0.861452
ENSG00000040199.18	PHLPP2	-0.180749	0.247825	0.292476	0.361044	0.0295852	0.10672	-0.15048	0.366599	0.775929
ENSG00000040275.17	SPDL1	-1.31371	2.70907e-07	1.54269e-06	0.0600475	0.699656	0.825276	-0.0804187	0.630748	0.898316
ENSG00000040341.18	STAU2	0.942367	3.50463e-06	1.33684e-05	0.346087	0.0192978	0.0797436	0.0242652	0.866999	0.969864
ENSG00000040487.13	SLC66A1	0.475342	0.00297623	0.00522837	0.135475	0.326396	0.522532	-0.210336	0.163768	0.611261
ENSG00000040531.16	CTNS	-0.658485	0.000315613	0.000688432	-0.095244	0.519394	0.694927	-0.286005	0.0867353	0.495754
ENSG00000040608.14	RTN4R	0.436166	0.080121	0.105376	-0.917994	0.00142431	0.013456	-0.0412605	0.872308	0.971962
ENSG00000040633.13	PHF23	0.10655	0.366276	0.415023	0.154772	0.195592	0.373139	-0.198978	0.127589	0.561871
ENSG00000040731.10	CDH10	6.1352	5.54561e-13	7.58343e-11	-0.848789	0.000748205	0.00868484	0.297376	0.189855	0.640791
ENSG00000040933.16	INPP4A	0.513597	2.46846e-05	7.25707e-05	0.436688	0.000130055	0.00253322	-0.103775	0.281813	0.71692
ENSG00000041353.10	RAB27B	-0.359289	0.487592	0.535538	2.05111	0.000484625	0.00642039	0.283815	0.513724	0.852868
ENSG00000041357.16	PSMA4	-1.02673	4.31202e-07	2.25542e-06	-0.226928	0.0846661	0.214812	-0.0501044	0.711242	0.925099
ENSG00000041515.16	MYO16	5.34036	1.77099e-06	7.45945e-06	-1.45843	0.00700321	0.0406096	-1.9359	0.0107273	0.220485
ENSG00000041802.11	LSG1	-1.38082	1.1625e-09	1.82824e-08	-0.286261	0.0171539	0.0738604	-0.140528	0.243475	0.685177
ENSG00000041880.14	PARP3	-0.609902	0.00428604	0.00730438	0.82287	0.000380576	0.00539262	0.0963651	0.613559	0.89303
ENSG00000041982.16	TNC	8.43456	1.77013e-11	8.29591e-10	-3.21883	1.62606e-07	3.38169e-05	-0.0240024	0.944221	0.987913
ENSG00000041988.15	THAP3	-0.88385	1.95487e-05	5.92604e-05	0.122958	0.417244	0.609162	0.0677391	0.67173	0.911898
ENSG00000042088.14	TDP1	-1.00383	4.23371e-07	2.2197e-06	0.173908	0.169496	0.33877	0.0578984	0.659974	0.909123
ENSG00000042286.15	AIFM2	-0.957702	0.0255135	0.037159	0.38465	0.357834	0.554714	-0.443789	0.312928	0.740414
ENSG00000042317.17	SPATA7	1.01618	1.04831e-05	3.45316e-05	0.617461	0.00103518	0.0107196	0.260568	0.126459	0.559661
ENSG00000042429.12	MED17	0.645438	5.87874e-05	0.000154636	-0.405219	0.00350374	0.0251425	-0.230986	0.0899511	0.503105
ENSG00000042445.14	RETSAT	0.105374	0.342965	0.391704	-0.212556	0.0672844	0.184778	-0.380609	0.00535107	0.158743
ENSG00000042753.12	AP2S1	-1.44266	3.6819e-11	1.41727e-09	0.217224	0.0255303	0.0961819	0.0873037	0.366569	0.775929
ENSG00000042781.14	USH2A	2.51004	3.55217e-05	9.94796e-05	2.06922	1.32193e-05	0.000529488	-0.599352	0.0864597	0.495172
ENSG00000042832.12	TG	1.15024	0.0121404	0.0188519	0.0507169	0.893285	0.945193	-0.622506	0.146044	0.587197
ENSG00000043093.15	DCUN1D1	-0.105544	0.440307	0.488429	0.0433367	0.749763	0.85738	0.00234332	0.987189	0.997112
ENSG00000043355.12	ZIC2	-1.7733	0.000146902	0.000347458	-0.5587	0.129945	0.283886	-0.261423	0.501192	0.845692
ENSG00000043514.17	TRIT1	-0.629029	2.57475e-06	1.02684e-05	0.256519	0.0100546	0.0519783	0.144462	0.142135	0.58277
ENSG00000044090.10	CUL7	0.699087	3.62937e-06	1.3781e-05	-0.324722	0.00501035	0.0323	0.114864	0.298734	0.73118
ENSG00000044115.21	CTNNA1	0.626805	5.88279e-05	0.000154699	-0.62526	6.04793e-05	0.00145548	-0.208891	0.112089	0.537472
ENSG00000044446.12	PHKA2	-0.838742	2.8218e-07	1.59638e-06	0.149949	0.14594	0.307027	0.0501122	0.638876	0.901233
ENSG00000044459.15	CNTLN	-0.547694	0.00481363	0.00811074	0.631763	0.00171462	0.0153234	-0.313591	0.099388	0.518829
ENSG00000044524.11	EPHA3	0.31244	0.115146	0.146324	0.339929	0.0873228	0.21913	0.490819	0.025021	0.305159
ENSG00000044574.8	HSPA5	-0.321849	0.165746	0.203538	-0.766302	0.00358642	0.0255249	0.125129	0.607416	0.892252
ENSG00000046604.13	DSG2	-1.63446	6.12389e-10	1.1125e-08	-0.506527	0.00074209	0.0086289	0.161911	0.230692	0.677963
ENSG00000046647.13	GEMIN8	-0.0460457	0.760799	0.792268	0.544308	0.00211817	0.0177746	-0.10096	0.528046	0.857981
ENSG00000046651.15	OFD1	0.0709704	0.555533	0.600694	-0.101257	0.40385	0.597822	0.114936	0.377921	0.783287
ENSG00000046653.15	GPM6B	1.10262	2.82255e-07	1.59638e-06	-0.852994	6.31947e-06	0.00033569	-0.127011	0.369199	0.778359
ENSG00000046889.19	PREX2	-3.44009	2.86841e-09	3.7308e-08	-0.686072	0.0311319	0.110386	0.978745	0.005186	0.157353
ENSG00000047056.16	WDR37	0.959059	1.58297e-07	9.90098e-07	0.344505	0.00482927	0.0314572	0.116546	0.314673	0.741205
ENSG00000047188.16	YTHDC2	0.00279189	0.97993	0.983279	-0.0535174	0.631262	0.779725	-0.108337	0.373081	0.782166
ENSG00000047230.15	CTPS2	0.0253931	0.85589	0.87603	-0.321043	0.0341186	0.117242	0.108214	0.477021	0.834595
ENSG00000047249.18	ATP6V1H	0.603902	0.000140281	0.000333605	0.150794	0.225411	0.409307	-0.0342367	0.793451	0.947843
ENSG00000047315.17	POLR2B	-0.534564	3.43196e-05	9.66283e-05	-0.205654	0.0422854	0.135245	-0.0262321	0.797128	0.948252
ENSG00000047346.12	FAM214A	1.94502	1.71153e-08	1.57323e-07	0.541279	0.00683764	0.0399279	-0.165967	0.387017	0.788932
ENSG00000047365.12	ARAP2	-2.85853	0.000228128	0.00051464	1.87178	0.0102786	0.0526507	0.352893	0.521923	0.855564
ENSG00000047410.14	TPR	-0.197498	0.147262	0.182978	-0.058739	0.656332	0.797668	0.0280255	0.843597	0.962289
ENSG00000047578.13	KIAA0556	0.000797743	0.992721	0.994365	0.221392	0.0208129	0.083843	-0.204113	0.0432946	0.381933
ENSG00000047579.20	DTNBP1	-0.624751	0.0009197	0.00180283	0.130785	0.41007	0.602972	-0.0408106	0.807497	0.951543
ENSG00000047597.7	XK	-2.59213	4.64389e-10	8.9321e-09	0.0211309	0.916414	0.957758	0.35188	0.105086	0.526661
ENSG00000047617.15	ANO2	-0.115622	0.806066	0.832201	-0.825222	0.112107	0.257415	-0.868497	0.154148	0.599332
ENSG00000047621.12	C12orf4	0.638465	0.000665165	0.00134481	-0.266648	0.0944742	0.230584	-0.273106	0.112698	0.538362
ENSG00000047634.15	SCML1	-2.42997	3.56856e-08	2.88651e-07	-0.198892	0.425769	0.617273	0.564078	0.0425373	0.379302
ENSG00000047644.19	WWC3	-0.483247	0.00481074	0.00810723	-0.0271908	0.855979	0.923065	-0.109629	0.500605	0.845435
ENSG00000047648.23	ARHGAP6	-4.49114	2.59315e-07	1.48728e-06	0.283202	0.646612	0.790207	1.07715	0.0703348	0.45706
ENSG00000047662.5	FAM184B	-5.90965	1.09925e-13	2.47082e-11	2.62693	3.188e-08	1.44655e-05	0.420688	0.0626428	0.436071
ENSG00000047849.21	MAP4	-0.119672	0.533709	0.579986	0.0632363	0.741141	0.851609	0.139252	0.501822	0.84619
ENSG00000047932.14	GOPC	-0.176552	0.136256	0.170384	-0.064046	0.577652	0.739733	0.0722226	0.55939	0.87103
ENSG00000048028.11	USP28	-1.72228	3.72319e-08	2.98419e-07	0.158762	0.367119	0.563652	0.242734	0.200619	0.650576
ENSG00000048052.21	HDAC9	-0.95015	0.00615641	0.0101463	1.53726	0.000125804	0.00246727	-0.00976399	0.974955	0.994184
ENSG00000048140.18	TSPAN17	0.930097	3.17905e-07	1.75719e-06	-0.0486487	0.657399	0.798317	0.0577389	0.624566	0.897394
ENSG00000048162.21	NOP16	-2.70894	1.66995e-11	8.01454e-10	-0.662191	0.000752773	0.00870748	-0.0877777	0.616981	0.894085
ENSG00000048342.16	CC2D2A	0.640724	0.000933093	0.00182657	0.156256	0.328939	0.525331	-0.231662	0.185541	0.637546
ENSG00000048392.12	RRM2B	-0.432571	0.00890952	0.014228	-0.234298	0.128339	0.281601	0.115016	0.473235	0.832163
ENSG00000048405.10	ZNF800	-0.114911	0.227795	0.271297	0.0741712	0.430546	0.620908	0.120226	0.239446	0.682575
ENSG00000048471.14	SNX29	1.23112	1.0142e-07	6.84765e-07	0.109737	0.408299	0.601601	-0.237026	0.109612	0.534154
ENSG00000048540.15	LMO3	4.2378	3.31574e-05	9.3766e-05	3.94648	5.30254e-06	0.000302472	-0.184033	0.726379	0.931471
ENSG00000048544.6	MRPS10	-1.17636	9.86976e-08	6.69852e-07	-0.336932	0.0181532	0.0766882	0.135254	0.337825	0.756894
ENSG00000048649.13	RSF1	0.804805	1.68574e-06	7.1532e-06	0.226234	0.0513294	0.154499	-0.0494461	0.674806	0.912548
ENSG00000048707.15	VPS13D	0.113415	0.25315	0.298267	0.207941	0.0453845	0.142335	-0.0157909	0.880085	0.974032
ENSG00000048740.18	CELF2	0.666739	0.00394007	0.00676675	0.540075	0.0145457	0.0664848	0.175899	0.416204	0.803745
ENSG00000048828.17	FAM120A	-1.44552	2.38893e-08	2.06383e-07	-0.508153	0.00218589	0.0181585	-0.156398	0.312596	0.73998
ENSG00000048991.16	R3HDM1	-0.532187	0.000120989	0.000292758	0.374199	0.00261412	0.0205638	0.19355	0.103851	0.524974
ENSG00000049089.15	COL9A2	1.27614	0.000363903	0.000783608	0.573622	0.0427999	0.136371	1.10698	0.000776066	0.0634919
ENSG00000049130.16	KITLG	0.550052	0.0825462	0.108274	2.54712	4.63734e-07	6.61852e-05	0.235892	0.430707	0.812052
ENSG00000049167.14	ERCC8	-0.426803	0.00435538	0.00741305	-0.155318	0.246557	0.434735	0.0266324	0.850011	0.96418
ENSG00000049192.15	ADAMTS6	-1.18014	0.0013662	0.00258053	-0.977891	0.0107225	0.0541691	0.370441	0.323927	0.747599
ENSG00000049239.13	H6PD	-0.972228	1.87642e-05	5.71949e-05	0.490481	0.00771181	0.0434995	0.184454	0.293829	0.727109
ENSG00000049245.13	VAMP3	-1.2587	9.66884e-08	6.5951e-07	-0.105919	0.447461	0.636053	0.0783557	0.597616	0.889609
ENSG00000049246.14	PER3	-4.19537	4.09762e-11	1.51612e-09	0.180538	0.477828	0.661715	0.112819	0.669416	0.911316
ENSG00000049283.18	EPN3	-2.05074	0.00031843	0.000693817	0.436599	0.413219	0.605729	1.158	0.0216978	0.287838
ENSG00000049323.16	LTBP1	-2.72017	2.66291e-09	3.53491e-08	-1.38553	2.79524e-05	0.000876091	0.305235	0.254323	0.693264
ENSG00000049449.10	RCN1	-1.46635	1.7255e-06	7.29245e-06	-0.804134	0.000934391	0.0100296	0.291899	0.185509	0.637546
ENSG00000049541.11	RFC2	-2.20171	1.4375e-10	3.86269e-09	-0.00471647	0.974858	0.986253	-0.0542059	0.735701	0.9333
ENSG00000049618.24	ARID1B	0.957766	2.02884e-05	6.11224e-05	0.371999	0.0316233	0.111508	-0.274721	0.127621	0.561871
ENSG00000049656.14	CLPTM1L	-0.55633	0.333839	0.382589	-0.708434	0.224516	0.408471	0.56262	0.360523	0.772767
ENSG00000049759.18	NEDD4L	0.871425	0.00055096	0.00113401	1.34286	6.6845e-06	0.000350059	0.074831	0.730811	0.932478
ENSG00000049769.14	PPP1R3F	0.603293	0.000210297	0.000478688	0.246838	0.0633262	0.177919	0.130314	0.336063	0.755714
ENSG00000049860.14	HEXB	-1.75226	1.26939e-07	8.24712e-07	0.332085	0.10782	0.250742	0.450994	0.0402194	0.371782
ENSG00000049883.15	PTCD2	-1.92047	4.40088e-11	1.58028e-09	0.0129274	0.914858	0.956841	0.191967	0.148875	0.592145
ENSG00000050030.15	NEXMIF	5.23678	1.18813e-07	7.79784e-07	2.76608	1.89447e-08	1.08066e-05	1.047	0.000368123	0.045031
ENSG00000050130.18	JKAMP	0.875493	4.64519e-07	2.39875e-06	-0.190558	0.0880767	0.22014	-0.30033	0.0181106	0.270072
ENSG00000050165.18	DKK3	2.15032	7.73846e-08	5.46247e-07	1.81264	1.69328e-07	3.41479e-05	0.550321	0.016717	0.260057
ENSG00000050344.9	NFE2L3	-1.62473	9.61902e-07	4.42395e-06	0.349664	0.117355	0.265369	-0.133303	0.558781	0.870848
ENSG00000050393.11	MCUR1	-0.752133	5.29686e-06	1.9075e-05	0.396534	0.00267649	0.0209471	-0.210639	0.0971728	0.513922
ENSG00000050405.13	LIMA1	-0.580763	0.039218	0.0549118	-1.10287	0.000826022	0.00922861	0.208652	0.46958	0.830196
ENSG00000050426.16	LETMD1	-0.556042	5.22066e-05	0.000139626	0.0119164	0.90749	0.95288	0.3608	0.00422443	0.14259
ENSG00000050438.17	SLC4A8	2.11907	2.6489e-10	5.9842e-09	0.470302	0.00461218	0.0304505	-0.0398854	0.79788	0.948392
ENSG00000050555.18	LAMC3	-4.79224	3.22114e-07	1.77554e-06	-0.107769	0.833864	0.910203	0.858093	0.119535	0.550618
ENSG00000050748.17	MAPK9	-0.113047	0.347048	0.395706	0.409241	0.00304506	0.0229241	0.133481	0.301445	0.732605
ENSG00000050767.17	COL23A1	-0.538181	0.307797	0.355603	-1.09044	0.0645027	0.180187	-0.787139	0.233257	0.680296
ENSG00000050820.17	BCAR1	1.61762	1.55178e-07	9.75482e-07	-0.719872	0.000908081	0.00981052	-0.174087	0.37315	0.78222
ENSG00000051009.11	FAM160A2	0.522229	0.000443901	0.000936441	0.077344	0.517145	0.693219	-0.263494	0.053726	0.414139
ENSG00000051108.15	HERPUD1	-0.0972681	0.583831	0.628366	-0.49167	0.012992	0.0614077	0.0228736	0.905066	0.979791
ENSG00000051128.19	HOMER3	2.2725	2.56782e-11	1.09749e-09	-0.700954	5.70233e-05	0.00140379	0.0318238	0.820285	0.955539
ENSG00000051180.17	RAD51	-3.40955	2.06256e-05	6.19979e-05	-0.234313	0.692979	0.821201	0.515626	0.40428	0.797717
ENSG00000051341.14	POLQ	-3.25269	7.83948e-05	0.00019951	-0.325508	0.58228	0.743349	0.381316	0.543451	0.863647
ENSG00000051382.9	PIK3CB	-0.131486	0.183775	0.223547	-0.11843	0.230885	0.415884	-0.00529346	0.959308	0.991082
ENSG00000051523.11	CYBA	-0.262311	0.6386	0.679329	0.999954	0.071558	0.192827	0.53122	0.270046	0.707356
ENSG00000051596.10	THOC3	-1.37072	4.67476e-06	1.71345e-05	-0.286777	0.175915	0.347339	0.115818	0.600302	0.889855
ENSG00000051620.11	HEBP2	-0.744982	7.82629e-06	2.68152e-05	-0.189823	0.117728	0.265828	0.0325268	0.795005	0.948216
ENSG00000051825.15	MPHOSPH9	-0.49612	0.00122038	0.00232756	-0.250068	0.0651666	0.18118	-0.0350447	0.799907	0.94941
ENSG00000052126.14	PLEKHA5	1.5688	2.27732e-07	1.33255e-06	0.541082	0.00712033	0.0410149	-0.109823	0.567367	0.874169
ENSG00000052723.12	SIKE1	-0.541853	4.66016e-05	0.00012643	-0.0835848	0.402877	0.597182	0.144357	0.186222	0.637941
ENSG00000052749.14	RRP12	-2.78572	1.33062e-12	1.37646e-10	-0.271865	0.0538833	0.159564	-0.137778	0.342974	0.759759
ENSG00000052795.13	FNIP2	0.541483	0.000832952	0.00164881	0.544844	0.000763202	0.00879754	-0.086423	0.546581	0.864896
ENSG00000052802.13	MSMO1	0.812831	0.00183592	0.00337267	0.387738	0.0895776	0.222551	0.302375	0.206187	0.655497
ENSG00000052841.15	TTC17	0.35582	0.00102303	0.00198627	0.00688677	0.938631	0.968836	0.0445779	0.64483	0.904079
ENSG00000053108.17	FSTL4	5.44716	8.62252e-09	8.95674e-08	0.248884	0.451969	0.639515	0.264785	0.452949	0.822383
ENSG00000053254.15	FOXN3	-0.574144	0.000113237	0.000276446	-0.00705693	0.950545	0.974181	0.320268	0.0172126	0.26293
ENSG00000053328.8	METTL24	5.80416	0.000679109	0.00137106	0.537692	0.394043	0.58851	-0.502773	0.438164	0.815465
ENSG00000053371.12	AKR7A2	-0.504356	0.000405984	0.000864584	-0.349097	0.00754933	0.0428303	-0.10828	0.391313	0.791005
ENSG00000053372.5	MRTO4	-2.41989	1.25295e-11	6.62762e-10	-0.324823	0.0292661	0.105966	-0.0858567	0.564735	0.873078
ENSG00000053501.13	USE1	0.301118	0.139479	0.174131	-0.032748	0.867152	0.93029	-0.245154	0.255376	0.694878
ENSG00000053524.12	MCF2L2	6.78391	1.09625e-09	1.74674e-08	1.58024	7.7434e-05	0.00173315	-0.0902773	0.768419	0.940872
ENSG00000053770.12	AP5M1	0.584945	0.000143821	0.00034102	-0.197386	0.11009	0.25451	-0.0545593	0.670285	0.911446
ENSG00000053900.10	ANAPC4	-0.102406	0.37624	0.424938	-0.0906366	0.433945	0.623794	-0.153242	0.227131	0.67634
ENSG00000053918.18	KCNQ1	7.08907	4.03849e-05	0.000111412	-0.313429	0.563356	0.72945	0.691372	0.222386	0.671331
ENSG00000054116.12	TRAPPC3	-0.719347	6.49236e-05	0.000169128	0.159651	0.249942	0.438762	0.0247685	0.864463	0.968854
ENSG00000054118.15	THRAP3	-0.835336	1.1551e-06	5.17423e-06	-0.254222	0.032387	0.113201	0.0872402	0.4652	0.827831
ENSG00000054148.18	PHPT1	-0.778446	3.16516e-05	8.99242e-05	-0.341021	0.0232998	0.0906253	0.123649	0.408216	0.800164
ENSG00000054267.22	ARID4B	1.2838	3.73677e-08	2.99377e-07	0.0659745	0.607018	0.761442	-0.200875	0.159984	0.606536
ENSG00000054277.14	OPN3	-1.1048	0.000246372	0.000550511	-0.394208	0.119819	0.268906	0.172031	0.511287	0.851751
ENSG00000054282.16	SDCCAG8	1.58232	2.22707e-09	3.08773e-08	0.0131277	0.917174	0.958259	-0.0499627	0.71394	0.926475
ENSG00000054356.14	PTPRN	9.82315	1.49513e-09	2.24101e-08	1.57246	0.000233746	0.00381581	0.207327	0.541765	0.863443
ENSG00000054392.13	HHAT	-0.570662	0.0239599	0.035091	-0.643301	0.0166829	0.0726602	0.0828467	0.753527	0.937324
ENSG00000054523.17	KIF1B	1.3719	1.18017e-07	7.75326e-07	0.560092	0.00162287	0.0147881	0.0925052	0.566489	0.87385
ENSG00000054598.9	FOXC1	-3.13793	2.93759e-08	2.44983e-07	-1.31099	0.00302272	0.0228129	0.36613	0.393087	0.791252
ENSG00000054611.14	TBC1D22A	-0.0824486	0.443374	0.491639	0.054806	0.609021	0.763006	-0.0671395	0.560796	0.871434
ENSG00000054654.18	SYNE2	0.314285	0.0989606	0.127616	0.0963751	0.597561	0.754605	0.513136	0.0169375	0.261344
ENSG00000054690.14	PLEKHH1	1.34246	6.56302e-07	3.22259e-06	0.136914	0.410674	0.603441	-0.0629206	0.723038	0.930198
ENSG00000054793.14	ATP9A	2.05931	3.75575e-10	7.76226e-09	0.99705	3.77032e-06	0.000244398	0.12138	0.437478	0.814913
ENSG00000054965.10	FAM168A	1.18176	9.68606e-07	4.45171e-06	0.614143	0.000866151	0.00948772	0.0990821	0.54458	0.863885
ENSG00000054967.13	RELT	-1.86208	1.07022e-08	1.06888e-07	0.12671	0.466905	0.652967	0.222043	0.23489	0.680848
ENSG00000054983.17	GALC	1.89762	1.36449e-08	1.30971e-07	0.425801	0.0171011	0.0738034	0.278601	0.115864	0.544659
ENSG00000055044.11	NOP58	-1.88429	1.44562e-10	3.87406e-09	-0.327328	0.0185179	0.0776503	-0.108102	0.433326	0.812606
ENSG00000055070.17	SZRD1	-0.931388	3.30062e-06	1.27116e-05	-0.357494	0.0157221	0.0698893	0.121168	0.405632	0.798789
ENSG00000055118.15	KCNH2	1.00385	1.25195e-05	4.03278e-05	-0.0162669	0.918887	0.959021	0.0272037	0.874423	0.972742
ENSG00000055130.17	CUL1	-0.42213	0.000277868	0.000613744	0.0148087	0.872027	0.932694	-0.132667	0.19389	0.645126
ENSG00000055147.19	FAM114A2	0.179213	0.154456	0.190966	0.0807731	0.509085	0.686619	-0.109663	0.406553	0.799372
ENSG00000055163.20	CYFIP2	1.2781	1.97329e-06	8.19912e-06	0.56884	0.0043773	0.0293856	0.0287932	0.877175	0.97335
ENSG00000055208.19	TAB2	0.270763	0.158897	0.195959	0.303577	0.116559	0.263956	0.0607602	0.761005	0.939886
ENSG00000055211.14	GINM1	-0.395762	0.0153669	0.0233485	0.241868	0.117379	0.265369	0.110025	0.488147	0.839998
ENSG00000055332.18	EIF2AK2	-1.10727	9.22252e-09	9.45214e-08	0.243018	0.0266284	0.0990565	-0.0648665	0.552292	0.867306
ENSG00000055483.19	USP36	-1.62034	5.40669e-09	6.1367e-08	-0.34871	0.0235372	0.0911405	-0.176892	0.256932	0.696395
ENSG00000055609.18	KMT2C	1.5038	1.10271e-09	1.75424e-08	0.16814	0.159938	0.326065	-0.0842466	0.503928	0.847092
ENSG00000055813.6	CCDC85A	2.79729	9.78799e-07	4.49235e-06	-1.94159	3.58419e-05	0.0010385	-0.166731	0.667861	0.911112
ENSG00000055917.15	PUM2	0.184163	0.0916326	0.11895	-0.0813216	0.438997	0.628284	0.0229398	0.838187	0.960643
ENSG00000055950.16	MRPL43	-0.754287	1.38837e-05	4.40121e-05	-0.235259	0.0725811	0.194377	0.0470829	0.724387	0.930824
ENSG00000055955.17	ITIH4	1.8713	0.00116087	0.00222639	0.103417	0.797614	0.88867	-0.952412	0.0485888	0.399643
ENSG00000056050.7	HPF1	-0.830358	0.000353096	0.000763021	0.00934558	0.960229	0.97896	0.143384	0.475879	0.833924
ENSG00000056097.16	ZFR	-0.016182	0.842515	0.86469	0.0185535	0.819896	0.902233	-0.0490847	0.57868	0.879952
ENSG00000056277.16	ZNF280C	-0.358135	0.00347797	0.00603281	-0.309225	0.00964347	0.0505304	-0.061751	0.592546	0.887419
ENSG00000056487.16	PHF21B	4.03612	1.67868e-12	1.61027e-10	-0.331467	0.074547	0.19789	-0.00733221	0.969219	0.993399
ENSG00000056558.11	TRAF1	0.518187	0.121692	0.153819	0.487721	0.098068	0.236294	0.036435	0.897248	0.977578
ENSG00000056586.16	RC3H2	0.597234	3.92411e-05	0.000108556	0.0847332	0.430773	0.621115	-0.102816	0.37783	0.783287
ENSG00000056736.10	IL17RB	-6.01748	2.68198e-08	2.26504e-07	-0.43217	0.702921	0.827443	0.0569589	0.960888	0.991523
ENSG00000056972.20	TRAF3IP2	-3.72645	2.5292e-08	2.16719e-07	0.276514	0.509702	0.687163	0.696573	0.0959321	0.512266
ENSG00000056998.20	GYG2	-0.222718	0.228597	0.272085	0.669757	0.00175107	0.0155172	-0.317936	0.113381	0.540029
ENSG00000057019.16	DCBLD2	0.354922	0.0424832	0.0590447	1.30748	6.48823e-07	8.33089e-05	-0.313426	0.0896565	0.503105
ENSG00000057252.13	SOAT1	-1.65954	1.15099e-11	6.2458e-10	-0.00223021	0.981316	0.989594	-0.235458	0.0338883	0.344316
ENSG00000057294.15	PKP2	-2.77142	1.6122e-08	1.4978e-07	0.712795	0.021929	0.0867987	-0.0636739	0.821321	0.955742
ENSG00000057468.7	MSH4	-0.000779442	0.997643	0.998544	0.471157	0.102648	0.242903	-0.30167	0.303069	0.732806
ENSG00000057608.17	GDI2	-0.168948	0.202495	0.244058	-0.207099	0.123215	0.273971	0.158864	0.262987	0.701053
ENSG00000057657.17	PRDM1	1.90043	0.0562714	0.0763738	-0.619595	0.470157	0.65545	0.9065	0.315912	0.74232
ENSG00000057663.16	ATG5	-0.320733	0.0660549	0.0884083	-0.133455	0.426207	0.617505	0.0718374	0.687346	0.917257
ENSG00000057704.13	TMCC3	-1.07671	0.0131972	0.0203226	2.63834	4.43375e-06	0.000272369	-0.0115616	0.974581	0.994184
ENSG00000057757.10	PITHD1	-0.653296	3.3586e-05	9.48705e-05	0.310475	0.0151031	0.0681218	0.0854444	0.491686	0.840912
ENSG00000057935.13	MTA3	0.935625	3.79284e-06	1.43065e-05	0.175902	0.203049	0.382609	-0.158699	0.283965	0.718987
ENSG00000058056.9	USP13	-1.96504	5.64778e-10	1.04599e-08	0.101781	0.485511	0.667578	-0.00602221	0.969092	0.993399
ENSG00000058063.16	ATP11B	-0.555103	0.000816781	0.00161969	0.102201	0.457213	0.644289	0.0942976	0.521995	0.855564
ENSG00000058085.15	LAMC2	4.99115	1.53647e-09	2.29608e-08	-2.64702	4.44201e-07	6.42643e-05	-0.884034	0.0416609	0.376192
ENSG00000058091.17	CDK14	0.959551	9.26882e-06	3.10542e-05	0.499057	0.00389598	0.0270891	-0.245486	0.143307	0.583829
ENSG00000058262.10	SEC61A1	-0.2979	0.034293	0.0486092	-0.484929	0.00177806	0.0156937	-0.093286	0.511856	0.852381
ENSG00000058272.19	PPP1R12A	0.315706	0.0108566	0.0170362	0.0540701	0.626447	0.775485	0.0399909	0.737734	0.933757
ENSG00000058404.20	CAMK2B	-0.455951	0.157689	0.194541	-1.07932	0.0037342	0.0263253	0.610331	0.0853117	0.492553
ENSG00000058453.17	CROCC	-0.887284	5.04357e-07	2.5695e-06	-0.68342	1.21179e-05	0.000498609	-0.282033	0.0290538	0.325328
ENSG00000058600.16	POLR3E	-1.78277	5.24585e-11	1.8012e-09	-0.230426	0.0536819	0.159156	-0.239943	0.0626328	0.436071
ENSG00000058668.14	ATP2B4	4.08105	2.4837e-11	1.06922e-09	-0.569156	0.0158084	0.0701677	0.0910623	0.691769	0.919213
ENSG00000058673.16	ZC3H11A	0.859964	0.00788976	0.0127288	-0.357336	0.21316	0.394597	-0.345417	0.270368	0.707564
ENSG00000058729.11	RIOK2	-0.754518	5.2616e-05	0.000140532	-0.358087	0.0197653	0.0809344	-0.00314484	0.983363	0.996085
ENSG00000058799.15	YIPF1	1.16747	2.21825e-08	1.94499e-07	-0.00479075	0.965551	0.981713	-0.292487	0.0253711	0.306352
ENSG00000058804.12	NDC1	-2.90295	3.03594e-11	1.24717e-09	0.127365	0.459981	0.646682	0.472945	0.0176405	0.266169
ENSG00000058866.15	DGKG	1.24163	0.0122824	0.0190593	-1.29861	0.00963811	0.0505185	0.311517	0.515982	0.853072
ENSG00000059122.16	FLYWCH1	0.908064	1.10226e-06	4.97211e-06	0.265474	0.0361831	0.122317	-0.0878913	0.49068	0.840739
ENSG00000059145.19	UNKL	0.350128	0.0132012	0.0203272	-0.0478629	0.706455	0.82962	0.0085761	0.949869	0.989071
ENSG00000059377.18	TBXAS1	-1.59433	0.000403147	0.000859366	-0.403201	0.321398	0.517056	0.439904	0.29858	0.731161
ENSG00000059378.13	PARP12	-2.71633	2.09445e-05	6.27862e-05	-0.764425	0.19325	0.370344	-0.488338	0.469592	0.830196
ENSG00000059573.9	ALDH18A1	-1.96136	1.90831e-10	4.70364e-09	-0.495916	0.00173209	0.0154105	-0.0429966	0.765252	0.940117
ENSG00000059588.10	TARBP1	-0.611428	0.000744174	0.00148872	-0.0990483	0.507838	0.68575	0.287976	0.0852114	0.492147
ENSG00000059691.12	GATB	-1.06985	1.50118e-07	9.46657e-07	-0.308136	0.0208242	0.083843	-0.0736003	0.576841	0.878854
ENSG00000059728.11	MXD1	3.46167	2.27825e-11	1.00409e-09	0.209659	0.252872	0.441774	-0.0892294	0.645064	0.904079
ENSG00000059758.8	CDK17	0.960739	2.41966e-05	7.13357e-05	0.260041	0.123699	0.274863	0.0344151	0.843832	0.962289
ENSG00000059769.20	DNAJC25	-0.440752	0.0302757	0.0434641	-0.110412	0.56496	0.730627	0.192574	0.349292	0.763729
ENSG00000059804.16	SLC2A3	2.35332	7.91917e-07	3.75639e-06	0.227828	0.3994	0.593968	1.09402	0.00132649	0.079421
ENSG00000059915.17	PSD	1.6225	1.44752e-09	2.18606e-08	0.611486	0.000155273	0.00286245	0.138179	0.309048	0.736558
ENSG00000060069.17	CTDP1	-0.653203	0.000119427	0.000289504	-0.0307155	0.814155	0.898519	0.0044094	0.974945	0.994184
ENSG00000060138.13	YBX3	-3.4721	6.4606e-06	2.26968e-05	-0.978135	0.05442	0.160629	0.751539	0.150603	0.594581
ENSG00000060237.17	WNK1	-0.160056	0.297545	0.344796	-0.044629	0.767753	0.869142	-0.109634	0.504999	0.847823
ENSG00000060339.14	CCAR1	-0.260691	0.0276817	0.0400656	-0.110152	0.320583	0.516457	-0.243089	0.0537056	0.414139
ENSG00000060491.16	OGFR	0.231218	0.0927104	0.120208	-0.599879	0.000306833	0.00464436	0.0337736	0.812008	0.952504
ENSG00000060558.4	GNA15	3.59385	0.0300675	0.0431931	-0.0562335	0.955444	0.976375	1.0255	0.302003	0.73263
ENSG00000060642.11	PIGV	-0.512928	0.0162645	0.0245888	0.361898	0.0776306	0.203265	0.299605	0.152741	0.597467
ENSG00000060656.20	PTPRU	0.555427	0.143184	0.178355	-0.459737	0.219203	0.402094	1.18408	0.00766005	0.188573
ENSG00000060688.13	SNRNP40	-1.26076	8.90214e-07	4.15454e-06	-0.364188	0.0378599	0.1258	-0.0483902	0.783451	0.945842
ENSG00000060709.15	RIMBP2	0.34069	0.0131051	0.0201964	0.040842	0.740812	0.851289	-0.351831	0.017135	0.262318
ENSG00000060718.22	COL11A1	3.6076	8.30194e-07	3.91455e-06	-0.648825	0.0830543	0.211962	-0.0955657	0.805526	0.9507
ENSG00000060749.15	QSER1	-0.0326282	0.847033	0.868478	0.138914	0.416447	0.608442	0.0476893	0.793836	0.947846
ENSG00000060762.19	MPC1	-1.38534	4.87699e-09	5.65442e-08	-0.302389	0.0247411	0.0941585	-0.0246355	0.852918	0.965003
ENSG00000060971.18	ACAA1	-0.0213446	0.880003	0.897398	-0.143134	0.3208	0.51668	-0.151622	0.329957	0.75021
ENSG00000060982.15	BCAT1	-1.19242	0.00131142	0.00248622	-1.06381	0.00306938	0.0230377	0.718039	0.0398899	0.371226
ENSG00000061273.18	HDAC7	-0.0756944	0.754663	0.786691	0.438399	0.0855597	0.216447	-0.38057	0.160301	0.607059
ENSG00000061337.15	LZTS1	4.7938	5.08834e-09	5.83843e-08	-0.318847	0.325228	0.520996	0.326269	0.347541	0.762282
ENSG00000061656.10	SPAG4	1.3874	0.00589419	0.00975062	0.451832	0.257578	0.447263	1.54867	0.000817989	0.065606
ENSG00000061676.15	NCKAP1	0.032722	0.70835	0.744248	0.0432269	0.621861	0.772376	0.135474	0.162932	0.610155
ENSG00000061794.13	MRPS35	-1.45446	5.15217e-11	1.78405e-09	-0.18569	0.0589654	0.169436	0.183875	0.0781481	0.475462
ENSG00000061918.13	GUCY1B1	1.61317	4.86161e-05	0.000131134	1.11156	0.000587024	0.00731582	-0.0468908	0.862263	0.9687
ENSG00000061936.9	SFSWAP	-0.388267	0.000458497	0.000963567	0.0442993	0.620859	0.771863	-0.206386	0.0457588	0.389223
ENSG00000061938.19	TNK2	-0.435463	0.0124295	0.0192562	-0.297497	0.0723433	0.193977	-0.125228	0.464018	0.827831
ENSG00000061987.16	MON2	0.57903	8.26573e-06	2.8106e-05	-0.00140287	0.987523	0.993244	-0.0921178	0.348957	0.763331
ENSG00000062038.14	CDH3	2.99766	0.00075429	0.001507	2.18538	5.29871e-05	0.001329	1.85736	2.45264e-05	0.0163765
ENSG00000062096.15	ARSF	10.791	4.00777e-09	4.81728e-08	-2.61182	7.82298e-06	0.000378174	-1.09027	0.0242314	0.300098
ENSG00000062194.16	GPBP1	0.116379	0.31042	0.358364	-0.0211886	0.851074	0.91991	0.00456358	0.97007	0.993655
ENSG00000062282.15	DGAT2	-3.83842	1.37986e-08	1.32002e-07	0.852238	0.0323348	0.113078	-0.0749609	0.838561	0.960669
ENSG00000062370.16	ZNF112	1.28067	2.86498e-07	1.61717e-06	0.00869029	0.95264	0.975007	-0.0616557	0.695534	0.920208
ENSG00000062485.19	CS	-0.91053	1.19969e-05	3.88262e-05	-0.123211	0.402868	0.597182	0.23307	0.150356	0.594371
ENSG00000062524.16	LTK	4.28798	3.82677e-07	2.03717e-06	-1.64103	0.000682769	0.00813334	-1.20864	0.0304796	0.329211
ENSG00000062598.18	ELMO2	0.499699	0.000237783	0.000533589	0.200259	0.0740592	0.197119	-0.207283	0.085668	0.493611
ENSG00000062650.19	WAPL	-0.558875	4.39779e-05	0.000119899	-0.101248	0.324562	0.520248	0.000415516	0.99696	0.999596
ENSG00000062716.13	VMP1	0.174682	0.194183	0.235032	-0.130551	0.326498	0.522596	0.0726897	0.607	0.892164
ENSG00000062725.10	APPBP2	0.699598	2.08545e-07	1.24435e-06	-0.0964743	0.240073	0.427178	0.00432703	0.960106	0.991082
ENSG00000062822.15	POLD1	-2.67793	3.00981e-09	3.85182e-08	-0.248296	0.259281	0.449274	0.158818	0.494691	0.842521
ENSG00000063015.20	SEZ6	10.1963	7.04336e-10	1.24885e-08	-0.543701	0.0576699	0.166794	0.713627	0.0229274	0.294749
ENSG00000063046.17	EIF4B	-2.15873	2.67317e-10	6.01689e-09	-0.106046	0.477055	0.661279	0.43214	0.0140862	0.243698
ENSG00000063127.16	SLC6A16	0.605469	0.120496	0.152482	-1.48417	0.00152042	0.0140598	0.38728	0.355726	0.769558
ENSG00000063169.10	BICRA	1.13395	0.0307672	0.0440803	0.0540357	0.908312	0.95329	-0.0311293	0.950882	0.989284
ENSG00000063176.16	SPHK2	1.07018	4.64611e-07	2.39875e-06	-0.205111	0.127626	0.280792	-0.396293	0.0117222	0.228103
ENSG00000063177.13	RPL18	-1.35772	5.45391e-08	4.09967e-07	-0.287527	0.0532751	0.158303	0.387613	0.0186234	0.27307
ENSG00000063180.9	CA11	0.63267	0.00886487	0.0141601	0.657109	0.00655494	0.0388452	-0.421478	0.0804843	0.480262
ENSG00000063241.8	ISOC2	-1.73973	2.76229e-07	1.56852e-06	-0.605107	0.00938239	0.0496473	-0.0776206	0.729973	0.932478
ENSG00000063244.12	U2AF2	-0.879804	2.61962e-07	1.49898e-06	-0.469867	0.000303897	0.00462799	-0.162247	0.159369	0.605526
ENSG00000063245.15	EPN1	-0.41959	0.124027	0.156415	0.0395709	0.87969	0.937014	0.144142	0.609758	0.892285
ENSG00000063322.15	MED29	0.078009	0.53415	0.580402	-0.266603	0.0463931	0.144634	-0.095733	0.482206	0.836351
ENSG00000063587.15	ZNF275	0.0588237	0.622409	0.664442	0.188995	0.126215	0.278749	0.194718	0.138745	0.576913
ENSG00000063601.17	MTMR1	0.0483736	0.595448	0.639524	-0.323454	0.00246645	0.0197762	-0.12379	0.220034	0.668643
ENSG00000063660.9	GPC1	0.381404	0.0205034	0.0304278	-0.087499	0.561615	0.728261	-0.0632907	0.696696	0.920588
ENSG00000063761.16	ADCK1	-1.4715	5.89841e-08	4.39082e-07	0.0257406	0.870651	0.93194	0.167792	0.321922	0.746194
ENSG00000063854.13	HAGH	1.07473	7.20268e-07	3.48441e-06	-0.227767	0.105031	0.246526	-0.0306206	0.832762	0.958843
ENSG00000063978.16	RNF4	-0.128656	0.218762	0.261657	-0.190071	0.0778885	0.203673	-0.0571096	0.606509	0.8921
ENSG00000064042.18	LIMCH1	0.799724	0.422025	0.470422	0.877018	0.302562	0.4969	2.01261	0.0123967	0.230661
ENSG00000064102.15	INTS13	-1.74899	5.63111e-09	6.31957e-08	-0.278531	0.084174	0.214053	0.157801	0.344392	0.760462
ENSG00000064115.11	TM7SF3	-1.42574	3.47686e-09	4.3142e-08	0.00553243	0.963651	0.980546	-0.122417	0.355824	0.769558
ENSG00000064199.6	SPA17	-0.243678	0.231848	0.275477	-0.12737	0.529828	0.703185	-0.0886292	0.682461	0.915474
ENSG00000064225.12	ST3GAL6	-1.92778	0.219345	0.262292	3.13853	0.0369421	0.123836	2.70321	0.0134886	0.240447
ENSG00000064270.12	ATP2C2	2.41273	0.00439952	0.00748182	0.0917837	0.872172	0.932718	-0.992876	0.136018	0.573941
ENSG00000064300.9	NGFR	3.30067	3.11526e-06	1.2098e-05	1.4656	0.00269027	0.0210078	-0.770665	0.09578	0.512113
ENSG00000064309.14	CDON	-0.538087	0.0309432	0.0443012	1.36707	2.60414e-05	0.000834317	-0.242409	0.330828	0.750816
ENSG00000064313.12	TAF2	-0.207026	0.0601615	0.081179	-0.253747	0.0253006	0.0955957	-0.0696415	0.538206	0.862068
ENSG00000064393.16	HIPK2	0.621857	0.0429397	0.0596251	0.370709	0.204939	0.385012	0.0309635	0.91944	0.981951
ENSG00000064419.13	TNPO3	-0.748452	4.6795e-07	2.41474e-06	0.135098	0.154986	0.319725	-0.0304172	0.758934	0.939277
ENSG00000064490.14	RFXANK	0.107657	0.495454	0.543263	-0.591057	0.00169329	0.0151667	-0.0421483	0.805521	0.9507
ENSG00000064545.15	TMEM161A	-2.03793	1.94525e-08	1.74941e-07	-0.571983	0.0103315	0.0528133	0.366069	0.0995766	0.519072
ENSG00000064547.14	LPAR2	2.28538	1.98846e-11	9.06384e-10	0.493182	0.00117048	0.0117078	0.0492895	0.715633	0.927587
ENSG00000064601.19	CTSA	-0.480959	0.00437709	0.00744875	0.111397	0.45309	0.640547	-0.446518	0.0121962	0.22991
ENSG00000064607.17	SUGP2	0.151638	0.0905768	0.117732	0.19805	0.0319306	0.112195	-0.102473	0.276096	0.711409
ENSG00000064651.14	SLC12A2	-1.32999	3.0203e-09	3.85798e-08	-0.134992	0.23626	0.42272	-0.3001	0.0230125	0.295104
ENSG00000064652.11	SNX24	0.481305	0.00625077	0.0102866	0.433165	0.0107453	0.0542152	-0.164227	0.318243	0.743614
ENSG00000064655.19	EYA2	-0.563061	0.0160979	0.0243617	-0.84863	0.00107927	0.0110331	0.260559	0.265324	0.70208
ENSG00000064666.15	CNN2	-1.30981	0.00392919	0.00675098	-0.855402	0.0529611	0.157698	-0.233537	0.610307	0.892285
ENSG00000064687.13	ABCA7	3.37135	3.66567e-11	1.41727e-09	0.485338	0.0178142	0.0757532	-0.127006	0.528727	0.857981
ENSG00000064692.19	SNCAIP	1.3267	0.226927	0.270383	2.48167	0.00232754	0.0189875	0.947127	0.0789993	0.477601
ENSG00000064703.12	DDX20	-0.196588	0.104292	0.133852	-0.472347	0.000879076	0.00958398	-0.215903	0.103145	0.524737
ENSG00000064726.10	BTBD1	-0.558792	2.76818e-06	1.09136e-05	0.000523735	0.994736	0.997083	0.0418598	0.625377	0.897474
ENSG00000064932.16	SBNO2	-0.455034	0.0808586	0.106228	-0.526122	0.0485524	0.148993	0.166425	0.535887	0.861452
ENSG00000064933.18	PMS1	-0.466862	3.91736e-05	0.000108414	-0.135621	0.12017	0.26936	-0.102967	0.265033	0.70162
ENSG00000064961.19	HMG20B	-0.411499	0.0400506	0.0559717	-0.561536	0.00831306	0.0456213	0.148822	0.46667	0.828324
ENSG00000064989.13	CALCRL	0.953061	0.00573785	0.009517	-0.928319	0.00683312	0.0399249	0.5732	0.0896607	0.503105
ENSG00000064995.18	TAF11	-0.325701	0.0394917	0.0552514	-0.264135	0.0893801	0.222366	0.0311305	0.845243	0.962596
ENSG00000064999.15	ANKS1A	0.787521	2.3209e-05	6.87592e-05	0.672837	0.000114183	0.0022841	0.166665	0.253323	0.692581
ENSG00000065000.19	AP3D1	-0.351197	0.129553	0.162757	-0.0114327	0.959036	0.978338	0.0227534	0.924516	0.982983
ENSG00000065029.15	ZNF76	0.183201	0.149277	0.185251	-0.0786731	0.524011	0.698567	-0.0821975	0.536623	0.861569
ENSG00000065054.14	SLC9A3R2	-1.52581	3.3006e-06	1.27116e-05	-0.865605	0.00152743	0.0141182	0.7065	0.00950368	0.207594
ENSG00000065057.9	NTHL1	-2.65642	4.01443e-12	3.05163e-10	-0.37363	0.0172654	0.0742095	-0.0171834	0.910709	0.980707
ENSG00000065060.17	UHRF1BP1	-0.636765	0.000606453	0.00123777	-0.113582	0.455909	0.643313	-0.0717255	0.660743	0.90921
ENSG00000065135.12	GNAI3	0.408485	0.000632837	0.00128544	-0.475687	0.000155792	0.00286407	0.113055	0.289408	0.723142
ENSG00000065150.21	IPO5	-2.5482	2.18325e-12	1.93246e-10	0.0554864	0.655821	0.797215	0.220519	0.113116	0.539374
ENSG00000065154.12	OAT	-0.667971	0.00240648	0.00430785	0.00940477	0.960174	0.978954	-0.0923861	0.649533	0.905404
ENSG00000065183.16	WDR3	-1.77359	1.27717e-11	6.71016e-10	-0.367912	0.00205246	0.0173854	0.0883271	0.42159	0.807551
ENSG00000065243.20	PKN2	-0.423239	0.00119925	0.00229185	-0.279336	0.0196016	0.0805073	0.0496973	0.673036	0.912268
ENSG00000065268.11	WDR18	-1.26713	3.29462e-07	1.81054e-06	-0.199661	0.200674	0.379077	-0.0900614	0.584131	0.882397
ENSG00000065308.5	TRAM2	-0.273368	0.034179	0.0484613	-0.792799	7.43674e-06	0.000370261	-0.315832	0.0292254	0.325787
ENSG00000065320.9	NTN1	0.519821	0.28215	0.328634	2.11217	0.000103695	0.0021321	-0.717589	0.0905398	0.503129
ENSG00000065328.16	MCM10	-3.80025	2.76812e-05	8.01182e-05	-0.0302458	0.960365	0.978974	0.43551	0.498239	0.844079
ENSG00000065357.20	DGKA	0.191896	0.238313	0.282436	0.209226	0.198061	0.37605	0.231823	0.179415	0.630198
ENSG00000065361.16	ERBB3	-7.38571	6.68852e-13	8.45167e-11	0.640583	0.149021	0.311586	0.277507	0.48394	0.837323
ENSG00000065413.20	ANKRD44	1.43985	7.62798e-09	8.06469e-08	0.122632	0.332595	0.529358	-0.180717	0.190605	0.641076
ENSG00000065427.14	KARS1	-1.48875	3.066e-09	3.90386e-08	-0.300467	0.0262635	0.098046	0.119864	0.376192	0.783045
ENSG00000065457.10	ADAT1	-0.0352143	0.679886	0.718273	0.122387	0.164202	0.331744	-0.191318	0.0510356	0.405786
ENSG00000065485.20	PDIA5	-1.03887	6.61733e-06	2.31781e-05	-0.0937332	0.563597	0.729478	0.164779	0.344371	0.760462
ENSG00000065491.8	TBC1D22B	-0.113672	0.375682	0.424377	0.219557	0.0981475	0.236428	-0.0608342	0.654932	0.907343
ENSG00000065518.8	NDUFB4	-0.554538	0.0164902	0.0248961	-0.187293	0.380031	0.575793	0.279818	0.22558	0.674913
ENSG00000065526.12	SPEN	-0.0649622	0.809099	0.834901	0.271515	0.320914	0.516781	0.00957678	0.973634	0.99406
ENSG00000065534.18	MYLK	-0.166427	0.523346	0.569872	-0.236406	0.374333	0.570588	0.666846	0.0261228	0.309245
ENSG00000065548.18	ZC3H15	-0.868807	4.80402e-06	1.75469e-05	-0.128223	0.327815	0.524097	-0.0838639	0.549278	0.866242
ENSG00000065559.15	MAP2K4	0.282241	0.0119632	0.0185974	0.394017	0.00112569	0.0113622	-0.0841845	0.439536	0.816235
ENSG00000065600.12	PACC1	0.282033	0.017625	0.0264534	-0.144598	0.192655	0.369523	-0.153883	0.199008	0.649508
ENSG00000065609.14	SNAP91	7.48629	3.83008e-11	1.44551e-09	1.96215	3.81941e-07	5.65502e-05	0.610942	0.0189693	0.275034
ENSG00000065613.15	SLK	-1.42902	9.61632e-09	9.77047e-08	-0.214907	0.111804	0.256925	0.0543357	0.69767	0.920588
ENSG00000065615.14	CYB5R4	0.450666	0.00243518	0.00435453	0.0184663	0.883538	0.939691	-0.219781	0.121424	0.552971
ENSG00000065618.21	COL17A1	4.21556	0.0267329	0.0388048	2.32744	0.0106583	0.0539758	0.0559184	0.929826	0.984463
ENSG00000065621.15	GSTO2	0.837203	0.112762	0.143604	1.4194	0.00309812	0.0231768	0.483526	0.200748	0.650576
ENSG00000065665.21	SEC61A2	0.825695	8.16019e-06	2.78112e-05	0.35329	0.0119846	0.0582032	-0.0220376	0.870418	0.971293
ENSG00000065802.12	ASB1	-0.175672	0.0752591	0.0996847	-0.408314	0.000477132	0.00634639	0.0931454	0.364375	0.775052
ENSG00000065809.13	FAM107B	0.653867	0.000165584	0.000387107	-0.330561	0.0239113	0.0921421	-0.115057	0.432197	0.812582
ENSG00000065833.9	ME1	-1.23612	7.52589e-05	0.000192289	-0.0624003	0.795997	0.887638	-0.243444	0.355645	0.76953
ENSG00000065882.16	TBC1D1	-1.15327	1.38926e-08	1.32457e-07	0.379871	0.00269158	0.0210078	-0.267281	0.033942	0.34451
ENSG00000065883.16	CDK13	0.053495	0.534506	0.580757	-0.0759523	0.381128	0.576792	-0.0732776	0.432972	0.812606
ENSG00000065911.12	MTHFD2	-1.73367	2.64924e-07	1.5125e-06	-0.79316	0.00106065	0.0108995	0.203807	0.349877	0.76434
ENSG00000065923.10	SLC9A7	-0.971185	0.000879701	0.00173173	1.15459	0.000189185	0.00327586	0.115675	0.644112	0.903884
ENSG00000065970.9	FOXJ2	-0.474982	0.0926827	0.12018	0.712026	0.0168566	0.0731295	0.24847	0.38613	0.788121
ENSG00000065978.19	YBX1	-1.27822	4.63114e-08	3.58375e-07	0.0126792	0.922213	0.960375	0.0473128	0.735996	0.933446
ENSG00000065989.16	PDE4A	0.42561	0.144721	0.180034	0.723917	0.0181062	0.076576	0.270129	0.360985	0.772977
ENSG00000066027.12	PPP2R5A	-3.58039	3.40323e-08	2.77782e-07	-1.24961	0.00655887	0.0388539	1.10937	0.0171463	0.262318
ENSG00000066032.18	CTNNA2	11.9369	3.84566e-10	7.87473e-09	1.11659	0.000754458	0.00872192	0.0105021	0.968464	0.993255
ENSG00000066044.15	ELAVL1	-0.549503	0.0022197	0.00400074	0.160107	0.301736	0.496102	0.0267092	0.870796	0.971416
ENSG00000066056.14	TIE1	7.11195	7.72703e-05	0.000196946	-1.26773	0.0619579	0.17531	0.880966	0.204823	0.654206
ENSG00000066084.13	DIP2B	-0.0769076	0.399687	0.448376	0.135026	0.148711	0.31125	-0.169219	0.0980438	0.515524
ENSG00000066117.15	SMARCD1	-0.334363	0.00256018	0.00455684	-0.135581	0.165407	0.333301	-0.060535	0.556034	0.869285
ENSG00000066135.13	KDM4A	0.285191	0.0897017	0.116747	-0.0195087	0.902837	0.949841	-0.167268	0.340284	0.758572
ENSG00000066136.20	NFYC	-0.372542	0.00299236	0.00525347	-0.0211545	0.844686	0.915881	-0.186758	0.123999	0.556572
ENSG00000066248.15	NGEF	5.21292	5.93171e-09	6.57562e-08	-1.0712	0.00270242	0.0210406	0.0885811	0.792063	0.947656
ENSG00000066279.18	ASPM	-2.7888	0.000965267	0.00188437	-0.3963	0.543559	0.714381	0.682931	0.330993	0.750854
ENSG00000066322.15	ELOVL1	-1.04494	1.52888e-06	6.56713e-06	0.145726	0.315738	0.511541	-0.167374	0.282882	0.718118
ENSG00000066379.15	ZNRD1	-1.79377	6.24899e-08	4.58681e-07	-0.314003	0.118685	0.267337	0.0656336	0.751297	0.936834
ENSG00000066422.5	ZBTB11	-0.589368	4.5937e-05	0.000124712	0.252428	0.0297965	0.10711	0.0953766	0.41119	0.800999
ENSG00000066427.24	ATXN3	0.673149	5.63421e-05	0.000149167	0.111881	0.371907	0.568476	-0.0650596	0.626767	0.897863
ENSG00000066455.13	GOLGA5	-0.0534252	0.613051	0.65568	-0.193165	0.0823423	0.210684	0.149072	0.200519	0.650576
ENSG00000066468.23	FGFR2	-0.475739	0.292216	0.339191	-1.41215	0.0110637	0.0552884	1.21707	0.0312119	0.333055
ENSG00000066557.6	LRRC40	0.080948	0.526763	0.573093	0.182631	0.163898	0.33133	0.0798929	0.559774	0.87121
ENSG00000066583.12	ISOC1	-3.06009	1.29023e-10	3.56287e-09	-0.0356431	0.863045	0.927878	0.348959	0.121929	0.553447
ENSG00000066629.18	EML1	-0.781502	4.49123e-06	1.65346e-05	0.597398	8.82457e-05	0.00189852	-0.276892	0.0379331	0.361323
ENSG00000066651.20	TRMT11	-0.766767	7.47873e-05	0.000191255	-0.240897	0.115268	0.261842	0.00638436	0.967756	0.993023
ENSG00000066654.14	THUMPD1	-0.325778	0.0323954	0.0461685	-0.380714	0.0152052	0.0683257	0.117715	0.444278	0.819173
ENSG00000066697.14	MSANTD3	0.665506	2.62244e-06	1.04318e-05	0.171982	0.078498	0.204704	0.250263	0.0208601	0.284282
ENSG00000066735.14	KIF26A	1.38382	0.00417533	0.00713337	0.562897	0.173034	0.343744	0.277209	0.517496	0.853478
ENSG00000066739.12	ATG2B	0.482174	0.000215314	0.000488716	-0.0899094	0.382959	0.578656	-0.261974	0.0287173	0.323921
ENSG00000066777.9	ARFGEF1	0.452791	0.00148907	0.00279044	0.301372	0.0208838	0.0839936	-0.138258	0.291289	0.724783
ENSG00000066827.16	ZFAT	-0.12892	0.377188	0.42584	-0.0556712	0.701518	0.826304	-0.266092	0.10426	0.525909
ENSG00000066855.16	MTFR1	-1.25654	2.02217e-08	1.79881e-07	-0.209796	0.100381	0.23938	-0.0839731	0.526153	0.857243
ENSG00000066923.17	STAG3	-2.46762	3.91472e-06	1.47217e-05	-0.235835	0.57449	0.737317	0.76591	0.0782721	0.475462
ENSG00000066926.12	FECH	-0.583526	0.000101736	0.00025138	0.194247	0.105167	0.246758	-0.299863	0.0262527	0.309461
ENSG00000066933.16	MYO9A	1.15834	3.33603e-07	1.82627e-06	0.338002	0.0234503	0.091016	-0.0320424	0.827872	0.957206
ENSG00000067057.17	PFKP	-3.69671	1.74103e-05	5.3625e-05	0.859186	0.152044	0.315645	3.40642	3.59778e-05	0.0184494
ENSG00000067064.11	IDI1	0.27572	0.178672	0.21791	0.0951093	0.633191	0.781266	0.3984	0.0756896	0.470805
ENSG00000067082.15	KLF6	0.542888	0.002931	0.00515571	-0.0439861	0.777781	0.876123	0.14008	0.407525	0.800022
ENSG00000067113.17	PLPP1	0.281525	0.107672	0.13772	0.303976	0.0812923	0.20911	0.248034	0.168005	0.617393
ENSG00000067141.17	NEO1	0.152011	0.474715	0.522878	0.0840626	0.69076	0.819775	0.216925	0.345767	0.761176
ENSG00000067167.8	TRAM1	-1.08165	7.71131e-08	5.44592e-07	-0.31221	0.0152453	0.0683984	0.2549	0.054489	0.415441
ENSG00000067177.15	PHKA1	-3.15216	4.6675e-10	8.96026e-09	-0.0857214	0.709315	0.831888	0.0600292	0.805933	0.950846
ENSG00000067182.8	TNFRSF1A	-0.700492	0.000677546	0.00136832	0.0267506	0.874714	0.934406	-0.193647	0.297656	0.730423
ENSG00000067191.16	CACNB1	2.30943	1.52641e-10	4.01511e-09	0.200507	0.188827	0.364457	-0.094126	0.558123	0.870405
ENSG00000067208.14	EVI5	-0.456742	0.000374163	0.000803071	0.0274002	0.790298	0.883789	0.0949578	0.39513	0.79238
ENSG00000067221.14	STOML1	0.664944	0.00935599	0.0148748	0.862193	0.00115808	0.0116011	0.13245	0.566517	0.87385
ENSG00000067225.18	PKM	-1.49748	5.52614e-05	0.000146676	-0.162388	0.547146	0.717323	0.855638	0.00851888	0.198228
ENSG00000067248.10	DHX29	-0.165131	0.209787	0.251918	-0.0302089	0.814316	0.89852	-0.225233	0.120117	0.551046
ENSG00000067334.14	DNTTIP2	-1.06223	1.20825e-06	5.37495e-06	-0.109136	0.44277	0.631648	-0.0926439	0.544331	0.863768
ENSG00000067365.15	METTL22	0.334584	0.00152504	0.00285062	-0.192026	0.0428906	0.136573	-0.0129573	0.891814	0.976357
ENSG00000067369.14	TP53BP1	1.08034	4.97528e-06	1.80701e-05	0.500189	0.00591075	0.036044	-0.135698	0.434899	0.813373
ENSG00000067445.21	TRO	1.31087	4.44089e-09	5.25874e-08	0.0468796	0.675491	0.810809	-0.0272549	0.821244	0.955713
ENSG00000067533.6	RRP15	-1.73389	4.46355e-10	8.69413e-09	-0.327035	0.0188433	0.0785073	0.0221452	0.871108	0.97146
ENSG00000067560.12	RHOA	-0.862874	3.1966e-06	1.23874e-05	-0.204951	0.111234	0.256135	0.230143	0.0974424	0.514423
ENSG00000067596.12	DHX8	-0.404121	0.000622198	0.00126654	-0.200704	0.0505798	0.152994	-0.106456	0.314115	0.740879
ENSG00000067601.8	PMS2P4	1.16532	1.43437e-05	4.52331e-05	0.443972	0.0227226	0.089092	-0.281048	0.151642	0.595852
ENSG00000067606.17	PRKCZ	1.73002	1.7253e-08	1.58153e-07	-0.852887	7.2789e-05	0.00167616	0.224137	0.207631	0.657356
ENSG00000067704.10	IARS2	-1.97275	1.03712e-10	3.01839e-09	-0.063979	0.620246	0.771443	0.19438	0.171956	0.62302
ENSG00000067715.14	SYT1	3.85566	2.18751e-12	1.93246e-10	0.557479	0.00531069	0.0335001	0.204897	0.283497	0.718738
ENSG00000067798.16	NAV3	5.62989	6.03046e-09	6.67025e-08	3.15464	4.8667e-08	1.85683e-05	0.227365	0.449573	0.820791
ENSG00000067829.19	IDH3G	-0.322082	0.183118	0.222815	0.167106	0.481063	0.664209	-0.0487853	0.846863	0.962995
ENSG00000067836.13	ROGDI	1.18468	1.6436e-07	1.0209e-06	-0.308776	0.0300123	0.107652	-0.160954	0.266957	0.703916
ENSG00000067840.12	PDZD4	6.63951	1.7407e-13	3.24796e-11	1.87441	6.6057e-08	2.07644e-05	0.284712	0.178351	0.629892
ENSG00000067842.17	ATP2B3	1.27007	0.00619841	0.0102071	-1.03649	0.0192224	0.0795555	0.711347	0.108773	0.534032
ENSG00000067900.8	ROCK1	0.142225	0.180664	0.220084	-0.0886	0.395919	0.590286	-0.0465804	0.676526	0.913303
ENSG00000067955.15	CBFB	-0.265243	0.0580008	0.0785236	-0.140574	0.295392	0.489666	-0.013813	0.922666	0.982946
ENSG00000067992.15	PDK3	0.224275	0.133428	0.167224	-0.111111	0.444383	0.633032	0.431404	0.0119701	0.229352
ENSG00000068001.14	HYAL2	-0.708078	3.73364e-05	0.000104022	-0.263832	0.051469	0.154686	-0.0604284	0.660125	0.909123
ENSG00000068024.16	HDAC4	0.15908	0.360237	0.408905	-0.355387	0.0525022	0.156722	0.155337	0.40604	0.798789
ENSG00000068028.17	RASSF1	-0.484497	0.0161933	0.0244904	-0.358579	0.0675331	0.185217	0.146165	0.465494	0.827831
ENSG00000068078.18	FGFR3	-0.534142	0.215358	0.257926	-2.54351	0.000157108	0.00287599	0.954945	0.121304	0.552725
ENSG00000068079.8	IFI35	-2.62012	0.000242347	0.000542794	0.526711	0.456748	0.643864	-0.0593579	0.929505	0.984463
ENSG00000068097.15	HEATR6	-0.0901388	0.354367	0.403016	-0.197482	0.0541964	0.160108	0.0105919	0.918665	0.981919
ENSG00000068120.15	COASY	-1.259	0.000149864	0.000353795	-0.0840607	0.740232	0.851016	0.235238	0.390505	0.790733
ENSG00000068137.15	PLEKHH3	0.690089	0.00224799	0.00404773	0.223849	0.247923	0.436565	-0.176788	0.392425	0.791232
ENSG00000068305.17	MEF2A	0.505874	7.48513e-05	0.000191394	0.0756592	0.434427	0.62403	0.234979	0.0341334	0.344876
ENSG00000068308.13	OTUD5	0.15087	0.13957	0.174216	-0.151722	0.137864	0.295316	-0.00797721	0.940111	0.987134
ENSG00000068323.17	TFE3	1.08357	5.4922e-05	0.000145872	-0.0443082	0.821373	0.902904	-0.0708081	0.738084	0.93394
ENSG00000068354.16	TBC1D25	0.301373	0.221437	0.264539	0.175609	0.466355	0.652472	-0.0208491	0.935068	0.985888
ENSG00000068366.20	ACSL4	1.29747	3.70377e-07	1.98406e-06	0.210344	0.183281	0.356814	0.394977	0.0270499	0.314538
ENSG00000068383.19	INPP5A	0.193399	0.0996756	0.128456	-0.233731	0.0513604	0.154563	0.32246	0.0153236	0.250932
ENSG00000068394.11	GPKOW	-0.494533	0.00484311	0.0081556	-0.0857464	0.580579	0.741907	0.149795	0.369799	0.77872
ENSG00000068400.13	GRIPAP1	1.21716	1.13812e-07	7.51902e-07	0.0415672	0.752507	0.859093	-0.162768	0.262795	0.701053
ENSG00000068438.15	FTSJ1	-0.951306	8.92962e-07	4.16295e-06	0.0290876	0.813884	0.898392	-0.0777057	0.560565	0.871434
ENSG00000068489.13	PRR11	-3.27904	5.72082e-05	0.00015102	-0.421528	0.460159	0.646818	0.846023	0.169821	0.619831
ENSG00000068615.19	REEP1	2.42464	1.87054e-10	4.63342e-09	0.921946	2.58899e-05	0.000831014	0.126323	0.459344	0.825379
ENSG00000068650.18	ATP11A	1.68429	7.60789e-06	2.61566e-05	0.186176	0.457471	0.644423	-0.582059	0.0457156	0.389223
ENSG00000068654.16	POLR1A	-1.13626	4.10197e-08	3.23571e-07	-0.252433	0.0410181	0.132277	-0.203025	0.118069	0.548148
ENSG00000068697.7	LAPTM4A	0.110046	0.410357	0.459005	-0.433822	0.00451066	0.0299885	0.253396	0.090058	0.503105
ENSG00000068724.17	TTC7A	-0.67284	0.00117819	0.00225658	0.727154	0.000616787	0.00759283	0.0417416	0.819026	0.95479
ENSG00000068745.15	IP6K2	0.414102	0.00228121	0.00410199	0.1369	0.244716	0.432368	-0.284064	0.0348297	0.347514
ENSG00000068784.13	SRBD1	-1.06241	3.44381e-08	2.80457e-07	-0.21051	0.0652668	0.181288	0.0986058	0.3994	0.794635
ENSG00000068796.18	KIF2A	0.0885513	0.280046	0.326451	0.162928	0.0566894	0.165347	0.0290552	0.73788	0.933868
ENSG00000068831.19	RASGRP2	1.77306	1.11924e-06	5.03619e-06	-0.496895	0.0373563	0.124781	-0.567229	0.0319677	0.335772
ENSG00000068878.15	PSME4	-0.0779371	0.474956	0.523086	-0.363141	0.00378619	0.0265861	-0.225345	0.0695922	0.455548
ENSG00000068885.15	IFT80	0.568142	0.00121341	0.00231559	-0.195886	0.19018	0.366006	-0.283225	0.0871743	0.496537
ENSG00000068903.20	SIRT2	1.26645	1.0752e-08	1.07171e-07	-0.141452	0.22821	0.412963	-0.106256	0.396084	0.792543
ENSG00000068912.14	ERLEC1	0.236397	0.061327	0.0826456	-0.0782989	0.513464	0.689906	-0.0707182	0.58279	0.881937
ENSG00000068971.14	PPP2R5B	3.0305	1.42741e-10	3.85111e-09	-0.0946908	0.613873	0.766526	0.53184	0.0159834	0.255901
ENSG00000068976.14	PYGM	-0.761205	0.0269839	0.0391494	-1.7933	7.41927e-05	0.0016948	1.05636	0.00765792	0.188573
ENSG00000069020.18	MAST4	0.134013	0.485885	0.533827	1.35315	2.35733e-06	0.000182854	0.0448459	0.820036	0.955307
ENSG00000069188.17	SDK2	-0.49104	0.105408	0.135092	-0.935382	0.00608647	0.036812	1.33882	0.000635616	0.0579456
ENSG00000069248.12	NUP133	-0.782919	1.21457e-06	5.40063e-06	-0.125632	0.236905	0.423591	0.0689068	0.539785	0.862506
ENSG00000069275.13	NUCKS1	-1.29646	2.43613e-08	2.09734e-07	0.00375157	0.976163	0.986656	0.26909	0.0604536	0.431811
ENSG00000069329.18	VPS35	-0.0249507	0.764966	0.796067	0.0574362	0.494198	0.673842	0.0382491	0.671246	0.911898
ENSG00000069345.12	DNAJA2	-0.396804	0.00569633	0.00945599	-0.340068	0.0148393	0.0672915	0.0743555	0.585694	0.883052
ENSG00000069399.15	BCL3	-2.74211	0.000492816	0.00102672	1.74568	0.020197	0.0819785	1.15177	0.0453898	0.388944
ENSG00000069424.15	KCNAB2	-1.40139	4.57612e-06	1.68007e-05	0.684946	0.00402288	0.0276917	-0.0481992	0.825888	0.956587
ENSG00000069431.11	ABCC9	-0.930265	0.0839277	0.109905	-1.43156	0.0152282	0.0683877	0.941349	0.10637	0.528672
ENSG00000069482.7	GAL	-0.114578	0.815694	0.84101	-1.81933	0.00306174	0.0229889	0.400293	0.467565	0.828624
ENSG00000069493.15	CLEC2D	0.805064	0.00027765	0.000613331	-0.128192	0.459841	0.646667	0.145975	0.430829	0.812075
ENSG00000069509.6	FUNDC1	0.309379	0.0550108	0.0747848	0.420425	0.0116785	0.057302	-0.0546392	0.730554	0.932478
ENSG00000069667.16	RORA	0.523094	0.109339	0.139664	0.603772	0.0593766	0.170171	1.66001	5.00762e-05	0.0220618
ENSG00000069696.7	DRD4	2.67714	0.000226207	0.000510596	0.198164	0.642187	0.787418	1.01189	0.0242267	0.300098
ENSG00000069702.11	TGFBR3	-4.3653	1.09073e-11	6.09526e-10	-0.182097	0.506619	0.685102	0.126519	0.65755	0.908512
ENSG00000069812.11	HES2	7.365	1.06797e-09	1.71399e-08	-2.02043	4.6997e-05	0.00123136	0.286362	0.456181	0.823924
ENSG00000069849.11	ATP1B3	-0.84423	0.000313124	0.000683898	0.0685407	0.712445	0.833224	-0.0675343	0.736136	0.933446
ENSG00000069869.16	NEDD4	-2.24172	3.41656e-07	1.86218e-06	-0.537839	0.071	0.191762	0.556016	0.0755398	0.470545
ENSG00000069943.10	PIGB	-0.0491482	0.811223	0.836796	-0.213598	0.313756	0.509478	0.0100323	0.964129	0.992291
ENSG00000069956.12	MAPK6	0.0181876	0.899492	0.914004	0.207354	0.163412	0.330616	-0.0920494	0.556175	0.869342
ENSG00000069966.18	GNB5	0.141522	0.238783	0.282943	0.361468	0.00659402	0.0389611	0.105011	0.406895	0.799572
ENSG00000069974.16	RAB27A	-0.235616	0.187761	0.22791	0.342367	0.0634529	0.178077	-0.18844	0.313887	0.740879
ENSG00000069998.12	HDHD5	-1.58797	3.61618e-08	2.91941e-07	-0.194952	0.231502	0.416541	0.252698	0.151902	0.596523
ENSG00000070010.19	UFD1	-0.354595	0.00383018	0.00659618	-0.234315	0.0408125	0.131998	-0.262686	0.0352848	0.349633
ENSG00000070018.9	LRP6	0.0874717	0.391216	0.439929	-0.0113996	0.909965	0.954179	-0.1035	0.349221	0.763658
ENSG00000070031.4	SCT	6.09411	0.0376051	0.0528649	-0.386331	0.765146	0.867617	1.77074	0.161984	0.609173
ENSG00000070047.13	PHRF1	-0.216893	0.0573153	0.0776903	-0.0774409	0.474867	0.659687	-0.0930153	0.427855	0.81082
ENSG00000070061.15	ELP1	-0.202695	0.0840918	0.110091	0.139864	0.221701	0.405298	-0.192892	0.124839	0.556572
ENSG00000070081.17	NUCB2	0.66306	0.00114238	0.00219368	0.790183	0.000186599	0.00324799	0.171899	0.327	0.748752
ENSG00000070087.14	PFN2	-0.316517	0.0131509	0.0202575	0.14745	0.211063	0.392134	0.0526203	0.671543	0.911898
ENSG00000070159.14	PTPN3	3.51393	5.94811e-05	0.000156235	2.49575	6.22838e-06	0.000333377	0.833413	0.0230753	0.295344
ENSG00000070182.21	SPTB	-2.65706	0.000133123	0.000318758	0.555402	0.389756	0.584723	3.53166	2.18754e-06	0.00575192
ENSG00000070214.16	SLC44A1	-1.49381	6.51215e-09	7.09402e-08	-0.0536692	0.688303	0.818413	0.332847	0.0303623	0.329181
ENSG00000070269.14	TMEM260	0.690138	3.7588e-05	0.00010449	-0.0178152	0.883891	0.939814	-0.175097	0.19635	0.647364
ENSG00000070366.14	SMG6	-0.161402	0.424202	0.472611	0.237462	0.245604	0.4334	-0.302697	0.175352	0.627851
ENSG00000070367.16	EXOC5	0.645314	3.44192e-05	9.68623e-05	-0.195466	0.100249	0.23938	0.00620267	0.95965	0.991082
ENSG00000070371.16	CLTCL1	0.197623	0.145041	0.180364	0.126745	0.338685	0.535123	0.113894	0.419057	0.806065
ENSG00000070388.11	FGF22	5.29121	7.74296e-07	3.69088e-06	-0.0675583	0.856688	0.92363	0.334154	0.388396	0.789536
ENSG00000070404.10	FSTL3	0.561626	0.00854105	0.0136878	-0.292923	0.134849	0.291213	0.256908	0.212441	0.662194
ENSG00000070413.20	DGCR2	0.383859	0.00146128	0.00274326	0.131348	0.204288	0.384303	-0.0633652	0.56199	0.872
ENSG00000070423.18	RNF126	-0.923397	0.000982619	0.00191545	-0.178262	0.443904	0.632722	0.219591	0.380056	0.784086
ENSG00000070444.15	MNT	-0.306927	0.323432	0.371902	0.403768	0.1999	0.378147	0.0287718	0.930074	0.984463
ENSG00000070476.15	ZXDC	0.126267	0.279241	0.325607	-0.122385	0.294102	0.488051	-0.134411	0.286679	0.72094
ENSG00000070495.14	JMJD6	0.4116	0.061522	0.0828692	0.380096	0.0802635	0.2076	-0.0221881	0.920054	0.981951
ENSG00000070501.12	POLB	0.401126	0.013047	0.020114	0.00135905	0.992508	0.995798	0.00800748	0.958939	0.991082
ENSG00000070540.13	WIPI1	0.220616	0.502883	0.550472	-0.936264	0.0123555	0.0592974	0.543759	0.139719	0.577556
ENSG00000070601.10	FRMPD1	0.801945	0.227936	0.271427	-0.967179	0.158342	0.323738	0.558182	0.436276	0.814354
ENSG00000070610.14	GBA2	0.280964	0.0112203	0.0175559	-0.335088	0.00358742	0.0255249	-0.143551	0.193788	0.645126
ENSG00000070614.15	NDST1	-0.289681	0.1699	0.208178	0.170132	0.410591	0.603419	-0.0658241	0.765925	0.940333
ENSG00000070669.17	ASNS	-0.620258	0.113719	0.144704	-0.217933	0.569208	0.733933	0.0101685	0.98011	0.995277
ENSG00000070718.12	AP3M2	-0.739899	1.5837e-05	4.94041e-05	-0.0205269	0.866719	0.929939	-0.134862	0.314616	0.741205
ENSG00000070729.14	CNGB1	9.62252	1.10101e-07	7.31506e-07	2.68019	3.50091e-06	0.000232986	-0.66698	0.0610444	0.433257
ENSG00000070748.19	CHAT	1.18783	0.00147386	0.00276349	0.514635	0.0917623	0.225982	0.599159	0.0589815	0.427198
ENSG00000070756.16	PABPC1	-1.80801	2.21292e-05	6.58436e-05	0.041958	0.885664	0.940747	0.40136	0.2127	0.662194
ENSG00000070759.17	TESK2	-0.605475	0.171645	0.210071	0.345374	0.438957	0.628284	0.021083	0.962239	0.991948
ENSG00000070761.8	CFAP20	-0.825361	7.1713e-07	3.47175e-06	-0.0572827	0.589144	0.748194	0.0100724	0.929177	0.984426
ENSG00000070770.9	CSNK2A2	-0.841525	3.53656e-06	1.34773e-05	-0.0752804	0.537698	0.709339	-0.0435921	0.73985	0.934229
ENSG00000070778.13	PTPN21	2.30066	6.85822e-13	8.61159e-11	-0.91419	1.80609e-07	3.54764e-05	-0.33884	0.00796623	0.193486
ENSG00000070785.17	EIF2B3	-1.64496	1.9294e-09	2.76271e-08	-0.303982	0.0361251	0.122199	0.188988	0.201911	0.651762
ENSG00000070808.16	CAMK2A	0.402417	0.180389	0.219765	2.55675	1.13906e-07	2.70774e-05	0.31082	0.259466	0.698804
ENSG00000070814.22	TCOF1	-2.02697	1.64727e-08	1.52399e-07	-0.00828724	0.96484	0.981255	-0.0233708	0.908223	0.980581
ENSG00000070831.17	CDC42	0.591191	0.000433887	0.000917545	-0.128053	0.347771	0.544252	-0.00556156	0.969416	0.993399
ENSG00000070882.13	OSBPL3	-1.79783	4.32612e-06	1.59976e-05	-1.05473	0.00100404	0.0105393	0.0581364	0.837156	0.96038
ENSG00000070950.10	RAD18	-2.17491	1.21311e-08	1.1855e-07	-0.161535	0.428244	0.618929	-0.00745133	0.972547	0.993895
ENSG00000070961.15	ATP2B1	0.0184532	0.899714	0.914137	0.466272	0.00540922	0.0338755	-0.0371346	0.814143	0.952975
ENSG00000071051.14	NCK2	0.307804	0.0149908	0.0228275	0.137422	0.238972	0.425837	-0.0616927	0.617074	0.894085
ENSG00000071054.16	MAP4K4	1.28093	4.59659e-09	5.41102e-08	-0.0994726	0.371287	0.567852	-0.289306	0.0258012	0.308087
ENSG00000071073.13	MGAT4A	2.05747	3.82742e-07	2.03717e-06	0.786967	0.00330609	0.0241604	-0.049721	0.838787	0.960669
ENSG00000071082.11	RPL31	-1.45249	5.04726e-06	1.82916e-05	-0.416687	0.0646867	0.180373	0.333487	0.157865	0.604244
ENSG00000071127.17	WDR1	-0.134292	0.234059	0.27784	-0.702192	9.94288e-06	0.000440155	-0.290749	0.0262883	0.309461
ENSG00000071189.21	SNX13	0.803622	2.44257e-07	1.41432e-06	-0.290611	0.00619928	0.0373022	-0.114926	0.264231	0.701539
ENSG00000071205.12	ARHGAP10	-3.22932	3.24355e-07	1.78543e-06	-0.589517	0.145367	0.30628	0.358633	0.392304	0.791232
ENSG00000071242.12	RPS6KA2	1.76308	6.42462e-11	2.1062e-09	-0.0993697	0.373528	0.569796	-0.356251	0.00837032	0.197227
ENSG00000071243.16	ING3	0.250181	0.0708036	0.0942019	-0.102093	0.440143	0.629699	-0.13309	0.352938	0.766629
ENSG00000071246.11	VASH1	1.08374	1.14167e-07	7.53755e-07	-0.213571	0.0852835	0.216022	0.042538	0.738706	0.934187
ENSG00000071282.12	LMCD1	-2.70889	6.88554e-06	2.39787e-05	0.754993	0.112976	0.258697	0.255031	0.561404	0.871641
ENSG00000071462.12	BUD23	-1.5432	1.05054e-09	1.69009e-08	-0.321645	0.0160149	0.0707316	-0.0503444	0.700042	0.921315
ENSG00000071537.14	SEL1L	0.164664	0.0849764	0.111155	0.227981	0.021803	0.0864885	0.0821937	0.405211	0.798622
ENSG00000071539.14	TRIP13	-3.7699	4.55689e-07	2.36001e-06	-0.556001	0.215657	0.397708	0.427629	0.362152	0.773118
ENSG00000071553.17	ATP6AP1	1.06129	0.00100472	0.0019547	0.388363	0.147665	0.309451	0.0736569	0.790667	0.947065
ENSG00000071564.17	TCF3	-0.913358	0.0011348	0.002181	-0.395216	0.101771	0.241432	0.135965	0.585542	0.883007
ENSG00000071575.11	TRIB2	0.118649	0.230639	0.274253	0.229259	0.0287111	0.104602	0.10031	0.341127	0.758841
ENSG00000071626.17	DAZAP1	-1.28889	1.94725e-07	1.17666e-06	-0.438031	0.00816975	0.0451641	0.131548	0.409906	0.800725
ENSG00000071655.18	MBD3	-0.311478	0.00415776	0.00710517	-0.0457343	0.62913	0.777746	-0.186247	0.0829976	0.485796
ENSG00000071794.16	HLTF	-0.0676095	0.609126	0.65211	0.247696	0.0747159	0.198128	0.00990481	0.94435	0.987945
ENSG00000071859.15	FAM50A	-0.0396116	0.737696	0.771225	-0.350642	0.00870485	0.0471493	0.017948	0.888393	0.975352
ENSG00000071889.16	FAM3A	-0.335083	0.0155682	0.0236274	0.087263	0.492027	0.672231	0.0744892	0.581266	0.880809
ENSG00000071894.17	CPSF1	-0.391857	0.0231116	0.0339482	-0.207262	0.201821	0.380667	0.0440765	0.796058	0.948252
ENSG00000071967.12	CYBRD1	-3.57096	1.11214e-07	7.37916e-07	-0.404193	0.435007	0.6245	1.17837	0.0259526	0.308183
ENSG00000071994.11	PDCD2	-1.33584	5.43411e-09	6.15383e-08	-0.176067	0.147126	0.308515	0.00177521	0.988777	0.997489
ENSG00000072041.17	SLC6A15	-0.832752	9.48026e-06	3.16458e-05	-0.43558	0.00403882	0.0277765	0.360994	0.0193777	0.276735
ENSG00000072042.13	RDH11	-0.183741	0.0995282	0.128282	0.00940373	0.929817	0.964349	0.117171	0.314959	0.741507
ENSG00000072062.14	PRKACA	0.544434	0.186983	0.227075	0.672457	0.107269	0.250131	0.022177	0.958375	0.991082
ENSG00000072071.16	ADGRL1	-0.17925	0.398195	0.446878	0.717118	0.0033749	0.024482	0.11824	0.601654	0.89011
ENSG00000072110.13	ACTN1	-1.6235	2.27017e-07	1.33073e-06	-0.769938	0.000790665	0.00899798	0.155674	0.445021	0.819618
ENSG00000072121.16	ZFYVE26	0.170837	0.0913549	0.118635	0.154186	0.124108	0.275588	-0.259948	0.0226535	0.292786
ENSG00000072133.11	RPS6KA6	0.553737	0.0649035	0.0870072	0.682113	0.0229978	0.0897129	-0.0416492	0.884917	0.974729
ENSG00000072134.15	EPN2	-0.402865	0.000867756	0.00170906	0.41131	0.000731436	0.00853983	-0.0607195	0.572607	0.876695
ENSG00000072135.13	PTPN18	0.759494	7.41494e-05	0.000189843	-0.185022	0.207281	0.387815	-0.0890131	0.565576	0.873398
ENSG00000072163.19	LIMS2	-0.240905	0.58635	0.630873	-0.934464	0.0647422	0.180502	0.0692357	0.89495	0.976728
ENSG00000072182.12	ASIC4	3.5976	2.87983e-10	6.38133e-09	-0.0359582	0.870112	0.931762	-0.950895	0.00124205	0.0779794
ENSG00000072195.15	SPEG	1.03776	1.54543e-07	9.71797e-07	-0.00686653	0.952582	0.974998	0.188041	0.143782	0.584288
ENSG00000072201.14	LNX1	5.24121	1.75486e-06	7.40244e-06	0.302598	0.433953	0.623794	0.676893	0.0865292	0.49521
ENSG00000072210.19	ALDH3A2	-0.837235	3.79301e-08	3.03031e-07	0.0671868	0.433869	0.623763	-0.0973497	0.296776	0.730254
ENSG00000072274.13	TFRC	-1.40804	8.36098e-05	0.000211273	-0.703518	0.0166152	0.0724981	0.676457	0.0278587	0.318634
ENSG00000072310.17	SREBF1	-0.146478	0.607836	0.650938	-0.487206	0.104059	0.245023	0.326732	0.295235	0.728509
ENSG00000072364.13	AFF4	1.23981	2.51997e-10	5.80291e-09	-0.108516	0.221904	0.40551	0.0873447	0.356583	0.769606
ENSG00000072401.15	UBE2D1	0.812435	1.34224e-05	4.27806e-05	-0.254486	0.0660887	0.182877	0.0261206	0.852914	0.965003
ENSG00000072415.9	MPP5	-1.98759	5.41357e-05	0.000144013	-0.257101	0.473705	0.658693	0.185459	0.626735	0.897863
ENSG00000072422.17	RHOBTB1	-0.664257	3.08356e-05	8.79857e-05	0.547218	0.000226749	0.00374136	0.204543	0.112475	0.538245
ENSG00000072501.18	SMC1A	-1.19321	9.93476e-09	1.00531e-07	0.293696	0.0146686	0.0669086	-0.0697747	0.55405	0.868128
ENSG00000072506.13	HSD17B10	-1.25429	3.28637e-06	1.26689e-05	-0.395874	0.0414754	0.133235	-0.282679	0.163894	0.6115
ENSG00000072518.20	MARK2	0.000184666	0.9986	0.999351	0.0897256	0.399802	0.594345	-0.163078	0.165389	0.61478
ENSG00000072571.20	HMMR	-3.43802	2.33563e-05	6.91238e-05	-0.26051	0.641073	0.786725	0.86099	0.151537	0.595852
ENSG00000072609.17	CHFR	1.04902	1.61554e-08	1.4995e-07	-0.0444859	0.652834	0.794649	-0.390221	0.00205476	0.101292
ENSG00000072657.9	TRHDE	-1.93083	2.9337e-05	8.43071e-05	-0.065712	0.836749	0.911336	0.263223	0.444159	0.819113
ENSG00000072682.18	P4HA2	-1.68134	7.37039e-05	0.000188799	0.172591	0.589306	0.748264	1.82775	4.76557e-05	0.0216238
ENSG00000072736.19	NFATC3	-0.706365	5.61484e-05	0.000148753	-0.406984	0.00641444	0.0382379	-0.0080166	0.954839	0.990407
ENSG00000072756.17	TRNT1	-0.837747	1.13776e-06	5.10573e-06	-0.339663	0.00709583	0.0409801	-0.157801	0.202216	0.65233
ENSG00000072778.20	ACADVL	1.33181	4.22749e-07	2.21702e-06	-0.545499	0.00332431	0.0242402	-0.353616	0.0555928	0.419944
ENSG00000072786.13	STK10	0.486091	0.00452072	0.00766637	-0.39998	0.015157	0.0681918	-0.468279	0.0101153	0.21416
ENSG00000072803.17	FBXW11	0.478407	0.000367252	0.000789681	0.399856	0.00165681	0.0149947	-0.164383	0.167687	0.617393
ENSG00000072832.15	CRMP1	1.67256	5.26049e-10	9.88942e-09	0.43002	0.00258675	0.0204209	0.09427	0.475834	0.833924
ENSG00000072840.13	EVC	-1.46452	0.00727416	0.0118216	-1.42647	0.0132502	0.0623473	1.08373	0.0607249	0.432527
ENSG00000072849.11	DERL2	0.529049	0.000481377	0.0010052	-0.137902	0.266498	0.45798	-0.13124	0.325284	0.747849
ENSG00000072864.15	NDE1	-2.12201	3.99961e-05	0.000110476	-0.335068	0.381848	0.577633	0.347946	0.391383	0.791018
ENSG00000072952.18	MRVI1	1.37922	0.00596489	0.00985836	-1.67393	0.00168438	0.0151388	1.0489	0.0378178	0.360925
ENSG00000072954.7	TMEM38A	-0.292227	0.157193	0.194014	0.618784	0.00636893	0.0381048	-0.00868821	0.966972	0.993023
ENSG00000072958.8	AP1M1	0.20837	0.144141	0.179412	0.323939	0.0296687	0.106881	-0.104336	0.48452	0.837945
ENSG00000073008.15	PVR	-1.53222	6.41916e-09	7.01854e-08	0.127488	0.361575	0.557655	0.224005	0.1384	0.576342
ENSG00000073050.12	XRCC1	-0.628165	0.000103751	0.000255665	0.25727	0.051264	0.154372	0.0762043	0.566353	0.87385
ENSG00000073060.16	SCARB1	-3.48313	7.3722e-08	5.2454e-07	-0.106162	0.749411	0.857243	0.530133	0.144992	0.585271
ENSG00000073067.14	CYP2W1	-2.58762	7.3136e-05	0.000187537	-0.0243663	0.96584	0.981713	2.02874	0.0011126	0.0754138
ENSG00000073111.14	MCM2	-3.07452	1.26301e-06	5.58369e-06	-0.475257	0.202536	0.381872	0.219615	0.573622	0.877101
ENSG00000073150.14	PANX2	4.02076	6.2864e-08	4.60749e-07	1.08099	0.00182839	0.0160386	0.309846	0.306154	0.735787
ENSG00000073169.14	SELENOO	-0.659078	0.000140293	0.000333605	-0.321661	0.0279689	0.102485	0.0638612	0.660328	0.909123
ENSG00000073331.18	ALPK1	0.245678	0.688893	0.726328	3.58754	2.51504e-05	0.000812503	-0.114143	0.833248	0.959222
ENSG00000073350.14	LLGL2	-2.2202	0.000198377	0.000454093	-1.15805	0.0255329	0.0961819	-0.00787504	0.987775	0.997192
ENSG00000073417.15	PDE8A	-0.979942	7.27431e-08	5.19055e-07	-0.233079	0.0387069	0.127291	-0.122634	0.287935	0.721634
ENSG00000073464.12	CLCN4	1.30299	2.55957e-08	2.18758e-07	0.151564	0.240095	0.427178	-0.126539	0.359899	0.772323
ENSG00000073536.18	NLE1	-2.39506	5.4846e-13	7.55173e-11	0.113584	0.309762	0.504808	-0.0322262	0.784312	0.946093
ENSG00000073578.17	SDHA	-1.37861	2.85755e-09	3.72639e-08	-0.139627	0.24283	0.430025	0.115666	0.361271	0.772977
ENSG00000073584.20	SMARCE1	0.964313	1.92533e-07	1.16518e-06	-0.200632	0.081178	0.20899	-0.139247	0.249071	0.689696
ENSG00000073605.18	GSDMB	2.09374	4.10952e-10	8.19645e-09	-0.52819	0.0021108	0.0177586	0.0687849	0.661695	0.90939
ENSG00000073614.13	KDM5A	0.665147	1.63229e-05	5.08008e-05	-0.347712	0.0054775	0.0341318	-0.128598	0.286674	0.72094
ENSG00000073670.14	ADAM11	-0.0425032	0.797892	0.825042	0.245455	0.152753	0.316624	-0.288489	0.123211	0.555156
ENSG00000073711.11	PPP2R3A	1.40794	3.77956e-10	7.80341e-09	0.635591	8.52616e-06	0.000398119	0.150852	0.166391	0.616208
ENSG00000073712.15	FERMT2	-0.436423	0.00252622	0.0045016	-0.058694	0.636485	0.783249	-0.0503483	0.706174	0.923399
ENSG00000073792.16	IGF2BP2	-0.191909	0.208361	0.250339	0.0427956	0.773648	0.87329	-0.103865	0.520706	0.855206
ENSG00000073803.14	MAP3K13	3.20711	9.46275e-10	1.56783e-08	0.369369	0.109161	0.253112	-0.388198	0.120057	0.551046
ENSG00000073849.15	ST6GAL1	-0.350826	0.0400066	0.0559179	0.70835	0.000385232	0.00541631	-0.535162	0.00654664	0.176865
ENSG00000073905.8	VDAC1P1	-1.52072	2.88118e-07	1.62448e-06	0.0536746	0.771574	0.87179	0.366568	0.0719962	0.462039
ENSG00000073910.22	FRY	6.87413	6.28539e-11	2.07418e-09	2.02108	4.86131e-06	0.000286226	-0.241775	0.428562	0.810898
ENSG00000073921.18	PICALM	0.058449	0.593085	0.637193	0.195487	0.0874129	0.219179	0.161951	0.179267	0.630198
ENSG00000073969.18	NSF	0.372054	0.0219382	0.0323914	0.556906	0.00154936	0.0142812	-0.185099	0.252939	0.692055
ENSG00000074047.21	GLI2	0.474227	0.308791	0.356647	-1.58594	0.0044077	0.02954	0.191646	0.706496	0.923399
ENSG00000074054.18	CLASP1	1.1453	1.63326e-08	1.51173e-07	0.193612	0.0875409	0.21931	-0.00862489	0.940951	0.987157
ENSG00000074071.15	MRPS34	-2.27555	2.26054e-10	5.37922e-09	-0.292104	0.0773384	0.202872	0.0936963	0.580001	0.880172
ENSG00000074181.9	NOTCH3	0.906247	0.0770963	0.101794	-1.4555	0.00924603	0.0491272	0.451403	0.388113	0.789536
ENSG00000074201.9	CLNS1A	-1.71677	1.94849e-08	1.75154e-07	-0.444262	0.0145305	0.0664305	0.316443	0.0865409	0.49521
ENSG00000074211.14	PPP2R2C	-1.8505	0.000975597	0.00190306	2.58166	3.28575e-05	0.000981345	0.848661	0.0434604	0.381933
ENSG00000074219.14	TEAD2	-0.118182	0.752883	0.785007	-1.34039	0.00329337	0.0240771	0.24378	0.552636	0.867306
ENSG00000074266.21	EED	-0.685966	0.000130839	0.000313967	0.0542257	0.69634	0.823415	-0.146869	0.332878	0.752993
ENSG00000074276.10	CDHR2	1.23397	0.00309524	0.00541551	2.52973	7.42355e-08	2.28017e-05	-0.3284	0.192166	0.643066
ENSG00000074317.11	SNCB	2.35882	0.00026994	0.000598019	1.03589	0.0114907	0.056659	2.09307	9.47956e-06	0.0126173
ENSG00000074319.13	TSG101	0.340836	0.00200299	0.00365003	-0.192969	0.0523103	0.156297	0.0381661	0.704609	0.92298
ENSG00000074356.17	NCBP3	0.502241	5.7368e-05	0.000151341	0.21182	0.034521	0.118195	-0.227442	0.0358874	0.352085
ENSG00000074370.18	ATP2A3	-1.72984	4.86154e-05	0.000131134	-0.850127	0.014639	0.0668203	0.843481	0.0206474	0.283413
ENSG00000074410.14	CA12	-2.00916	2.43504e-07	1.41037e-06	-0.517645	0.0493811	0.150654	0.643942	0.0225189	0.292321
ENSG00000074416.14	MGLL	-3.03001	4.16202e-06	1.55028e-05	0.023919	0.96262	0.980163	1.09163	0.036649	0.356117
ENSG00000074582.15	BCS1L	-0.995419	3.94537e-07	2.09048e-06	-0.392961	0.00499327	0.032231	-0.210205	0.126718	0.560108
ENSG00000074590.13	NUAK1	0.975057	0.000144587	0.000342714	0.647444	0.0037627	0.0264795	-0.0452152	0.826111	0.956587
ENSG00000074603.19	DPP8	0.41815	0.000180634	0.000418566	-0.163451	0.0741912	0.197313	-0.0264632	0.777535	0.943602
ENSG00000074621.14	SLC24A1	0.0180662	0.952287	0.959932	-0.954034	0.00711559	0.0410066	0.275699	0.418179	0.805183
ENSG00000074657.13	ZNF532	0.932734	9.59088e-08	6.55738e-07	0.265917	0.0165969	0.0724437	-0.0805089	0.462762	0.826982
ENSG00000074660.16	SCARF1	1.90481	0.00111656	0.00214885	0.728907	0.0681812	0.186267	-0.0580317	0.876761	0.97335
ENSG00000074695.6	LMAN1	-1.45939	1.22397e-08	1.19319e-07	-0.304677	0.0359908	0.121881	0.306297	0.0474674	0.396356
ENSG00000074696.13	HACD3	0.683673	2.53654e-05	7.42877e-05	-0.267575	0.0341965	0.117389	-0.172516	0.186182	0.637941
ENSG00000074706.13	IPCEF1	1.14172	0.1225	0.154704	2.33783	0.000201805	0.00343639	0.342291	0.391272	0.791005
ENSG00000074755.15	ZZEF1	0.167736	0.0911065	0.118351	0.0294125	0.756156	0.861681	-0.142347	0.177154	0.628881
ENSG00000074800.16	ENO1	-2.42035	6.99333e-06	2.42736e-05	-0.071155	0.834208	0.910227	1.44618	0.00121809	0.0773578
ENSG00000074842.8	MYDGF	-1.65064	2.57654e-08	2.1955e-07	-0.381281	0.0323203	0.113067	0.173787	0.331763	0.751662
ENSG00000074855.11	ANO8	0.997967	1.07331e-06	4.85249e-06	0.298083	0.0327807	0.114217	-0.108583	0.440391	0.816897
ENSG00000074935.14	TUBE1	-0.600744	0.00127203	0.00241775	-0.0132404	0.932484	0.965664	-0.260637	0.137236	0.575217
ENSG00000074964.17	ARHGEF10L	2.56451	3.67518e-11	1.41727e-09	-0.764633	0.000106895	0.00218217	0.113285	0.486911	0.839118
ENSG00000075035.10	WSCD2	8.12143	3.90045e-09	4.71725e-08	-0.462364	0.200121	0.37839	-1.04145	0.0177394	0.267256
ENSG00000075043.18	KCNQ2	1.54431	1.83109e-09	2.64527e-08	-0.259095	0.0488446	0.149591	-0.0314669	0.813097	0.952934
ENSG00000075089.9	ACTR6	-0.696212	0.000473635	0.000991104	-0.0728169	0.653795	0.795576	0.0336652	0.846163	0.962882
ENSG00000075131.10	TIPIN	-2.21823	2.59021e-08	2.20527e-07	0.109877	0.625012	0.774418	0.0271895	0.908364	0.980581
ENSG00000075142.14	SRI	-0.457885	0.00022949	0.000517247	-0.25416	0.0182577	0.0769504	0.121059	0.260134	0.699095
ENSG00000075151.20	EIF4G3	0.706174	5.45797e-07	2.75521e-06	0.077068	0.383914	0.579529	-0.216546	0.0341934	0.345307
ENSG00000075188.9	NUP37	-2.49362	2.8855e-08	2.41345e-07	-0.693061	0.0148804	0.0673974	0.59794	0.0404077	0.372005
ENSG00000075213.11	SEMA3A	0.28609	0.100882	0.12991	0.115581	0.490001	0.670837	0.280811	0.128157	0.56206
ENSG00000075218.19	GTSE1	-3.25603	0.000174739	0.000406652	-0.20727	0.747457	0.855915	0.620626	0.363812	0.774832
ENSG00000075223.14	SEMA3C	-1.31295	0.00479733	0.00808669	1.6487	0.000769853	0.0088334	0.707849	0.0677561	0.451067
ENSG00000075234.17	TTC38	-0.864533	1.328e-05	4.23878e-05	-0.188913	0.196057	0.373571	-0.293247	0.0716639	0.461086
ENSG00000075239.14	ACAT1	-2.2627	3.30365e-09	4.14438e-08	-0.218343	0.256599	0.446138	0.0636099	0.753531	0.937324
ENSG00000075240.17	GRAMD4	0.817469	1.72399e-05	5.31658e-05	-0.0364124	0.786352	0.881698	0.0192138	0.894154	0.976728
ENSG00000075275.17	CELSR1	-3.27314	1.38237e-07	8.86004e-07	-1.19516	0.0219174	0.086787	0.372022	0.486025	0.838749
ENSG00000075290.8	WNT8B	-7.76922	1.78862e-05	5.48875e-05	0	1	1	3.31789	0.0613439	0.433602
ENSG00000075292.19	ZNF638	0.602601	0.000114792	0.000279798	-0.015342	0.89756	0.947512	-0.0489523	0.704401	0.922909
ENSG00000075303.13	SLC25A40	-0.705131	0.000305165	0.000667904	0.103137	0.511117	0.688142	0.273545	0.113299	0.539859
ENSG00000075336.12	TIMM21	-1.75898	7.67504e-09	8.10503e-08	-0.148817	0.358272	0.555092	0.0599765	0.726222	0.931471
ENSG00000075340.23	ADD2	1.80059	2.29072e-08	1.998e-07	0.732361	0.000537099	0.00689151	0.0272264	0.882131	0.97452
ENSG00000075391.16	RASAL2	1.12958	1.34195e-05	4.27783e-05	0.979828	5.68322e-05	0.00140081	-0.0978884	0.615485	0.893574
ENSG00000075399.14	VPS9D1	3.28355	2.94307e-11	1.21402e-09	0.624372	0.0016884	0.01515	-0.197563	0.277411	0.712494
ENSG00000075407.18	ZNF37A	0.165537	0.139564	0.174216	0.280933	0.0179744	0.0761909	-0.137857	0.246291	0.687528
ENSG00000075413.18	MARK3	-0.287856	0.0120902	0.0187815	-0.0582597	0.573857	0.736953	-0.0193643	0.861761	0.9687
ENSG00000075415.13	SLC25A3	-1.06273	1.05776e-07	7.06765e-07	-0.221408	0.0698203	0.189448	0.0483719	0.698477	0.920669
ENSG00000075420.13	FNDC3B	-1.4316	3.44306e-07	1.87356e-06	0.286727	0.111822	0.256937	-0.361095	0.0665467	0.447267
ENSG00000075426.12	FOSL2	0.384353	0.256254	0.301586	-1.95823	5.29618e-05	0.001329	0.946289	0.0221851	0.291016
ENSG00000075429.9	CACNG5	1.2458	1.34696e-06	5.89996e-06	0.695261	0.000537016	0.00689151	0.512312	0.00835165	0.197227
ENSG00000075461.6	CACNG4	8.3011	9.83978e-12	5.71079e-10	1.13506	0.000679278	0.00811596	-0.337019	0.251066	0.691261
ENSG00000075539.15	FRYL	0.194914	0.0775305	0.102279	-0.107194	0.314317	0.510024	0.0202274	0.858011	0.967589
ENSG00000075568.17	TMEM131	-0.0277863	0.836432	0.859596	0.145379	0.288906	0.482355	-0.329836	0.0360923	0.353053
ENSG00000075618.18	FSCN1	0.184283	0.314967	0.363234	-0.265581	0.154779	0.319442	0.0425797	0.826908	0.956734
ENSG00000075624.16	ACTB	0.314993	0.384964	0.43381	-0.506986	0.171365	0.341583	0.065916	0.864313	0.968854
ENSG00000075643.6	MOCOS	-2.89572	0.000487093	0.00101628	0.107188	0.890588	0.943768	1.29972	0.0850727	0.492147
ENSG00000075651.16	PLD1	-3.59089	9.8395e-05	0.000243911	-1.18667	0.30713	0.502117	1.45505	0.203705	0.653426
ENSG00000075702.18	WDR62	-2.70839	0.000104482	0.000257211	-0.242861	0.63442	0.782237	0.128233	0.813745	0.952975
ENSG00000075711.21	DLG1	-0.466619	0.000278094	0.000614176	0.207229	0.054993	0.161937	-0.527411	0.000197915	0.03528
ENSG00000075785.13	RAB7A	-0.0235812	0.806942	0.83289	-0.0520093	0.591569	0.750118	-0.00698139	0.94652	0.988316
ENSG00000075790.10	BCAP29	1.04151	0.00131275	0.00248851	0.0530498	0.836118	0.910986	-0.673844	0.0274535	0.316643
ENSG00000075826.17	SEC31B	0.944601	4.1527e-05	0.000114058	-0.0532176	0.750388	0.857851	-0.293594	0.119402	0.550546
ENSG00000075856.12	SART3	-1.11584	4.4458e-09	5.26143e-08	-0.183644	0.0713495	0.192473	-0.0583645	0.576822	0.878854
ENSG00000075914.13	EXOSC7	-1.53965	1.55439e-08	1.45287e-07	-0.0259689	0.859048	0.925025	-0.146993	0.357236	0.769969
ENSG00000075945.13	KIFAP3	2.05776	1.13384e-09	1.79092e-08	0.69732	0.000318963	0.00477011	0.16504	0.322478	0.746607
ENSG00000075975.16	MKRN2	-0.58093	5.98864e-06	2.12481e-05	-0.0355493	0.688086	0.818345	0.113644	0.240826	0.683708
ENSG00000076003.5	MCM6	-3.0141	1.75881e-07	1.08076e-06	0.0947308	0.75953	0.863998	0.29459	0.376212	0.783045
ENSG00000076043.10	REXO2	-1.31543	6.37243e-07	3.14215e-06	-0.855321	0.000111587	0.00225344	-0.375114	0.0573776	0.424289
ENSG00000076053.10	RBM7	0.398034	0.00296132	0.00520539	-0.165993	0.161124	0.327709	-0.00282546	0.98172	0.995646
ENSG00000076067.13	RBMS2	-0.0715151	0.629013	0.670381	-0.392038	0.0167957	0.0729447	0.161946	0.318041	0.743614
ENSG00000076108.11	BAZ2A	0.613985	0.00194336	0.00355174	0.0955864	0.568673	0.733528	-0.14874	0.415173	0.802884
ENSG00000076201.15	PTPN23	-0.176961	0.658256	0.698358	0.285862	0.477694	0.661614	0.0372152	0.930796	0.984518
ENSG00000076242.16	MLH1	-1.1054	1.65863e-07	1.02808e-06	0.0079045	0.949793	0.97389	-0.0117987	0.930285	0.984518
ENSG00000076248.11	UNG	-3.03126	1.45354e-12	1.4731e-10	0.303111	0.049271	0.150412	-0.226851	0.15747	0.603782
ENSG00000076258.10	FMO4	1.35015	0.00157034	0.00292652	-0.183817	0.576936	0.739302	-0.00762256	0.982407	0.995823
ENSG00000076321.11	KLHL20	0.70934	1.40032e-05	4.43205e-05	0.273038	0.0273911	0.101009	-0.150409	0.230376	0.67786
ENSG00000076344.16	RGS11	6.73512	1.27408e-12	1.33879e-10	0.780262	0.0010012	0.0105248	0.0486083	0.814456	0.952975
ENSG00000076351.13	SLC46A1	-0.863201	2.59198e-07	1.48704e-06	-0.165355	0.120529	0.269924	0.313164	0.0103028	0.216324
ENSG00000076356.7	PLXNA2	-2.13224	0.000496998	0.001035	1.43776	0.00820419	0.0452477	-0.700846	0.175727	0.628292
ENSG00000076382.17	SPAG5	-2.81137	1.34538e-05	4.28578e-05	-0.245051	0.559328	0.726639	0.3746	0.405719	0.798789
ENSG00000076513.17	ANKRD13A	0.475585	0.000125228	0.00030188	-0.10485	0.278566	0.470681	-0.0991038	0.340739	0.758672
ENSG00000076554.15	TPD52	2.64136	1.16262e-09	1.82824e-08	-0.417883	0.0433782	0.137709	0.191511	0.362047	0.773118
ENSG00000076555.15	ACACB	-0.213733	0.442556	0.490814	-0.486533	0.0969583	0.234582	0.282602	0.351543	0.765632
ENSG00000076604.15	TRAF4	0.592047	2.88122e-06	1.13146e-05	-0.272228	0.00477054	0.031207	-0.23572	0.0185856	0.27307
ENSG00000076641.4	PAG1	2.55113	4.664e-08	3.59941e-07	1.22014	0.000108596	0.00220583	-0.177107	0.486177	0.838886
ENSG00000076650.7	GPATCH1	-0.697162	3.10488e-05	8.8505e-05	0.261416	0.0464967	0.144822	-0.17876	0.186796	0.638397
ENSG00000076662.10	ICAM3	-2.738	8.58779e-08	5.97197e-07	-0.569131	0.125923	0.27844	0.423707	0.266352	0.70303
ENSG00000076685.18	NT5C2	1.40036	7.50021e-07	3.59956e-06	0.48208	0.0129872	0.0613991	-0.367229	0.0665625	0.447267
ENSG00000076706.17	MCAM	0.199661	0.425028	0.473373	-0.597907	0.0287366	0.104656	0.380605	0.169289	0.619167
ENSG00000076716.9	GPC4	-3.23228	0.00111811	0.00215161	0.377896	0.704272	0.828421	0.869497	0.340538	0.75863
ENSG00000076770.14	MBNL3	-2.83132	0.00148273	0.00277907	-0.337162	0.655244	0.79666	0.26285	0.742209	0.934974
ENSG00000076826.9	CAMSAP3	2.98995	2.04489e-05	6.15493e-05	1.72231	0.000839425	0.0093158	0.306994	0.470952	0.830843
ENSG00000076864.19	RAP1GAP	-1.36987	0.00034216	0.000740833	1.88909	1.09721e-05	0.000470083	1.12631	0.000769333	0.0634699
ENSG00000076924.12	XAB2	-0.912626	1.17867e-06	5.2668e-06	-0.110061	0.368845	0.5652	-0.00984724	0.939673	0.987134
ENSG00000076928.18	ARHGEF1	-0.206825	0.207248	0.2492	0.397166	0.0228658	0.0894078	-0.211046	0.230537	0.67786
ENSG00000076944.16	STXBP2	-0.158796	0.58795	0.632254	0.262097	0.376533	0.572994	0.222174	0.465456	0.827831
ENSG00000076984.17	MAP2K7	-0.556441	3.91345e-05	0.000108321	-0.161033	0.12135	0.271125	0.015633	0.88444	0.974729
ENSG00000077044.10	DGKD	-0.803391	2.37635e-05	7.02144e-05	0.121928	0.379646	0.575793	0.164495	0.272851	0.709214
ENSG00000077063.11	CTTNBP2	0.789648	0.00591468	0.00978104	0.52065	0.0489283	0.149709	-0.318977	0.241802	0.684898
ENSG00000077080.10	ACTL6B	11.7825	3.91045e-09	4.72306e-08	0.792874	0.0187491	0.07829	-0.226338	0.478155	0.834844
ENSG00000077097.15	TOP2B	-0.114616	0.302078	0.349704	-0.124588	0.263608	0.454368	0.0491099	0.677462	0.913842
ENSG00000077147.16	TM9SF3	-0.0680445	0.596079	0.64003	-0.0669928	0.601919	0.75752	0.00750543	0.956614	0.991082
ENSG00000077150.20	NFKB2	-1.75892	0.000315684	0.000688512	-0.489579	0.22301	0.406797	0.552762	0.194605	0.646149
ENSG00000077152.11	UBE2T	-1.78191	2.96459e-06	1.16078e-05	-0.137156	0.586653	0.746498	0.325264	0.234133	0.680515
ENSG00000077157.22	PPP1R12B	0.149193	0.168443	0.206634	0.417982	0.000989459	0.0104246	-0.0897794	0.43087	0.812076
ENSG00000077232.18	DNAJC10	-0.500577	0.000408398	0.000868519	-0.137557	0.23651	0.423036	0.0115141	0.925061	0.983253
ENSG00000077235.18	GTF3C1	-0.565981	5.22629e-06	1.88549e-05	0.0064111	0.939548	0.96916	-0.177982	0.0663067	0.446132
ENSG00000077238.14	IL4R	-2.52849	1.04467e-05	3.444e-05	-1.10389	0.016234	0.0713589	0.251754	0.576614	0.878787
ENSG00000077254.14	USP33	0.607924	1.89772e-05	5.77913e-05	0.195196	0.0684904	0.186881	-0.091618	0.407583	0.800031
ENSG00000077264.15	PAK3	3.32925	0.0169939	0.0255812	2.29965	0.0032899	0.0240684	1.51663	0.00386928	0.136285
ENSG00000077279.19	DCX	14.4669	5.56377e-17	1.7738e-13	0.804806	0.000364101	0.00521315	0.0488442	0.800551	0.949644
ENSG00000077312.9	SNRPA	-1.90424	9.27873e-07	4.28621e-06	-0.249871	0.302404	0.496709	0.252769	0.328859	0.749847
ENSG00000077327.16	SPAG6	5.91551	4.24907e-05	0.000116209	0.922236	0.054813	0.161526	-1.31785	0.015659	0.252939
ENSG00000077348.9	EXOSC5	-2.84875	8.99604e-09	9.26759e-08	-0.611134	0.0270584	0.100078	0.0900372	0.742029	0.934974
ENSG00000077380.15	DYNC1I2	1.50076	2.05777e-11	9.25303e-10	-0.0924054	0.299763	0.494372	0.0283016	0.764662	0.939906
ENSG00000077454.16	LRCH4	1.41461	9.87415e-08	6.69852e-07	-0.31223	0.0502407	0.152375	-0.184755	0.263437	0.701053
ENSG00000077458.13	FAM76B	0.489548	0.00419841	0.00716911	0.0192244	0.89633	0.946787	0.13178	0.410107	0.800761
ENSG00000077463.15	SIRT6	-0.289573	0.00582347	0.0096454	-0.180956	0.065655	0.182081	-0.0345427	0.729897	0.932478
ENSG00000077514.9	POLD3	-2.43513	3.73128e-11	1.42332e-09	0.395841	0.0163555	0.0717532	0.129249	0.417227	0.804204
ENSG00000077522.13	ACTN2	-1.81092	2.6362e-07	1.50592e-06	1.39287	7.36971e-06	0.000368762	0.1676	0.435678	0.814128
ENSG00000077549.19	CAPZB	0.476168	0.00094167	0.00184228	-0.202402	0.102473	0.242517	-0.0358278	0.779715	0.944257
ENSG00000077585.14	GPR137B	1.12731	0.0122207	0.018968	-0.398677	0.316086	0.511878	0.592149	0.163445	0.610854
ENSG00000077616.11	NAALAD2	1.32043	0.00159527	0.00296661	0.696399	0.0411741	0.132694	-0.453177	0.187891	0.639611
ENSG00000077684.16	JADE1	-1.62445	1.88401e-06	7.87405e-06	0.6177	0.0111772	0.0555545	-0.0723237	0.755744	0.938502
ENSG00000077721.16	UBE2A	0.811905	7.29185e-05	0.000187051	-0.0153926	0.919375	0.959021	-0.134136	0.41854	0.805646
ENSG00000077782.21	FGFR1	-0.229058	0.124135	0.156531	0.440961	0.00672973	0.0395057	-0.322732	0.0511358	0.405934
ENSG00000077942.19	FBLN1	-1.48769	0.00481282	0.00811005	-0.352605	0.432592	0.622509	0.503345	0.299616	0.731366
ENSG00000077943.8	ITGA8	-2.59164	0.00160653	0.00298579	0.275853	0.749992	0.857496	0.595321	0.456142	0.823924
ENSG00000078018.20	MAP2	6.13692	1.20848e-11	6.46125e-10	0.852747	0.00601915	0.036571	-0.200444	0.495477	0.843181
ENSG00000078043.16	PIAS2	-0.48835	0.00564648	0.00938182	0.232617	0.146455	0.307755	0.186188	0.270723	0.707767
ENSG00000078053.17	AMPH	2.97542	3.18207e-08	2.61871e-07	1.75243	2.36591e-06	0.000182854	-0.0233524	0.925784	0.983473
ENSG00000078061.13	ARAF	-0.970469	0.00196951	0.00359625	-0.110318	0.677586	0.812448	-0.211736	0.463503	0.827601
ENSG00000078070.13	MCCC1	-0.83519	9.73485e-06	3.23711e-05	-0.330889	0.0228274	0.0893275	-0.0425535	0.76702	0.94063
ENSG00000078114.18	NEBL	4.51264	2.05765e-09	2.89915e-08	3.30229	1.2937e-09	2.58288e-06	0.122174	0.616598	0.894085
ENSG00000078124.12	ACER3	0.602513	0.000100328	0.000248149	0.386924	0.00402373	0.0276917	-0.0707893	0.5724	0.876695
ENSG00000078140.14	UBE2K	-0.516539	0.000137178	0.000327251	-0.0229606	0.825864	0.904915	0.124294	0.277678	0.712759
ENSG00000078142.13	PIK3C3	0.681113	1.02061e-05	3.37527e-05	-0.262772	0.0248567	0.0944934	0.122522	0.298149	0.730993
ENSG00000078177.14	N4BP2	-0.839634	1.3865e-05	4.39599e-05	0.438647	0.00503353	0.0323654	0.261828	0.0872262	0.496537
ENSG00000078237.7	TIGAR	0.79538	0.000257018	0.000572568	0.23458	0.175351	0.346648	-0.634427	0.00297578	0.120839
ENSG00000078246.17	TULP3	-0.825362	1.03277e-05	3.40928e-05	-0.0243275	0.853887	0.922004	-0.0947635	0.507499	0.849448
ENSG00000078269.15	SYNJ2	-2.9351	2.83416e-08	2.37648e-07	-1.67117	0.000243531	0.00393056	0.0778409	0.85365	0.965198
ENSG00000078295.17	ADCY2	7.48455	0.00107895	0.00208308	0.136734	0.854542	0.922523	1.31308	0.0957097	0.512113
ENSG00000078304.19	PPP2R5C	-0.480728	8.30779e-05	0.000210036	0.0668489	0.47323	0.658307	-0.0209018	0.83396	0.959622
ENSG00000078319.9	PMS2P1	-0.205729	0.204042	0.245773	0.638575	0.000836883	0.00930829	-0.167974	0.319431	0.743703
ENSG00000078369.18	GNB1	0.682154	1.71573e-05	5.29763e-05	-0.0063662	0.954941	0.976133	0.0180485	0.882072	0.97452
ENSG00000078403.17	MLLT10	0.117937	0.221919	0.265052	-0.093343	0.329489	0.525797	-0.256767	0.0216615	0.287548
ENSG00000078487.17	ZCWPW1	0.244417	0.473514	0.521699	0.604137	0.0734543	0.195901	0.500834	0.120733	0.552132
ENSG00000078549.14	ADCYAP1R1	-2.96977	4.06284e-08	3.21374e-07	1.26379	0.000364255	0.00521315	0.906966	0.00573401	0.164719
ENSG00000078618.21	NRDC	-0.48946	1.03194e-05	3.40709e-05	-0.0384544	0.621672	0.772331	-0.000316482	0.996984	0.999596
ENSG00000078668.14	VDAC3	-0.782701	4.83759e-05	0.000130552	-0.287638	0.0583567	0.168238	0.21265	0.178998	0.630198
ENSG00000078674.17	PCM1	0.311543	0.0122916	0.0190707	0.223886	0.0590065	0.169452	-0.0326782	0.786469	0.946674
ENSG00000078687.17	TNRC6C	0.745692	0.0365241	0.0514939	1.02417	0.00670685	0.039406	0.233165	0.505481	0.848178
ENSG00000078699.22	CBFA2T2	1.57514	5.62471e-10	1.04366e-08	-0.300609	0.01767	0.0753325	0.0367405	0.767348	0.94075
ENSG00000078725.13	BRINP1	3.51268	0.00638684	0.0104932	2.71649	0.000308116	0.00464968	0.635726	0.214833	0.663607
ENSG00000078747.15	ITCH	-0.101193	0.276057	0.322233	-0.0526367	0.565969	0.731458	-0.0149486	0.879223	0.97369
ENSG00000078804.13	TP53INP2	4.41611	9.41756e-08	6.46345e-07	-0.178239	0.63428	0.782126	-0.378734	0.358568	0.771344
ENSG00000078808.18	SDF4	-0.686555	3.49243e-06	1.33269e-05	-0.227648	0.0341863	0.117374	-0.234341	0.042861	0.380828
ENSG00000078814.17	MYH7B	-0.764097	0.0485973	0.0667982	-0.444627	0.266974	0.4586	-0.00529357	0.99002	0.997616
ENSG00000078900.15	TP73	0.590366	0.365321	0.414105	-0.655349	0.319823	0.515797	0.627964	0.360445	0.772767
ENSG00000078902.16	TOLLIP	1.45646	4.91196e-08	3.76458e-07	-0.0297366	0.839051	0.912984	-0.206189	0.204902	0.65424
ENSG00000078967.13	UBE2D4	-0.289246	0.0238549	0.0349577	-0.214831	0.0843548	0.214431	-0.135772	0.296879	0.730254
ENSG00000079101.16	CLUL1	6.46882	9.01758e-06	3.0312e-05	2.11353	6.39079e-05	0.00151535	0.422551	0.214618	0.663607
ENSG00000079102.16	RUNX1T1	1.26415	3.6686e-05	0.000102424	1.19893	6.15391e-05	0.00147494	0.00266307	0.991067	0.997929
ENSG00000079134.12	THOC1	-0.63014	1.49475e-05	4.69372e-05	-0.0920132	0.380653	0.576437	-0.00227471	0.983728	0.996125
ENSG00000079150.18	FKBP7	-0.0590685	0.635373	0.676328	-0.295982	0.0290102	0.105307	-0.0250095	0.852705	0.965003
ENSG00000079156.17	OSBPL6	-0.933308	1.02034e-07	6.87979e-07	0.230642	0.0357119	0.121215	-0.218787	0.060842	0.432998
ENSG00000079215.14	SLC1A3	-4.55657	4.61546e-10	8.91176e-09	-0.81255	0.0287816	0.104763	0.592737	0.114563	0.542184
ENSG00000079246.16	XRCC5	-0.979808	1.30406e-06	5.73723e-06	-0.0797693	0.540858	0.712339	0.0281133	0.840834	0.960919
ENSG00000079277.21	MKNK1	0.942622	4.11652e-06	1.53591e-05	0.467716	0.00307961	0.023096	-0.597798	0.000864846	0.0666666
ENSG00000079308.19	TNS1	-1.99304	3.06612e-05	8.75377e-05	1.52987	0.000386528	0.00542689	0.516851	0.144154	0.584489
ENSG00000079313.15	REXO1	0.608003	0.0762152	0.100791	-0.315108	0.336073	0.532938	0.0446555	0.897608	0.977673
ENSG00000079332.15	SAR1A	-0.03031	0.721088	0.755763	-0.250435	0.00878722	0.0474924	0.00760912	0.933773	0.98558
ENSG00000079335.20	CDC14A	-0.0476725	0.720624	0.755435	-0.566108	0.000624878	0.00766791	0.0132753	0.927086	0.983803
ENSG00000079337.16	RAPGEF3	-1.8401	0.000657252	0.00133003	-1.38339	0.0258614	0.0970898	1.47793	0.0199663	0.279146
ENSG00000079387.14	SENP1	-0.563186	0.00016705	0.000390258	0.0819143	0.485171	0.667386	-0.15831	0.219007	0.667369
ENSG00000079393.20	DUSP13	-0.734867	0.0908609	0.118055	-0.713756	0.135131	0.29154	-2.77653	0.00098835	0.0709799
ENSG00000079432.7	CIC	1.41009	0.00035481	0.000766207	0.136824	0.650401	0.793284	-0.101798	0.75465	0.937944
ENSG00000079435.10	LIPE	0.613742	0.00101994	0.00198103	0.109213	0.477135	0.661306	-0.313375	0.0715563	0.460548
ENSG00000079459.13	FDFT1	-0.508574	0.000576893	0.00118275	0.0244659	0.838059	0.912264	0.505426	0.00108958	0.075012
ENSG00000079462.7	PAFAH1B3	0.229253	0.0467738	0.0645005	0.336491	0.00607304	0.036753	-0.10185	0.385911	0.788121
ENSG00000079482.13	OPHN1	3.53854	2.63372e-12	2.20934e-10	0.399627	0.0175161	0.0749325	0.0506046	0.756206	0.938616
ENSG00000079616.13	KIF22	-2.49691	1.59825e-06	6.82108e-06	-0.149252	0.631497	0.779892	0.197105	0.555156	0.868888
ENSG00000079689.14	SCGN	5.47192	0.0658311	0.0881264	1.73877	0.155807	0.320722	0.602293	0.555133	0.868888
ENSG00000079691.18	CARMIL1	-1.71673	2.65735e-08	2.249e-07	-0.200202	0.251656	0.440419	-0.34262	0.0798415	0.47986
ENSG00000079739.17	PGM1	-2.16017	1.12884e-05	3.68786e-05	0.45375	0.181354	0.354437	1.05815	0.00695611	0.181867
ENSG00000079785.15	DDX1	-0.806439	1.70034e-05	5.255e-05	-0.398424	0.00814453	0.0450931	0.040474	0.778597	0.944085
ENSG00000079805.17	DNM2	-0.30312	0.0075774	0.0122685	-0.41833	0.000695057	0.008216	-0.107856	0.329108	0.749879
ENSG00000079819.19	EPB41L2	-1.6596	2.45401e-08	2.11091e-07	0.0823859	0.610807	0.764466	0.0502589	0.771646	0.941727
ENSG00000079841.18	RIMS1	2.51817	2.79545e-09	3.66455e-08	0.95361	0.000135462	0.00261052	0.161772	0.430922	0.81209
ENSG00000079931.15	MOXD1	-2.11699	0.0142289	0.0217836	0.46789	0.613425	0.766349	0.0841726	0.923772	0.982946
ENSG00000079950.14	STX7	1.23815	9.59225e-07	4.41469e-06	0.694977	0.000430411	0.00588169	0.0755503	0.656994	0.908303
ENSG00000079974.17	RABL2B	-0.36903	0.02633	0.0382729	0.208587	0.186198	0.361022	-0.0158495	0.922967	0.982946
ENSG00000079999.14	KEAP1	-0.731925	4.81948e-07	2.47546e-06	0.0109234	0.903725	0.950475	-0.163132	0.109208	0.534032
ENSG00000080031.10	PTPRH	5.42643	1.17396e-07	7.71753e-07	0.764129	0.0297177	0.106961	1.12834	0.00243405	0.108959
ENSG00000080166.16	DCT	4.86856	4.0327e-06	1.50914e-05	-0.487331	0.340209	0.5366	-1.29689	0.0378465	0.360925
ENSG00000080189.15	SLC35C2	-1.04177	5.01883e-08	3.84059e-07	-0.0728984	0.503585	0.682372	-0.0642844	0.582978	0.882001
ENSG00000080200.10	CRYBG3	-1.91148	0.000243952	0.000545775	-1.1374	0.0116398	0.0572086	1.05006	0.0237948	0.299185
ENSG00000080224.17	EPHA6	-0.992564	0.00666345	0.0109061	2.97436	5.27481e-08	1.88057e-05	0.87038	0.00586026	0.167622
ENSG00000080298.15	RFX3	1.24911	3.27776e-08	2.68749e-07	0.0751799	0.544612	0.715199	-0.0827882	0.537087	0.861702
ENSG00000080345.18	RIF1	-0.92905	5.41434e-06	1.9435e-05	-0.206946	0.149441	0.312155	0.135377	0.370808	0.779744
ENSG00000080371.6	RAB21	0.0698197	0.527147	0.573479	-0.00022851	0.998338	0.999289	0.0482291	0.683925	0.916112
ENSG00000080493.17	SLC4A4	0.152116	0.729881	0.763936	1.99052	0.000146304	0.00273754	-0.508733	0.210233	0.660887
ENSG00000080503.24	SMARCA2	-0.357467	0.0863996	0.112883	1.37934	2.98767e-06	0.000212273	-0.0933226	0.645451	0.904079
ENSG00000080546.13	SESN1	-0.038926	0.776214	0.806175	0.0528002	0.700607	0.825715	-0.172618	0.252771	0.69188
ENSG00000080561.13	MID2	0.641925	0.357371	0.405993	1.20244	0.048038	0.148052	1.09902	0.0334025	0.341997
ENSG00000080603.17	SRCAP	0.044231	0.892665	0.908455	-0.114921	0.72714	0.842611	-0.218241	0.542144	0.863477
ENSG00000080608.10	PUM3	-1.8419	5.69586e-11	1.9162e-09	-0.293372	0.021436	0.085515	-0.0219734	0.861124	0.968582
ENSG00000080644.16	CHRNA3	10.1918	5.88111e-05	0.000154678	-0.134074	0.846024	0.916786	-1.17912	0.150798	0.594675
ENSG00000080709.16	KCNN2	-1.36518	0.00787851	0.0127148	-0.392358	0.432499	0.622466	0.560059	0.283634	0.718738
ENSG00000080802.18	CNOT4	0.345572	0.00546789	0.00911162	0.163512	0.14554	0.306507	-0.0655262	0.576467	0.878768
ENSG00000080815.19	PSEN1	0.945131	1.38123e-07	8.85839e-07	-0.174183	0.110692	0.25531	-0.0903332	0.429012	0.811044
ENSG00000080819.9	CPOX	-1.5687	1.11042e-07	7.37019e-07	0.074795	0.668128	0.805749	0.267904	0.158969	0.605113
ENSG00000080822.17	CLDND1	0.76251	3.4021e-06	1.3037e-05	-0.242532	0.0389205	0.127888	0.0336021	0.775422	0.942926
ENSG00000080823.23	MOK	0.346573	0.0228516	0.0335934	0.940825	3.71166e-06	0.000242961	0.0477074	0.739089	0.934187
ENSG00000080824.19	HSP90AA1	-0.899426	4.77695e-05	0.000129178	-0.0636069	0.69667	0.823458	-0.121568	0.493484	0.841871
ENSG00000080839.12	RBL1	-1.55345	8.30532e-10	1.42576e-08	-0.0114217	0.924576	0.961865	0.0930373	0.473102	0.832163
ENSG00000080845.17	DLGAP4	1.27076	4.04614e-05	0.000111545	0.47366	0.0461684	0.144114	-0.0949558	0.691587	0.919213
ENSG00000080854.15	IGSF9B	1.76987	8.83309e-06	2.98044e-05	-0.970005	0.00217923	0.0181281	0.217859	0.448136	0.820488
ENSG00000080947.15	CROCCP3	1.5682	5.47952e-09	6.1877e-08	0.220057	0.113225	0.258999	-0.362334	0.0218198	0.288308
ENSG00000080986.13	NDC80	-2.79331	0.000296139	0.000650216	-0.336003	0.575907	0.73874	0.767846	0.230891	0.678301
ENSG00000081014.11	AP4E1	-0.0132695	0.899421	0.913979	-0.282163	0.0155656	0.0694607	-0.227235	0.0611442	0.433407
ENSG00000081019.13	RSBN1	0.779178	7.57926e-07	3.62617e-06	0.157489	0.124779	0.27674	0.220888	0.0504416	0.403684
ENSG00000081026.19	MAGI3	1.01046	5.14986e-07	2.61954e-06	0.645426	7.83429e-05	0.00174832	-0.323986	0.0253903	0.306352
ENSG00000081059.20	TCF7	-0.849286	0.00766881	0.0124054	0.724107	0.0198436	0.0811671	0.194582	0.508515	0.850507
ENSG00000081087.15	OSTM1	0.686566	0.000156004	0.000366598	-0.401891	0.0103692	0.0529405	-0.0029605	0.984346	0.99618
ENSG00000081138.14	CDH7	0.0373923	0.907494	0.920823	1.12872	0.00231455	0.0189301	1.20266	0.00145513	0.0830049
ENSG00000081148.12	IMPG2	5.55266	5.22594e-10	9.8523e-09	0.832084	0.00699465	0.0405745	-0.506171	0.0969338	0.513413
ENSG00000081154.12	PCNP	-0.781024	1.58455e-07	9.90479e-07	-0.184658	0.049948	0.151759	0.306087	0.00482981	0.151854
ENSG00000081177.18	EXD2	0.315243	0.0318708	0.0455052	0.0432553	0.749799	0.85738	0.0925854	0.526536	0.857285
ENSG00000081181.8	ARG2	-1.19078	3.42803e-05	9.65583e-05	0.217667	0.311814	0.507193	0.318159	0.16809	0.617393
ENSG00000081189.16	MEF2C	-1.55598	2.00766e-09	2.8468e-08	-0.236515	0.076857	0.202301	-0.147906	0.289598	0.723179
ENSG00000081307.12	UBA5	-0.700799	5.66592e-05	0.000149868	-0.105318	0.423584	0.615133	0.162752	0.254153	0.693264
ENSG00000081320.11	STK17B	-2.48047	3.34726e-07	1.8309e-06	-0.469665	0.146558	0.30791	0.736595	0.0355067	0.350657
ENSG00000081377.17	CDC14B	-0.167057	0.270529	0.316557	-0.112811	0.454853	0.642367	-0.180675	0.272761	0.709191
ENSG00000081386.12	ZNF510	0.279528	0.0410506	0.0572369	0.01037	0.935042	0.966996	0.00503114	0.970674	0.993755
ENSG00000081479.15	LRP2	-0.591231	0.363855	0.412701	3.03817	2.06363e-05	0.000707206	0.176216	0.653747	0.906521
ENSG00000081665.14	ZNF506	1.33552	1.02825e-08	1.03247e-07	0.304812	0.0198983	0.0812577	-0.0163287	0.898474	0.977816
ENSG00000081692.12	JMJD4	-0.0367422	0.830285	0.854114	-0.612364	0.0025795	0.0203959	-0.0944119	0.616006	0.893673
ENSG00000081721.12	DUSP12	-0.686994	8.7173e-05	0.00021914	-0.00253629	0.984869	0.991967	-0.0281186	0.84464	0.962294
ENSG00000081760.17	AACS	-0.117904	0.284537	0.331105	-0.315941	0.00955968	0.0502129	-0.00977297	0.933476	0.985451
ENSG00000081791.9	DELE1	0.0240083	0.847903	0.869192	-0.312512	0.0227602	0.0891869	-0.00175693	0.989642	0.997489
ENSG00000081803.16	CADPS2	-4.24895	1.65396e-11	7.95693e-10	-0.831476	0.00993588	0.0516185	0.465461	0.142539	0.583394
ENSG00000081818.4	PCDHB4	5.13362	6.47349e-09	7.06247e-08	0.963051	0.00503978	0.0323941	0.195194	0.532942	0.860723
ENSG00000081842.18	PCDHA6	8.44116	8.24408e-09	8.62195e-08	0.761464	0.0118472	0.0578312	0.172002	0.528287	0.857981
ENSG00000081853.15	PCDHGA2	2.36541	3.04335e-09	3.87997e-08	0.489728	0.0104558	0.053239	-0.0328899	0.921108	0.982509
ENSG00000081870.11	HSPB11	-0.0718334	0.64846	0.688937	0.28787	0.0814408	0.209289	0.0654136	0.695711	0.920208
ENSG00000081913.14	PHLPP1	-0.652131	1.47014e-05	4.62517e-05	0.435201	0.000822367	0.00920839	0.0543354	0.635458	0.899526
ENSG00000082014.16	SMARCD3	-2.02398	9.05403e-10	1.51647e-08	1.47241	6.42948e-08	2.07644e-05	-0.0623393	0.700768	0.921622
ENSG00000082068.9	WDR70	-0.223958	0.0945058	0.122345	-0.0654166	0.611434	0.764963	-0.233206	0.107662	0.532441
ENSG00000082126.18	MPP4	3.26711	0.000298126	0.000653859	0.361358	0.492913	0.672935	-0.673126	0.243702	0.685177
ENSG00000082146.13	STRADB	-1.26752	1.47728e-08	1.39451e-07	-0.0435746	0.718054	0.836843	0.00435179	0.973129	0.993895
ENSG00000082153.18	BZW1	-0.355171	0.0297903	0.0428411	-0.0555378	0.713482	0.833499	0.335486	0.0519512	0.407867
ENSG00000082196.20	C1QTNF3	1.45268	7.55233e-06	2.59925e-05	-0.229371	0.293277	0.487138	0.0789086	0.731167	0.932478
ENSG00000082212.13	ME2	-1.36793	1.07981e-08	1.07524e-07	0.0528075	0.673974	0.81001	-0.26498	0.0651703	0.442559
ENSG00000082213.18	C5orf22	-0.481378	0.000841102	0.0016628	-0.0079393	0.94679	0.97261	-0.122627	0.346001	0.761203
ENSG00000082258.13	CCNT2	0.782256	2.31169e-05	6.85168e-05	-0.09926	0.457516	0.644441	-0.146447	0.314751	0.741241
ENSG00000082269.16	FAM135A	-0.00194803	0.987561	0.989742	0.148404	0.245842	0.433704	-0.162001	0.240879	0.683708
ENSG00000082293.13	COL19A1	-0.266038	0.513585	0.560865	-0.757638	0.109692	0.253942	1.57476	0.00203348	0.100741
ENSG00000082397.17	EPB41L3	-0.117378	0.403172	0.451829	-0.196658	0.170287	0.34008	-0.0742636	0.622269	0.896105
ENSG00000082438.17	COBLL1	-0.583384	0.471958	0.520128	0.252484	0.754289	0.860408	1.29177	0.140508	0.578935
ENSG00000082458.12	DLG3	0.61939	0.000126604	0.000304884	0.414507	0.00370933	0.0261963	-0.0264909	0.841835	0.961623
ENSG00000082512.15	TRAF5	-0.698486	0.00266219	0.00472409	-0.622096	0.00691929	0.0402869	0.180238	0.413115	0.8025
ENSG00000082515.18	MRPL22	-1.13495	1.94966e-06	8.11169e-06	-0.0171514	0.913463	0.955933	-0.0691435	0.683759	0.916112
ENSG00000082516.9	GEMIN5	-2.79808	2.97252e-13	4.94554e-11	-0.054974	0.647494	0.791053	-0.00308022	0.980937	0.995525
ENSG00000082641.16	NFE2L1	0.319538	0.0249269	0.0363924	0.26698	0.0546918	0.161264	0.0469269	0.738775	0.934187
ENSG00000082684.16	SEMA5B	2.82031	1.66969e-06	7.09354e-06	-1.09142	0.00534154	0.033631	0.539688	0.146971	0.589064
ENSG00000082701.16	GSK3B	1.52802	6.52264e-10	1.17108e-08	0.305496	0.0148351	0.0672915	0.0335068	0.783945	0.945944
ENSG00000082781.12	ITGB5	-6.57593	2.71544e-09	3.59008e-08	1.37374	0.092824	0.227848	-0.0721459	0.913593	0.980902
ENSG00000082805.20	ERC1	0.639871	9.73716e-05	0.000241644	0.364874	0.0090779	0.0484989	-0.0281674	0.833609	0.95938
ENSG00000082898.17	XPO1	-1.02159	5.12188e-08	3.89966e-07	0.0875706	0.410455	0.60337	-0.0233175	0.837429	0.96049
ENSG00000082996.19	RNF13	-0.30326	0.0361737	0.0510394	-0.469626	0.00305991	0.0229889	0.0560263	0.702717	0.922348
ENSG00000083093.10	PALB2	-1.06623	5.22048e-07	2.65006e-06	0.111088	0.40758	0.601118	0.0524871	0.711978	0.925397
ENSG00000083097.14	DOP1A	1.92054	1.18914e-10	3.33443e-09	0.40052	0.00495898	0.0320823	-0.119608	0.37857	0.783313
ENSG00000083099.11	LYRM2	-0.110189	0.341021	0.389926	0.0610127	0.594831	0.752633	0.0553677	0.652571	0.906351
ENSG00000083123.15	BCKDHB	-0.452688	0.000846321	0.00167179	-0.274125	0.025057	0.0950708	0.0434659	0.719568	0.929394
ENSG00000083168.11	KAT6A	0.231795	0.0191128	0.0284937	-0.124819	0.178572	0.350904	0.0452527	0.642315	0.902832
ENSG00000083223.18	TUT7	0.714209	1.00899e-05	3.34127e-05	0.0102412	0.927228	0.963123	-0.14598	0.238946	0.682575
ENSG00000083290.20	ULK2	1.26137	6.34276e-10	1.14497e-08	0.0495049	0.597766	0.754768	0.232797	0.0317473	0.334502
ENSG00000083312.17	TNPO1	-0.0152161	0.887191	0.903759	0.0243772	0.820322	0.902631	-0.0560131	0.630231	0.898195
ENSG00000083444.17	PLOD1	0.0110365	0.964636	0.970615	-0.779692	0.00677878	0.0397352	1.01177	0.00167164	0.0905666
ENSG00000083454.22	P2RX5	-1.3268	2.10462e-05	6.3025e-05	0.164723	0.47955	0.662896	-0.358261	0.161621	0.608755
ENSG00000083457.12	ITGAE	-0.473812	0.0127947	0.0197661	-0.164102	0.351429	0.548105	-0.154672	0.413633	0.802525
ENSG00000083520.15	DIS3	-0.134002	0.179088	0.218351	-0.192833	0.0609351	0.173285	0.0120301	0.908402	0.980581
ENSG00000083535.16	PIBF1	0.108298	0.320141	0.368499	0.0422142	0.694358	0.822009	-0.181519	0.131166	0.566703
ENSG00000083544.15	TDRD3	-0.297857	0.00415013	0.00709335	0.252492	0.012079	0.0583777	0.185739	0.0679825	0.451505
ENSG00000083635.8	NUFIP1	-1.93765	5.93172e-09	6.57562e-08	0.326994	0.0724158	0.194098	0.20246	0.273166	0.709477
ENSG00000083642.19	PDS5B	0.0281565	0.843247	0.865219	0.6426	0.000337206	0.00493069	0.0135432	0.929455	0.984463
ENSG00000083720.13	OXCT1	-1.37124	8.18782e-08	5.71973e-07	0.0802273	0.590517	0.749169	-0.105836	0.508754	0.850833
ENSG00000083750.12	RRAGB	1.85962	3.93527e-09	4.74156e-08	0.231654	0.14048	0.299232	-0.0838315	0.608315	0.892252
ENSG00000083799.17	CYLD	2.03749	1.79007e-09	2.59352e-08	0.333617	0.046842	0.145511	0.00424854	0.979891	0.995277
ENSG00000083807.10	SLC27A5	-1.74704	8.31656e-10	1.42646e-08	0.0945343	0.493546	0.673339	-0.0129973	0.928785	0.984298
ENSG00000083812.12	ZNF324	-0.0854029	0.557279	0.602321	0.182137	0.219856	0.402921	-0.00385416	0.980163	0.995277
ENSG00000083817.9	ZNF416	0.814144	0.000114316	0.000278807	0.354065	0.0364186	0.122717	-0.205995	0.231202	0.678317
ENSG00000083828.16	ZNF586	0.699641	0.000168552	0.000393445	0.218663	0.139585	0.297768	-0.192661	0.221852	0.670504
ENSG00000083838.16	ZNF446	0.723662	9.16698e-05	0.000229117	0.252109	0.0813148	0.20911	-0.0709474	0.630128	0.898195
ENSG00000083844.10	ZNF264	1.4738	7.49398e-09	7.94569e-08	0.39048	0.00754715	0.0428303	-0.0441283	0.751256	0.936834
ENSG00000083845.9	RPS5	-1.74582	2.04741e-07	1.22495e-06	-0.443479	0.0363175	0.122514	0.301432	0.166523	0.616208
ENSG00000083857.14	FAT1	-0.939468	0.00612073	0.0100917	-1.10538	0.00206377	0.017445	0.205364	0.522415	0.855972
ENSG00000083896.12	YTHDC1	0.126323	0.145114	0.180444	-0.0981311	0.251382	0.440173	0.0634369	0.485213	0.83818
ENSG00000083937.9	CHMP2B	-1.42796	2.94324e-09	3.79844e-08	-0.0098604	0.935348	0.967131	0.331973	0.0188881	0.274738
ENSG00000084070.12	SMAP2	0.304104	0.0319298	0.045583	0.351203	0.0150703	0.0680261	0.135303	0.339818	0.758125
ENSG00000084072.17	PPIE	-1.1741	8.32326e-06	2.82801e-05	-0.226937	0.227975	0.412686	0.133036	0.502453	0.846753
ENSG00000084073.9	ZMPSTE24	-0.466935	0.00237259	0.00425274	-0.694953	7.5497e-05	0.00171479	-0.173513	0.236895	0.681741
ENSG00000084090.13	STARD7	-1.47076	1.14892e-09	1.81044e-08	-0.120543	0.299807	0.494372	0.0589759	0.63306	0.899129
ENSG00000084092.7	NOA1	-1.83286	1.35843e-10	3.69497e-09	0.157119	0.215404	0.397353	0.155197	0.248939	0.689644
ENSG00000084093.18	REST	-2.31626	0.0001934	0.000444381	-0.360484	0.440502	0.629986	0.331742	0.504536	0.847401
ENSG00000084110.11	HAL	-0.937059	0.0410863	0.0572787	-0.349964	0.468125	0.653757	-1.31786	0.0388079	0.365953
ENSG00000084112.15	SSH1	0.309473	0.0122838	0.0190601	0.0759859	0.495894	0.675598	0.0390134	0.743885	0.935419
ENSG00000084207.18	GSTP1	0.0348818	0.907482	0.920823	-1.49959	0.000202961	0.00344499	0.135727	0.677171	0.913679
ENSG00000084234.17	APLP2	0.275956	0.00852681	0.0136671	-0.284332	0.00707196	0.0408659	-0.0851767	0.402864	0.796749
ENSG00000084444.14	FAM234B	0.015313	0.91704	0.929234	0.571788	0.00118722	0.011816	0.233175	0.14743	0.589666
ENSG00000084453.16	SLCO1A2	7.94272	4.43013e-08	3.45363e-07	-0.85847	0.0179929	0.0762207	-0.288051	0.430776	0.812052
ENSG00000084463.8	WBP11	-1.17535	0.00017539	0.000407928	0.269576	0.268112	0.459828	-0.0258263	0.919701	0.981951
ENSG00000084623.11	EIF3I	-1.88982	4.48566e-11	1.60208e-09	-0.395377	0.00351853	0.0251873	0.177838	0.169653	0.619806
ENSG00000084628.10	NKAIN1	1.41259	5.38117e-09	6.11817e-08	0.0123396	0.919297	0.959021	-0.128224	0.337792	0.756894
ENSG00000084636.18	COL16A1	-3.04505	1.4298e-05	4.51104e-05	0.0128786	0.980083	0.989149	1.55127	0.00715128	0.183989
ENSG00000084652.16	TXLNA	-0.458	0.00012602	0.000303679	-0.227605	0.0232655	0.0905096	-0.217673	0.0415799	0.37563
ENSG00000084676.15	NCOA1	2.19281	7.66517e-12	4.79465e-10	-0.428831	0.00197091	0.0169037	-0.592782	0.000262935	0.0403808
ENSG00000084693.16	AGBL5	-0.907701	1.68816e-06	7.16196e-06	0.474666	0.00135077	0.0129592	-0.183393	0.179368	0.630198
ENSG00000084710.14	EFR3B	4.08652	1.81119e-08	1.64365e-07	0.928927	0.0107857	0.054317	-0.513209	0.155792	0.602205
ENSG00000084731.15	KIF3C	2.41968	2.09216e-10	5.07532e-09	0.622385	0.00125433	0.0122939	0.0378463	0.826566	0.956605
ENSG00000084733.11	RAB10	0.428545	0.00824828	0.013259	-0.113288	0.434657	0.624116	0.0248085	0.872756	0.972098
ENSG00000084754.12	HADHA	-0.640745	0.000758453	0.00151471	-0.291291	0.0763035	0.201322	0.222264	0.196637	0.647511
ENSG00000084764.12	MAPRE3	2.1212	3.70927e-08	2.97723e-07	0.890319	0.000386509	0.00542689	-0.0421489	0.843209	0.962201
ENSG00000084774.14	CAD	-2.41342	3.69512e-08	2.96873e-07	-0.114264	0.619074	0.770485	-0.00630734	0.979615	0.99525
ENSG00000085063.17	CD59	1.23956	1.42001e-06	6.16449e-06	-0.124425	0.448711	0.636892	-0.166827	0.349869	0.76434
ENSG00000085117.12	CD82	-1.73467	0.000298352	0.000654284	-0.366433	0.400688	0.595273	-0.155459	0.739459	0.934187
ENSG00000085185.15	BCORL1	1.14652	0.0301689	0.0433232	0.999544	0.0494534	0.150716	0.100611	0.840574	0.960855
ENSG00000085224.22	ATRX	0.746427	6.52041e-06	2.28828e-05	0.0527672	0.642145	0.787418	-0.0197814	0.871446	0.971566
ENSG00000085231.14	AK6	-1.69063	2.68809e-07	1.53249e-06	-0.162783	0.431903	0.622183	0.201447	0.359918	0.772323
ENSG00000085274.15	MYNN	-0.177386	0.157547	0.194378	-0.128524	0.300416	0.49467	-0.026867	0.837899	0.960589
ENSG00000085276.19	MECOM	-3.9012	4.92987e-09	5.69315e-08	-1.50014	0.00830418	0.045611	1.33384	0.0200219	0.279146
ENSG00000085365.18	SCAMP1	-0.60198	0.000142054	0.000337431	0.0810985	0.50933	0.686801	0.355472	0.0141524	0.243698
ENSG00000085377.14	PREP	-0.240496	0.148283	0.184144	-0.214877	0.19451	0.372079	-0.0523636	0.763563	0.939906
ENSG00000085382.12	HACE1	1.21097	6.23501e-08	4.58173e-07	-0.389463	0.00635305	0.0380782	0.061296	0.65101	0.905989
ENSG00000085415.16	SEH1L	-1.81857	3.44798e-10	7.36022e-09	-0.349003	0.0150264	0.0678584	0.190306	0.184428	0.636167
ENSG00000085433.15	WDR47	2.8746	6.8493e-12	4.43982e-10	0.319985	0.0412487	0.132791	-0.080307	0.611482	0.892285
ENSG00000085449.15	WDFY1	-0.660447	9.03945e-05	0.000226381	-0.0701788	0.587189	0.746702	0.238744	0.0974183	0.514423
ENSG00000085465.13	OVGP1	0.52589	0.0652311	0.0874112	0.458729	0.0858921	0.216931	0.790344	0.00567074	0.164406
ENSG00000085491.17	SLC25A24	-0.228628	0.0907966	0.117987	-0.335539	0.0186938	0.0781289	0.0829839	0.554283	0.868128
ENSG00000085511.20	MAP3K4	-1.32205	2.78146e-09	3.65342e-08	0.001468	0.989371	0.994351	-0.0466617	0.695057	0.920208
ENSG00000085514.16	PILRA	2.22803	5.10427e-08	3.89106e-07	0.507041	0.0217998	0.0864885	-0.188113	0.385245	0.787894
ENSG00000085552.17	IGSF9	0.262565	0.15229	0.188498	-0.269064	0.143578	0.303691	-0.0925022	0.630584	0.898316
ENSG00000085563.15	ABCB1	-0.320993	0.376999	0.425651	-0.111201	0.762732	0.866192	0.542381	0.164037	0.611692
ENSG00000085644.14	ZNF213	0.414877	0.310473	0.358404	0.205975	0.606618	0.761158	-0.0116695	0.978177	0.995022
ENSG00000085662.14	AKR1B1	-1.7259	2.69401e-10	6.05015e-09	-0.0917285	0.451183	0.63881	0.0414687	0.749935	0.936834
ENSG00000085719.13	CPNE3	-1.17668	7.91491e-07	3.75526e-06	-4.04456e-05	0.999785	1	0.318968	0.0610189	0.433257
ENSG00000085721.13	RRN3	-0.227351	0.0917364	0.119061	-0.36897	0.0106847	0.0540463	-0.145491	0.306219	0.735787
ENSG00000085733.16	CTTN	0.206846	0.0136373	0.0209357	-0.22981	0.0072539	0.0415445	-0.175062	0.0455986	0.389223
ENSG00000085741.13	WNT11	-4.68319	9.61448e-07	4.42288e-06	-0.278634	0.768782	0.869765	2.99978	0.000578726	0.0560613
ENSG00000085760.15	MTIF2	-1.54501	2.80071e-10	6.24763e-09	-0.275316	0.0228087	0.0893275	-0.0973268	0.420178	0.806931
ENSG00000085788.14	DDHD2	0.230744	0.0139046	0.0213197	-0.0348277	0.681019	0.814262	0.164142	0.0855515	0.493351
ENSG00000085831.15	TTC39A	2.72053	5.40244e-08	4.06558e-07	-0.434597	0.0990618	0.237527	-0.119911	0.66042	0.909123
ENSG00000085832.17	EPS15	1.00822	3.22776e-06	1.24855e-05	0.0986059	0.494083	0.673795	0.228266	0.151535	0.595852
ENSG00000085840.13	ORC1	-3.59017	9.06615e-08	6.25668e-07	0.159438	0.664345	0.803225	-0.0714919	0.853507	0.965126
ENSG00000085871.9	MGST2	-0.909736	2.38232e-05	7.03633e-05	-0.381232	0.0283225	0.103545	0.0559976	0.744772	0.935676
ENSG00000085872.15	CHERP	-1.09593	0.0284747	0.0411032	0.230709	0.612029	0.765307	-0.0260665	0.957316	0.991082
ENSG00000085978.22	ATG16L1	-0.121561	0.393119	0.441852	-0.0469051	0.740073	0.850881	-0.0718242	0.637733	0.900294
ENSG00000085982.13	USP40	-0.376078	0.000959772	0.00187512	0.173398	0.080414	0.207812	0.0684454	0.500812	0.845485
ENSG00000085998.14	POMGNT1	0.22981	0.0353715	0.049964	0.0986032	0.336884	0.533631	-0.0213002	0.844957	0.962421
ENSG00000085999.13	RAD54L	-3.22371	4.69936e-05	0.000127373	-0.188	0.739636	0.850676	0.528396	0.377327	0.783172
ENSG00000086015.22	MAST2	-0.205625	0.0589396	0.0796595	-0.139722	0.186268	0.361057	0.203794	0.0794605	0.478902
ENSG00000086061.16	DNAJA1	0.106109	0.617224	0.659579	-0.0912119	0.667233	0.805052	-0.145356	0.528192	0.857981
ENSG00000086062.12	B4GALT1	-1.86265	8.36309e-06	2.83913e-05	0.142202	0.62671	0.775762	0.834944	0.0129849	0.236321
ENSG00000086065.14	CHMP5	-0.00617944	0.968437	0.9739	-0.260637	0.111326	0.256224	0.0666176	0.693613	0.919887
ENSG00000086102.19	NFX1	-0.578053	2.78139e-05	8.04322e-05	-0.0796439	0.432139	0.622307	-0.0559772	0.606619	0.8921
ENSG00000086159.13	AQP6	6.26139	0.00025183	0.000561951	-1.25698	0.086765	0.218373	0.00965709	0.988787	0.997489
ENSG00000086189.10	DIMT1	-2.74754	2.50337e-12	2.11779e-10	-0.0663208	0.639364	0.785726	-0.0794595	0.600631	0.889855
ENSG00000086200.16	IPO11	-1.72966	6.56759e-11	2.13873e-09	-0.0994562	0.376443	0.57293	0.130537	0.28148	0.716531
ENSG00000086232.13	EIF2AK1	-0.0948203	0.246913	0.291504	-0.198217	0.0235331	0.0911405	-0.0406707	0.639741	0.9015
ENSG00000086289.12	EPDR1	-1.4143	0.00030783	0.000673293	-1.56589	0.00028899	0.00447609	0.879437	0.0266133	0.31145
ENSG00000086300.16	SNX10	1.07508	0.00788005	0.0127153	1.88715	3.06212e-05	0.000932244	0.00239302	0.994158	0.99896
ENSG00000086475.15	SEPHS1	-0.963846	4.6764e-06	1.71374e-05	-0.336982	0.0293278	0.106113	-0.0033819	0.982453	0.995823
ENSG00000086504.17	MRPL28	-1.18836	2.87292e-08	2.40393e-07	-0.203987	0.0999541	0.239021	0.285829	0.0361555	0.353245
ENSG00000086506.3	HBQ1	-2.32943	8.82333e-05	0.000221582	-1.11689	0.070069	0.189814	1.5146	0.0167386	0.260067
ENSG00000086544.3	ITPKC	-0.0579802	0.552106	0.597442	0.276117	0.0108103	0.054392	0.0129223	0.900421	0.9783
ENSG00000086570.12	FAT2	1.70917	0.306096	0.353843	3.36251	0.0101647	0.0523157	2.24712	0.00218985	0.104594
ENSG00000086589.12	RBM22	-0.528126	3.72799e-05	0.000103894	-0.0734584	0.441129	0.630297	-0.0379703	0.709492	0.924307
ENSG00000086598.11	TMED2	-0.491875	0.0014735	0.00276333	-0.433075	0.00392112	0.0272107	0.15668	0.27162	0.708259
ENSG00000086619.14	ERO1B	-1.69574	4.02306e-06	1.50582e-05	-0.228281	0.385734	0.581001	0.0201419	0.942003	0.987167
ENSG00000086666.19	ZFAND6	0.921327	4.55105e-06	1.67302e-05	-0.19445	0.162155	0.32894	0.0374853	0.796124	0.948252
ENSG00000086712.13	TXLNG	-1.68727	5.23663e-11	1.8012e-09	-0.0302524	0.776563	0.875293	-0.176522	0.13876	0.576913
ENSG00000086717.18	PPEF1	0.742219	0.103245	0.132627	2.23411	2.36312e-05	0.000776503	0.0795228	0.826311	0.956587
ENSG00000086730.17	LAT2	1.75618	0.0205971	0.0305514	-0.0349553	0.952933	0.975138	-1.24431	0.0893864	0.503105
ENSG00000086758.16	HUWE1	-0.10356	0.521115	0.567691	0.239288	0.149616	0.312416	-0.103125	0.554315	0.868128
ENSG00000086827.9	ZW10	-1.15637	1.4837e-07	9.38596e-07	-0.143236	0.283802	0.477065	-0.164219	0.25608	0.695477
ENSG00000086848.15	ALG9	1.98967	1.33812e-10	3.64468e-09	-0.583464	0.000325369	0.00482974	0.136431	0.332598	0.752715
ENSG00000086991.13	NOX4	1.27261	0.028305	0.0408818	-1.17195	0.0400997	0.130411	0.478059	0.408884	0.800328
ENSG00000087008.16	ACOX3	-0.243809	0.107229	0.137241	0.425372	0.00905572	0.0484322	-0.0818109	0.598891	0.889609
ENSG00000087053.19	MTMR2	-0.206259	0.0476626	0.0656265	0.0131841	0.892556	0.94475	0.0707108	0.503704	0.847016
ENSG00000087074.8	PPP1R15A	2.77123	8.27475e-12	5.05215e-10	0.00308237	0.982751	0.990591	-0.0291789	0.849525	0.964064
ENSG00000087076.9	HSD17B14	-0.389516	0.204502	0.246269	0.518106	0.0971442	0.234861	0.518345	0.092811	0.50683
ENSG00000087077.14	TRIP6	-2.7074	2.38287e-08	2.06126e-07	-0.775794	0.0111327	0.0554234	0.474351	0.117512	0.546831
ENSG00000087085.15	ACHE	4.66855	3.10978e-05	8.86319e-05	2.06215	0.000561587	0.00709176	0.718815	0.13096	0.566057
ENSG00000087086.15	FTL	-0.925005	5.63141e-05	0.000149133	-0.293026	0.100177	0.23938	0.19447	0.297157	0.730254
ENSG00000087087.20	SRRT	-0.931124	1.32214e-06	5.80652e-06	-0.163808	0.197976	0.37605	-0.336009	0.0223308	0.291777
ENSG00000087088.20	BAX	-1.35339	2.49799e-05	7.33417e-05	-0.648346	0.0122806	0.0591372	-0.0644677	0.797079	0.948252
ENSG00000087095.13	NLK	0.888763	1.98111e-06	8.22305e-06	0.276261	0.034422	0.118041	-0.0290861	0.823349	0.956354
ENSG00000087111.21	PIGS	-0.454642	0.00269195	0.00477137	0.119323	0.364099	0.560293	0.0132054	0.924541	0.982983
ENSG00000087116.16	ADAMTS2	-4.61802	2.46097e-05	7.24037e-05	0.829611	0.457279	0.644289	3.43083	0.000249796	0.0398528
ENSG00000087152.15	ATXN7L3	0.418001	0.000116822	0.000284225	0.163518	0.0627234	0.176775	0.0613309	0.494901	0.84256
ENSG00000087157.19	PGS1	-0.0406235	0.687371	0.724987	0.0668291	0.51025	0.68767	-0.15759	0.161022	0.607669
ENSG00000087191.13	PSMC5	-0.860176	6.22485e-07	3.0785e-06	-0.124621	0.25863	0.448419	-0.155501	0.195518	0.647201
ENSG00000087206.17	UIMC1	-0.983905	2.76767e-09	3.63769e-08	0.195887	0.0289032	0.105075	-0.118112	0.196156	0.647364
ENSG00000087245.13	MMP2	-1.2217	7.35187e-05	0.000188421	-0.65125	0.0113851	0.056291	0.0168867	0.945504	0.988169
ENSG00000087253.13	LPCAT2	-0.0223063	0.93289	0.94295	0.545067	0.0518651	0.155408	0.29079	0.293475	0.726744
ENSG00000087258.15	GNAO1	6.12598	7.2992e-09	7.78444e-08	1.797	0.000127022	0.00248872	0.424428	0.247976	0.689024
ENSG00000087263.17	OGFOD1	-0.876951	4.70183e-08	3.6244e-07	-0.416246	0.000291809	0.00450903	-0.0641214	0.5167	0.853396
ENSG00000087266.17	SH3BP2	-0.170415	0.181841	0.22137	0.135057	0.285068	0.47838	-0.119304	0.378962	0.783313
ENSG00000087269.16	NOP14	-2.31004	3.89768e-08	3.10523e-07	-0.672034	0.00813421	0.0450609	0.0357859	0.882115	0.97452
ENSG00000087274.17	ADD1	0.959079	1.25922e-05	4.05294e-05	0.136168	0.38027	0.575987	-0.155789	0.354268	0.768378
ENSG00000087299.12	L2HGDH	-1.18235	4.45696e-08	3.46913e-07	0.164854	0.190164	0.366006	0.127899	0.33264	0.752715
ENSG00000087301.9	TXNDC16	0.838698	5.95264e-06	2.11317e-05	0.492517	0.00111079	0.0112492	-0.0130802	0.922437	0.982893
ENSG00000087302.9	RTRAF	-0.221748	0.0813817	0.106845	-0.00250594	0.983477	0.990942	-0.0950942	0.470694	0.830843
ENSG00000087303.18	NID2	-0.67836	0.107746	0.137797	-0.238018	0.590467	0.749154	1.70171	0.000716116	0.0613616
ENSG00000087338.5	GMCL1	-0.681071	0.000104288	0.000256798	-0.279905	0.0522182	0.156115	0.161195	0.275626	0.711214
ENSG00000087365.16	SF3B2	-0.982053	7.24188e-06	2.50536e-05	0.0400694	0.789634	0.883443	0.11029	0.498082	0.844079
ENSG00000087448.11	KLHL42	0.546001	0.00114221	0.00219357	-0.0366855	0.791746	0.884688	-0.0249938	0.867445	0.969954
ENSG00000087460.25	GNAS	0.012518	0.960103	0.96659	0.0692582	0.782238	0.879192	0.0922071	0.733054	0.932478
ENSG00000087470.18	DNM1L	0.160175	0.0589897	0.0797218	0.0437477	0.585515	0.745761	-0.0673136	0.439514	0.816235
ENSG00000087495.17	PHACTR3	5.92377	2.115e-09	2.96322e-08	1.50854	7.32125e-05	0.00168203	0.300316	0.308989	0.736558
ENSG00000087502.18	ERGIC2	-0.320906	0.00710148	0.0115683	-0.0363501	0.73112	0.844825	-0.00644106	0.954774	0.990391
ENSG00000087586.17	AURKA	-2.98314	2.13867e-06	8.78029e-06	-0.456477	0.251246	0.440011	0.46862	0.265688	0.702579
ENSG00000087842.11	PIR	-1.72715	3.75803e-05	0.000104483	-0.399391	0.249166	0.437982	0.123186	0.732645	0.932478
ENSG00000087884.14	AAMDC	0.00834093	0.961407	0.967757	-0.0133405	0.938573	0.968836	-0.084871	0.647867	0.904775
ENSG00000087903.13	RFX2	-1.88287	7.46927e-06	2.5751e-05	-0.144886	0.624847	0.77432	0.689845	0.0375537	0.360027
ENSG00000087995.16	METTL2A	-0.519359	0.000412614	0.000876738	-0.068323	0.565697	0.731201	-0.0751791	0.557628	0.870167
ENSG00000088035.18	ALG6	-0.202325	0.109379	0.139706	0.167756	0.180181	0.352651	-0.0635365	0.62584	0.897863
ENSG00000088038.19	CNOT3	-0.429991	0.260558	0.30611	-0.0467703	0.900396	0.948472	-0.23424	0.565203	0.873379
ENSG00000088179.9	PTPN4	0.587027	2.71212e-05	7.87486e-05	-0.354152	0.00277929	0.0214905	-0.0203752	0.852171	0.965003
ENSG00000088205.13	DDX18	-1.38037	4.57726e-08	3.54893e-07	-0.395452	0.0117734	0.0575835	0.0727747	0.632329	0.899033
ENSG00000088247.17	KHSRP	-1.35673	5.69974e-05	0.000150557	-0.0528972	0.828856	0.906746	0.0246406	0.92559	0.983439
ENSG00000088256.9	GNA11	-0.0967548	0.478394	0.526494	-0.101527	0.458335	0.645186	-0.19063	0.206152	0.655497
ENSG00000088280.19	ASAP3	0.604684	0.00714183	0.0116274	0.490223	0.021393	0.0854623	0.254254	0.227475	0.67634
ENSG00000088298.13	EDEM2	-0.684656	0.000388676	0.000831627	-0.31445	0.0602795	0.17195	0.20862	0.225835	0.675126
ENSG00000088305.18	DNMT3B	-0.0560506	0.710432	0.746121	0.5182	0.00313521	0.023278	-0.204732	0.218277	0.666998
ENSG00000088325.16	TPX2	-3.38703	2.02289e-05	6.09707e-05	-0.150167	0.766951	0.868676	0.609429	0.268773	0.705846
ENSG00000088340.17	FER1L4	1.71923	0.00132509	0.00250904	1.39278	0.00237693	0.0192987	1.47856	0.00145955	0.0830196
ENSG00000088356.6	PDRG1	0.195171	0.249851	0.294676	-0.828882	0.000142087	0.00268888	0.122394	0.501091	0.845598
ENSG00000088367.23	EPB41L1	2.5481	5.89617e-07	2.94145e-06	1.88158	9.07999e-06	0.000414833	0.449059	0.141591	0.581539
ENSG00000088386.17	SLC15A1	-3.58185	5.26762e-06	1.89868e-05	-1.58783	0.080747	0.208283	-1.81123	0.202774	0.652439
ENSG00000088387.19	DOCK9	-1.67967	1.09534e-07	7.28461e-07	0.235009	0.217262	0.399487	0.347706	0.0894327	0.503105
ENSG00000088448.14	ANKRD10	0.526656	0.000402999	0.000859144	-0.240149	0.0574753	0.166473	-0.17063	0.197392	0.648904
ENSG00000088451.11	TGDS	-1.14119	1.92276e-05	5.8438e-05	-0.420744	0.0463595	0.144575	0.0935888	0.659457	0.909123
ENSG00000088538.13	DOCK3	4.05897	9.24802e-11	2.76721e-09	2.09953	2.02408e-08	1.09702e-05	0.421145	0.0535747	0.413619
ENSG00000088543.15	C3orf18	1.48904	6.95932e-06	2.41724e-05	0.631972	0.00508175	0.032581	0.0132655	0.954542	0.990254
ENSG00000088682.14	COQ9	-0.544858	0.000702781	0.00141499	-0.251009	0.0722095	0.193798	-0.206732	0.162241	0.609397
ENSG00000088727.12	KIF9	-1.82801	3.48964e-07	1.89323e-06	0.276875	0.237535	0.424222	-0.478271	0.0652161	0.442665
ENSG00000088756.12	ARHGAP28	-2.46851	2.22418e-07	1.30991e-06	0.446651	0.106492	0.248696	0.258626	0.36469	0.775052
ENSG00000088766.12	CRLS1	-1.08592	0.000176908	0.000411029	-0.389615	0.107932	0.250944	0.133709	0.591846	0.886831
ENSG00000088808.18	PPP1R13B	0.888672	0.014592	0.0222746	1.87073	1.70052e-05	0.000624096	0.0891412	0.772721	0.941727
ENSG00000088812.18	ATRN	0.144147	0.066806	0.0893118	0.273232	0.00188615	0.0163534	0.1174	0.154967	0.600296
ENSG00000088826.18	SMOX	0.796618	0.00473705	0.00799723	0.361567	0.139178	0.297217	0.124235	0.616988	0.894085
ENSG00000088832.17	FKBP1A	-0.711091	9.63562e-05	0.000239362	-0.16951	0.232334	0.417705	0.0981869	0.513417	0.852868
ENSG00000088833.17	NSFL1C	-0.426403	0.000288981	0.000636108	0.245401	0.0169667	0.0734952	0.00771525	0.938533	0.986961
ENSG00000088836.14	SLC4A11	-0.729155	0.0547654	0.0744918	-1.01779	0.0195627	0.0804467	-0.118262	0.791962	0.947656
ENSG00000088854.12	C20orf194	2.1039	1.78319e-10	4.47817e-09	0.427968	0.00661109	0.039016	-0.161163	0.290496	0.723984
ENSG00000088876.13	ZNF343	-0.0479928	0.727614	0.761802	0.0211776	0.878034	0.936128	0.144172	0.334655	0.754713
ENSG00000088881.21	EBF4	4.04719	1.43365e-10	3.86269e-09	-0.231555	0.302181	0.496506	0.0505457	0.831089	0.958681
ENSG00000088882.8	CPXM1	-0.702853	0.00136039	0.00257077	0.528166	0.0101246	0.0522185	0.00228963	0.990684	0.99778
ENSG00000088888.18	MAVS	-0.045003	0.616714	0.659126	-0.187211	0.0504293	0.152803	-0.244024	0.0218163	0.288308
ENSG00000088899.15	LZTS3	0.840128	0.000179906	0.00041717	0.0703544	0.683992	0.815911	-0.175044	0.354213	0.768347
ENSG00000088930.8	XRN2	-0.64953	1.03836e-05	3.42682e-05	-0.230288	0.0376487	0.125359	-0.0587123	0.59915	0.889609
ENSG00000088970.16	KIZ	0.993197	0.0145368	0.0222041	0.667087	0.07642	0.201511	-1.30247	0.00480462	0.151525
ENSG00000088986.11	DYNLL1	-0.282006	0.0155425	0.0235956	-0.326797	0.00652932	0.0387049	-0.34811	0.00743564	0.186031
ENSG00000088992.18	TESC	-2.7836	5.76309e-07	2.88516e-06	-0.00645408	0.985992	0.992404	-0.580481	0.178119	0.629717
ENSG00000089006.16	SNX5	-1.93226	2.34343e-10	5.5108e-09	-0.54375	0.000860554	0.00944111	0.0620752	0.668188	0.911281
ENSG00000089009.15	RPL6	-1.34153	2.61649e-06	1.04122e-05	-0.537323	0.0104454	0.0531997	0.258406	0.210616	0.661156
ENSG00000089022.14	MAPKAPK5	0.595516	2.50641e-06	1.00382e-05	-0.221873	0.0161326	0.0710931	-0.253366	0.0120679	0.229352
ENSG00000089048.14	ESF1	-1.29453	1.66758e-07	1.03235e-06	-0.192289	0.202628	0.381982	-0.0985712	0.536518	0.861549
ENSG00000089050.16	RBBP9	-0.399459	0.00466761	0.00789335	0.324148	0.0170454	0.0736866	0.139833	0.294185	0.72742
ENSG00000089053.13	ANAPC5	-0.952428	1.80502e-08	1.63955e-07	-0.1949	0.0456776	0.142973	-0.0908824	0.362753	0.773591
ENSG00000089057.15	SLC23A2	-0.24702	0.274578	0.32077	0.889193	0.00101947	0.0106397	-0.262804	0.278828	0.713894
ENSG00000089060.11	SLC8B1	1.80003	3.55332e-06	1.35334e-05	-0.857826	0.0030919	0.0231631	-0.210418	0.444566	0.819245
ENSG00000089063.15	TMEM230	-0.146875	0.127905	0.160838	-0.103612	0.275009	0.467099	-0.209631	0.0510357	0.405786
ENSG00000089091.16	DZANK1	0.590212	0.000447915	0.000944012	0.239867	0.0861752	0.217288	-0.0768004	0.590782	0.886373
ENSG00000089094.19	KDM2B	-0.134142	0.322192	0.370646	-0.3406	0.0202166	0.0820373	0.000125685	0.999304	1
ENSG00000089101.19	CFAP61	2.80393	2.79153e-07	1.58153e-06	-2.12307	5.28162e-06	0.000302142	0.453894	0.195885	0.647201
ENSG00000089123.16	TASP1	0.0523916	0.754476	0.786544	0.0823189	0.624201	0.773808	-0.0729635	0.68491	0.916658
ENSG00000089154.11	GCN1	-1.40613	3.32093e-10	7.17743e-09	-0.25719	0.0194054	0.0800474	0.00212666	0.984304	0.99618
ENSG00000089157.16	RPLP0	-1.6395	1.76101e-06	7.42525e-06	-0.463045	0.0481715	0.148336	0.461535	0.0638783	0.439583
ENSG00000089159.16	PXN	0.796639	0.0221727	0.0327061	0.332089	0.295779	0.490101	0.0259208	0.93816	0.986961
ENSG00000089163.4	SIRT4	0.092989	0.708486	0.744308	0.0917937	0.711327	0.832648	0.345683	0.188305	0.639809
ENSG00000089177.18	KIF16B	-0.815667	0.000614317	0.00125228	-0.552725	0.0115422	0.0568567	0.196778	0.356282	0.769558
ENSG00000089195.15	TRMT6	-1.0465	2.57545e-06	1.02684e-05	-0.394856	0.0164303	0.0719567	-0.0824224	0.610263	0.892285
ENSG00000089199.10	CHGB	10.2851	1.19038e-16	2.43718e-13	0.264901	0.0503744	0.15266	0.0807831	0.554299	0.868128
ENSG00000089220.5	PEBP1	-1.069	4.85649e-07	2.49062e-06	-0.262911	0.0585692	0.168675	0.195378	0.177958	0.629395
ENSG00000089234.16	BRAP	0.331955	0.00615725	0.0101469	-0.0933213	0.385628	0.58093	-0.202238	0.0933402	0.508053
ENSG00000089248.7	ERP29	-0.862295	6.93446e-05	0.000179149	-0.242262	0.15119	0.314525	0.0472514	0.78797	0.946722
ENSG00000089280.19	FUS	-1.0815	4.12729e-05	0.000113469	-0.111851	0.56351	0.72945	-0.174411	0.408398	0.800164
ENSG00000089289.16	IGBP1	-0.479959	0.00392305	0.00674157	0.317087	0.0407189	0.13178	0.213195	0.177912	0.629395
ENSG00000089327.15	FXYD5	4.56273	0.00929968	0.0147947	1.87586	0.017444	0.074784	0.300788	0.605411	0.891592
ENSG00000089335.21	ZNF302	0.590932	0.000160697	0.00037674	0.0293084	0.807947	0.894955	-0.0459095	0.723946	0.930682
ENSG00000089351.14	GRAMD1A	-0.212541	0.0690803	0.0920932	-0.0636693	0.567171	0.732431	0.0463286	0.698335	0.920669
ENSG00000089486.17	CDIP1	-0.929108	0.00551244	0.00917514	0.253806	0.385257	0.58059	0.0109231	0.971845	0.993755
ENSG00000089505.17	CMTM1	1.49061	4.24577e-05	0.000116135	-0.198588	0.432912	0.62279	0.404683	0.13755	0.575217
ENSG00000089558.9	KCNH4	7.89827	4.57166e-10	8.85288e-09	1.09985	6.92861e-05	0.00161979	-0.106243	0.588413	0.884481
ENSG00000089597.18	GANAB	-0.936128	4.06979e-06	1.5216e-05	-0.354796	0.0181098	0.076576	0.0267283	0.855868	0.966482
ENSG00000089639.11	GMIP	1.74406	7.37695e-09	7.84661e-08	0.162546	0.286516	0.479873	0.0662714	0.680577	0.915224
ENSG00000089682.16	RBM41	0.0579671	0.736741	0.770486	0.124612	0.473067	0.658262	-0.106305	0.567896	0.874512
ENSG00000089685.15	BIRC5	-3.73956	8.88014e-05	0.000222841	-0.435575	0.518204	0.694047	0.764695	0.287392	0.721634
ENSG00000089692.9	LAG3	2.18094	6.80488e-07	3.32337e-06	-0.755242	0.00879115	0.0475008	-0.287033	0.315086	0.741533
ENSG00000089693.10	MLF2	-0.0760276	0.535177	0.581454	-0.441941	0.00216388	0.0180491	-0.0115046	0.930462	0.984518
ENSG00000089723.10	OTUB2	1.17614	0.00398277	0.00683186	0.966737	0.00798186	0.044501	0.0835118	0.800427	0.949639
ENSG00000089737.17	DDX24	-0.33306	0.0230785	0.033902	-0.114271	0.40018	0.594774	0.108554	0.456929	0.823986
ENSG00000089775.11	ZBTB25	-0.223402	0.0382864	0.0537469	0.416116	0.000703794	0.00829472	0.168483	0.128536	0.562522
ENSG00000089818.18	NECAP1	0.83093	4.23688e-06	1.57288e-05	0.24938	0.0520725	0.155796	0.0888126	0.494673	0.842521
ENSG00000089820.16	ARHGAP4	0.111206	0.683094	0.72128	-1.19044	0.00060738	0.00750392	0.622058	0.0514182	0.407367
ENSG00000089847.12	ANKRD24	2.69422	0.00057481	0.00117885	-0.00885993	0.986132	0.992447	0.906933	0.089924	0.503105
ENSG00000089876.12	DHX32	-1.56061	3.53171e-08	2.85815e-07	0.294026	0.0768713	0.202311	0.118065	0.483657	0.837059
ENSG00000089902.10	RCOR1	0.186416	0.200305	0.241768	-0.514432	0.00216518	0.0180491	0.326256	0.0455544	0.389223
ENSG00000089916.18	GPATCH2L	1.10932	2.19504e-08	1.9281e-07	-0.255567	0.027743	0.101893	-0.0466371	0.687076	0.917257
ENSG00000090006.18	LTBP4	-0.398922	0.448155	0.496472	-0.702338	0.193777	0.370968	0.559943	0.325189	0.747849
ENSG00000090013.11	BLVRB	-2.48165	0.0106898	0.0167877	1.44634	0.154495	0.319007	1.90468	0.0134076	0.240075
ENSG00000090020.11	SLC9A1	-0.0493871	0.9021	0.916095	-0.633963	0.134954	0.291281	0.222523	0.611358	0.892285
ENSG00000090054.15	SPTLC1	-0.425434	0.00107031	0.00206921	-0.283475	0.0175398	0.0750015	-0.0373902	0.749349	0.936569
ENSG00000090060.18	PAPOLA	-0.668643	0.00014283	0.000338951	-0.346581	0.0197265	0.0808541	0.0770879	0.598922	0.889609
ENSG00000090061.17	CCNK	-0.788454	0.0119003	0.0185082	0.0559328	0.840995	0.913816	0.0854049	0.775447	0.942926
ENSG00000090097.21	PCBP4	0.939863	1.91436e-07	1.16057e-06	-0.356337	0.00394498	0.0272909	-0.156887	0.188023	0.639611
ENSG00000090238.12	YPEL3	1.91897	3.53916e-07	1.91059e-06	0.56632	0.0167298	0.0727323	0.0102147	0.964326	0.992291
ENSG00000090263.16	MRPS33	-0.499902	0.0055122	0.00917514	0.195667	0.227903	0.412594	-0.232863	0.184484	0.636167
ENSG00000090266.13	NDUFB2	-0.841111	0.000123508	0.00029813	-0.432434	0.019973	0.0814464	-0.0285518	0.875841	0.973346
ENSG00000090273.14	NUDC	-1.64551	2.65531e-10	5.9842e-09	-0.232824	0.0582833	0.168154	-0.0411021	0.742298	0.934974
ENSG00000090316.16	MAEA	-0.326251	0.0007861	0.00156538	-0.102188	0.21207	0.393126	-0.179772	0.0509666	0.405786
ENSG00000090372.15	STRN4	-0.209312	0.100189	0.129083	0.639053	7.71668e-05	0.001733	-0.14329	0.284342	0.719243
ENSG00000090432.7	MUL1	-0.00314164	0.981295	0.984451	-0.433455	0.00512868	0.0327671	-0.199458	0.186196	0.637941
ENSG00000090447.12	TFAP4	-2.81224	9.10489e-09	9.36222e-08	-0.140065	0.567569	0.732625	0.302655	0.253421	0.692709
ENSG00000090470.15	PDCD7	-1.19463	3.03374e-09	3.8702e-08	-0.0307716	0.761604	0.865623	0.015137	0.889209	0.975654
ENSG00000090487.11	SPG21	-0.483376	0.0113228	0.0176954	0.0468074	0.784699	0.880736	-0.0284107	0.877555	0.97335
ENSG00000090520.11	DNAJB11	0.240759	0.121237	0.153312	-0.605428	0.000915904	0.00988969	-0.221414	0.187591	0.63945
ENSG00000090530.10	P3H2	-4.43063	1.83739e-09	2.64863e-08	1.15908	0.0106526	0.0539758	-0.246517	0.525677	0.857061
ENSG00000090539.15	CHRD	3.27448	1.10861e-07	7.36061e-07	-0.509514	0.105618	0.247379	-0.459859	0.178601	0.630052
ENSG00000090554.13	FLT3LG	2.51017	0.00226953	0.00408208	-0.0912259	0.865189	0.929232	0.18027	0.744943	0.935676
ENSG00000090565.17	RAB11FIP3	0.816153	3.43471e-07	1.87054e-06	-0.125891	0.207034	0.387594	-0.081496	0.441951	0.817646
ENSG00000090581.10	GNPTG	0.63137	0.000970626	0.00189377	-0.180427	0.260184	0.450449	-0.307947	0.0855076	0.493256
ENSG00000090612.22	ZNF268	0.895527	3.93671e-06	1.47849e-05	-0.174397	0.190048	0.365893	-0.223219	0.125602	0.55837
ENSG00000090615.15	GOLGA3	0.121515	0.168937	0.207138	0.0111694	0.896168	0.946718	-0.0932373	0.321317	0.74549
ENSG00000090621.14	PABPC4	-1.80586	5.68269e-09	6.36671e-08	-0.112397	0.474212	0.659146	0.0464138	0.7824	0.9455
ENSG00000090661.12	CERS4	3.21926	0.000362036	0.000780185	0.58854	0.25519	0.444462	0.381287	0.452401	0.822328
ENSG00000090674.16	MCOLN1	0.295168	0.0407523	0.0568567	0.19133	0.165579	0.333513	-0.198463	0.180288	0.631481
ENSG00000090686.16	USP48	-0.256991	0.00901143	0.0143792	-0.112767	0.210247	0.391019	0.00167346	0.98587	0.996882
ENSG00000090776.6	EFNB1	-0.778553	3.42188e-06	1.30977e-05	0.217881	0.0671737	0.184626	-0.567764	0.000261484	0.0403808
ENSG00000090857.14	PDPR	-0.759057	2.3292e-06	9.44404e-06	-0.153453	0.161196	0.327727	-0.0470034	0.682015	0.915452
ENSG00000090861.16	AARS1	-0.449571	0.0329837	0.0469533	-0.248245	0.21518	0.397159	-0.0771486	0.71509	0.927305
ENSG00000090863.12	GLG1	0.172282	0.0951802	0.123123	0.154785	0.130397	0.284398	0.0903862	0.399779	0.794674
ENSG00000090889.12	KIF4A	-2.93528	0.000234539	0.000527791	-0.432145	0.475692	0.660261	0.608613	0.344697	0.76056
ENSG00000090905.19	TNRC6A	0.419683	0.00576421	0.00955675	0.144714	0.285453	0.478803	-0.151076	0.302064	0.73263
ENSG00000090924.15	PLEKHG2	1.57757	9.12027e-07	4.22737e-06	-0.0139318	0.944063	0.971557	-0.264819	0.230229	0.67786
ENSG00000090932.11	DLL3	1.17963	0.0121315	0.0188399	-1.07025	0.0201527	0.0818948	0.22527	0.611795	0.892285
ENSG00000090971.5	NAT14	-0.109611	0.358363	0.40698	-0.142391	0.238334	0.425003	-0.120115	0.352921	0.766629
ENSG00000090975.12	PITPNM2	-0.350835	0.18934	0.2297	-0.204301	0.436089	0.625566	0.0529438	0.849921	0.96418
ENSG00000090989.18	EXOC1	0.902661	2.96914e-07	1.66701e-06	-0.137688	0.205844	0.386067	0.15686	0.181354	0.632388
ENSG00000091009.8	RBM27	-0.490515	0.00387423	0.00666284	-0.192902	0.204486	0.384531	0.132382	0.409464	0.80044
ENSG00000091039.17	OSBPL8	0.508857	0.00286621	0.00505065	0.126366	0.391616	0.586463	-0.0272639	0.862457	0.9687
ENSG00000091073.19	DTX2	0.26159	0.44601	0.494361	-0.147889	0.664653	0.803402	-0.06367	0.861842	0.9687
ENSG00000091127.14	PUS7	-2.33595	1.52029e-09	2.27361e-08	-0.524048	0.0111141	0.0554042	0.0262664	0.895023	0.976728
ENSG00000091128.13	LAMB4	4.87648	8.66596e-06	2.93098e-05	0.763736	0.07592	0.200575	-1.14425	0.0187592	0.274057
ENSG00000091129.21	NRCAM	2.16858	2.82458e-06	1.11097e-05	0.886686	0.00679161	0.0397755	-0.531538	0.101711	0.523098
ENSG00000091136.14	LAMB1	-0.848597	0.00066979	0.00135348	-0.595765	0.00919236	0.0489313	0.243961	0.272398	0.709144
ENSG00000091140.14	DLD	-0.669213	9.21219e-06	3.088e-05	-0.205282	0.0655033	0.181736	0.0123644	0.913202	0.980902
ENSG00000091157.13	WDR7	0.596382	0.000209324	0.0004768	0.524987	0.000641561	0.00780546	-0.11995	0.379255	0.783671
ENSG00000091164.13	TXNL1	-0.120283	0.306192	0.353933	0.233619	0.0572923	0.166208	-0.0170606	0.890973	0.976357
ENSG00000091262.15	ABCC6	-2.3845	0.000181549	0.000420304	-0.312333	0.579474	0.74134	0.988314	0.0908269	0.503291
ENSG00000091317.8	CMTM6	-0.593752	0.000736902	0.0014761	-0.623986	0.000543408	0.00694811	-0.150169	0.349395	0.763788
ENSG00000091409.15	ITGA6	-3.59102	5.34034e-10	9.9925e-09	1.17338	0.000782709	0.00892302	-1.88774	2.31457e-05	0.0163765
ENSG00000091428.18	RAPGEF4	-0.841843	0.00646766	0.0106129	2.37913	1.58772e-07	3.33671e-05	0.72322	0.0113803	0.225955
ENSG00000091436.17	MAP3K20	-1.90807	4.92984e-07	2.52435e-06	-0.691051	0.0100996	0.0521163	0.219714	0.398289	0.794309
ENSG00000091483.7	FH	-1.54376	8.82187e-09	9.12111e-08	-0.120698	0.393627	0.588319	-0.0232526	0.877246	0.97335
ENSG00000091490.11	SEL1L3	7.06795	3.25658e-12	2.56377e-10	-0.499293	0.0330101	0.114756	0.0580795	0.803474	0.950426
ENSG00000091513.16	TF	0.2873	0.54561	0.591278	0.668988	0.151547	0.315012	0.484257	0.290074	0.723734
ENSG00000091527.15	CDV3	-1.21472	1.51038e-10	3.98374e-09	-0.155081	0.0745005	0.197872	0.0543644	0.542869	0.863647
ENSG00000091536.19	MYO15A	4.66861	3.56592e-10	7.49406e-09	-1.06004	0.00101722	0.0106328	0.390757	0.178107	0.629717
ENSG00000091542.9	ALKBH5	-0.701388	4.12007e-05	0.000113317	-0.117055	0.359107	0.555824	0.414945	0.00675075	0.179227
ENSG00000091622.16	PITPNM3	2.11108	6.75018e-08	4.87581e-07	1.10486	4.80914e-05	0.00125345	0.0200983	0.923941	0.982946
ENSG00000091640.8	SPAG7	-0.23476	0.0940333	0.121789	0.00997833	0.940731	0.969628	0.134252	0.356837	0.769606
ENSG00000091651.9	ORC6	-1.99612	1.10987e-05	3.63256e-05	-0.472124	0.146051	0.307197	0.106359	0.751937	0.936959
ENSG00000091656.19	ZFHX4	1.84865	1.27005e-06	5.6086e-06	1.57833	6.69784e-06	0.000350059	0.00659509	0.978983	0.99525
ENSG00000091664.9	SLC17A6	13.8889	5.86712e-11	1.9621e-09	0.825948	0.00668425	0.0393081	-0.181361	0.513106	0.852868
ENSG00000091704.10	CPA1	1.54049	0.0635665	0.0853294	-1.30983	0.104111	0.245086	0.523433	0.539156	0.862406
ENSG00000091732.17	ZC3HC1	-0.90931	5.90172e-07	2.94349e-06	-0.204892	0.0901863	0.223551	-0.0263897	0.831421	0.958716
ENSG00000091844.8	RGS17	1.23202	0.000211897	0.000481891	1.7352	1.58271e-06	0.000142337	0.318245	0.185913	0.637742
ENSG00000091879.14	ANGPT2	2.90086	2.57664e-06	1.027e-05	0.489832	0.132141	0.287197	0.495615	0.131735	0.567317
ENSG00000091947.10	TMEM101	-0.907422	0.000476112	0.000995556	0.0286308	0.892452	0.944691	0.28956	0.208159	0.658203
ENSG00000091972.18	CD200	5.11855	0.00104904	0.00203123	4.9107	4.90494e-08	1.85683e-05	0.984786	0.00758033	0.187631
ENSG00000091986.15	CCDC80	-0.729447	0.116057	0.147322	0.638095	0.168711	0.337813	0.618819	0.170165	0.620553
ENSG00000092010.15	PSME1	-1.40817	1.57773e-07	9.87443e-07	0.179286	0.273835	0.466255	0.189259	0.274275	0.710326
ENSG00000092020.10	PPP2R3C	-0.267547	0.0175191	0.0263123	-0.148874	0.161668	0.328386	0.111861	0.318574	0.743614
ENSG00000092036.18	HAUS4	-2.73683	1.13176e-06	5.08107e-06	-0.111776	0.777021	0.875612	0.89021	0.0357628	0.351034
ENSG00000092051.17	JPH4	8.11826	8.15883e-10	1.40544e-08	2.37392	1.61331e-06	0.000143794	0.0748157	0.809589	0.951637
ENSG00000092068.20	SLC7A8	0.095902	0.77839	0.808183	0.527437	0.126933	0.279807	0.393951	0.252308	0.691493
ENSG00000092094.11	OSGEP	-0.249009	0.0201257	0.0299098	-0.16557	0.106395	0.248529	-0.313005	0.00900986	0.20404
ENSG00000092096.17	SLC22A17	3.81041	3.38094e-14	1.14408e-11	1.41206	6.03366e-09	5.41754e-06	-0.0651308	0.622991	0.896652
ENSG00000092098.17	RNF31	0.523575	0.0259122	0.0376904	-0.287417	0.193735	0.370968	-0.350645	0.149552	0.593126
ENSG00000092108.21	SCFD1	0.357367	0.00277538	0.00490575	-0.158384	0.1351	0.29154	-0.0977563	0.381114	0.784593
ENSG00000092140.16	G2E3	-0.456194	0.00259423	0.00461169	0.145622	0.270345	0.462526	0.186033	0.192388	0.643066
ENSG00000092148.13	HECTD1	0.0450163	0.685499	0.723476	-0.0286855	0.796079	0.887638	-0.143514	0.242499	0.685177
ENSG00000092199.17	HNRNPC	-0.972754	3.57363e-08	2.88744e-07	-0.262062	0.0152616	0.0684408	0.00926763	0.929911	0.984463
ENSG00000092201.10	SUPT16H	-1.5976	6.92515e-09	7.44538e-08	-0.282674	0.058261	0.168138	0.099451	0.513893	0.852868
ENSG00000092203.15	TOX4	0.0292043	0.770789	0.801417	0.142977	0.166576	0.334914	-7.08076e-05	0.999475	1
ENSG00000092208.17	GEMIN2	-1.05328	1.47905e-05	4.65153e-05	-0.104917	0.551677	0.721062	0.0757534	0.686205	0.917027
ENSG00000092295.12	TGM1	0.375522	0.0894352	0.116445	0.205059	0.329461	0.525794	-0.00940282	0.965661	0.992659
ENSG00000092330.18	TINF2	1.06894	9.74816e-08	6.64239e-07	0.25107	0.0395616	0.129314	-0.132044	0.287997	0.721634
ENSG00000092421.16	SEMA6A	1.13172	2.09287e-05	6.27578e-05	0.334682	0.0907064	0.22429	-0.00445474	0.982505	0.995823
ENSG00000092439.16	TRPM7	-0.646696	0.000105892	0.000260169	-0.394964	0.00645838	0.0383526	-0.138409	0.323493	0.747252
ENSG00000092445.12	TYRO3	-0.145178	0.527438	0.573764	0.202536	0.381318	0.576992	-0.729102	0.00984125	0.211758
ENSG00000092470.12	WDR76	-1.97913	0.000118059	0.000286608	0.150668	0.701196	0.826102	0.368212	0.375164	0.783045
ENSG00000092529.25	CAPN3	2.20202	3.65322e-05	0.000102038	0.339881	0.293146	0.486991	-0.120175	0.715505	0.927499
ENSG00000092531.10	SNAP23	-1.93207	3.46961e-10	7.37709e-09	-0.294886	0.0513176	0.154487	-0.0143191	0.925214	0.983332
ENSG00000092621.12	PHGDH	-1.6333	1.04244e-06	4.73868e-06	-0.893139	0.000590598	0.00735576	0.0355417	0.874867	0.972746
ENSG00000092758.18	COL9A3	4.0942	2.18884e-07	1.29329e-06	-1.53983	0.00105142	0.010854	1.16374	0.0104723	0.21779
ENSG00000092820.18	EZR	0.107921	0.751361	0.783583	-1.39999	0.00110095	0.0111803	0.561087	0.141171	0.580497
ENSG00000092841.19	MYL6	1.84063	9.44988e-08	6.4745e-07	-0.842322	0.00049411	0.00651579	-0.133826	0.526399	0.857285
ENSG00000092847.13	AGO1	0.0755995	0.505794	0.553295	-0.0192139	0.864796	0.92896	-0.131391	0.290723	0.724358
ENSG00000092850.12	TEKT2	1.47348	9.96973e-05	0.000246802	1.093	0.000665139	0.00799488	-0.145317	0.593989	0.887982
ENSG00000092853.14	CLSPN	-2.30129	2.04158e-05	6.14599e-05	-0.296013	0.42413	0.615478	-0.0778863	0.843736	0.962289
ENSG00000092871.17	RFFL	0.992811	6.91452e-06	2.40544e-05	0.44137	0.00786965	0.0441465	0.238728	0.13857	0.576604
ENSG00000092929.11	UNC13D	2.97019	8.89398e-07	4.15364e-06	-0.525023	0.1209	0.270511	0.653683	0.0713631	0.459894
ENSG00000092931.11	MFSD11	0.371328	0.0106869	0.0167845	0.128136	0.328933	0.525331	-0.119374	0.395566	0.792543
ENSG00000092964.18	DPYSL2	1.13471	7.93058e-07	3.76001e-06	0.275344	0.0699449	0.189621	0.17865	0.258248	0.698049
ENSG00000092969.12	TGFB2	-1.40592	0.0278886	0.04033	-0.821658	0.183262	0.356814	0.913662	0.162678	0.609698
ENSG00000092978.11	GPATCH2	0.165881	0.276941	0.323152	-0.0359692	0.810202	0.896457	-0.192878	0.243724	0.685177
ENSG00000093000.19	NUP50	-0.804638	8.47219e-07	3.98087e-06	-0.0282561	0.7849	0.880862	-0.115868	0.308195	0.736558
ENSG00000093009.11	CDC45	-3.39015	1.29633e-05	4.15229e-05	-0.488547	0.37093	0.567443	0.332186	0.563167	0.872327
ENSG00000093010.14	COMT	-0.646919	0.0174911	0.0262801	-0.321793	0.207073	0.387594	0.0608944	0.81961	0.955087
ENSG00000093072.18	ADA2	0.530979	0.234713	0.278584	-0.0968572	0.82212	0.903336	0.68346	0.147602	0.589728
ENSG00000093100.13	AC016026.1	0.18732	0.686885	0.724593	0.156585	0.731055	0.844825	0.422471	0.35623	0.769558
ENSG00000093144.19	ECHDC1	-0.596779	0.0002901	0.000638149	-0.328591	0.0217803	0.0864671	0.028591	0.839405	0.960672
ENSG00000093167.18	LRRFIP2	0.194498	0.16095	0.19832	0.281701	0.049008	0.149815	-0.0298295	0.835953	0.959901
ENSG00000093183.14	SEC22C	-0.0868614	0.393753	0.442487	0.19015	0.0735929	0.19614	0.0159898	0.882498	0.974565
ENSG00000093217.11	XYLB	-2.32666	3.73523e-09	4.56668e-08	0.754077	0.00150713	0.0140083	-0.424834	0.0577612	0.42451
ENSG00000094631.21	HDAC6	1.69262	3.63652e-11	1.41527e-09	0.114609	0.270066	0.46236	-0.0606525	0.583023	0.882001
ENSG00000094796.5	KRT31	1.5729	0.0991147	0.127806	-0.957909	0.277253	0.469308	2.91834	0.00431591	0.143543
ENSG00000094804.12	CDC6	-3.03005	7.4347e-06	2.56628e-05	-0.183808	0.677909	0.81249	0.283542	0.546199	0.864711
ENSG00000094841.14	UPRT	0.924648	3.07284e-06	1.19636e-05	0.00902963	0.94444	0.971845	0.12129	0.38674	0.788689
ENSG00000094880.11	CDC23	-0.96347	2.44859e-06	9.84415e-06	-0.131099	0.341467	0.537819	0.0500575	0.731896	0.932478
ENSG00000094914.14	AAAS	-1.4091	3.10634e-10	6.76846e-09	-0.1462	0.161729	0.328388	-0.0715633	0.514362	0.853036
ENSG00000094916.16	CBX5	-0.508201	7.93193e-05	0.000201611	0.260129	0.0154204	0.0689516	0.155949	0.149678	0.593355
ENSG00000094975.14	SUCO	0.79463	1.85946e-06	7.78121e-06	0.152113	0.172221	0.342639	0.0290209	0.802992	0.950314
ENSG00000095002.15	MSH2	-1.27899	1.4363e-09	2.17405e-08	0.072894	0.47685	0.661225	-0.0129033	0.906157	0.979874
ENSG00000095015.6	MAP3K1	-1.08966	1.72095e-05	5.30801e-05	1.10976	1.42343e-05	0.000552893	-0.337264	0.0941543	0.509428
ENSG00000095059.16	DHPS	-0.119183	0.500391	0.548135	-0.373955	0.0500521	0.151946	-0.172791	0.378532	0.783313
ENSG00000095066.11	HOOK2	-0.0664626	0.621864	0.663967	0.325773	0.0255774	0.0963313	-0.225567	0.131509	0.566773
ENSG00000095139.14	ARCN1	-0.47693	7.42494e-05	0.00019005	-0.187381	0.0526353	0.157009	0.0114555	0.906825	0.980023
ENSG00000095203.14	EPB41L4B	-0.900029	0.0011737	0.00224862	1.39466	1.61392e-05	0.000606817	0.124519	0.593956	0.887982
ENSG00000095209.12	TMEM38B	-3.10458	2.90172e-10	6.4156e-09	-0.162217	0.476703	0.661134	0.313919	0.198095	0.64927
ENSG00000095319.14	NUP188	-1.80855	8.91402e-12	5.29668e-10	-0.134071	0.191782	0.36838	-0.16709	0.136177	0.57431
ENSG00000095321.17	CRAT	1.4056	0.000520259	0.00107704	-0.249432	0.426856	0.618042	0.181859	0.58706	0.88362
ENSG00000095370.20	SH2D3C	5.67118	2.79791e-10	6.24763e-09	-0.248747	0.377854	0.573997	-0.109278	0.71675	0.928166
ENSG00000095380.11	NANS	-1.67639	3.16596e-10	6.87795e-09	-0.505763	0.000705175	0.0082963	0.0996252	0.451262	0.821854
ENSG00000095383.20	TBC1D2	-0.427956	0.0511446	0.0700176	0.460021	0.0385017	0.127014	-0.0467896	0.82885	0.957732
ENSG00000095397.16	WHRN	-2.93072	1.88739e-07	1.14569e-06	-0.20822	0.5621	0.728627	-0.166249	0.666039	0.910325
ENSG00000095485.18	CWF19L1	-1.04946	8.93059e-07	4.16295e-06	-0.351437	0.0195393	0.080417	-0.0208974	0.887525	0.975314
ENSG00000095539.15	SEMA4G	2.54327	1.59077e-10	4.11396e-09	0.875079	4.44308e-05	0.00119873	0.158079	0.35286	0.766629
ENSG00000095564.14	BTAF1	-0.42857	0.00809903	0.0130401	-0.317306	0.0397778	0.129776	0.384544	0.0223702	0.291939
ENSG00000095574.12	IKZF5	-1.03419	1.25574e-07	8.16908e-07	0.147894	0.211116	0.39216	0.079037	0.52371	0.856196
ENSG00000095637.22	SORBS1	3.98494	1.79406e-06	7.5439e-06	2.88791	4.17862e-06	0.000261524	-0.532039	0.194686	0.646202
ENSG00000095752.7	IL11	6.39727	3.6121e-10	7.56931e-09	-2.4463	2.02116e-06	0.000164931	0.189898	0.597959	0.889609
ENSG00000095787.23	WAC	-0.183713	0.036757	0.0517929	0.0154663	0.84994	0.919134	0.0213765	0.808502	0.951543
ENSG00000095794.19	CREM	-0.0478592	0.803798	0.830203	-0.68724	0.00273666	0.0212511	0.213801	0.317799	0.743614
ENSG00000095906.17	NUBP2	-0.44682	0.00740428	0.0120096	-0.350932	0.0292504	0.105929	-0.0787049	0.624737	0.897394
ENSG00000095951.17	HIVEP1	0.98983	8.09598e-06	2.7616e-05	0.395761	0.0176925	0.075396	0.0777094	0.633849	0.899526
ENSG00000096060.14	FKBP5	-1.81557	2.78941e-09	3.65903e-08	-0.194503	0.206765	0.38714	0.137009	0.400593	0.795094
ENSG00000096063.16	SRPK1	-1.64407	9.40131e-10	1.56154e-08	-0.183245	0.15756	0.322734	-0.0576528	0.671165	0.911898
ENSG00000096070.19	BRPF3	0.608635	0.0796132	0.104764	0.4146	0.215133	0.397159	-0.36134	0.313518	0.740879
ENSG00000096080.11	MRPS18A	-1.1375	8.67883e-05	0.00021842	-0.549201	0.0241045	0.0925745	-0.115259	0.63473	0.899526
ENSG00000096092.6	TMEM14A	1.28069	8.19419e-07	3.86845e-06	0.37664	0.0275577	0.101417	0.0664205	0.691726	0.919213
ENSG00000096093.16	EFHC1	0.645639	9.93146e-05	0.000245946	0.216498	0.0982994	0.236594	-0.0362996	0.78728	0.946722
ENSG00000096384.20	HSP90AB1	-1.78441	5.41826e-11	1.8366e-09	-0.199688	0.0862042	0.217289	0.16863	0.170599	0.621118
ENSG00000096401.8	CDC5L	-0.912729	4.05164e-06	1.5151e-05	-0.0937033	0.485881	0.667902	-0.0627455	0.663835	0.910231
ENSG00000096654.15	ZNF184	0.00560854	0.977987	0.981708	-0.441927	0.0445702	0.14042	0.0365693	0.868703	0.97052
ENSG00000096717.12	SIRT1	-0.440094	0.00544724	0.00908252	0.0298517	0.829864	0.90745	-0.0932414	0.535877	0.861452
ENSG00000096746.17	HNRNPH3	-0.594632	9.80776e-06	3.25648e-05	-0.194802	0.0515482	0.154901	-0.00685303	0.946042	0.988306
ENSG00000096872.16	IFT74	-0.250796	0.0794182	0.104521	-0.130265	0.348518	0.545071	-0.160822	0.285279	0.720232
ENSG00000096968.14	JAK2	1.14749	3.71562e-06	1.4062e-05	0.491308	0.00706389	0.0408435	0.194305	0.263829	0.701053
ENSG00000097007.19	ABL1	0.657277	2.90291e-06	1.13931e-05	-0.262205	0.0117231	0.0574185	-0.096504	0.345661	0.761176
ENSG00000097021.19	ACOT7	0.0287691	0.843082	0.865139	0.164603	0.266982	0.4586	0.0745079	0.634609	0.899526
ENSG00000097033.14	SH3GLB1	0.923303	6.47044e-08	4.71813e-07	0.228729	0.0289111	0.105081	0.149873	0.162053	0.609201
ENSG00000097046.13	CDC7	-1.78373	2.33376e-10	5.5108e-09	0.389465	0.00615991	0.03711	-0.0874936	0.514597	0.853067
ENSG00000099139.14	PCSK5	-2.07123	0.000191291	0.000440041	0.0817096	0.849556	0.918827	0.401504	0.378101	0.783287
ENSG00000099194.6	SCD	-1.09302	2.0481e-06	8.44841e-06	0.0401637	0.788598	0.882727	0.913434	3.19624e-05	0.0177258
ENSG00000099203.7	TMED1	-1.23211	0.000107727	0.000264157	-0.321625	0.211308	0.392359	0.247238	0.359716	0.772318
ENSG00000099204.20	ABLIM1	-1.77824	5.00891e-11	1.74221e-09	-0.115432	0.304484	0.499017	-0.105579	0.382387	0.786155
ENSG00000099219.14	ERMP1	-1.82905	1.00131e-08	1.01017e-07	0.250982	0.14907	0.311586	0.0937671	0.600467	0.889855
ENSG00000099246.17	RAB18	0.730618	6.85742e-05	0.000177411	-0.0325776	0.811987	0.897252	0.0443184	0.763948	0.939906
ENSG00000099250.18	NRP1	10.2601	3.16352e-06	1.22712e-05	1.73667	0.00294801	0.0224303	0.337432	0.479565	0.835332
ENSG00000099251.14	HSD17B7P2	0.921382	0.000181314	0.000419946	-0.0296198	0.873659	0.933908	0.638997	0.00446823	0.145765
ENSG00000099256.19	PRTFDC1	-0.27343	0.122531	0.154724	0.243912	0.166442	0.334867	0.0399278	0.826013	0.956587
ENSG00000099282.10	TSPAN15	-1.29937	6.97513e-06	2.42189e-05	-0.5901	0.00952475	0.0501684	0.764474	0.00241405	0.108783
ENSG00000099284.14	MACROH2A2	-0.466037	8.72876e-05	0.0002194	0.290719	0.00488227	0.031761	0.0636584	0.513569	0.852868
ENSG00000099290.17	WASHC2A	-0.331916	0.0141172	0.0216226	-0.151439	0.227511	0.412033	-0.169123	0.213321	0.662768
ENSG00000099308.10	MAST3	0.386986	0.161243	0.198632	0.268919	0.319486	0.515565	0.0394842	0.889777	0.975842
ENSG00000099326.9	MZF1	0.133441	0.153346	0.189688	0.0886808	0.33338	0.530311	-0.261795	0.0154026	0.250932
ENSG00000099330.9	OCEL1	1.57568	0.000421179	0.000893227	-0.066247	0.842275	0.914461	0.0922497	0.794732	0.948034
ENSG00000099331.13	MYO9B	0.733659	0.000689687	0.00139059	0.00141403	0.993556	0.996201	-0.250801	0.198802	0.649508
ENSG00000099337.5	KCNK6	1.72813	0.00079006	0.00157264	-0.764248	0.0708246	0.191362	0.816739	0.068197	0.452343
ENSG00000099338.23	CATSPERG	1.20573	0.000252854	0.000563922	0.391163	0.129515	0.283248	0.0670191	0.799647	0.949277
ENSG00000099341.11	PSMD8	-0.981135	1.70352e-06	7.21481e-06	-0.277356	0.0515952	0.154993	0.00572136	0.968305	0.993255
ENSG00000099364.16	FBXL19	0.096516	0.400422	0.449099	0.454739	0.000950223	0.0101301	0.0127619	0.916748	0.981473
ENSG00000099365.11	STX1B	2.78418	2.23483e-07	1.31463e-06	0.886957	0.00574649	0.0353447	0.0775777	0.793044	0.947843
ENSG00000099377.14	HSD3B7	-0.812243	0.0115283	0.0179815	-0.363536	0.240116	0.427178	-0.0202061	0.950528	0.989111
ENSG00000099381.18	SETD1A	-0.893359	0.0569812	0.0772742	0.186769	0.669884	0.807152	-0.0806533	0.863851	0.968854
ENSG00000099385.11	BCL7C	0.0540301	0.737911	0.77141	0.313372	0.0657731	0.182257	0.00860053	0.960043	0.991082
ENSG00000099617.4	EFNA2	5.13041	4.11632e-07	2.1684e-06	1.15119	0.00847926	0.046283	0.653599	0.111522	0.53702
ENSG00000099622.14	CIRBP	0.582086	0.00172963	0.00319387	0.307597	0.0626796	0.176701	0.103801	0.538403	0.862068
ENSG00000099624.8	ATP5F1D	-1.16917	2.19859e-05	6.54953e-05	-0.392579	0.0622467	0.175829	0.203768	0.345588	0.761176
ENSG00000099625.13	CBARP	2.0798	9.5529e-09	9.71098e-08	-0.117592	0.519871	0.695223	-0.153523	0.43877	0.815745
ENSG00000099783.12	HNRNPM	-1.41315	1.84215e-06	7.71849e-06	-0.360914	0.073485	0.195944	-0.177356	0.396642	0.792926
ENSG00000099785.10	MARCHF2	2.84137	3.04602e-11	1.24874e-09	-0.158046	0.312351	0.5077	0.00813637	0.960695	0.991523
ENSG00000099795.7	NDUFB7	-0.678425	0.0070121	0.011432	-0.675354	0.00784297	0.0440216	0.0123554	0.959186	0.991082
ENSG00000099797.15	TECR	-0.257712	0.04306	0.0597798	-0.33661	0.0115946	0.0570444	-0.0222498	0.862979	0.9687
ENSG00000099800.8	TIMM13	-2.37815	5.04765e-10	9.60844e-09	-0.430104	0.0228268	0.0893275	0.202835	0.283141	0.718378
ENSG00000099804.9	CDC34	-0.281829	0.00705376	0.0114934	-0.321513	0.0029474	0.0224303	0.157592	0.128052	0.56206
ENSG00000099810.21	MTAP	-0.918327	0.00126251	0.00240149	-0.643147	0.0144859	0.0663175	0.121055	0.634585	0.899526
ENSG00000099814.16	CEP170B	4.58716	1.28127e-11	6.71407e-10	0.396938	0.0701732	0.189993	0.241781	0.283777	0.718837
ENSG00000099817.12	POLR2E	-1.13503	1.21003e-07	7.92594e-07	-0.192595	0.137755	0.295189	0.0388311	0.773428	0.941957
ENSG00000099821.14	POLRMT	-1.37931	8.90787e-08	6.16449e-07	-0.328312	0.0389437	0.127901	0.142877	0.375081	0.783045
ENSG00000099822.3	HCN2	6.09797	3.61837e-08	2.92e-07	0.0726519	0.848753	0.918795	0.526558	0.206634	0.656081
ENSG00000099834.19	CDHR5	6.76132	0.0115794	0.0180527	-0.446436	0.679069	0.813245	0.540136	0.63014	0.898195
ENSG00000099840.14	IZUMO4	2.18864	2.01322e-08	1.79438e-07	-0.420835	0.0383408	0.126713	-0.102235	0.618035	0.894201
ENSG00000099849.15	RASSF7	1.2883	1.8206e-06	7.6426e-06	-0.299126	0.0955404	0.232249	0.0968608	0.59975	0.889609
ENSG00000099860.9	GADD45B	2.17569	0.000460761	0.000967409	-1.8178	0.00173887	0.015457	-0.206299	0.724835	0.930991
ENSG00000099864.18	PALM	7.84122	6.00342e-14	1.70323e-11	0.338474	0.11555	0.262273	0.246493	0.274833	0.710848
ENSG00000099866.15	MADCAM1	0.724009	0.0439036	0.0609043	0.914713	0.00682807	0.039907	-0.273413	0.36623	0.775916
ENSG00000099875.14	MKNK2	-0.287337	0.0225372	0.0331899	-0.208122	0.0861478	0.217246	-0.153517	0.230126	0.67786
ENSG00000099889.14	ARVCF	0.876554	1.28192e-07	8.30958e-07	-0.103765	0.291864	0.485467	-0.230815	0.0402401	0.371782
ENSG00000099899.15	TRMT2A	-0.862461	3.57119e-06	1.35937e-05	-0.395513	0.00594763	0.0362402	-0.111426	0.418765	0.805784
ENSG00000099901.17	RANBP1	-2.16789	5.25713e-10	9.88942e-09	-0.453519	0.0102199	0.0524797	0.0958106	0.574029	0.877101
ENSG00000099904.15	ZDHHC8	0.615614	0.0193754	0.0288636	-0.124029	0.602577	0.758182	-0.205205	0.429106	0.811047
ENSG00000099910.17	KLHL22	0.806539	3.43732e-05	9.67519e-05	0.49728	0.00237102	0.0192663	0.116217	0.436119	0.814354
ENSG00000099917.17	MED15	0.0721278	0.714765	0.750128	0.13633	0.491998	0.672231	0.0819167	0.699316	0.921086
ENSG00000099940.12	SNAP29	-0.143258	0.175986	0.214937	-0.0358925	0.728069	0.843143	-0.0381602	0.730977	0.932478
ENSG00000099942.13	CRKL	-0.929587	1.98183e-08	1.77432e-07	0.0983534	0.281196	0.473921	0.108524	0.269547	0.706974
ENSG00000099949.21	LZTR1	0.598163	2.20532e-05	6.56762e-05	-0.185607	0.0808667	0.208484	-0.281599	0.0192696	0.276735
ENSG00000099953.10	MMP11	-0.501948	0.00467806	0.007909	0.638282	0.000734268	0.00856289	0.317339	0.0658968	0.444924
ENSG00000099954.18	CECR2	1.10171	2.36132e-06	9.56067e-06	-0.552544	0.0021644	0.0180491	-0.403002	0.0257835	0.308059
ENSG00000099956.20	SMARCB1	-0.211501	0.0902677	0.117391	-0.208142	0.0953822	0.231978	0.0408139	0.75099	0.936834
ENSG00000099957.16	P2RX6	0.439954	0.0543185	0.0739165	0.646845	0.00602123	0.0365725	-0.270306	0.22274	0.671774
ENSG00000099958.15	DERL3	-6.66387	4.68991e-09	5.50397e-08	1.0908	0.0706554	0.19105	-0.0383189	0.942525	0.987167
ENSG00000099960.13	SLC7A4	-2.99558	5.04304e-05	0.000135511	0.408756	0.523541	0.698183	1.95478	0.00260554	0.113828
ENSG00000099968.18	BCL2L13	-0.304692	0.0366567	0.0516661	-0.302768	0.0384501	0.126906	0.239883	0.114768	0.54244
ENSG00000099974.8	DDTL	-1.73638	0.000218075	0.00049414	0.0755098	0.855492	0.922932	0.34038	0.415272	0.802993
ENSG00000099991.18	CABIN1	-0.533441	0.000395749	0.000845311	0.478472	0.00102117	0.0106519	0.16152	0.222717	0.671774
ENSG00000099992.16	TBC1D10A	1.11597	0.000455833	0.000958676	0.308087	0.214929	0.396843	-0.199365	0.44365	0.819113
ENSG00000099994.11	SUSD2	-1.53456	0.0317581	0.0453704	-0.397305	0.53915	0.710644	0.410106	0.554049	0.868128
ENSG00000099995.19	SF3A1	-0.985443	0.0329669	0.046936	0.195156	0.643499	0.788159	-0.0497502	0.912573	0.980902
ENSG00000099998.17	GGT5	-2.55559	0.000816939	0.00161984	-0.46535	0.47666	0.661134	1.04713	0.130506	0.56505
ENSG00000099999.15	RNF215	1.28622	1.27253e-06	5.61833e-06	0.411456	0.0220636	0.0872105	-0.0460874	0.792941	0.947843
ENSG00000100003.18	SEC14L2	1.27824	0.0391579	0.054843	-0.0981175	0.85049	0.919579	0.879129	0.0965955	0.513169
ENSG00000100014.20	SPECC1L	0.0335492	0.697027	0.733896	0.122128	0.168754	0.33783	-0.116734	0.21982	0.668403
ENSG00000100023.19	PPIL2	-0.535683	0.00101838	0.0019785	-0.107674	0.430783	0.621115	-0.090316	0.5386	0.862068
ENSG00000100024.15	UPB1	1.07328	0.0762379	0.100807	0.0851277	0.865966	0.929798	2.03628	0.000255505	0.0398528
ENSG00000100027.16	YPEL1	2.60403	1.12619e-13	2.47082e-11	-0.0580143	0.571104	0.734934	0.336803	0.00664637	0.177875
ENSG00000100028.12	SNRPD3	0.108099	0.306661	0.354454	-0.0992578	0.347058	0.543495	-0.0127852	0.909202	0.980581
ENSG00000100029.18	PES1	-2.34894	7.16167e-11	2.26518e-09	-0.502755	0.00344743	0.0248477	0.120947	0.451726	0.822125
ENSG00000100030.15	MAPK1	0.184124	0.0605002	0.0815863	-0.0121946	0.895	0.946082	0.026083	0.793621	0.947843
ENSG00000100031.19	GGT1	0.591867	0.257223	0.302584	0.0196699	0.967379	0.982487	0.920208	0.0622851	0.435751
ENSG00000100033.16	PRODH	-2.40047	9.12233e-06	3.06199e-05	-1.03708	0.0315041	0.111225	0.888585	0.0711575	0.458869
ENSG00000100034.14	PPM1F	-0.0423682	0.84102	0.863599	-0.796218	0.00177544	0.0156775	0.0274835	0.904895	0.979791
ENSG00000100036.13	SLC35E4	-1.10513	4.84258e-06	1.76588e-05	0.480512	0.0100262	0.0519119	-0.0112308	0.948647	0.988586
ENSG00000100038.19	TOP3B	-0.20268	0.0807213	0.106068	-0.293726	0.0163202	0.071687	-0.202365	0.106526	0.529206
ENSG00000100053.10	CRYBB3	-1.73109	9.69625e-05	0.000240748	1.01512	0.0110143	0.0551128	-0.211784	0.539581	0.862506
ENSG00000100056.12	ESS2	0.202947	0.113887	0.14489	0.122426	0.326541	0.522596	-0.140916	0.295483	0.728909
ENSG00000100058.12	CRYBB2P1	0.130868	0.164196	0.20191	0.154952	0.103145	0.243679	0.0861028	0.382036	0.785815
ENSG00000100060.18	MFNG	-0.90921	0.00788013	0.0127153	-1.76186	4.65267e-05	0.00122415	0.815981	0.0224602	0.291939
ENSG00000100065.15	CARD10	-0.698907	0.0334599	0.0475464	-1.19702	0.00224105	0.0184734	0.777461	0.0406677	0.372615
ENSG00000100068.13	LRP5L	-1.17003	6.64874e-05	0.000172706	-0.410702	0.0868272	0.218373	0.262384	0.288744	0.722402
ENSG00000100075.10	SLC25A1	-0.692057	0.000515606	0.00106899	0.220237	0.184222	0.358059	0.0710216	0.681633	0.915224
ENSG00000100077.15	GRK3	-0.425781	0.0127107	0.0196537	1.22208	6.50949e-07	8.33089e-05	0.138799	0.395178	0.79238
ENSG00000100078.4	PLA2G3	-2.31397	0.00209974	0.00380929	-0.823202	0.225107	0.409043	1.68521	0.0242008	0.300098
ENSG00000100083.19	GGA1	0.218918	0.0313418	0.0448173	-0.301988	0.00509177	0.0326138	-0.0576786	0.572248	0.876616
ENSG00000100084.14	HIRA	-0.638395	0.0027942	0.00493552	-0.00489392	0.97882	0.988375	-0.193262	0.338143	0.757103
ENSG00000100092.23	SH3BP1	0.142321	0.626979	0.668534	-1.11003	0.00211431	0.0177586	0.10405	0.756081	0.938604
ENSG00000100095.19	SEZ6L	10.7978	2.58449e-07	1.48359e-06	-0.0539629	0.895093	0.946082	-0.141615	0.748905	0.936355
ENSG00000100097.12	LGALS1	0.524358	0.290733	0.337627	-0.598925	0.239899	0.427031	0.723567	0.166504	0.616208
ENSG00000100099.20	HPS4	-0.717339	6.07949e-06	2.15437e-05	0.0413205	0.704692	0.828654	0.164688	0.171254	0.622015
ENSG00000100100.13	PIK3IP1	1.87361	5.42755e-09	6.15108e-08	-0.18498	0.245359	0.433082	0.0033436	0.984072	0.99618
ENSG00000100104.13	SRRD	-0.969322	1.8346e-06	7.6905e-06	0.53825	0.00087407	0.00954704	-0.13508	0.348771	0.763295
ENSG00000100105.18	PATZ1	0.22625	0.037148	0.0522922	-0.195904	0.0665161	0.183608	-0.203001	0.0779187	0.474924
ENSG00000100106.22	TRIOBP	1.30529	1.24056e-08	1.20701e-07	0.445146	0.00162516	0.0148022	0.442526	0.0027361	0.117224
ENSG00000100109.17	TFIP11	-0.377733	0.0104621	0.0164586	0.080617	0.544442	0.715118	-0.231772	0.11925	0.550268
ENSG00000100116.16	GCAT	-1.88888	2.17603e-06	8.90749e-06	-0.133066	0.615479	0.767903	-0.215567	0.453451	0.822753
ENSG00000100124.15	ANKRD54	-0.32577	0.00430399	0.00733184	0.450666	0.0003104	0.00467356	-0.030618	0.772674	0.941727
ENSG00000100129.18	EIF3L	-1.37736	1.4984e-08	1.41178e-07	0.0156175	0.903584	0.950376	0.36067	0.0177635	0.267256
ENSG00000100138.15	SNU13	-1.70524	2.82483e-12	2.32089e-10	0.0231224	0.792114	0.884928	0.0862374	0.366138	0.775916
ENSG00000100139.13	MICALL1	0.295969	0.0551774	0.0750062	-0.347688	0.0275259	0.101356	-0.0655716	0.676626	0.913315
ENSG00000100142.16	POLR2F	-1.27456	4.51207e-07	2.33922e-06	-0.344097	0.0410389	0.132323	-0.00784708	0.962956	0.992194
ENSG00000100147.13	CCDC134	-0.590714	0.00943261	0.0149866	-0.507004	0.0252678	0.0955465	-0.12394	0.584466	0.882487
ENSG00000100150.20	DEPDC5	0.233247	0.0585693	0.0792179	0.0567365	0.625552	0.774668	-0.11347	0.368845	0.777831
ENSG00000100151.16	PICK1	0.901938	3.03136e-07	1.69527e-06	-0.00808963	0.93881	0.968899	-0.0499439	0.660523	0.909123
ENSG00000100154.14	TTC28	0.938798	0.000919486	0.00180259	0.952008	0.000800396	0.00903329	-0.158915	0.52508	0.857061
ENSG00000100162.15	CENPM	-3.32481	8.26638e-06	2.8106e-05	-0.120725	0.812481	0.897438	0.162681	0.76155	0.939906
ENSG00000100167.20	SEPTIN3	4.13541	1.089e-11	6.09526e-10	1.23984	1.59924e-05	0.00060243	0.171016	0.433327	0.812606
ENSG00000100181.22	TPTEP1	7.63858	5.81741e-08	4.33699e-07	0.00281767	0.992441	0.995798	0.322093	0.308157	0.736558
ENSG00000100196.11	KDELR3	-4.31706	6.40797e-05	0.00016717	0.432261	0.721674	0.838857	1.66971	0.0893258	0.50293
ENSG00000100197.22	CYP2D6	2.87752	2.67683e-06	1.06101e-05	0.236096	0.477214	0.661361	-0.332373	0.351847	0.765954
ENSG00000100201.22	DDX17	0.191551	0.0828517	0.10861	-0.0361797	0.730763	0.844799	-0.0754915	0.508954	0.850886
ENSG00000100206.10	DMC1	-0.905182	0.133456	0.16725	-1.00275	0.173719	0.344716	0.854603	0.258801	0.698463
ENSG00000100207.18	TCF20	-0.242011	0.144277	0.17957	0.494612	0.00657059	0.0388572	0.0373727	0.828149	0.957271
ENSG00000100209.11	HSCB	-1.22416	0.000119897	0.000290434	-0.482989	0.0732928	0.195658	0.405448	0.147468	0.589666
ENSG00000100211.10	CBY1	0.0654495	0.661976	0.701878	0.0784189	0.600863	0.756956	-0.243404	0.144672	0.584822
ENSG00000100216.6	TOMM22	-1.92163	3.59209e-09	4.43192e-08	-0.459138	0.0113838	0.056291	-0.0144727	0.934171	0.98558
ENSG00000100218.12	RSPH14	1.75971	0.0218252	0.0322365	1.56477	0.00642084	0.0382379	0.272693	0.548027	0.865497
ENSG00000100219.16	XBP1	-0.83694	0.00131287	0.00248851	-0.971063	0.000431226	0.0058888	0.21128	0.375903	0.783045
ENSG00000100220.12	RTCB	-0.924131	2.07996e-05	6.24363e-05	-0.357148	0.0341146	0.117242	-0.0538155	0.749876	0.936834
ENSG00000100221.10	JOSD1	-0.243113	0.0344409	0.0487945	0.363719	0.00332109	0.0242256	0.0325489	0.775791	0.943051
ENSG00000100225.18	FBXO7	-0.15097	0.0859483	0.112345	-0.249631	0.00835474	0.0457871	-0.0784021	0.392815	0.791252
ENSG00000100226.16	GTPBP1	-0.222093	0.208724	0.250702	0.102828	0.552574	0.721668	0.139478	0.455145	0.823846
ENSG00000100227.18	POLDIP3	-0.893744	6.13471e-07	3.04146e-06	-0.158288	0.171194	0.341345	-0.0613358	0.613624	0.89306
ENSG00000100228.12	RAB36	-0.600598	0.0104331	0.0164169	0.584479	0.0123544	0.0592974	-0.229687	0.309936	0.737383
ENSG00000100239.16	PPP6R2	0.548852	3.59269e-06	1.36599e-05	0.0141495	0.858269	0.924486	-0.287146	0.00384464	0.136285
ENSG00000100241.21	SBF1	-0.0674728	0.521764	0.568312	0.0969983	0.360571	0.55699	0.0439206	0.697829	0.920601
ENSG00000100242.15	SUN2	1.01441	5.55449e-07	2.79545e-06	0.382829	0.00678853	0.0397755	0.100795	0.455135	0.823846
ENSG00000100243.21	CYB5R3	0.530086	0.015981	0.0242061	0.0823626	0.678161	0.812694	-0.00233242	0.991274	0.997929
ENSG00000100246.13	DNAL4	0.373223	0.0661765	0.0885532	0.322607	0.103128	0.243679	0.0210564	0.916579	0.981473
ENSG00000100258.18	LMF2	-0.537596	8.76981e-05	0.000220377	-0.419195	0.000947857	0.0101252	-0.0867665	0.446949	0.820238
ENSG00000100263.14	RHBDD3	-0.771395	1.18477e-05	3.84055e-05	-0.0662344	0.597133	0.754217	-0.0825768	0.540854	0.862989
ENSG00000100266.19	PACSIN2	-0.438907	0.00111325	0.00214289	0.421677	0.00155391	0.0143056	-0.0102479	0.931828	0.984802
ENSG00000100271.17	TTLL1	1.01616	7.09372e-05	0.000182791	0.642868	0.00298373	0.0226245	0.0108945	0.955821	0.991029
ENSG00000100276.10	RASL10A	0.0325341	0.923755	0.935232	-0.800308	0.0375219	0.125104	0.0721517	0.853824	0.965255
ENSG00000100280.16	AP1B1	-0.589923	0.00134794	0.00254917	0.190918	0.224838	0.408675	-0.214151	0.209154	0.659649
ENSG00000100281.14	HMGXB4	-1.5725	3.49785e-08	2.83996e-07	0.121041	0.447947	0.63617	0.265854	0.128272	0.56206
ENSG00000100284.21	TOM1	0.165954	0.191799	0.232386	-0.192163	0.134913	0.291242	-0.0916556	0.49573	0.843325
ENSG00000100285.10	NEFH	-2.01987	1.3181e-06	5.79262e-06	-0.822193	0.00542415	0.0339371	-0.179484	0.519837	0.854687
ENSG00000100288.20	CHKB	1.53649	0.000636063	0.00129147	-0.427378	0.224742	0.40865	-0.413273	0.284383	0.719243
ENSG00000100292.17	HMOX1	0.992283	0.0126964	0.0196332	-2.18457	3.3851e-05	0.00099828	1.18034	0.00925367	0.205076
ENSG00000100294.13	MCAT	-1.76637	3.11297e-10	6.77021e-09	0.021564	0.865868	0.929762	-0.115195	0.405503	0.79865
ENSG00000100296.13	THOC5	0.569285	1.85782e-05	5.67061e-05	0.0307432	0.74608	0.854883	-0.38244	0.00177407	0.0927049
ENSG00000100297.16	MCM5	-2.81216	7.60694e-06	2.61566e-05	-0.460068	0.258508	0.448252	-0.0712126	0.86838	0.970457
ENSG00000100299.18	ARSA	1.95048	1.04948e-08	1.05238e-07	0.0258029	0.879051	0.936685	-0.0834193	0.648685	0.905
ENSG00000100300.18	TSPO	-4.73602	6.28355e-11	2.07418e-09	-1.52799	0.00149979	0.0139603	1.62471	0.00103062	0.0729526
ENSG00000100304.13	TTLL12	-3.02261	3.49212e-10	7.41704e-09	-0.124131	0.550248	0.719865	0.396565	0.0863657	0.494852
ENSG00000100307.13	CBX7	1.40618	4.23954e-05	0.00011598	0.821126	0.00247776	0.019843	0.382974	0.121451	0.552971
ENSG00000100311.17	PDGFB	4.54199	7.27461e-05	0.000186657	-1.09169	0.11025	0.254726	0.50101	0.474872	0.833406
ENSG00000100314.4	CABP7	12.5446	5.31006e-12	3.66835e-10	0.428931	0.0490704	0.14996	-0.327693	0.148007	0.590611
ENSG00000100316.16	RPL3	-1.62454	3.26581e-06	1.26043e-05	-0.50878	0.0386316	0.127148	0.435847	0.0902123	0.503105
ENSG00000100319.13	ZMAT5	-0.313541	0.148569	0.184476	-0.23319	0.283315	0.476447	0.120175	0.599132	0.889609
ENSG00000100320.23	RBFOX2	1.37212	2.28979e-09	3.15715e-08	0.0894414	0.427814	0.618711	0.0541971	0.653746	0.906521
ENSG00000100321.15	SYNGR1	1.14171	1.27303e-09	1.96566e-08	-0.0401375	0.654044	0.795588	0.318409	0.0039871	0.138922
ENSG00000100324.14	TAB1	-0.984902	4.04611e-07	2.13629e-06	-0.103684	0.393901	0.58851	0.217786	0.104939	0.526531
ENSG00000100325.15	ASCC2	-0.0426142	0.697366	0.734176	-0.18203	0.111582	0.256503	-0.286632	0.0267165	0.31211
ENSG00000100330.16	MTMR3	1.3254	3.50384e-10	7.41927e-09	0.152499	0.120416	0.269761	-0.130439	0.212418	0.662194
ENSG00000100335.15	MIEF1	-0.68069	1.70487e-06	7.2175e-06	-0.0960072	0.309215	0.504278	0.0221269	0.824984	0.956587
ENSG00000100344.11	PNPLA3	0.0112084	0.92959	0.940066	0.732666	2.67266e-05	0.000847558	0.635227	0.00019407	0.0352238
ENSG00000100345.22	MYH9	0.599873	0.000260149	0.000578769	-0.745019	2.93453e-05	0.00090834	-0.184534	0.19976	0.650052
ENSG00000100347.15	SAMM50	-0.801871	3.46646e-06	1.3243e-05	-0.18986	0.117622	0.265708	-0.0195065	0.876405	0.97335
ENSG00000100348.10	TXN2	-1.20107	1.05728e-07	7.06765e-07	-0.271154	0.0536072	0.159077	0.0397787	0.779455	0.944247
ENSG00000100350.14	FOXRED2	-1.51313	0.000245625	0.000548904	0.334632	0.29217	0.485787	0.0495285	0.881945	0.97452
ENSG00000100353.18	EIF3D	-1.69936	8.79711e-09	9.10494e-08	-0.353347	0.0322415	0.11289	0.331011	0.0569511	0.42253
ENSG00000100354.21	TNRC6B	0.930615	4.80727e-07	2.46982e-06	0.341152	0.0078967	0.0442237	-0.0565949	0.645759	0.904079
ENSG00000100359.21	SGSM3	0.312356	0.186511	0.226543	-0.100244	0.662886	0.802092	-0.428676	0.100535	0.520629
ENSG00000100360.15	IFT27	2.3446	9.2587e-11	2.76721e-09	0.644179	0.000307581	0.00464512	0.0124089	0.934357	0.985651
ENSG00000100362.13	PVALB	2.40652	0.222676	0.265891	1.29611	0.29529	0.489657	1.70491	0.0906464	0.503129
ENSG00000100364.18	KIAA0930	0.932678	7.27168e-05	0.000186611	0.412593	0.0295919	0.10672	0.246606	0.200355	0.650576
ENSG00000100372.15	SLC25A17	-1.3816	1.14723e-08	1.13276e-07	0.129948	0.320887	0.51678	-0.0752912	0.587088	0.88362
ENSG00000100376.12	FAM118A	0.0121598	0.907768	0.921008	-0.347198	0.00428759	0.0289489	-0.141886	0.224983	0.674427
ENSG00000100379.17	KCTD17	0.869701	1.22796e-06	5.44807e-06	-0.471472	0.000758925	0.0087584	0.0770924	0.534502	0.861143
ENSG00000100380.14	ST13	-0.803794	2.30716e-08	2.00971e-07	-0.0314709	0.688933	0.818821	0.192161	0.0346327	0.34664
ENSG00000100387.9	RBX1	-0.235596	0.182565	0.222183	-0.390074	0.0363673	0.122616	0.255661	0.180619	0.631771
ENSG00000100393.14	EP300	0.459468	0.0767682	0.101421	0.0991897	0.68636	0.817479	-0.108804	0.682103	0.915474
ENSG00000100395.15	L3MBTL2	-0.75421	8.1408e-07	3.84871e-06	-0.114028	0.251471	0.44025	-0.352358	0.00391295	0.137056
ENSG00000100401.19	RANGAP1	-1.28725	1.47695e-10	3.93688e-09	-0.356644	0.000796952	0.00902619	-0.116456	0.22791	0.677012
ENSG00000100403.12	ZC3H7B	-0.0582579	0.694059	0.731041	0.240379	0.118509	0.267077	0.0211607	0.894325	0.976728
ENSG00000100410.8	PHF5A	-1.63773	1.29199e-07	8.35587e-07	-0.366417	0.0607797	0.172957	0.0648225	0.743489	0.935217
ENSG00000100412.16	ACO2	-0.492757	0.0886096	0.115476	-0.0737489	0.788347	0.882629	-0.0513026	0.862551	0.9687
ENSG00000100413.17	POLR3H	-0.693108	7.25267e-05	0.000186189	0.0267611	0.838832	0.912957	-0.174519	0.23071	0.677963
ENSG00000100416.15	TRMU	-1.03427	5.27066e-06	1.89909e-05	-0.418695	0.014861	0.0673398	0.112641	0.502937	0.847016
ENSG00000100417.12	PMM1	1.11844	6.65972e-06	2.32939e-05	0.559919	0.00311513	0.0232175	-0.178991	0.308385	0.736558
ENSG00000100418.8	DESI1	-0.335453	0.00659439	0.0108057	0.0413029	0.705069	0.828822	-0.03111	0.790992	0.94734
ENSG00000100422.14	CERK	0.0865301	0.431936	0.480343	-0.313311	0.010373	0.0529405	-0.135974	0.259544	0.698804
ENSG00000100425.18	BRD1	0.848721	0.00187717	0.00344115	-0.0206294	0.927519	0.963123	-0.00467477	0.984754	0.996432
ENSG00000100426.7	ZBED4	0.46287	0.000624876	0.00127134	-0.00435426	0.968348	0.98292	-0.0372819	0.753422	0.937324
ENSG00000100427.16	MLC1	-0.590384	0.219041	0.261959	-0.893117	0.114918	0.261321	-0.125342	0.840071	0.960677
ENSG00000100429.18	HDAC10	1.24625	0.000168513	0.0003934	-0.131087	0.595698	0.75311	-0.235976	0.380159	0.784086
ENSG00000100433.15	KCNK10	7.1106	3.49076e-05	9.80072e-05	2.84411	2.01893e-05	0.000698726	1.06187	0.0148357	0.247861
ENSG00000100439.10	ABHD4	0.912253	0.189844	0.2302	-0.20767	0.75385	0.860133	0.408503	0.565051	0.87336
ENSG00000100441.10	KHNYN	0.426239	0.00830184	0.0133391	-0.386781	0.0147365	0.0670801	0.194057	0.218649	0.667076
ENSG00000100442.11	FKBP3	-0.588837	3.29687e-06	1.27043e-05	0.0897308	0.298898	0.493671	-0.061233	0.506039	0.8485
ENSG00000100445.17	SDR39U1	-0.100941	0.365726	0.41447	-0.184105	0.110491	0.254994	-0.103606	0.390945	0.790883
ENSG00000100461.18	RBM23	0.148366	0.187968	0.228147	-0.00150092	0.989056	0.994268	-0.0972168	0.414875	0.802848
ENSG00000100462.16	PRMT5	-1.81284	1.49496e-09	2.24101e-08	-0.237052	0.112817	0.258434	0.0696697	0.652387	0.906351
ENSG00000100473.18	COCH	0.950429	0.000300911	0.000659533	0.236165	0.253685	0.442666	0.261933	0.233445	0.680296
ENSG00000100478.15	AP4S1	0.828004	0.000693571	0.001398	0.42517	0.0413306	0.132949	-0.240887	0.256752	0.696285
ENSG00000100479.13	POLE2	-2.90273	6.41904e-06	2.25746e-05	-0.49288	0.296781	0.491221	0.222623	0.653023	0.906521
ENSG00000100483.14	VCPKMT	0.222697	0.166901	0.204868	-0.105962	0.500882	0.680094	-0.225086	0.195017	0.646871
ENSG00000100485.12	SOS2	1.42789	8.01421e-10	1.38651e-08	0.157224	0.155464	0.320282	-0.11747	0.317305	0.743537
ENSG00000100490.9	CDKL1	-2.06995	1.10959e-08	1.10105e-07	0.649601	0.0040199	0.0276845	0.0766998	0.703296	0.922433
ENSG00000100503.24	NIN	-0.0327933	0.858105	0.878117	0.355197	0.0674214	0.185027	-0.689692	0.00319379	0.125179
ENSG00000100504.17	PYGL	-4.37575	1.10973e-09	1.76096e-08	1.27474	0.000942705	0.0100917	-0.59669	0.0798948	0.47986
ENSG00000100505.13	TRIM9	-1.01467	9.82792e-05	0.000243714	0.716078	0.00211849	0.0177746	-0.212086	0.324619	0.747849
ENSG00000100519.12	PSMC6	-0.370382	0.0149754	0.0228093	-0.237767	0.100379	0.23938	-0.0204246	0.891006	0.976357
ENSG00000100522.10	GNPNAT1	-2.75768	2.64886e-13	4.559e-11	0.0514434	0.67037	0.80738	0.111303	0.390875	0.790873
ENSG00000100523.16	DDHD1	0.0493585	0.637963	0.678796	0.247347	0.0291055	0.105519	0.0268294	0.81161	0.952212
ENSG00000100526.20	CDKN3	-3.05155	2.03291e-05	6.12265e-05	-0.194364	0.726536	0.842253	1.1067	0.0582105	0.425893
ENSG00000100528.12	CNIH1	-0.412995	0.00384109	0.00661099	-0.139197	0.270617	0.462795	0.188864	0.168799	0.618183
ENSG00000100532.12	CGRRF1	0.973644	0.00018291	0.0004232	-0.281381	0.170839	0.340807	-0.104236	0.628861	0.898091
ENSG00000100554.12	ATP6V1D	0.480205	0.00512684	0.00858991	-0.0807562	0.590194	0.749029	-0.196126	0.235369	0.680848
ENSG00000100564.9	PIGH	-0.871681	1.99357e-06	8.26102e-06	0.0183524	0.880353	0.9374	-0.115215	0.383887	0.786751
ENSG00000100567.13	PSMA3	-1.08207	3.92201e-07	2.07921e-06	-0.310147	0.0294695	0.106432	-0.0559324	0.693916	0.919964
ENSG00000100568.11	VTI1B	-0.375154	0.00513324	0.00859918	0.280686	0.0274334	0.101147	0.0381553	0.76185	0.939906
ENSG00000100575.14	TIMM9	-1.40001	4.92412e-07	2.5233e-06	-0.0378729	0.828524	0.906504	0.236217	0.214338	0.663596
ENSG00000100577.19	GSTZ1	-0.154725	0.456436	0.504861	-0.228059	0.281451	0.474232	0.053886	0.809094	0.951543
ENSG00000100578.17	KIAA0586	-0.994775	1.43857e-07	9.15265e-07	-0.0305109	0.784474	0.880692	-0.111502	0.360574	0.772767
ENSG00000100580.8	TMED8	0.062127	0.700827	0.737315	0.659332	0.0008067	0.00908022	0.0912085	0.598423	0.889609
ENSG00000100583.4	SAMD15	-0.21	0.532092	0.578386	0.491966	0.152022	0.315633	-0.478443	0.183242	0.634313
ENSG00000100591.8	AHSA1	-1.43693	5.15234e-08	3.91425e-07	-0.271515	0.0813535	0.209127	-0.0984797	0.540335	0.862855
ENSG00000100592.15	DAAM1	2.11967	1.70576e-09	2.49491e-08	0.183168	0.274453	0.466853	-0.0133539	0.939943	0.987134
ENSG00000100596.6	SPTLC2	-0.212069	0.0773064	0.102024	-0.302408	0.0165471	0.0722735	0.0106439	0.931175	0.984518
ENSG00000100599.16	RIN3	-2.21942	0.000406218	0.000864862	-0.157897	0.767327	0.868907	0.357943	0.520797	0.855287
ENSG00000100600.15	LGMN	-0.919115	6.15821e-07	3.04932e-06	0.0293483	0.800621	0.890297	0.0152667	0.902324	0.97877
ENSG00000100601.10	ALKBH1	-0.555358	0.00102919	0.00199648	-0.171513	0.237464	0.424165	0.0166467	0.912845	0.980902
ENSG00000100603.14	SNW1	-1.12705	9.10665e-09	9.36222e-08	-0.249539	0.0262204	0.0979767	0.092481	0.40954	0.80044
ENSG00000100604.13	CHGA	8.56579	1.75261e-14	7.90573e-12	-0.0056796	0.975349	0.986366	-0.0660557	0.739489	0.934187
ENSG00000100605.17	ITPK1	-0.0443714	0.664169	0.70353	0.0545773	0.594328	0.752284	-0.0290769	0.791201	0.947534
ENSG00000100612.14	DHRS7	0.302775	0.0393989	0.0551342	0.134583	0.330452	0.526703	0.0642232	0.660522	0.909123
ENSG00000100614.18	PPM1A	0.563359	4.03718e-05	0.000111391	-0.0735241	0.469159	0.65456	0.203728	0.0744911	0.467531
ENSG00000100625.9	SIX4	0.586405	0.000286218	0.000630514	-0.791678	1.33761e-05	0.000531979	0.22601	0.115323	0.543281
ENSG00000100626.17	GALNT16	1.94814	0.000120609	0.000292015	0.763085	0.0453532	0.142281	-0.420856	0.278587	0.713894
ENSG00000100628.12	ASB2	3.06444	5.33531e-05	0.000142254	-3.65286	1.72747e-05	0.000628213	0.0518776	0.94624	0.988306
ENSG00000100629.17	CEP128	-0.636036	0.00509436	0.00854194	-0.138514	0.491843	0.672165	-0.044629	0.835727	0.959752
ENSG00000100632.11	ERH	-1.22382	1.22412e-07	7.99722e-07	-0.288824	0.0454842	0.14258	0.0729989	0.616647	0.894085
ENSG00000100644.17	HIF1A	0.299536	0.0109953	0.0172295	0.0398261	0.705813	0.829403	0.027455	0.809013	0.951543
ENSG00000100647.8	SUSD6	0.994173	3.46782e-05	9.74868e-05	-0.794628	0.000317137	0.00474636	0.146427	0.440403	0.816897
ENSG00000100650.16	SRSF5	-0.177418	0.257987	0.303429	-0.451508	0.00910893	0.0485996	0.225537	0.185426	0.637546
ENSG00000100664.11	EIF5	-0.63524	3.74738e-05	0.000104295	-0.378342	0.00382623	0.0267513	0.142546	0.251863	0.691261
ENSG00000100697.14	DICER1	0.301151	0.0343826	0.0487189	0.239111	0.0845138	0.214642	-0.192533	0.189953	0.640791
ENSG00000100711.13	ZFYVE21	0.0838623	0.551735	0.597104	0.333777	0.0279062	0.10236	-0.171236	0.264249	0.701539
ENSG00000100714.17	MTHFD1	-3.13027	2.53181e-09	3.38563e-08	-0.488956	0.0540152	0.159807	0.102943	0.687919	0.917355
ENSG00000100722.20	ZC3H14	-0.0368581	0.747043	0.779813	-0.0013941	0.990256	0.99484	-0.178279	0.162606	0.609625
ENSG00000100726.15	TELO2	-0.845225	0.000171952	0.000400866	-0.474781	0.0143916	0.0660071	-0.0212351	0.910444	0.980684
ENSG00000100731.16	PCNX1	-0.0810396	0.531858	0.578194	0.380666	0.00872846	0.0472515	-0.046688	0.737225	0.933681
ENSG00000100739.11	BDKRB1	2.10926	0.00445124	0.00755882	-0.259473	0.625555	0.774668	1.24538	0.0238714	0.299185
ENSG00000100744.15	GSKIP	0.613385	0.0021982	0.00396558	-0.0467764	0.781773	0.878884	-0.157827	0.391527	0.791018
ENSG00000100749.8	VRK1	-1.43561	1.08395e-06	4.89727e-06	-0.041267	0.82595	0.904915	-0.0594747	0.768674	0.940872
ENSG00000100764.14	PSMC1	-0.159463	0.280007	0.326443	-0.245879	0.107283	0.250136	-0.107627	0.498001	0.844079
ENSG00000100784.12	RPS6KA5	0.314866	0.105891	0.135667	1.29655	2.85256e-06	0.000206345	0.121299	0.529875	0.858513
ENSG00000100796.17	PPP4R3A	-0.328221	0.00201444	0.00366955	-0.0828946	0.364021	0.560293	0.0281164	0.772389	0.941727
ENSG00000100802.15	C14orf93	-0.318053	0.0922728	0.119687	-0.409373	0.0379821	0.126049	0.104181	0.598023	0.889609
ENSG00000100804.19	PSMB5	-1.07583	1.2525e-05	4.03389e-05	-0.475907	0.013562	0.0634113	0.069582	0.710232	0.92476
ENSG00000100811.14	YY1	-0.621064	0.000203572	0.000464652	-0.014868	0.909307	0.953811	0.237078	0.1056	0.527247
ENSG00000100813.14	ACIN1	-0.274977	0.00427418	0.00728665	-0.243038	0.0095844	0.050312	-0.268577	0.00856462	0.19906
ENSG00000100814.18	CCNB1IP1	-1.14158	0.00986056	0.0155921	-1.10485	0.0129975	0.061419	0.774738	0.0803418	0.480262
ENSG00000100815.12	TRIP11	0.582112	9.37477e-05	0.000233696	-0.129606	0.260323	0.450643	-0.0505747	0.678414	0.914244
ENSG00000100823.12	APEX1	-1.61409	6.61231e-07	3.24201e-06	-0.600152	0.00804175	0.0447419	0.0164234	0.93937	0.986961
ENSG00000100836.10	PABPN1	-0.238865	0.00600273	0.00991434	-0.00499188	0.947867	0.973006	-0.16663	0.0577431	0.42451
ENSG00000100842.13	EFS	-1.7221	0.000838689	0.00165852	0.190812	0.644385	0.788451	0.745147	0.1011	0.521787
ENSG00000100852.13	ARHGAP5	0.339001	0.0135068	0.0207562	0.226602	0.081122	0.2089	0.131801	0.328518	0.749697
ENSG00000100865.15	CINP	-0.735089	5.47792e-06	1.96385e-05	0.243568	0.0409475	0.132275	-0.143978	0.236979	0.681741
ENSG00000100883.12	SRP54	-0.539124	3.5334e-05	9.89958e-05	-0.0769633	0.427125	0.618252	0.110117	0.29366	0.727049
ENSG00000100888.14	CHD8	0.382696	0.00136198	0.00257304	0.191336	0.0693853	0.188653	-0.13273	0.229309	0.677744
ENSG00000100889.12	PCK2	-2.38864	0.000735426	0.00147344	-0.407503	0.493191	0.673087	0.472641	0.449001	0.820682
ENSG00000100890.16	PRORP	-0.500972	0.00348369	0.00604169	-0.119732	0.428748	0.619299	-0.102193	0.528428	0.857981
ENSG00000100897.18	DCAF11	-0.956214	7.83051e-07	3.72661e-06	-0.104179	0.400907	0.5955	0.0513069	0.697638	0.920588
ENSG00000100902.11	PSMA6	-0.324999	0.0547653	0.0744918	-0.241954	0.147468	0.309135	-0.035672	0.837052	0.96038
ENSG00000100906.11	NFKBIA	-0.00318712	0.98331	0.986274	-0.132323	0.394001	0.58851	0.226922	0.177783	0.629292
ENSG00000100908.14	EMC9	-2.18643	6.74419e-11	2.16229e-09	0.644717	0.000339336	0.00494227	-0.0936078	0.531975	0.859992
ENSG00000100911.16	PSME2	-0.389677	0.0156176	0.0236916	0.0232479	0.874131	0.934148	-0.16147	0.314854	0.741368
ENSG00000100916.14	BRMS1L	0.305862	0.0760677	0.100636	-0.149431	0.367086	0.563652	-0.224415	0.216145	0.664512
ENSG00000100918.13	REC8	-0.434455	0.248141	0.292815	0.714789	0.0678359	0.185664	0.00611962	0.987493	0.997183
[truncated: 17,967 more rows]

## Sheet: MUT vs WT RNAseq-DEGs
		H116 vs WT												H115 vs WT
		d00			d06			d10			d15			d00			d06			d10			d15
ENSG	GeneName	logFC	logCPM	FDR	logFC	logCPM	FDR	logFC	logCPM	FDR	logFC	logCPM	FDR	logFC	logCPM	FDR	logFC	logCPM	FDR	logFC	logCPM	FDR	logFC	logCPM	FDR
ENSG00000022556.16	NLRP2	-9.50248	2.06616	9.64853e-09	-9.9574	2.06616	7.13765e-09	-8.92167	2.06616	4.09074e-10	-10.0752	2.06616	4.089e-08	-7.24783	2.06616	7.08123e-06	-7.46513	2.06616	5.96994e-06	-10.2147	2.06616	1.32182e-06	-10.1093	2.06616	7.11671e-07
ENSG00000167642.13	SPINT2	-5.41291	2.50574	8.14746e-09	-5.49342	2.50574	1.06149e-09	-5.26751	2.50574	2.22679e-10	-5.74036	2.50574	7.04415e-09	-4.07824	2.50574	8.67906e-05	-4.39391	2.50574	1.22745e-05	-5.33416	2.50574	1.75946e-06	-5.11712	2.50574	7.11671e-07
ENSG00000125675.18	GRIA3	-2.14978	3.25955	1	-7.14394	3.25955	3.53269e-07	-8.80894	3.25955	1.78636e-10	-10.2772	3.25955	1.25367e-08	-3.74766	3.25955	1	-9.98955	3.25955	5.18708e-05	-9.26527	3.25955	1.38018e-06	-7.08361	3.25955	1.05606e-06
ENSG00000196767.9	POU3F4	0.0014379	6.63149	1	-0.331096	6.63149	1	-0.785657	6.63149	0.477046	-2.04631	6.63149	6.21698e-07	0.305246	6.63149	1	0.104687	6.63149	1	-0.873805	6.63149	0.418139	-2.30347	6.63149	1.05606e-06
ENSG00000269155.2	AL009178.2	0.181239	2.39475	1	0.629508	2.39475	1	-0.937293	2.39475	0.394243	-2.77966	2.39475	3.6649e-06	0.491215	2.39475	1	-0.0976722	2.39475	1	-2.71262	2.39475	0.000466453	-3.37701	2.39475	3.49968e-06
ENSG00000165169.11	DYNLT3	1.92272	3.12463	0.000224336	2.115	3.12463	1.50924e-05	2.65487	3.12463	5.39521e-08	2.83628	3.12463	3.72964e-07	1.5443	3.12463	0.0763706	1.82216	3.12463	0.00579828	2.54705	3.12463	6.62141e-06	2.50842	3.12463	2.01912e-05
ENSG00000258548.6	LINC00645	0.211011	0.457271	1	-2.52962	0.457271	0.853811	-5.30502	0.457271	5.07236e-05	-5.17671	0.457271	2.46791e-05	0.637048	0.457271	1	-1.2487	0.457271	1	-3.22478	0.457271	0.0721212	-7.7543	0.457271	4.54652e-05
ENSG00000007237.18	GAS7	-1.68591	2.67094	0.0407784	-3.40953	2.67094	2.72897e-07	-3.66723	2.67094	6.14946e-10	-3.56956	2.67094	4.30681e-07	-2.18538	2.67094	0.0654755	-4.38416	2.67094	5.96994e-06	-5.15846	2.67094	8.77908e-08	-3.13216	2.67094	5.54981e-05
ENSG00000204388.7	HSPA1B	1.09565	2.13582	1	1.04308	2.13582	0.862467	1.23858	2.13582	0.324213	0.368259	2.13582	1	-4.38854	2.13582	0.189207	-6.33034	2.13582	0.00229871	-6.38562	2.13582	0.0012673	-9.27377	2.13582	5.77128e-05
ENSG00000077616.11	NAALAD2	-6.88044	0.422005	0.000205199	-4.70914	0.422005	5.96518e-05	-5.91796	0.422005	4.87744e-07	-8.60867	0.422005	7.31797e-06	-6.71883	0.422005	0.0174254	-4.71171	0.422005	0.00651595	-8.77455	0.422005	0.000228081	-8.38398	0.422005	0.000174982
ENSG00000141574.8	SECTM1	0.697546	2.69673	1	-0.713802	2.69673	1	-3.15039	2.69673	6.78927e-05	-7.43518	2.69673	1.02515e-06	0.789892	2.69673	1	-1.67965	2.69673	0.20322	-4.05791	2.69673	0.00175765	-5.06752	2.69673	0.000174982
ENSG00000131738.11	KRT33B	-1.78313	4.25465	1	-3.46946	4.25465	0.0127505	-7.30845	4.25465	7.13123e-05	-11.5648	4.25465	1.02144e-05	-4.93941	4.25465	0.863778	-4.81804	4.25465	0.02571	-11.1297	4.25465	0.00772757	-13.5478	4.25465	0.000174982
ENSG00000171345.13	KRT19	-5.42608	5.49501	1	-3.45006	5.49501	0.0223446	-5.94785	5.49501	0.000375636	-13.0243	5.49501	1.24388e-05	-3.59946	5.49501	1	-5.02279	5.49501	0.0302195	-12.3657	5.49501	0.00748736	-11.5917	5.49501	0.000175876
ENSG00000106013.15	ANKRD7	2.30319	0.375974	1	3.39951	0.375974	1.50924e-05	2.97215	0.375974	3.90692e-06	1.82898	0.375974	0.0113543	3.2228	0.375974	0.480692	3.71673	0.375974	4.83076e-05	3.10297	0.375974	7.59737e-05	2.73547	0.375974	0.000214116
ENSG00000100441.10	KHNYN	-0.0330512	5.84673	1	0.00927756	5.84673	1	-0.217729	5.84673	1	-0.759623	5.84673	0.466478	-1.06562	5.84673	0.250756	-1.15288	5.84673	0.0596617	-1.23464	5.84673	0.0184791	-1.62944	5.84673	0.000242941
ENSG00000103184.12	SEC14L5	-0.459565	1.37065	1	0.700197	1.37065	1	0.217018	1.37065	1	-5.57687	1.37065	4.97473e-06	-2.99487	1.37065	1	0.691143	1.37065	1	-1.56929	1.37065	0.769872	-4.79941	1.37065	0.000333819
ENSG00000162804.14	SNED1	-1.01155	2.57588	1	-1.80798	2.57588	0.0806063	-3.59996	2.57588	1.95888e-05	-5.48006	2.57588	2.3799e-06	-0.0890273	2.57588	1	-2.41392	2.57588	0.0603947	-3.48466	2.57588	0.00747645	-4.20339	2.57588	0.000471397
ENSG00000237636.3	ANKRD26P3	-9.36194	1.99375	5.9752e-05	-10.3669	1.99375	1.71702e-05	-9.54326	1.99375	1.95888e-05	-9.82005	1.99375	8.2992e-05	-9.46242	1.99375	0.00271221	-10.5655	1.99375	0.0010674	-9.65418	1.99375	0.00216769	-10.0055	1.99375	0.000494457
ENSG00000197177.15	ADGRA1	-1.1005	1.07425	1	-2.47248	1.07425	0.0642331	-3.57786	1.07425	0.0017776	-7.76669	1.07425	3.79717e-05	-0.800912	1.07425	1	-4.07831	1.07425	0.0343602	-6.09483	1.07425	0.0133762	-9.53964	1.07425	0.000494457
ENSG00000101542.10	CDH20	2.37961	0.0738613	1	-0.112486	0.0738613	1	-1.41966	0.0738613	0.508784	-7.79597	0.0738613	3.79717e-05	0.505637	0.0738613	1	-2.2914	0.0738613	1	-6.6888	0.0738613	0.0777143	-9.35184	0.0738613	0.00061874
ENSG00000280234.1	AC124303.2	-0.0750956	1.83457	1	0.501321	1.83457	1	-0.243186	1.83457	1	0.41838	1.83457	1	0.0725131	1.83457	1	-5.81417	1.83457	0.297394	-9.04513	1.83457	0.0057372	-9.9408	1.83457	0.000739324
ENSG00000002933.9	TMEM176A	-0.279725	1.77158	1	0.0534332	1.77158	1	-1.98884	1.77158	0.0107044	-2.80935	1.77158	0.00246763	-0.224535	1.77158	1	-1.32887	1.77158	0.475608	-3.58582	1.77158	0.00647925	-4.01526	1.77158	0.000739324
ENSG00000069812.11	HES2	-1.18151	3.72225	1	0.380766	3.72225	1	-1.73784	3.72225	0.013616	-2.89904	3.72225	0.000531576	-0.25942	3.72225	1	-0.580532	3.72225	1	-3.00607	3.72225	0.00502891	-3.32862	3.72225	0.000743458
ENSG00000172005.11	MAL	2.52323	0.394997	1	-0.471883	0.394997	1	-1.51617	0.394997	0.398281	-8.61685	0.394997	3.79717e-05	-0.0893391	0.394997	1	-1.21464	0.394997	0.727261	-4.65952	0.394997	0.0506879	-5.84776	0.394997	0.000764865
ENSG00000260469.3	INSYN1-AS1	-1.37642	1.71754	0.388674	-0.875046	1.71754	1	-1.66458	1.71754	0.0133296	-2.47655	1.71754	0.00127646	-1.12219	1.71754	1	-0.884728	1.71754	0.780485	-2.68137	1.71754	0.00761316	-3.1564	1.71754	0.000880091
ENSG00000100918.13	REC8	-0.744771	4.92801	1	0.0991989	4.92801	1	-0.204311	4.92801	1	-0.131256	4.92801	1	-4.38746	4.92801	1.18345e-05	-2.63825	4.92801	0.00651595	-2.99506	4.92801	0.00101938	-2.87144	4.92801	0.000897417
ENSG00000088543.15	C3orf18	2.00939	2.27209	2.63142e-05	1.97082	2.27209	5.61022e-06	1.72271	2.27209	1.43668e-05	1.92523	2.27209	1.66078e-05	1.44948	2.27209	0.355608	2.0479	2.27209	5.18708e-05	1.94218	2.27209	7.36695e-05	1.68042	2.27209	0.000952965
ENSG00000258590.5	NBEAP1	-0.168271	2.30963	1	-0.749539	2.30963	1	-2.25489	2.30963	0.000253963	-2.9628	2.30963	7.40242e-05	-0.556525	2.30963	1	-1.52846	2.30963	0.182161	-3.41283	2.30963	0.000805323	-2.86419	2.30963	0.00107906
ENSG00000175894.18	TSPEAR	-0.407826	4.48791	1	-3.63643	4.48791	0.00333312	-5.30537	4.48791	3.40905e-05	-5.96873	4.48791	0.000112799	-0.501274	4.48791	1	-5.37436	4.48791	0.00651595	-6.38522	4.48791	0.00406665	-6.28155	4.48791	0.00107906
ENSG00000101384.12	JAG1	-0.67934	5.90907	1	0.355537	5.90907	1	-1.76309	5.90907	0.00279609	-1.77446	5.90907	0.011786	-0.486757	5.90907	1	0.353425	5.90907	1	-2.33632	5.90907	0.00747645	-2.72917	5.90907	0.00121706
ENSG00000162733.19	DDR2	-3.65845	3.03377	4.79037e-05	-2.68603	3.03377	0.00672038	-2.75817	3.03377	0.000713991	-3.83186	3.03377	0.000125436	-3.06496	3.03377	0.0305917	-3.3164	3.03377	0.0218841	-2.68706	3.03377	0.0412478	-3.90857	3.03377	0.00121904
ENSG00000107521.19	HPS1	1.01195	3.47071	0.0552868	1.4387	3.47071	5.92051e-05	1.62726	3.47071	1.21957e-06	2.00222	3.47071	3.72964e-07	0.903197	3.47071	0.863778	0.91785	3.47071	0.267711	1.12073	3.47071	0.0418526	1.45671	3.47071	0.00121904
ENSG00000107147.13	KCNT1	-0.55423	1.245	1	-3.60455	1.245	0.000276759	-4.09134	1.245	0.000163272	-3.56664	1.245	0.00274444	-2.28924	1.245	1	-3.04727	1.245	0.047111	-2.94028	1.245	0.0742114	-5.44928	1.245	0.00123987
ENSG00000169946.14	ZFPM2	-1.33513	0.977876	1	-2.70858	0.977876	0.285553	-4.66674	0.977876	0.00261633	-5.11841	0.977876	0.00163919	-1.2898	0.977876	1	-7.65616	0.977876	0.109795	-4.5377	0.977876	0.0822676	-7.27845	0.977876	0.00185921
ENSG00000198010.12	DLGAP2	-2.76793	3.22778	0.0473057	-2.55679	3.22778	0.00618939	-3.2395	3.22778	0.000140156	-4.50389	3.22778	3.1744e-05	-3.19827	3.22778	0.239412	-4.22743	3.22778	0.00229871	-3.67301	3.22778	0.00647925	-3.83743	3.22778	0.00197515
ENSG00000093072.18	ADA2	-5.5615	2.30759	4.48977e-06	-4.37236	2.30759	1.71702e-05	-4.84202	2.30759	1.33488e-06	-7.65351	2.30759	5.58348e-07	-3.72262	2.30759	0.0171625	-2.80613	2.30759	0.0481604	-3.07632	2.30759	0.020054	-3.84389	2.30759	0.00197515
ENSG00000164393.8	ADGRF2	2.41371	-0.224047	1	-0.00343133	-0.224047	1	-0.606764	-0.224047	1	-4.7954	-0.224047	0.000567875	0.0200311	-0.224047	1	-3.29656	-0.224047	0.898429	-2.46623	-0.224047	0.305235	-5.16636	-0.224047	0.00217648
ENSG00000082397.17	EPB41L3	-0.0494354	8.2449	1	0.766959	8.2449	1	1.55408	8.2449	0.000287866	1.40117	8.2449	0.0082941	0.0946143	8.2449	1	1.32114	8.2449	0.0631854	1.8345	8.2449	0.000681639	1.71559	8.2449	0.00217734
ENSG00000188580.15	NKAIN2	0.21838	4.72889	1	0.621578	4.72889	1	1.13337	4.72889	0.0366349	1.76648	4.72889	0.000230358	0.359139	4.72889	1	0.704129	4.72889	0.892807	1.4599	4.72889	0.0135313	1.66827	4.72889	0.00225
ENSG00000144115.17	THNSL2	-1.40642	-0.463842	1	-3.4055	-0.463842	0.76633	-3.97872	-0.463842	0.233424	-2.94835	-0.463842	0.663381	0.458373	-0.463842	1	4.59099	-0.463842	0.0273341	4.05811	-0.463842	0.0135364	5.36725	-0.463842	0.00225
ENSG00000152784.16	PRDM8	0.361418	5.88672	1	-0.230031	5.88672	1	-1.43766	5.88672	0.0399499	-1.96339	5.88672	0.00613616	0.173338	5.88672	1	-0.956135	5.88672	0.66398	-1.72364	5.88672	0.0705748	-2.59132	5.88672	0.00225
ENSG00000106823.12	ECM2	-2.02244	-0.107069	1	-0.125253	-0.107069	1	-5.6984	-0.107069	0.000253963	-7.19935	-0.107069	0.000800938	-2.19315	-0.107069	1	-0.696784	-0.107069	1	-7.14344	-0.107069	0.0151285	-7.48157	-0.107069	0.00273022
ENSG00000185664.14	PMEL	-0.483072	5.95367	1	-0.121182	5.95367	1	-1.15725	5.95367	0.552271	-3.97544	5.95367	0.000645748	-1.12745	5.95367	1	-0.213872	5.95367	1	-1.95003	5.95367	0.233912	-4.17484	5.95367	0.00273022
ENSG00000129038.16	LOXL1	0.372286	6.82278	1	-0.392915	6.82278	1	-2.22264	6.82278	0.00182669	-2.79952	6.82278	0.00120446	0.281624	6.82278	1	-1.01475	6.82278	0.71381	-2.73763	6.82278	0.0120216	-3.11924	6.82278	0.00294768
ENSG00000233420.2	AC002069.2	-0.335254	0.291233	1	-0.397892	0.291233	1	0.296543	0.291233	1	1.55083	0.291233	0.0558723	0.243625	0.291233	1	-0.608695	0.291233	1	0.604006	0.291233	1	2.34394	0.291233	0.00294768
ENSG00000265485.7	LINC01915	-0.0907285	0.600525	1	-0.285581	0.600525	1	-3.17274	0.600525	1.43668e-05	-4.221	0.600525	9.41179e-05	0.285025	0.600525	1	-0.0582829	0.600525	1	-3.70746	0.600525	0.00158415	-3.59882	0.600525	0.00358523
ENSG00000133401.16	PDZD2	-0.921226	4.31408	1	-0.183082	4.31408	1	-2.39677	4.31408	1.43668e-05	-1.9873	4.31408	0.00288783	-0.359849	4.31408	1	-0.646717	4.31408	1	-2.38121	4.31408	0.00424359	-2.31367	4.31408	0.00358523
ENSG00000041982.16	TNC	-1.36696	7.94068	1	-0.660846	7.94068	1	-2.07472	7.94068	0.0519484	-5.67517	7.94068	2.71187e-05	-0.993716	7.94068	1	-0.507406	7.94068	1	-3.35375	7.94068	0.0291166	-4.41258	7.94068	0.00358523
ENSG00000148204.12	CRB2	-1.57083	3.73302	0.612349	-1.44499	3.73302	0.350109	-1.88322	3.73302	0.0285506	-3.8233	3.73302	0.000274452	-1.47438	3.73302	1	-1.25144	3.73302	0.600735	-2.27906	3.73302	0.0888961	-3.62216	3.73302	0.00358523
ENSG00000105464.3	GRIN2D	-0.223379	4.7709	1	-0.37905	4.7709	1	-2.02234	4.7709	0.022198	-3.34834	4.7709	0.00127758	0.388384	4.7709	1	-0.866734	4.7709	0.992976	-2.17529	4.7709	0.13547	-3.66309	4.7709	0.00358523
ENSG00000153294.12	ADGRF4	0.278167	-0.73551	1	-0.552227	-0.73551	1	-0.694683	-0.73551	1	-4.19417	-0.73551	0.00683268	0.457955	-0.73551	1	1.20195	-0.73551	1	-1.66465	-0.73551	0.914476	-7.9722	-0.73551	0.00358523
ENSG00000081189.16	MEF2C	0.0619756	6.19367	1	0.52807	6.19367	1	0.804867	6.19367	0.260858	1.41146	6.19367	0.000112799	0.0489731	6.19367	1	0.469404	6.19367	1	0.635029	6.19367	1	1.26677	6.19367	0.00358523
ENSG00000006756.16	ARSD	-2.59014	0.47503	1	-0.949129	0.47503	1	0.307178	0.47503	1	-0.141963	0.47503	1	-2.83386	0.47503	1	-7.88969	0.47503	0.00651595	-5.43144	0.47503	0.00930482	-4.98922	0.47503	0.00363674
ENSG00000227879.2	PSPC1P1	-2.20849	-0.360289	0.232833	-4.8348	-0.360289	0.000164627	-4.37383	-0.360289	0.00045244	-4.32303	-0.360289	0.00346094	-3.39011	-0.360289	0.27037	-4.36471	-0.360289	0.0218841	-7.00622	-0.360289	0.0109918	-6.99201	-0.360289	0.00363674
ENSG00000205086.8	C2orf91	-1.96276	-0.086418	1	-1.97139	-0.086418	0.279934	-4.69179	-0.086418	0.00473032	-3.65564	-0.086418	0.0139216	-1.26302	-0.086418	1	-3.17405	-0.086418	0.14864	-4.019	-0.086418	0.207494	-7.97667	-0.086418	0.00363674
ENSG00000181408.3	UTS2R	-2.13375	3.87134	1	0.91433	3.87134	1	-1.77623	3.87134	0.155552	-5.50925	3.87134	0.000230358	-0.770806	3.87134	1	-0.337189	3.87134	1	-4.04642	3.87134	0.0202168	-4.92288	3.87134	0.00372734
ENSG00000021826.17	CPS1	-0.120272	5.73819	1	-0.224888	5.73819	1	-0.575815	5.73819	1	-0.970647	5.73819	0.392825	-0.875477	5.73819	1	-0.922977	5.73819	0.646636	-1.44755	5.73819	0.131204	-2.21421	5.73819	0.00372734
ENSG00000143013.13	LMO4	-0.155861	4.66897	1	0.0900512	4.66897	1	-1.06871	4.66897	0.143474	-1.24882	4.66897	0.0693118	-0.0273164	4.66897	1	0.491414	4.66897	1	-1.79833	4.66897	0.0109918	-1.96509	4.66897	0.00435419
ENSG00000145147.20	SLIT2	-2.04679	3.4404	0.0492151	-1.45905	3.4404	0.253173	-3.9966	3.4404	2.84787e-07	-4.27634	3.4404	1.30201e-05	-0.972515	3.4404	1	-0.610038	3.4404	1	-2.86837	3.4404	0.00887242	-2.94873	3.4404	0.00457704
ENSG00000152402.11	GUCY1A2	-0.375513	6.16951	1	-1.00147	6.16951	0.94912	-1.96195	6.16951	0.014905	-2.51344	6.16951	0.0082941	-0.0548372	6.16951	1	-2.10766	6.16951	0.147875	-2.9756	6.16951	0.013874	-3.22595	6.16951	0.00457704
ENSG00000134594.5	RAB33A	-1.56618	2.10371	0.796105	-0.965783	2.10371	0.785892	-0.0613475	2.10371	1	-0.733874	2.10371	0.794894	-2.71048	2.10371	0.504102	-1.85098	2.10371	0.09208	-2.03033	2.10371	0.0301477	-2.34833	2.10371	0.00457704
ENSG00000226321.5	CROCC2	2.03689	0.289143	1	-3.07637	0.289143	0.0178395	-3.99037	0.289143	0.0192475	-6.14172	0.289143	0.00250959	-0.334074	0.289143	1	-3.82605	0.289143	0.0589166	-7.30958	0.289143	0.0599345	-8.27356	0.289143	0.00459562
ENSG00000162878.13	PKDCC	-0.188734	6.47747	1	-0.434508	6.47747	1	-0.927737	6.47747	0.329495	-1.45344	6.47747	0.0113543	-0.163182	6.47747	1	-0.998506	6.47747	0.413664	-1.15472	6.47747	0.200895	-1.78503	6.47747	0.00461704
ENSG00000188175.10	HEPACAM2	0.311177	3.12278	1	-1.0252	3.12278	1	-4.31179	3.12278	0.0124881	-7.66773	3.12278	0.00246763	0.18992	3.12278	1	-1.84829	3.12278	0.72884	-5.76689	3.12278	0.0722631	-11.8894	3.12278	0.00476672
ENSG00000148841.17	ITPRIP	0.157344	4.91819	1	0.0362821	4.91819	1	-1.08047	4.91819	0.202733	-2.2757	4.91819	0.00027711	0.146599	4.91819	1	-0.143265	4.91819	1	-1.07783	4.91819	0.438733	-2.09193	4.91819	0.00495103
ENSG00000114480.13	GBE1	0.121555	4.91738	1	-0.174602	4.91738	1	-0.158914	4.91738	1	-1.9287	4.91738	0.0025259	0.0425157	4.91738	1	-0.266124	4.91738	1	-0.341595	4.91738	1	-2.0952	4.91738	0.0049897
ENSG00000101417.12	PXMP4	0.726504	2.80097	1	1.05288	2.80097	0.190644	1.49624	2.80097	0.000458656	1.60705	2.80097	0.00105342	0.860954	2.80097	1	0.90545	2.80097	0.465776	1.41519	2.80097	0.0188841	1.54525	2.80097	0.00509675
ENSG00000204889.10	KRT40	-3.67524	5.58478	0.0557588	-7.81941	5.58478	0.000650559	-6.89741	5.58478	0.00112103	-13.6455	5.58478	0.000598195	-5.75018	5.58478	0.0795349	-13.3897	5.58478	0.0165089	-12.2305	5.58478	0.027352	-13.498	5.58478	0.00509675
ENSG00000211899.10	IGHM	1.06685	2.1209	1	-1.77084	2.1209	0.60972	-5.35362	2.1209	0.00112103	-6.30969	2.1209	0.00169208	0.960541	2.1209	1	-4.76349	2.1209	0.071186	-9.27935	2.1209	0.028917	-7.97398	2.1209	0.00509675
ENSG00000275088.1	AC026469.1	0.265106	-0.644613	1	-1.16177	-0.644613	0.902632	-3.87449	-0.644613	0.0128308	-4.90356	-0.644613	0.00481152	-2.41119	-0.644613	1	-2.22039	-0.644613	0.248274	-3.59849	-0.644613	0.19955	-7.02903	-0.644613	0.00509675
ENSG00000038295.8	TLL1	-0.223394	3.40116	1	-1.46868	3.40116	0.451349	0.568645	3.40116	1	1.89052	3.40116	0.0181545	-0.00987502	3.40116	1	-1.31841	3.40116	0.625698	1.11377	3.40116	0.644737	2.37714	3.40116	0.00509675
ENSG00000287693.1	AC091691.3	0.0511799	-0.228163	1	1.1057	-0.228163	0.982771	0.103633	-0.228163	1	-4.5865	-0.228163	0.00339937	0.0175926	-0.228163	1	1.64478	-0.228163	0.368808	-0.736903	-0.228163	1	-7.1443	-0.228163	0.00509675
ENSG00000231991.4	ANXA2P2	-1.10079	2.02439	1	0.285922	2.02439	1	1.73947	2.02439	0.191988	1.89267	2.02439	0.171414	-6.49208	2.02439	0.656274	-8.14189	2.02439	0.0492895	-8.97634	2.02439	0.0114905	-8.82064	2.02439	0.0054914
ENSG00000147408.14	CSGALNACT1	-0.422248	5.55891	1	-0.305827	5.55891	1	-2.98718	5.55891	7.25946e-05	-2.95872	5.55891	0.00138266	-0.224469	5.55891	1	-1.14713	5.55891	0.61205	-3.38974	5.55891	0.00406665	-2.98828	5.55891	0.00561906
ENSG00000177189.14	RPS6KA3	-0.0788106	5.88492	1	-0.00964036	5.88492	1	0.806168	5.88492	0.714436	0.692586	5.88492	0.795737	0.0466154	5.88492	1	0.0192221	5.88492	1	1.55905	5.88492	0.0135313	1.6704	5.88492	0.00572056
ENSG00000187848.15	P2RX2	0.054935	2.77792	1	-0.435514	2.77792	1	-4.0583	2.77792	0.00222036	-4.75645	2.77792	0.00340171	-0.275438	2.77792	1	-1.29219	2.77792	0.787233	-7.0296	2.77792	0.0145285	-5.43459	2.77792	0.00589082
ENSG00000282142.2	AC245187.2	-0.701131	4.41642	1	0.224448	4.41642	1	-0.0448684	4.41642	1	-1.20659	4.41642	0.155465	-0.823678	4.41642	1	0.268228	4.41642	1	-1.07631	4.41642	0.493245	-2.20914	4.41642	0.00620354
ENSG00000215068.8	AC025171.2	-7.4945	-0.525377	0.000224336	-2.6788	-0.525377	0.158458	-4.50478	-0.525377	0.00353217	-4.50822	-0.525377	0.00579548	-7.64143	-0.525377	0.0151612	-6.85647	-0.525377	0.0468061	-6.67806	-0.525377	0.0416092	-7.228	-0.525377	0.00649958
ENSG00000113504.21	SLC12A7	0.207333	4.84763	1	-0.926376	4.84763	1	-1.35192	4.84763	0.304412	-2.9244	4.84763	0.00367017	-0.172591	4.84763	1	-1.5445	4.84763	0.46894	-1.32007	4.84763	0.6668	-3.4023	4.84763	0.00649958
ENSG00000285534.1	AL163541.1	-1.83872	0.658773	0.476054	-1.92857	0.658773	0.0901524	-2.40079	0.658773	0.00313557	-3.6525	0.658773	0.000163188	-1.9075	0.658773	1	-3.61919	0.658773	0.017399	-4.11691	0.658773	0.00442578	-2.95305	0.658773	0.00697271
ENSG00000179219.5	LINC00311	-0.00689689	0.866376	1	-0.120025	0.866376	1	-2.82061	0.866376	0.00276355	-3.34476	0.866376	0.00732869	0.451397	0.866376	1	-1.66333	0.866376	0.359637	-4.38345	0.866376	0.0180519	-4.25375	0.866376	0.00697271
ENSG00000173826.14	KCNH6	0.141305	2.27622	1	-0.694101	2.27622	1	-3.28464	2.27622	0.000302092	-2.21806	2.27622	0.0318002	-0.190366	2.27622	1	-1.2913	2.27622	0.465776	-3.1211	2.27622	0.0203614	-3.37093	2.27622	0.00697271
ENSG00000287787.1	AC092275.1	0.637486	1.29373	1	-0.506356	1.29373	1	-2.84448	1.29373	0.006504	-3.975	1.29373	0.00330553	0.80787	1.29373	1	-1.99558	1.29373	0.267711	-4.69582	1.29373	0.022618	-4.52315	1.29373	0.00697271
ENSG00000237989.1	LINC01679	0.0299956	2.18652	1	-1.46211	2.18652	0.76633	-2.80941	2.18652	0.0446228	-4.9495	2.18652	0.000645114	-0.285333	2.18652	1	-2.22068	2.18652	0.383707	-5.42354	2.18652	0.0393226	-4.57047	2.18652	0.00697271
ENSG00000101198.15	NKAIN4	-0.110228	5.60413	1	0.0344306	5.60413	1	-1.50671	5.60413	0.0471719	-2.55679	5.60413	0.0014928	-0.626132	5.60413	1	-0.212513	5.60413	1	-1.79206	5.60413	0.09702	-2.58674	5.60413	0.00697271
ENSG00000171346.16	KRT15	0.0787987	-0.524301	1	-3.02137	-0.524301	0.23596	-4.57192	-0.524301	0.0811949	-8.8696	-0.524301	0.00185	-0.25988	-0.524301	1	-5.02927	-0.524301	0.167858	-6.40891	-0.524301	0.204049	-8.96594	-0.524301	0.00697271
ENSG00000094796.5	KRT31	-0.96565	1.01497	1	-3.03169	1.01497	0.260398	-5.89516	1.01497	0.0439609	-10.5346	1.01497	0.000764112	-1.05194	1.01497	1	-4.44564	1.01497	0.231449	-5.12971	1.01497	0.308671	-8.31429	1.01497	0.00697271
ENSG00000170961.7	HAS2	-1.40816	-1.26127	1	-2.27285	-1.26127	1	-2.04672	-1.26127	0.745714	-2.20846	-1.26127	0.211608	-2.02314	-1.26127	1	-4.76586	-1.26127	0.498437	-5.27988	-1.26127	0.361617	-7.53673	-1.26127	0.00697271
ENSG00000227432.1	ASIC4-AS1	-1.53738	-0.838635	1	-1.11076	-0.838635	0.957833	-2.27877	-0.838635	0.0993925	-6.49982	-0.838635	0.00185	-1.71768	-0.838635	1	-2.44281	-0.838635	0.210886	-1.50297	-0.838635	0.83512	-6.62572	-0.838635	0.00697271
ENSG00000007516.14	BAIAP3	0.407692	3.24048	1	-0.223336	3.24048	1	-0.743058	3.24048	1	-1.87239	3.24048	0.00259905	0.024306	3.24048	1	-0.572949	3.24048	1	-1.09395	3.24048	0.422266	-1.94154	3.24048	0.00803951
ENSG00000177359.20	AC024940.2	-0.806393	2.18646	1	-1.14406	2.18645	1	-2.12377	2.18645	0.092547	-4.22994	2.18645	0.000764112	-0.955669	2.18645	1	-1.72975	2.18645	0.567178	-1.62233	2.18645	0.69148	-3.87149	2.18645	0.00874669
ENSG00000187045.18	TMPRSS6	0.100883	0.277792	1	-1.07117	0.277792	1	-5.21894	0.277792	0.0124902	-6.7127	0.277792	0.0036249	-0.301379	0.277792	1	-1.21335	0.277792	0.995779	-7.73769	0.277792	0.0728494	-8.7539	0.277792	0.00903282
ENSG00000288075.1	AC108519.1	-0.756336	1.12845	1	0.315688	1.12846	1	-0.629316	1.12846	1	-1.48808	1.12846	0.0555339	-0.418407	1.12846	1	-0.171706	1.12846	1	-1.12266	1.12846	0.506725	-2.24629	1.12846	0.00903282
ENSG00000278626.1	AC023310.4	-0.929712	-0.0672366	1	-0.922228	-0.0672366	1	-2.16962	-0.0672366	0.0934679	-4.27661	-0.0672366	0.0025259	-2.26607	-0.0672366	1	-2.30496	-0.0672366	0.211847	-2.01846	-0.0672366	0.487982	-4.45843	-0.0672366	0.00907202
ENSG00000196859.8	KRT39	-3.34565	-0.765526	0.13582	-5.9765	-0.765526	0.000442821	-6.06395	-0.765526	0.00277463	-7.10168	-0.765526	0.00185	-5.72458	-0.765526	0.230299	-7.64499	-0.765526	0.0120982	-6.23447	-0.765526	0.0631117	-7.02437	-0.765526	0.00907523
ENSG00000203685.10	STUM	-0.838241	4.1108	1	-0.000142365	4.1108	1	-1.47134	4.1108	0.084226	-2.70613	4.1108	0.00169208	-0.49462	4.1108	1	-0.395472	4.1108	1	-2.0921	4.1108	0.0658918	-2.62841	4.1108	0.0091116
ENSG00000160472.5	TMEM190	0.203096	-0.313647	1	-1.8505	-0.313647	0.13151	-3.34947	-0.313647	0.0133615	-4.36336	-0.313647	0.000972335	-1.15723	-0.313647	1	-1.81639	-0.313647	0.315418	-1.09045	-0.313647	1	-4.29309	-0.313647	0.00920503
ENSG00000092758.18	COL9A3	-0.322984	3.31149	1	-0.225844	3.31149	1	-2.56908	3.31149	0.0279013	-3.60481	3.31149	0.00703537	-0.601351	3.31149	1	-0.95412	3.31149	1	-3.08156	3.31149	0.125366	-4.17949	3.31149	0.00930715
ENSG00000130635.16	COL5A1	-0.263461	3.62796	1	-1.97494	3.62796	0.221979	-2.7948	3.62796	0.00775956	-3.99965	3.62796	0.00120446	-0.137904	3.62796	1	-1.89332	3.62796	0.404209	-2.45019	3.62796	0.195717	-3.83641	3.62796	0.00950415
ENSG00000151062.15	CACNA2D4	-1.01548	1.15597	1	-0.822534	1.15597	1	-2.57353	1.15597	0.0551745	-5.37819	1.15597	0.00339937	-2.71588	1.15597	1	-1.57363	1.15597	0.767987	-4.19796	1.15597	0.0888961	-6.69073	1.15597	0.00965386
ENSG00000100311.17	PDGFB	-2.19926	2.34428	1	-1.13063	2.34428	0.843397	-3.21212	2.34428	0.000874029	-2.80284	2.34428	0.0125333	-1.11849	2.34428	1	-2.25329	2.34428	0.177952	-3.36746	2.34428	0.0307138	-3.45916	2.34428	0.00966247
ENSG00000107736.21	CDH23	0.341694	4.92683	1	0.323227	4.92683	1	-1.83925	4.92683	0.152702	-3.48629	4.92683	0.00855979	-0.124497	4.92683	1	-0.982866	4.92683	0.953082	-2.7394	4.92683	0.13547	-4.284	4.92683	0.00966247
ENSG00000185215.10	TNFAIP2	-0.561413	3.27319	1	-3.65697	3.27319	1.27675e-05	-2.21225	3.27319	0.00314488	-3.07212	3.27319	0.000565324	-0.166278	3.27319	1	-2.67802	3.27319	0.02571	-2.6932	3.27319	0.020054	-2.72988	3.27319	0.00973381
ENSG00000282160.1	AF067845.5	-2.20992	-0.95816	1	-3.52316	-0.958159	0.0223446	-4.45338	-0.958159	0.00451734	-7.01083	-0.958159	0.00229662	-2.31628	-0.958159	1	-7.20033	-0.958159	0.0273341	-3.37671	-0.958159	0.15483	-7.01556	-0.958159	0.00983393
ENSG00000139178.11	C1RL	-0.587374	1.0996	1	-0.70544	1.0996	1	-1.43954	1.0996	0.161529	-2.70585	1.0996	0.00309153	-2.31282	1.0996	1	-1.9417	1.0996	0.297394	-2.77399	1.0996	0.0366223	-2.74698	1.0996	0.0102079
ENSG00000256925.3	ADGRA1-AS1	0.225475	1.00993	1	-4.50175	1.00993	0.00982574	-6.02301	1.00993	0.00744518	-9.25045	1.00993	0.0032104	0.197549	1.00993	1	-6.66815	1.00993	0.0369942	-8.18473	1.00993	0.0879986	-9.4362	1.00993	0.0103606
ENSG00000152785.7	BMP3	-1.30259	1.76757	1	-0.267197	1.76757	1	-3.46066	1.76757	0.000793661	-4.66635	1.76757	0.00173771	-0.354537	1.76757	1	-0.382415	1.76757	1	-4.5331	1.76757	0.0114905	-4.70573	1.76757	0.0104048
ENSG00000281961.1	AF067845.4	-3.50002	-0.591325	1	-3.75624	-0.591326	0.00990478	-5.13231	-0.591326	0.000401798	-7.24817	-0.591326	0.00105342	-3.53602	-0.591326	1	-4.12106	-0.591326	0.067039	-7.31456	-0.591326	0.0149095	-5.13242	-0.591326	0.0104048
ENSG00000157404.16	KIT	0.0769566	3.16064	1	0.360681	3.16064	1	-0.892893	3.16064	0.796624	-1.23727	3.16064	0.234141	-0.980718	3.16064	1	-0.00225991	3.16064	1	-1.80069	3.16064	0.0888961	-2.43131	3.16064	0.0105729
ENSG00000131149.19	GSE1	0.164729	8.42057	1	0.418574	8.42057	1	-0.757397	8.42057	0.992596	-1.87693	8.42057	0.00138266	0.27048	8.42057	1	0.0890076	8.42057	1	-1.03927	8.42057	0.430202	-1.76934	8.42057	0.0113035
ENSG00000283071.1	LBHD2	-0.0125942	-0.345956	1	-3.86107	-0.345956	0.0223446	-5.2199	-0.345956	0.00412254	-6.59755	-0.345956	0.00260681	0.0539856	-0.345956	1	-7.93145	-0.345956	0.0369942	-4.08047	-0.345956	0.13547	-8.07538	-0.345956	0.0113363
ENSG00000246662.6	LINC00535	0.217663	2.08174	1	-0.415386	2.08174	1	-2.00806	2.08174	0.000679784	-1.9798	2.08174	0.0077352	-0.508072	2.08174	1	-1.09297	2.08174	0.547885	-2.59861	2.08174	0.00511408	-2.22939	2.08174	0.0117305
ENSG00000188153.14	COL4A5	-11.0456	2.66773	0.00347421	-10.2371	2.66773	0.00911179	-9.64641	2.66773	0.00500226	-11.2671	2.66773	0.00349584	-11.2672	2.66773	0.0475537	-10.5835	2.66773	0.057774	-9.90501	2.66773	0.0591776	-11.4403	2.66773	0.0117305
ENSG00000205436.7	EXOC3L4	-0.335735	1.77419	1	-3.93643	1.77419	0.000160133	-4.63963	1.77419	7.97773e-05	-5.05117	1.77419	0.000291039	-0.178691	1.77419	1	-3.81804	1.77419	0.0163073	-4.93933	1.77419	0.00887242	-3.94643	1.77419	0.0119832
ENSG00000161640.15	SIGLEC11	0.131394	-0.162063	1	-2.05053	-0.162063	0.0808084	-3.3221	-0.162063	0.00759251	-4.45218	-0.162063	0.0115989	-0.171027	-0.162063	1	-3.89321	-0.162063	0.0118722	-4.4661	-0.162063	0.0416092	-6.5492	-0.162063	0.0121915
ENSG00000167601.12	AXL	-2.17928	0.203806	0.119512	-3.25485	0.203806	0.218546	-2.73156	0.203806	0.033318	-3.68903	0.203806	0.00546475	-3.8801	0.203806	0.05822	-6.02625	0.203806	0.200584	-3.1701	0.203806	0.194861	-4.29176	0.203806	0.0122673
ENSG00000238002.3	NPAP1P6	-0.13458	-1.05579	1	0.25187	-1.05579	1	1.47763	-1.05579	0.497097	2.74542	-1.05579	0.0747966	-0.444366	-1.05579	1	0.508926	-1.05579	1	1.58186	-1.05579	0.606449	3.79294	-1.05579	0.0123255
ENSG00000203995.10	ZYG11A	-0.994822	2.27987	1	-0.914372	2.27987	1	0.683404	2.27987	1	0.978586	2.27987	0.547709	-0.634085	2.27987	1	-0.695194	2.27987	1	0.100634	2.27987	1	2.12099	2.27987	0.0124979
ENSG00000196724.12	ZNF418	1.15979	2.9283	1	1.30893	2.9283	0.3816	1.48944	2.9283	0.0855822	2.69588	2.9283	0.000803192	0.805667	2.9283	1	1.01361	2.9283	0.691867	1.64039	2.9283	0.13547	2.26546	2.9283	0.0125089
ENSG00000139890.10	REM2	0.197295	3.83494	1	-0.25762	3.83494	1	-1.30424	3.83494	0.0601688	-1.23945	3.83494	0.123635	-0.278644	3.83494	1	-0.826249	3.83494	0.784288	-2.03447	3.83494	0.0147279	-1.92626	3.83494	0.0130157
ENSG00000173762.8	CD7	1.70863	1.43822	1	-1.2432	1.43822	0.662947	-4.15722	1.43822	0.000793661	-5.1075	1.43822	0.00340171	-0.273667	1.43822	1	-2.07943	1.43822	0.231449	-4.55604	1.43822	0.0235576	-4.92311	1.43822	0.0130157
ENSG00000105251.11	SHD	-0.235996	3.09391	1	0.329352	3.09391	1	-1.51101	3.09391	0.145389	-2.31066	3.09391	0.0197708	-2.70972	3.09391	1	-0.720215	3.09391	1	-1.69262	3.09391	0.321072	-2.8757	3.09391	0.0130157
ENSG00000100065.15	CARD10	-0.788424	1.48723	1	-0.548534	1.48723	1	-1.52914	1.48723	0.0816454	-1.99201	1.48723	0.0134	-0.636396	1.48723	1	-1.49096	1.48723	0.245284	-2.3896	1.48723	0.0557348	-2.41845	1.48723	0.0135275
ENSG00000187175.5	KRTAP12-1	-0.807756	0.148345	1	-2.41409	0.148345	0.210088	-3.38011	0.148345	0.0580436	-4.73402	0.148345	0.0119436	-1.2196	0.148345	1	-4.16446	0.148345	0.0860987	-7.19551	0.148345	0.0777143	-7.91245	0.148345	0.0135275
ENSG00000147117.8	ZNF157	-6.52668	-0.284388	0.00394205	-6.98403	-0.284388	0.00138274	-4.45167	-0.284388	0.000394568	-8.39758	-0.284388	9.63454e-05	-3.44032	-0.284388	0.41888	-6.85546	-0.284388	0.0389513	-4.28451	-0.284388	0.0301693	-3.81605	-0.284388	0.0136647
ENSG00000273540.4	AGBL1	-1.69973	1.56368	1	-3.77114	1.56368	0.0434824	-4.65408	1.56368	0.00759871	-8.10869	1.56368	0.00224761	-3.02395	1.56368	1	-4.74347	1.56368	0.124463	-5.32516	1.56368	0.0910688	-7.6967	1.56368	0.014143
ENSG00000173482.16	PTPRM	-3.93087	1.87427	0.0605074	-4.57707	1.87427	0.000175999	-3.40441	1.87427	4.98407e-05	-2.82402	1.87427	0.00256599	-4.00032	1.87427	0.520599	-4.55591	1.87427	0.017399	-2.52741	1.87427	0.0540345	-2.82346	1.87427	0.0143209
ENSG00000182718.17	ANXA2	-0.0730023	3.51354	1	0.489663	3.51354	1	1.4304	3.51354	0.666096	1.91538	3.51354	0.284529	-5.2792	3.51354	1	-6.31662	3.51354	0.071186	-6.65775	3.51354	0.0194227	-5.89906	3.51354	0.0144763
ENSG00000181722.16	ZBTB20	-1.97983	2.9473	0.104015	-1.51692	2.9473	0.11795	-2.06632	2.9473	0.000659262	-4.32323	2.9473	3.72964e-07	-1.86007	2.9473	0.816938	-0.873854	2.9473	0.797142	-1.55674	2.9473	0.148669	-2.1155	2.9473	0.0145584
ENSG00000159674.12	SPON2	-0.0272053	5.73371	1	-0.60107	5.73371	1	-2.29863	5.73371	0.0109441	-2.86781	5.73371	0.00886275	-0.0283093	5.73371	1	-1.28971	5.73371	0.652719	-2.76779	5.73371	0.0498185	-3.19342	5.73371	0.0147691
ENSG00000184368.16	MAP7D2	0.556746	4.38118	1	0.880189	4.38118	0.64242	0.704274	4.38118	1	1.2453	4.38118	0.0252439	0.91918	4.38118	1	1.49107	4.38118	0.02571	1.00483	4.38118	0.291411	1.42565	4.38118	0.0147743
ENSG00000272449.2	AL139246.5	0.377008	0.545048	1	-1.22605	0.545048	0.590872	-1.78839	0.545048	0.113988	-2.86551	0.545048	0.00827601	0.511664	0.545048	1	-3.264	0.545048	0.0235989	-3.63499	0.545048	0.0556248	-3.132	0.545048	0.0148507
ENSG00000259964.7	THSD4-AS1	-0.105383	2.06635	1	1.04941	2.06635	0.416189	0.744833	2.06635	1	1.50667	2.06635	0.0210826	-0.233759	2.06635	1	1.16594	2.06635	0.279797	1.41447	2.06635	0.0722631	1.70207	2.06635	0.0148823
ENSG00000184497.13	TMEM255B	-0.209759	1.53311	1	-1.17473	1.53311	0.646685	-2.68638	1.53311	0.00385039	-2.80626	1.53311	0.0160307	0.146204	1.53311	1	-1.995	1.53311	0.187703	-3.71121	1.53311	0.0221974	-3.37411	1.53311	0.0158024
ENSG00000127329.15	PTPRB	-1.51682	3.83116	1	-1.39887	3.83116	1	2.39617	3.83116	0.01135	2.31198	3.83116	0.028044	-1.63969	3.83116	1	2.08924	3.83116	0.797874	3.4113	3.83116	0.00337404	2.74835	3.83116	0.0158973
ENSG00000152818.18	UTRN	-1.68044	2.63092	1	-1.33378	2.63092	1	-1.26787	2.63092	0.942138	-1.43385	2.63092	0.629452	-5.70743	2.63092	0.0174254	-4.42873	2.63092	0.0626569	-2.90094	2.63092	0.286492	-5.14241	2.63092	0.0159412
ENSG00000101144.13	BMP7	-0.141537	4.57908	1	-1.86559	4.57908	0.0852144	-0.230563	4.57908	1	0.725463	4.57908	0.964161	-0.0201487	4.57908	1	-1.68751	4.57908	0.28569	-0.685311	4.57908	1	2.35352	4.57908	0.0161771
ENSG00000196345.13	ZKSCAN7	0.896323	4.18322	1	1.0468	4.18322	0.600817	1.5151	4.18322	0.0295429	1.19763	4.18322	0.216393	1.22294	4.18322	1	1.31696	4.18322	0.267711	1.84479	4.18322	0.0263931	1.95415	4.18322	0.0162617
ENSG00000181396.13	OGFOD3	0.204505	5.54062	1	-0.428194	5.54062	1	-1.11762	5.54062	0.100121	-1.52683	5.54062	0.0104442	0.227217	5.54062	1	-1.35171	5.54062	0.138176	-1.37367	5.54062	0.0888961	-1.64473	5.54062	0.0162617
ENSG00000006059.4	KRT33A	-1.86094	-0.351197	1	-3.06395	-0.351197	0.23596	-6.44842	-0.351197	0.0278819	-8.1916	-0.351197	0.00536918	-5.37026	-0.351197	1	-4.33852	-0.351197	0.231641	-6.67305	-0.351197	0.230128	-8.40032	-0.351197	0.0162617
ENSG00000153208.17	MERTK	-0.198096	2.13234	1	0.705323	2.13234	1	-0.506051	2.13234	1	-1.04112	2.13234	0.327673	-0.300335	2.13234	1	0.754113	2.13234	0.867606	-1.53457	2.13234	0.13547	-2.01418	2.13234	0.0162711
ENSG00000101438.4	SLC32A1	0.268855	-0.626157	1	0.134574	-0.626157	1	-4.34217	-0.626157	0.118441	-5.01459	-0.626157	0.013217	-1.67997	-0.626157	1	-3.2826	-0.626157	0.66357	-6.0985	-0.626157	0.321103	-5.50281	-0.626157	0.0166988
ENSG00000259803.7	SLC22A31	-0.612473	2.87416	1	-1.59597	2.87416	0.184797	-1.55672	2.87416	0.0855822	-2.37984	2.87416	0.0112147	-0.11637	2.87416	1	-1.0066	2.87416	0.765323	-1.43408	2.87416	0.424582	-2.73949	2.87416	0.0166988
ENSG00000197565.16	COL4A6	-6.30605	-0.524783	0.104618	-6.35097	-0.524783	0.104188	-4.93956	-0.524783	0.0526741	-6.16124	-0.524783	0.0104442	-6.40349	-0.524783	0.725287	-6.54559	-0.524783	0.245875	-6.45999	-0.524783	0.252437	-8.23728	-0.524783	0.0167646
ENSG00000165028.12	NIPSNAP3B	0.169465	3.26186	1	0.640952	3.26186	1	1.02361	3.26186	0.264924	0.597232	3.26186	1	0.710054	3.26186	1	1.22034	3.26186	0.25099	1.51741	3.26186	0.0406498	1.64019	3.26186	0.0167991
ENSG00000101680.15	LAMA1	-6.33755	3.54047	1.11186e-09	-2.31436	3.54047	0.0128177	-2.32916	3.54047	0.000793661	-1.69174	3.54047	0.0666432	-4.82188	3.54047	1.59062e-05	-2.0683	3.54047	0.173744	-3.50303	3.54047	0.00279217	-2.53464	3.54047	0.0168488
ENSG00000253301.6	LINC01606	0.56123	0.716072	1	1.4429	0.716072	1	1.71935	0.716072	0.162683	1.36417	0.716072	0.598015	0.972735	0.716072	1	1.68636	0.716072	0.67572	2.7687	0.716072	0.0225513	3.12478	0.716072	0.0168488
ENSG00000107611.16	CUBN	-0.169227	3.85647	1	-0.100075	3.85647	1	1.49051	3.85647	0.0546098	0.904827	3.85647	0.601186	0.240775	3.85647	1	0.332836	3.85647	1	1.91775	3.85647	0.0301693	2.04592	3.85647	0.0168488
ENSG00000187116.14	LILRA5	0.21442	-0.261764	1	-2.05273	-0.261764	0.17874	-3.87956	-0.261764	0.0193569	-5.14595	-0.261764	0.0114849	0.147255	-0.261764	1	-3.70689	-0.261764	0.0589166	-6.60613	-0.261764	0.0728494	-7.10741	-0.261764	0.0168488
ENSG00000180229.12	HERC2P3	-0.515441	5.37349	1	-0.284941	5.37349	1	-0.478874	5.37349	1	-1.45858	5.37349	0.0113236	-0.469751	5.37349	1	-0.747435	5.37349	0.82685	-0.749957	5.37349	0.927289	-1.56897	5.37349	0.0170728
ENSG00000106003.13	LFNG	0.126349	6.82796	1	-0.950528	6.82796	1	-3.88698	6.82796	0.009434	-4.10061	6.82796	0.0244245	-0.042476	6.82796	1	-2.21573	6.82796	0.579932	-5.05899	6.82796	0.0470431	-5.66567	6.82796	0.0172417
ENSG00000112280.16	COL9A1	-0.382893	2.79853	1	-1.72467	2.79853	0.172012	-2.5227	2.79853	0.00374041	-3.12731	2.79853	0.00232233	-0.144462	2.79853	1	-2.93856	2.79853	0.0389513	-3.34375	2.79853	0.01591	-2.88901	2.79853	0.0172462
ENSG00000168631.13	MUCL3	0.0636242	1.82259	1	-1.66069	1.82259	0.40212	-4.1719	1.82259	0.0115516	-7.82902	1.82259	0.00516551	-0.0412416	1.82259	1	-2.27155	1.82259	0.245875	-5.08824	1.82259	0.115374	-7.97105	1.82259	0.0172462
ENSG00000158234.12	FAIM	1.09733	2.83304	0.321196	1.79356	2.83304	0.000438496	1.56891	2.83304	0.00268741	2.12973	2.83304	0.000213719	0.734109	2.83304	1	1.23662	2.83304	0.192808	1.14643	2.83304	0.252437	1.63445	2.83304	0.0172462
ENSG00000141753.7	IGFBP4	-0.825379	5.36478	1	-0.954448	5.36478	1	-2.89658	5.36478	0.00343083	-3.22148	5.36478	0.0065948	-0.250079	5.36478	1	-1.67153	5.36478	0.494211	-3.64504	5.36478	0.022618	-3.37947	5.36478	0.0178948
ENSG00000260578.1	AC110597.1	-1.2896	0.663146	1	-1.44497	0.663146	0.806418	-3.5378	0.663146	0.00939403	-2.66218	0.663146	0.0718347	-0.132303	0.663146	1	-2.29399	0.663146	0.408509	-3.71428	0.663146	0.12121	-4.41065	0.663146	0.0178948
ENSG00000182759.4	MAFA	0.0721772	4.00666	1	-1.49392	4.00666	0.568296	-3.80081	4.00666	0.000706052	-3.19721	4.00666	0.013376	0.687827	4.00666	1	-2.48627	4.00666	0.20322	-4.54835	4.00666	0.0202915	-3.70897	4.00666	0.018889
ENSG00000136698.10	CFC1	0.159864	0.497568	1	-0.145028	0.497568	1	-2.28239	0.497568	0.114538	-4.83283	0.497568	0.0082941	-0.19487	0.497568	1	-1.95287	0.497568	0.404749	-3.21717	0.497568	0.18935	-4.77716	0.497568	0.018889
ENSG00000169756.16	LIMS1	0.0425622	5.14166	1	0.0166186	5.14166	1	0.79191	5.14166	0.133217	0.867772	5.14166	0.0578872	0.0873743	5.14166	1	0.200593	5.14166	1	1.11528	5.14166	0.00406665	0.995502	5.14166	0.0190263
ENSG00000261150.3	EPPK1	-0.0516106	3.05673	1	-0.885697	3.05673	1	-1.38819	3.05673	0.13048	-2.12108	3.05673	0.0134	-0.0702389	3.05673	1	-0.809432	3.05673	0.937893	-1.87274	3.05673	0.135821	-2.41067	3.05673	0.0190263
ENSG00000179403.12	VWA1	0.0102807	4.44231	1	0.233558	4.44231	1	-0.996561	4.44231	0.423484	-1.9143	4.44231	0.00433884	0.152178	4.44231	1	-0.173536	4.44231	1	-1.18902	4.44231	0.396378	-1.89932	4.44231	0.0190263
ENSG00000237321.1	AL354936.1	1.12634	1.9543	1	0.355641	1.9543	1	1.08877	1.9543	0.478093	2.03078	1.9543	0.0161162	1.63295	1.9543	1	0.933078	1.9543	0.994225	1.66027	1.9543	0.136781	2.15863	1.9543	0.0209595
ENSG00000287602.1	AC100808.1	-2.48002	-0.758471	0.352869	-4.06922	-0.75847	0.237944	-3.89879	-0.75847	0.155115	-7.41256	-0.75847	0.0041042	-4.0283	-0.75847	0.414046	-3.1538	-0.75847	0.582636	-5.39006	-0.75847	0.409349	-7.31734	-0.75847	0.0217062
ENSG00000149527.18	PLCH2	1.52606	6.43236	1	-1.06678	6.43236	1	-3.21083	6.43236	0.00959168	-3.35204	6.43236	0.0288665	0.692874	6.43236	1	-2.69853	6.43236	0.254522	-4.15862	6.43236	0.0468854	-4.28168	6.43236	0.0222768
ENSG00000261801.6	LOXL1-AS1	0.162822	4.37791	1	0.129977	4.37791	1	-1.15524	4.37791	0.139581	-1.47026	4.37791	0.0340834	0.189077	4.37791	1	-0.0637932	4.37791	1	-1.37294	4.37791	0.169695	-1.78534	4.37791	0.0222768
ENSG00000105825.14	TFPI2	-2.2663	0.982182	1	-3.86269	0.982182	0.305714	-8.65529	0.982182	0.00760218	-10.094	0.982182	0.00465265	1.40687	0.982182	1	-6.25997	0.982182	0.231449	-5.70646	0.982182	0.1703	-6.54995	0.982182	0.0223238
ENSG00000137078.9	SIT1	1.73166	0.273784	1	-0.252279	0.273784	1	-2.25508	0.273784	0.0811949	-4.8422	0.273784	0.00145532	2.14371	0.273784	1	-0.915513	0.273784	1	-2.22401	0.273784	0.388361	-3.60586	0.273784	0.0223671
ENSG00000114251.14	WNT5A	-6.23345	-0.702216	0.0178733	-6.38815	-0.702216	0.015612	-3.12858	-0.702216	0.0644316	-3.56279	-0.702216	0.023236	-3.33977	-0.702216	0.855485	-6.59166	-0.702216	0.107864	-2.13951	-0.702216	0.620893	-4.64525	-0.702216	0.0232487
ENSG00000269918.1	AF131215.6	0.232924	3.11821	1	0.563508	3.11821	1	0.656576	3.11821	1	1.2758	3.11821	0.0494657	0.26446	3.11821	1	0.466883	3.11821	1	0.836961	3.11821	0.745083	1.52156	3.11821	0.0232487
ENSG00000106538.10	RARRES2	-0.746155	0.399697	1	1.05977	0.399697	1	0.802286	0.399697	1	-3.58575	0.399697	0.0513651	-8.09681	0.399697	0.230299	-0.583912	0.399697	1	-5.51074	0.399697	0.801752	-8.89312	0.399697	0.0232487
ENSG00000153976.3	HS3ST3A1	0.255203	3.65361	1	0.461009	3.65361	1	1.73719	3.65361	0.00379368	1.413	3.65361	0.0665288	0.114853	3.65361	1	2.41569	3.65361	0.0235989	2.07837	3.65361	0.00554987	1.77288	3.65361	0.0232903
ENSG00000266288.1	AP005671.1	-0.257254	0.699327	1	0.193414	0.699327	1	1.74883	0.699327	0.0248023	1.69633	0.699327	0.0460185	-0.855383	0.699327	1	0.596358	0.699327	1	1.90032	0.699327	0.0540345	2.06211	0.699327	0.0235726
ENSG00000107317.13	PTGDS	0.911434	3.31715	1	-0.198781	3.31715	1	-2.6203	3.31715	0.0441271	-3.52911	3.31715	0.0278402	1.15465	3.31715	1	-1.00054	3.31715	1	-3.28148	3.31715	0.13547	-4.78413	3.31715	0.0235726
ENSG00000112796.10	ENPP5	-2.72467	-0.0509038	0.182969	-2.54883	-0.0509038	0.0499125	-3.00073	-0.0509038	0.00657894	-3.1723	-0.0509038	0.00855979	-4.06989	-0.0509038	0.286316	-2.01222	-0.0509038	0.326856	-4.77425	-0.0509038	0.0301693	-3.28409	-0.0509038	0.0241612
ENSG00000267278.6	MAP3K14-AS1	-0.801793	1.0193	1	-0.338659	1.0193	1	-0.806789	1.0193	0.942138	-1.28748	1.0193	0.087863	-0.188511	1.0193	1	0.437143	1.0193	1	-0.621719	1.0193	1	-1.74766	1.0193	0.0243565
ENSG00000133067.17	LGR6	0.774263	2.08558	1	1.01417	2.08558	1	0.170606	2.08558	1	-6.50321	2.08558	0.0119436	-0.583272	2.08558	1	1.06895	2.08558	1	-2.16949	2.08558	0.618761	-9.30383	2.08558	0.0243993
ENSG00000268869.6	ESPNP	-0.384935	3.59579	1	-0.18299	3.59579	1	-1.80036	3.59579	0.00692355	-2.58136	3.59579	0.000764112	0.0129268	3.59579	1	-0.828498	3.59579	0.822849	-1.7664	3.59579	0.0888961	-2.02773	3.59579	0.0245704
ENSG00000275620.1	AL121827.2	-0.336087	2.62944	1	0.224034	2.62944	1	-1.56489	2.62944	0.0514852	-3.10021	2.62944	0.000800938	-1.50788	2.62944	1	-0.0315433	2.62944	1	-1.68729	2.62944	0.173637	-2.41814	2.62944	0.0254617
ENSG00000100362.13	PVALB	-0.614649	-0.890522	1	0.742627	-0.890522	1	-2.46237	-0.890522	0.576895	-7.59323	-0.890522	0.0112147	-0.550795	-0.890522	1	-0.0990037	-0.890522	1	-6.38921	-0.890522	0.277485	-7.91485	-0.890522	0.0254617
ENSG00000204577.11	LILRB3	-0.0509251	1.18266	1	-0.730351	1.18266	1	-3.65654	1.18266	0.0917143	-9.04354	1.18266	0.0082941	-2.36267	1.18266	1	-2.97728	1.18266	0.368808	-4.56489	1.18266	0.323131	-9.25366	1.18266	0.0254688
ENSG00000237954.7	AL445218.1	-0.0252925	-0.18641	1	-0.526934	-0.18641	1	-4.01002	-0.18641	0.0204755	-6.05694	-0.18641	0.0113709	-0.0439321	-0.18641	1	-0.289474	-0.18641	1	-4.90024	-0.18641	0.155488	-7.90491	-0.18641	0.0256203
ENSG00000257800.1	FNBP1P1	0.514908	2.25087	1	1.43962	2.25086	0.222482	1.2639	2.25086	0.196212	0.901172	2.25086	0.64289	1.04869	2.25086	1	1.85503	2.25086	0.0840665	1.92432	2.25086	0.035037	2.01671	2.25086	0.0257203
ENSG00000020181.18	ADGRA2	-0.463818	3.77624	1	0.0753113	3.77624	1	-0.805441	3.77624	0.875966	-1.44888	3.77624	0.0374505	-0.0568931	3.77624	1	-0.125286	3.77624	1	-1.64394	3.77624	0.0472098	-1.72649	3.77624	0.0261067
ENSG00000205611.5	LINC01597	1.24126	-0.106782	0.732577	1.69655	-0.106782	1	1.90263	-0.106782	0.0632815	1.81348	-0.106782	0.0699812	0.902333	-0.106782	1	4.0741	-0.106782	0.228531	1.19183	-0.106782	0.851976	2.29819	-0.106782	0.0263064
ENSG00000123454.12	DBH	0.662723	1.10492	1	-1.9663	1.10492	0.146777	-3.84628	1.10492	0.00408895	-4.71289	1.10492	0.00398928	0.575252	1.10492	1	-4.44299	1.10492	0.0126568	-7.44036	1.10492	0.0308676	-4.27237	1.10492	0.026571
ENSG00000149212.12	SESN3	-0.454242	7.81838	1	-1.01049	7.81838	0.85009	-1.42371	7.81838	0.114195	-2.55978	7.81838	0.00337598	-0.243322	7.81838	1	-1.77911	7.81838	0.200045	-1.80814	7.81838	0.136752	-2.3337	7.81838	0.0270794
ENSG00000132000.13	PODNL1	1.02917	1.26017	1	-0.697816	1.26017	1	-0.947605	1.26017	0.737771	-1.76752	1.26017	0.0442682	-0.407424	1.26017	1	-1.3535	1.26017	0.36796	-1.53936	1.26017	0.272369	-2.25519	1.26017	0.0270794
ENSG00000204161.14	TMEM273	-2.07465	1.07503	1	0.0920449	1.07503	1	1.13141	1.07503	0.422118	-3.49478	1.07503	0.000764112	-3.54051	1.07503	1	0.18696	1.07503	1	0.942583	1.07503	0.876372	-2.62406	1.07503	0.0270794
ENSG00000069667.16	RORA	-1.63998	2.32277	0.306057	-0.755333	2.32277	1	-1.47901	2.32277	0.1162	-2.50309	2.32277	0.00341162	-0.868581	2.32277	1	-0.457669	2.32277	1	-0.987934	2.32277	0.890895	-2.3144	2.32277	0.0272502
ENSG00000151572.18	ANO4	-1.2757	3.55356	0.384545	0.206431	3.55356	1	0.158834	3.55356	1	0.832078	3.55356	0.630869	-0.895203	3.55356	1	1.37266	3.55356	0.206754	1.15419	3.55356	0.370713	1.72522	3.55356	0.0276182
ENSG00000165675.16	ENOX2	-0.0117947	4.26773	1	-0.168771	4.26773	1	-0.58623	4.26773	1	-0.516087	4.26773	1	-0.16081	4.26773	1	-0.459296	4.26773	1	-1.15133	4.26773	0.0216808	-1.10041	4.26773	0.0278643
ENSG00000261655.1	AC100803.3	-1.35164	-0.239106	1	-1.9753	-0.239106	0.278245	-6.19252	-0.239106	0.00744518	-2.99554	-0.239106	0.065408	-0.559322	-0.239106	1	-4.46722	-0.239106	0.0474647	-6.18884	-0.239106	0.155439	-5.15018	-0.239106	0.0278643
ENSG00000163297.17	ANTXR2	-0.1812	5.49553	1	-0.426805	5.49553	1	-1.61198	5.49553	0.084226	-2.11288	5.49553	0.0318002	-0.0769143	5.49553	1	-1.12158	5.49553	0.689758	-1.90229	5.49553	0.174645	-2.53255	5.49553	0.0278643
ENSG00000139926.16	FRMD6	-0.193863	5.91489	1	-0.87476	5.91489	1	-1.74914	5.91489	0.0525375	-2.34914	5.91489	0.017415	-0.200763	5.91489	1	-2.09522	5.91489	0.16855	-2.26235	5.91489	0.0888961	-2.59892	5.91489	0.0283291
ENSG00000140057.9	AK7	-0.335325	1.16777	1	-0.0454282	1.16777	1	-0.975704	1.16777	0.677456	-2.39652	1.16777	0.00333666	-0.682801	1.16777	1	0.589929	1.16777	1	-1.98893	1.16777	0.107741	-2.1391	1.16777	0.0283291
ENSG00000226777.7	FAM30A	-1.69521	0.339395	1	-1.51455	0.339395	1	-5.02168	0.339395	0.044404	-6.3742	0.339395	0.0171868	-1.23313	0.339395	1	-4.54079	0.339395	0.158969	-4.74636	0.339395	0.347502	-8.4895	0.339395	0.0283291
ENSG00000153250.20	RBMS1	-5.49595	5.61744	1.28501e-06	-3.59356	5.61744	1.27675e-05	-0.599743	5.61744	1	0.11275	5.61744	1	0.549816	5.61744	1	1.50467	5.61744	0.21996	2.04992	5.61744	0.0216808	1.99049	5.61744	0.0289256
ENSG00000142173.16	COL6A2	-0.88963	5.32977	1	-1.33782	5.32977	0.269829	-1.39891	5.32977	0.0845425	-2.13005	5.32977	0.00530218	-0.840865	5.32977	1	-0.863366	5.32977	0.833283	-1.10028	5.32977	0.594127	-2.06314	5.32977	0.0289256
ENSG00000130032.17	PRRG3	-1.55585	-1.74889	1	-3.8582	-1.74889	0.472434	-4.35791	-1.74889	0.0148221	-6.28638	-1.74889	0.00820301	-1.52469	-1.74889	1	-3.80566	-1.74889	0.629394	-5.76827	-1.74889	0.122165	-6.20767	-1.74889	0.0292996
ENSG00000153233.13	PTPRR	2.33458	4.53604	1	-0.425334	4.53604	1	2.1632	4.53604	0.0137332	1.96675	4.53604	0.0467043	-0.166126	4.53604	1	1.39742	4.53604	1	2.99843	4.53604	0.0057372	2.3713	4.53604	0.0308329
ENSG00000182022.18	CHST15	-1.82526	1.53417	1	0.875066	1.53417	1	1.71094	1.53417	0.294414	1.24677	1.53417	0.586471	-3.63434	1.53417	1	0.594207	1.53417	1	2.81029	1.53417	0.0514663	2.81504	1.53417	0.03088
ENSG00000125533.6	BHLHE23	-0.00763491	-0.272295	1	-1.73463	-0.272295	1	-2.53091	-0.272295	0.492315	-5.63922	-0.272295	0.0146249	-0.422497	-0.272295	1	-1.37252	-0.272295	1	-4.11815	-0.272295	0.467017	-6.28394	-0.272295	0.0309819
ENSG00000233730.1	LINC01765	0.0385768	0.0531084	1	-1.60265	0.0531084	1	2.65839	0.0531084	0.068693	1.96688	0.0531084	0.17142	-0.0765418	0.0531084	1	2.73373	0.0531084	0.778891	3.49518	0.0531084	0.0329694	2.95875	0.0531084	0.0312692
ENSG00000171451.14	DSEL	-0.135878	4.90965	1	-1.08177	4.90965	0.848313	-1.66102	4.90965	0.0816454	-2.02153	4.90965	0.0464509	0.21228	4.90965	1	-2.04205	4.90965	0.196575	-1.86434	4.90965	0.222167	-2.57935	4.90965	0.0312692
ENSG00000197852.12	INKA2	0.201166	6.85803	1	0.249182	6.85803	1	-0.595368	6.85803	1	-1.5263	6.85803	0.0273188	-0.21149	6.85803	1	-0.22789	6.85803	1	-1.08311	6.85803	0.439081	-1.70553	6.85803	0.0312692
ENSG00000183036.11	PCP4	-2.86153	1.93662	1	-2.45885	1.93662	0.0726207	-0.647833	1.93662	1	-2.17119	1.93662	0.0541632	-0.598861	1.93662	1	-1.85017	1.93662	0.418459	-2.60984	1.93662	0.0705748	-3.00979	1.93662	0.0317838
ENSG00000211898.7	IGHD	1.67738	-0.145643	1	-1.22933	-0.145643	1	-4.99019	-0.145643	0.0255959	-8.03606	-0.145643	0.0077352	1.35966	-0.145643	1	-4.6935	-0.145643	0.283183	-7.28269	-0.145643	0.147647	-8.02126	-0.145643	0.0317838
ENSG00000101695.9	RNF125	-0.123647	4.19001	1	-0.433072	4.19001	1	1.49043	4.19001	0.0555639	1.37878	4.19001	0.114544	-0.0604371	4.19001	1	1.07306	4.19001	0.709423	1.87889	4.19001	0.0351462	1.86735	4.19001	0.0318345
ENSG00000178996.14	SNX18	-0.330902	5.818	1	-0.166518	5.818	1	-0.56324	5.818	1	-1.18516	5.818	0.0612225	-0.108852	5.818	1	-0.319921	5.818	1	-0.701826	5.818	1	-1.42044	5.818	0.0325595
ENSG00000198121.13	LPAR1	-3.45255	-1.28544	0.0666475	-3.20681	-1.28544	0.298939	-4.76009	-1.28544	0.00191052	-4.52121	-1.28544	0.00837117	-5.92682	-1.28544	0.0957283	-5.04246	-1.28544	0.231641	-6.28391	-1.28544	0.0381777	-4.24181	-1.28544	0.0326138
ENSG00000187017.17	ESPN	-0.887269	6.01357	1	0.439358	6.01357	1	-2.91355	6.01357	0.0330767	-3.47287	6.01357	0.0408126	-0.400851	6.01357	1	-0.783021	6.01357	1	-4.83991	6.01357	0.0385663	-4.41534	6.01357	0.0327984
ENSG00000225127.3	LINC00237	-1.63234	-0.847175	1	-1.153	-0.847175	1	-4.70614	-0.847175	0.000287866	-3.86696	-0.847175	0.0318637	-1.33653	-0.847175	1	-2.21925	-0.847175	0.678956	-4.66852	-0.847175	0.0512161	-6.39348	-0.847175	0.0327984
ENSG00000117148.8	ACTL8	0.46128	1.52747	1	0.505195	1.52747	1	2.93875	1.52747	0.275448	1.4136	1.52747	1	0.778952	1.52747	1	-1.97743	1.52747	1	0.972353	1.52747	1	5.04735	1.52747	0.0327984
ENSG00000120594.17	PLXDC2	-1.92539	0.893784	0.266254	-3.3863	0.893784	0.00990478	-1.33314	0.893784	0.662039	-1.64599	0.893784	0.340551	-3.50514	0.893784	0.0929692	-5.84637	0.893784	0.0235989	-2.9413	0.893784	0.212076	-3.71887	0.893784	0.0330133
ENSG00000280294.1	AC011008.2	-1.53734	2.51988	0.796104	0.232148	2.51989	1	0.542693	2.51989	1	1.33141	2.51989	0.0824819	-0.216632	2.51989	1	0.40199	2.51989	1	0.929088	2.51989	0.664852	1.63398	2.51989	0.0330133
ENSG00000196990.9	FAM163B	0.0770989	1.28519	1	-2.25489	1.28519	0.370351	-4.81729	1.28519	0.01135	-4.60792	1.28519	0.0141163	-0.0517453	1.28519	1	-2.78734	1.28519	0.315418	-5.8337	1.28519	0.134032	-5.08988	1.28519	0.0332946
ENSG00000142178.9	SIK1	0.63251	2.10788	1	-1.44973	2.10788	0.584523	-2.66997	2.10788	0.0279752	-2.65878	2.10788	0.0466346	0.402993	2.10788	1	-2.27681	2.10788	0.244514	-3.21066	2.10788	0.13547	-3.46442	2.10788	0.0332946
ENSG00000145506.14	NKD2	-0.0109747	3.66408	1	-0.93966	3.66408	1	-1.72253	3.66408	0.110143	-2.59792	3.66408	0.0133148	-0.0652761	3.66408	1	-2.00352	3.66408	0.245284	-2.11249	3.66408	0.219815	-2.74322	3.66408	0.0345152
ENSG00000164619.10	BMPER	-0.305816	4.82666	1	0.869878	4.82666	1	1.10148	4.82666	0.354376	1.44465	4.82666	0.0913123	-0.275917	4.82666	1	0.724309	4.82666	1	2.14713	4.82666	0.0109918	1.85935	4.82666	0.0349621
ENSG00000186094.17	AGBL4	-1.59311	3.41912	1	1.08647	3.41912	0.839725	1.54388	3.41912	0.0762695	1.54987	3.41912	0.100957	-1.80427	3.41912	1	2.10089	3.41912	0.0840665	1.74669	3.41912	0.10914	2.08437	3.41912	0.0349621
ENSG00000105467.9	SYNGR4	-2.36642	0.410474	0.358123	-0.163072	0.410474	1	-2.43806	0.410474	0.0204755	-3.81284	0.410474	0.00340171	-1.65816	0.410474	1	-0.766425	0.410474	1	-1.91807	0.410474	0.396113	-3.1539	0.410474	0.0349621
ENSG00000106069.23	CHN2	-0.250589	3.78968	1	-0.0414454	3.78968	1	1.19333	3.78968	0.155805	1.56858	3.78968	0.0356846	-0.540459	3.78968	1	1.05663	3.78968	0.56662	1.23042	3.78968	0.297676	1.71887	3.78968	0.0351128
ENSG00000180340.7	FZD2	-0.201585	3.12323	1	-0.799716	3.12322	1	-2.0267	3.12322	0.0367343	-2.59888	3.12322	0.0168231	-0.411373	3.12322	1	-1.59086	3.12322	0.429646	-2.87729	3.12322	0.0522388	-2.81012	3.12322	0.0355507
ENSG00000104044.16	OCA2	0.0621529	4.18139	1	-1.0545	4.18139	0.793951	-1.51277	4.18139	0.0993925	-2.72009	4.18139	0.00330553	0.307502	4.18139	1	-1.58434	4.18139	0.293284	-1.46792	4.18139	0.384079	-2.41544	4.18139	0.0355507
ENSG00000123307.4	NEUROD4	-1.22377	5.41082	1	0.644185	5.41082	1	-1.81927	5.41082	0.0832538	-2.87489	5.41082	0.0113543	-2.27186	5.41082	1	0.385102	5.41082	1	-3.29871	5.41082	0.0301693	-2.88898	5.41082	0.0356417
ENSG00000266378.1	AC005224.2	0.853809	1.9301	1	0.458777	1.9301	1	1.51954	1.9301	0.0681058	1.69041	1.9301	0.0570374	0.731211	1.9301	1	1.90282	1.9301	0.258372	1.85938	1.9301	0.0556455	1.9913	1.9301	0.0356417
ENSG00000180616.9	SSTR2	-0.339529	5.7876	1	-0.0973198	5.7876	1	-1.24231	5.7876	0.216008	-1.96185	5.7876	0.0197708	-0.00554214	5.7876	1	-0.963216	5.7876	0.743575	-2.02766	5.7876	0.0679186	-2.12349	5.7876	0.0356417
ENSG00000008441.16	NFIX	3.28727	-0.383426	1	-0.937699	-0.383426	1	-3.50698	-0.383426	0.098777	-3.99905	-0.383426	0.0523415	3.00583	-0.383426	1	-1.94235	-0.383426	0.616364	-6.98281	-0.383426	0.10914	-5.45407	-0.383426	0.0356417
ENSG00000229880.1	IMMTP1	-0.216099	1.61878	1	-2.93887	1.61877	0.0591505	-3.08632	1.61877	0.0244101	-4.24469	1.61877	0.00820301	-0.267716	1.61877	1	-3.6609	1.61877	0.12907	-3.59085	1.61877	0.143592	-4.0857	1.61877	0.0356417
ENSG00000169071.15	ROR2	0.276112	5.56115	1	-0.481625	5.56115	1	-1.28856	5.56115	0.200325	-2.02856	5.56115	0.0185358	0.0993829	5.56115	1	-0.939289	5.56115	0.777896	-1.69413	5.56115	0.179982	-2.20653	5.56115	0.0356417
ENSG00000253164.5	AC023403.1	-0.545249	0.22394	1	-0.113257	0.22394	1	-3.49591	0.22394	0.0415175	-3.44513	0.22394	0.0534858	-1.14783	0.22394	1	-2.02588	0.22394	0.579932	-3.80218	0.22394	0.257846	-5.58157	0.22394	0.0356417
ENSG00000243232.6	PCDHAC2	2.24186	1.97439	1	0.384684	1.97439	1	0.543985	1.97439	1	1.798	1.97439	0.0039617	-0.198664	1.97439	1	0.669065	1.97439	1	0.885629	1.97439	0.732684	1.56762	1.97439	0.0356417
ENSG00000288031.1	AC093838.2	-0.321782	1.41968	1	-0.259033	1.41968	1	-0.646318	1.41968	1	-2.22806	1.41968	0.0016156	-0.0414691	1.41968	1	-0.683232	1.41968	1	-1.30875	1.41968	0.342242	-1.78028	1.41968	0.0357821
ENSG00000116032.5	GRIN3B	1.65333	-1.11417	1	0.606764	-1.11417	1	-1.81794	-1.11417	0.876255	-3.28509	-1.11417	0.0223435	2.56997	-1.11417	1	0.865459	-1.11417	1	-1.95028	-1.11417	1	-4.14358	-1.11417	0.0357821
ENSG00000260011.2	AC132938.2	0.291329	1.20703	1	-0.50972	1.20702	1	-2.26162	1.20702	0.0238574	-2.85842	1.20702	0.011134	0.592237	1.20702	1	-1.97941	1.20702	0.233173	-1.94586	1.20702	0.372883	-2.90953	1.20702	0.0370972
ENSG00000105559.12	PLEKHA4	-0.703024	1.96161	1	-1.10879	1.96161	1	-2.20938	1.96161	0.106071	-3.776	1.96161	0.00546475	-0.876	1.96161	1	-1.95622	1.96161	0.449209	-2.72711	1.96161	0.239767	-3.44661	1.96161	0.0371527
ENSG00000203697.12	CAPN8	-2.49968	3.04934	1	0.671934	3.04934	1	-1.5437	3.04934	0.519177	-3.45711	3.04934	0.0363258	-0.641282	3.04934	1	1.71477	3.04934	0.605115	-2.33212	3.04934	0.399614	-4.83152	3.04934	0.0371527
ENSG00000287560.1	AL731533.3	-0.192295	-1.62925	1	-1.07401	-1.62925	1	0.552509	-1.62925	1	-7.01175	-1.62925	0.0105222	-0.260598	-1.62925	1	1.52308	-1.62925	1	-0.376029	-1.62925	1	-6.93241	-1.62925	0.0371765
ENSG00000171786.6	NHLH1	-0.602055	7.22356	1	0.738575	7.22356	1	-1.15488	7.22356	0.354745	-2.06615	7.22356	0.0185358	-0.482053	7.22356	1	0.361446	7.22356	1	-1.47514	7.22356	0.315331	-2.20154	7.22356	0.0379999
ENSG00000274808.5	TBC1D3B	1.18284	0.142425	1	0.174258	0.142425	1	-2.01916	0.142425	0.105465	-1.86971	0.142425	0.218696	0.622027	0.142425	1	-1.17779	0.142425	0.842409	-4.51554	0.142425	0.0598484	-3.51167	0.142425	0.038528
ENSG00000136883.14	KIF12	1.33778	2.08555	0.594595	0.300345	2.08555	1	-1.4706	2.08555	0.233424	-3.04466	2.08555	0.00346094	0.536465	2.08555	1	-0.339541	2.08555	1	-2.30429	2.08555	0.148669	-2.53028	2.08555	0.0385865
ENSG00000122641.11	INHBA	1.78762	-0.763849	1	-0.286551	-0.763849	1	-3.67342	-0.763849	0.145406	-4.26326	-0.763849	0.0467043	3.32718	-0.763849	1	-4.05369	-0.763849	0.444004	-4.09005	-0.763849	0.41939	-5.83717	-0.763849	0.0385865
ENSG00000137261.14	KIAA0319	-2.85562	3.09988	1	1.03905	3.09988	0.862556	1.34145	3.09988	0.101257	2.04452	3.09988	0.00523962	-3.05218	3.09988	1	1.96175	3.09988	0.0840665	1.44333	3.09988	0.175954	1.76169	3.09988	0.0390003
ENSG00000112852.7	PCDHB2	1.56021	4.91347	0.00920033	0.7958	4.91347	0.889721	0.487606	4.91347	1	0.718792	4.91347	0.706793	-1.48527	4.91347	0.623092	-1.1555	4.91347	0.213695	-1.08016	4.91347	0.239767	-1.34851	4.91347	0.0390003
ENSG00000171551.12	ECEL1	0.22823	5.47288	1	0.44404	5.47288	1	-1.32691	5.47288	0.421703	-1.67555	5.47288	0.249064	0.896855	5.47288	1	0.514911	5.47288	1	-3.17867	5.47288	0.036804	-3.12049	5.47288	0.039669
ENSG00000169184.6	MN1	0.338009	5.81821	1	0.19305	5.81821	1	-0.670187	5.81821	1	-1.1946	5.81821	0.126966	0.316735	5.81821	1	0.0524399	5.81821	1	-1.08863	5.81821	0.415566	-1.60271	5.81821	0.039669
ENSG00000186297.12	GABRA5	-0.176776	4.4095	1	0.226749	4.4095	1	0.966634	4.4095	0.81213	2.39202	4.4095	0.0077352	-0.172251	4.4095	1	0.391669	4.4095	1	0.725405	4.4095	1	2.13817	4.4095	0.0397986
ENSG00000265590.10	CFAP298-TCP10L	0.0646086	4.3811	1	0.0490631	4.3811	1	-1.99558	4.3811	0.00759251	-2.00145	4.3811	0.0320489	0.276372	4.3811	1	-0.924302	4.3811	0.803582	-2.7659	4.3811	0.0193377	-2.29838	4.3811	0.0399661
ENSG00000231057.4	AC096637.3	0.436928	-1.60495	1	0.261722	-1.60495	1	-2.85388	-1.60495	0.415163	-4.51514	-1.60495	0.0470108	-2.04179	-1.60495	1	-3.19238	-1.60495	1	-0.64766	-1.60495	1	-6.70567	-1.60495	0.040058
ENSG00000182256.13	GABRG3	0.532091	1.39249	1	-1.92648	1.39249	0.0705849	-1.57706	1.39249	0.0816454	-3.99049	1.39249	0.000107757	-1.3646	1.39249	1	-2.27215	1.39249	0.141686	-0.901195	1.39249	1	-2.41728	1.39249	0.0400676
ENSG00000052126.14	PLEKHA5	-0.358656	7.52981	1	0.276419	7.52981	1	0.948994	7.52981	0.41673	0.660956	7.52981	0.896364	-0.247037	7.52981	1	0.805363	7.52981	0.777896	1.52752	7.52981	0.0418688	1.53796	7.52981	0.0402464
ENSG00000211897.9	IGHG3	-1.89325	-0.536669	1	-1.53366	-0.536669	0.710054	-4.47026	-0.536669	0.0484844	-6.63715	-0.536669	0.0135854	-0.2794	-0.536669	1	-4.27825	-0.536669	0.067039	-6.1851	-0.536669	0.184144	-6.78254	-0.536669	0.0402464
ENSG00000108255.7	CRYBA1	1.80753	-0.669259	1	-0.683867	-0.669259	1	-1.38599	-0.669259	0.47546	-3.26482	-0.669259	0.0600289	0.303277	-0.669259	1	-0.643635	-0.669259	1	-1.58975	-0.669259	0.773613	-5.25532	-0.669259	0.0402464
ENSG00000242797.3	GLYCTK-AS1	0.12471	0.693769	1	1.00129	0.693769	1	-1.58472	0.693769	0.390876	-3.01787	0.693769	0.0318357	2.82255	0.693769	1	0.86597	0.693769	1	-2.53937	0.693769	0.262733	-3.44109	0.693769	0.0411904
ENSG00000226476.6	LINC01748	0.221346	1.97438	1	0.0823762	1.97438	1	-2.04737	1.97438	0.113675	-3.24973	1.97438	0.0114849	0.51876	1.97438	1	-0.549719	1.97438	1	-2.35437	1.97438	0.316066	-3.10302	1.97438	0.0415087
ENSG00000164877.19	MICALL2	-0.546026	6.88437	1	-0.32718	6.88437	1	-1.5782	6.88437	0.0120116	-1.70816	6.88437	0.017415	0.154302	6.88437	1	-0.937047	6.88437	0.678192	-1.52197	6.88437	0.135051	-1.76134	6.88437	0.0415306
ENSG00000088538.13	DOCK3	-0.415625	6.00963	1	0.598271	6.00963	1	1.00912	6.00963	0.264637	1.08941	6.00963	0.187996	-0.0196911	6.00963	1	1.58337	6.00963	0.057774	1.76876	6.00963	0.00905519	1.48897	6.00963	0.0419596
ENSG00000261786.1	AC006058.1	3.11969	2.70635	0.00394205	2.49632	2.70635	0.117504	3.09701	2.70635	0.00061008	3.04078	2.70635	0.00224761	0.606497	2.70635	1	1.37247	2.70635	0.844967	2.06583	2.70635	0.148669	2.36063	2.70635	0.0422764
ENSG00000287335.1	AL139351.3	0.979342	0.114098	1	-0.927696	0.114098	1	-0.771996	0.114098	1	-2.7668	0.114098	0.0134	0.970256	0.114098	1	-1.04221	0.114098	0.99301	-1.14585	0.114098	0.993745	-2.72996	0.114098	0.0422764
ENSG00000220008.3	LINGO3	3.09683	1.5419	0.0016355	-1.08768	1.54189	1	-2.35474	1.54189	0.117433	-2.1683	1.54189	0.105397	2.28164	1.54189	0.260195	-2.0787	1.54189	0.267711	-2.4746	1.54189	0.407158	-3.35639	1.54189	0.0424696
ENSG00000101188.5	NTSR1	3.13471	3.95569	0.970799	0.425842	3.95569	1	-2.86322	3.95569	0.0917143	-3.83076	3.95569	0.0350331	1.41006	3.95569	1	-1.0058	3.95569	1	-5.11451	3.95569	0.0973133	-4.5526	3.95569	0.0424945
ENSG00000105609.17	LILRB5	1.93201	1.06134	1	-1.15703	1.06134	1	-5.46407	1.06134	0.0340855	-6.97977	1.06134	0.0238641	0.385839	1.06134	1	-2.9493	1.06134	0.444004	-7.81439	1.06134	0.255247	-9.10357	1.06134	0.0424945
ENSG00000111670.16	GNPTAB	-0.0927104	5.43694	1	0.675355	5.43694	1	0.720545	5.43694	0.797474	1.35861	5.43694	0.00140164	-0.0452315	5.43694	1	0.894312	5.43694	0.337216	0.822812	5.43694	0.499433	1.12163	5.43694	0.0436831
ENSG00000115155.18	OTOF	1.77677	2.336	1	-0.0951641	2.336	1	-1.73771	2.336	0.35089	-2.67263	2.336	0.0604038	-0.20566	2.336	1	-0.482336	2.336	1	-1.44844	2.336	0.933604	-3.48463	2.336	0.0436831
ENSG00000249307.7	LINC01088	-0.412977	2.18739	1	-0.114976	2.18739	1	-0.697214	2.18739	1	-1.61639	2.18739	0.00794467	0.0180441	2.18739	1	-0.362788	2.18739	1	-0.557059	2.18739	1	-1.50543	2.18739	0.0436831
ENSG00000183775.11	KCTD16	-1.10836	4.58916	1	0.849298	4.58916	1	1.77162	4.58916	0.00301711	1.54549	4.58916	0.0340713	0.362243	4.58916	1	2.36028	4.58916	0.00637464	2.23134	4.58916	0.00320107	1.64707	4.58916	0.0437198
ENSG00000080224.17	EPHA6	0.123705	4.15636	1	-1.06829	4.15636	1	0.913566	4.15636	0.851237	1.34302	4.15636	0.196581	0.547729	4.15636	1	0.101445	4.15636	1	2.27597	4.15636	0.0142476	1.93695	4.15636	0.0442011
ENSG00000128335.14	APOL2	-0.0872072	2.17969	1	-0.192234	2.17969	1	1.14526	2.17969	0.191535	1.27911	2.17969	0.104771	-0.622959	2.17969	1	0.0591089	2.17969	1	1.5216	2.17969	0.0778563	1.61443	2.17969	0.0442011
ENSG00000275993.3	SIK1B	0.359398	4.65446	1	-1.24075	4.65446	0.859389	-2.10492	4.65446	0.0811949	-3.08737	4.65446	0.0146249	0.255342	4.65446	1	-2.24264	4.65446	0.257778	-3.09164	4.65446	0.0888961	-3.08941	4.65446	0.0442011
ENSG00000127920.6	GNG11	0.255232	1.39451	1	-2.27268	1.39451	0.516947	-5.61684	1.39451	0.00751269	-4.40671	1.39451	0.0350331	0.653217	1.39451	1	-3.78372	1.39451	0.231449	-5.63875	1.39451	0.135152	-5.31048	1.39451	0.0442011
ENSG00000231252.3	AC099792.1	-0.267321	2.45031	1	0.229868	2.45031	1	-1.48518	2.45031	0.174023	-2.77573	2.45031	0.00565947	-0.433494	2.45031	1	-0.406647	2.45031	1	-2.24127	2.45031	0.13547	-2.43206	2.45031	0.0442011
ENSG00000134376.16	CRB1	-0.991018	2.79734	1	-0.900217	2.79734	1	-0.585181	2.79734	1	-2.16673	2.79734	0.00546475	-0.373084	2.79734	1	-1.00172	2.79734	0.705558	-1.02505	2.79734	0.748586	-1.92791	2.79734	0.0442011
ENSG00000134817.10	APLNR	0.148091	4.76122	1	-2.40185	4.76122	0.0127149	-3.54664	4.76122	2.52267e-05	-5.47573	4.76122	3.30115e-06	-0.0946083	4.76122	1	-1.04374	4.76122	0.79228	-1.18369	4.76122	0.722784	-2.5014	4.76122	0.044872
ENSG00000105137.13	SYDE1	-0.529447	0.868193	1	-3.6946	0.868193	0.100601	-3.2861	0.868193	0.139581	-3.90313	0.868193	0.0302654	-2.60977	0.868193	1	-8.14807	0.868193	0.09208	-7.3801	0.868193	0.167814	-4.84389	0.868193	0.044998
ENSG00000214402.7	LCNL1	0.74643	4.16589	1	-0.308408	4.16589	1	-2.83899	4.16589	0.0181874	-3.03865	4.16589	0.0429057	1.09029	4.16589	1	-1.05316	4.16589	0.940254	-4.49541	4.16589	0.0341565	-3.74636	4.16589	0.0452799
ENSG00000175920.18	DOK7	0.17082	2.1379	1	-0.813943	2.1379	1	-2.3219	2.1379	0.0806513	-2.8642	2.1379	0.0216763	0.129801	2.1379	1	-1.6101	2.1379	0.507313	-3.64719	2.1379	0.100202	-3.05158	2.1379	0.0452799
ENSG00000213694.6	S1PR3	0.205807	3.42988	1	-0.787854	3.42988	1	-2.38938	3.42988	7.13123e-05	-2.6833	3.42988	0.000468245	-0.0961764	3.42988	1	-0.334873	3.42988	1	-1.96593	3.42988	0.0351903	-1.8441	3.42988	0.04534
ENSG00000117525.14	F3	0.201989	3.51795	1	-1.65522	3.51795	0.618084	-2.71655	3.51795	0.0644316	-3.72006	3.51795	0.0176683	0.0700184	3.51795	1	-2.44087	3.51795	0.312159	-4.4903	3.51795	0.0690253	-3.90451	3.51795	0.04534
ENSG00000010610.10	CD4	-0.88859	-0.313454	1	-0.36492	-0.313454	1	-0.117836	-0.313454	1	-2.99604	-0.313454	0.0442745	-0.390416	-0.313454	1	-0.643566	-0.313454	1	-1.5653	-0.313454	1	-4.12105	-0.313454	0.04534
ENSG00000164853.9	UNCX	-0.0758761	7.42811	1	0.0769277	7.42811	1	-0.749491	7.42811	1	-1.19668	7.42811	0.146975	-0.313597	7.42811	1	-0.131759	7.42811	1	-1.00685	7.42811	0.575235	-1.64388	7.42811	0.0455047
ENSG00000279847.3	C8orf87	-0.0820663	-1.37796	1	-1.49666	-1.37796	1	-2.40257	-1.37796	0.098777	-4.24687	-1.37796	0.0356328	-0.234096	-1.37796	1	-1.78054	-1.37796	0.793896	-6.65692	-1.37796	0.0441011	-6.06144	-1.37796	0.0457571
ENSG00000090932.11	DLL3	0.357858	6.43524	1	-0.546779	6.43524	1	-2.06501	6.43524	0.00990112	-2.31252	6.43524	0.0164307	0.121288	6.43524	1	-1.49379	6.43524	0.395581	-2.4237	6.43524	0.0485035	-2.33295	6.43524	0.046001
ENSG00000154856.13	APCDD1	-0.817548	3.17016	1	0.547232	3.17016	1	-0.224312	3.17016	1	-1.12474	3.17016	0.50145	-1.08911	3.17016	1	-0.0462923	3.17016	1	-1.18114	3.17016	0.769872	-2.46585	3.17016	0.0471382
ENSG00000164841.5	TMEM74	-0.312143	3.85206	1	0.50065	3.85206	1	1.13815	3.85206	0.116652	1.06478	3.85206	0.214015	-0.234244	3.85206	1	1.09811	3.85206	0.354576	1.41038	3.85206	0.0722631	1.45992	3.85206	0.0476005
ENSG00000062096.15	ARSF	0.0510164	2.45142	1	0.6126	2.45142	1	-2.76533	2.45142	0.0256821	-3.7737	2.45142	0.0600289	0.159418	2.45142	1	-0.334764	2.45142	1	-4.55562	2.45142	0.0656262	-6.95567	2.45142	0.0481337
ENSG00000128536.16	CDHR3	0.0788259	3.9737	1	0.556417	3.9737	1	0.302764	3.9737	1	0.481996	3.9737	1	0.19906	3.9737	1	0.597816	3.9737	1	0.871388	3.9737	0.499454	1.20468	3.9737	0.049276
ENSG00000237065.2	NANOGP4	0.123527	2.26789	1	-0.583039	2.26789	1	1.1473	2.26789	0.344388	1.76085	2.26789	0.0390905	-1.6415	2.26789	1	0.94878	2.26789	0.844967	1.31739	2.26789	0.350539	1.87385	2.26789	0.0495152
ENSG00000254746.6	AC103855.2	-0.00981266	-0.441875	1	0.069792	-0.441875	1	-0.0892748	-0.441875	1	-2.90838	-0.441875	0.029481	-0.312155	-0.441875	1	-0.0835432	-0.441875	1	-0.979694	-0.441875	1	-3.27704	-0.441875	0.0496339
ENSG00000258405.11	ZNF578	-0.979395	2.88917	1	-0.390343	2.88917	1	-0.424226	2.88917	1	-0.0168064	2.88917	1	-3.15895	2.88917	0.0360139	-1.58365	2.88917	0.0976839	-1.44429	2.88917	0.10449	-1.56195	2.88917	0.0496908
ENSG00000247095.3	MIR210HG	-0.637483	2.12057	1	0.045463	2.12057	1	-0.523867	2.12057	1	-1.82703	2.12057	0.0114849	-0.173916	2.12057	1	0.63371	2.12057	1	-0.600051	2.12057	1	-1.74582	2.12057	0.0496908
ENSG00000197921.6	HES5	-2.89625	0.952113	1	-0.759688	0.952114	1	-2.36369	0.952114	0.189792	-3.50844	0.952114	0.0257424	-3.3876	0.952114	1	-2.49741	0.952114	0.460273	-1.8703	0.952114	0.800929	-3.70113	0.952114	0.0508357
ENSG00000265542.5	AC015845.2	-0.125401	-0.390428	1	-0.663457	-0.390428	1	-2.13309	-0.390428	0.0460581	-2.17221	-0.390428	0.0608002	-0.774402	-0.390428	1	-1.2952	-0.390428	0.701731	-1.03585	-0.390428	1	-2.80895	-0.390428	0.0508357
ENSG00000125898.13	FAM110A	0.220654	6.00035	1	-0.0887391	6.00035	1	-1.36463	6.00035	0.0997548	-1.68617	6.00035	0.0392152	0.0612981	6.00035	1	-0.802366	6.00035	0.898537	-1.51739	6.00035	0.205875	-1.89083	6.00035	0.0515186
ENSG00000066248.15	NGEF	0.312511	0.262465	1	-0.261346	0.262465	1	-1.41496	0.262465	0.324213	-2.72673	0.262465	0.0242114	1.59699	0.262465	1	-1.50347	0.262465	0.455928	-1.8852	0.262465	0.39938	-2.8843	0.262465	0.0516841
ENSG00000155465.19	SLC7A7	0.873308	0.418014	1	-1.65668	0.418014	1	-2.65991	0.418014	0.300924	-4.31554	0.418014	0.0450715	-2.84408	0.418014	1	-2.65694	0.418014	0.715777	-8.10645	0.418014	0.154033	-5.43041	0.418014	0.0522822
ENSG00000134954.14	ETS1	-2.19152	0.395737	0.46227	-3.75235	0.395737	0.0592124	-4.16113	0.395737	0.013616	-4.55253	0.395737	0.00855979	-1.37744	0.395737	1	-1.89885	0.395737	0.653035	-2.63868	0.395737	0.439155	-3.94436	0.395737	0.0522822
ENSG00000198832.10	SELENOM	0.0137919	4.75509	1	-0.446827	4.75509	1	-1.70644	4.75509	0.00920397	-1.74902	4.75509	0.0223435	0.208959	4.75509	1	-1.40416	4.75509	0.251293	-1.73412	4.75509	0.0883865	-1.78525	4.75509	0.0527731
ENSG00000168398.6	BDKRB2	-3.2359	3.66533	1	-0.347713	3.66533	1	-2.30366	3.66533	0.0405207	-3.02434	3.66533	0.014939	-0.748504	3.66533	1	-0.699082	3.66533	1	-2.34046	3.66533	0.262733	-2.99243	3.66533	0.0539862
ENSG00000182492.16	BGN	-0.010533	-0.150559	1	-2.98586	-0.150559	0.336996	-5.4182	-0.150559	0.0367343	-3.77789	-0.150559	0.033979	-0.247328	-0.150559	1	-5.98459	-0.150559	0.208678	-5.62632	-0.150559	0.269838	-4.7031	-0.150559	0.0539862
ENSG00000264357.1	MIR4648	-0.219595	0.479703	1	-0.640423	0.479703	1	-3.6412	0.479703	0.0784002	-7.09346	0.479703	0.0222511	0.0224503	0.479703	1	-1.84848	0.479703	0.592492	-4.54837	0.479703	0.263628	-7.32232	0.479703	0.054068
ENSG00000258654.1	AC026495.1	-0.195644	-0.119032	1	-0.67411	-0.119032	1	-3.69114	-0.119032	0.0802662	-4.27153	-0.119032	0.0423872	-0.219642	-0.119032	1	-1.98392	-0.119032	0.668144	-3.78912	-0.119032	0.399614	-6.80769	-0.119032	0.0550433
ENSG00000189325.7	BNIP5	-2.76612	0.00809638	0.00677536	-1.74114	0.00809638	0.534542	-0.857415	0.00809638	1	-2.3711	0.00809638	0.122276	-2.85778	0.00809638	0.135134	-3.7786	0.00809638	0.207264	-1.44987	0.00809638	1	-4.23235	0.00809638	0.0550433
ENSG00000229086.5	LINC01548	-0.0335261	1.0293	1	0.502606	1.0293	1	-2.41974	1.0293	0.0806513	-4.18571	1.0293	0.0447166	0.118422	1.0293	1	-0.0485908	1.0293	1	-3.46746	1.0293	0.18975	-6.7643	1.0293	0.055675
ENSG00000159173.19	TNNI1	-0.108041	4.16975	1	-0.418621	4.16975	1	-0.428652	4.16975	1	-4.31888	4.16975	0.00768663	0.00661694	4.16975	1	-1.84414	4.16975	0.811589	-2.89073	4.16975	0.493245	-3.89126	4.16975	0.0561112
ENSG00000131323.16	TRAF3	0.0526188	6.59998	1	-0.663796	6.59998	1	-0.758735	6.59998	0.601605	-1.00319	6.59998	0.0751062	0.235963	6.59998	1	-1.08296	6.59998	0.14505	-1.23606	6.59998	0.028917	-1.12695	6.59998	0.0561458
ENSG00000075035.10	WSCD2	-1.49474	2.05852	1	0.305197	2.05852	1	-1.57227	2.05852	0.189534	-2.61132	2.05852	0.0416013	-1.58696	2.05852	1	1.3212	2.05852	0.535956	-2.32877	2.05852	0.147534	-3.0699	2.05852	0.057926
ENSG00000188549.12	CCDC9B	0.292817	0.692448	1	0.370999	0.692448	1	-1.49536	0.692448	0.145447	-1.98664	0.692448	0.0392152	0.045836	0.692448	1	0.0913764	0.692448	1	-1.09665	0.692448	0.829336	-2.24894	0.692448	0.057926
ENSG00000151414.15	NEK7	-0.00712941	5.99813	1	0.19747	5.99813	1	-0.847029	5.99813	0.457526	-1.37035	5.99813	0.011302	-0.0234412	5.99813	1	0.44379	5.99813	1	-0.771169	5.99813	0.832594	-1.27407	5.99813	0.057926
ENSG00000140545.15	MFGE8	-0.320088	3.22049	1	-1.78322	3.22049	0.18729	-3.90004	3.22049	0.000287866	-3.06783	3.22049	0.00855979	-0.0384369	3.22049	1	-2.34486	3.22049	0.155378	-5.15427	3.22049	0.00772757	-2.69713	3.22049	0.0595747
ENSG00000276855.1	AC015922.3	1.0354	-0.20018	1	3.22941	-0.20018	0.0591505	3.03658	-0.20018	0.00584972	4.0075	-0.20018	0.00198426	1.61017	-0.20018	1	2.49665	-0.20018	0.314583	2.30504	-0.20018	0.204049	3.03928	-0.20018	0.0595747
ENSG00000277639.2	AC007906.2	0.738289	1.13726	1	-0.946702	1.13726	1	-1.60185	1.13726	0.143474	-2.81365	1.13726	0.00998074	-0.607522	1.13726	1	-1.03967	1.13726	0.73322	-1.2773	1.13726	0.748586	-2.49442	1.13726	0.0599435
ENSG00000130592.16	LSP1	1.72517	-0.348552	1	-3.06971	-0.348552	0.0201174	-4.06713	-0.348552	0.0329258	-6.26716	-0.348552	0.0204534	-0.195801	-0.348552	1	-2.17628	-0.348552	0.296096	-6.63407	-0.348552	0.0836061	-6.34239	-0.348552	0.0607597
ENSG00000140807.7	NKD1	-0.3307	6.05173	1	-0.560601	6.05173	1	-1.57009	6.05173	0.0974994	-2.30209	6.05173	0.0170726	-0.221376	6.05173	1	-1.41629	6.05173	0.455304	-1.42597	6.05173	0.460548	-2.23287	6.05173	0.0618191
ENSG00000179083.6	FAM133A	0.949647	0.111971	1	1.37349	0.111971	0.704807	1.98211	0.111971	0.0366349	2.12308	0.111971	0.0319116	1.48991	0.111971	1	1.85717	0.111971	0.312741	1.53645	0.111971	0.464203	2.15088	0.111971	0.0618191
ENSG00000196116.8	TDRD7	2.11616	1.65034	1	1.05205	1.65035	0.661318	0.658098	1.65035	1	1.60985	1.65035	0.0210826	-0.360943	1.65035	1	1.50143	1.65035	0.199395	0.943985	1.65035	0.689412	1.54364	1.65035	0.0621466
ENSG00000253706.5	AC011632.1	-5.86195	0.322459	0.0914942	-0.440115	0.322459	1	-0.548927	0.322459	1	-7.39979	0.322459	0.00398928	-5.69044	0.322459	0.785477	-0.566254	0.322459	1	-1.94604	0.322459	0.716217	-3.96749	0.322459	0.0626922
ENSG00000188011.5	RTP5	0.150445	-0.181265	1	-1.61314	-0.181265	0.693026	-0.415907	-0.181265	1	-4.32505	-0.181265	0.00367017	-0.427016	-0.181265	1	-1.66385	-0.181265	0.711652	-0.926509	-0.181265	1	-3.28905	-0.181265	0.0626922
ENSG00000109906.14	ZBTB16	-1.16424	4.58852	0.8498	-0.386532	4.58852	1	-1.6393	4.58852	0.0168295	-2.20117	4.58852	0.00535291	-1.46524	4.58852	1	-0.573852	4.58852	1	-1.80212	4.58852	0.0872935	-1.83262	4.58852	0.0628536
ENSG00000184363.10	PKP3	-0.0276402	0.457547	1	0.57785	0.457547	1	-0.46932	0.457547	1	-3.22737	0.457547	0.00886275	-0.147645	0.457547	1	-0.392816	0.457547	1	-0.690637	0.457547	1	-2.75044	0.457547	0.0642333
ENSG00000225422.4	RBMS1P1	-5.49938	1.79137	0.000509769	-4.88965	1.79137	6.67992e-05	-0.587882	1.79137	1	0.0884475	1.79137	1	0.515346	1.79137	1	1.12584	1.79137	0.629083	1.74806	1.79137	0.113688	1.87354	1.79137	0.0652109
ENSG00000184887.13	BTBD6	0.49206	4.64097	1	0.60207	4.64097	1	0.614571	4.64097	1	1.14837	4.64097	0.00484473	0.49414	4.64097	1	0.795757	4.64097	0.486587	0.888389	4.64097	0.235909	1.00614	4.64097	0.0656661
ENSG00000189184.11	PCDH18	-0.328329	3.37971	1	-1.105	3.37971	0.785666	-1.71327	3.37971	0.0644316	-2.38038	3.37971	0.017415	-0.160621	3.37971	1	-0.934519	3.37971	0.886315	-0.699117	3.37971	1	-2.28002	3.37971	0.0656661
ENSG00000183773.15	AIFM3	-2.22572	0.934751	0.671176	-1.65046	0.934751	0.190644	-2.01455	0.934751	0.0366349	-1.97284	0.934751	0.0699812	-1.15148	0.934751	1	-2.25725	0.934751	0.134562	-1.42336	0.934751	0.607874	-2.43366	0.934751	0.0658134
ENSG00000274353.1	AC103564.3	1.18668	-0.694539	1	-1.04342	-0.694539	1	-1.0734	-0.694539	1	-2.42401	-0.694539	0.0340834	0.330799	-0.694539	1	-1.32487	-0.694539	0.792952	-1.11268	-0.694539	1	-2.60175	-0.694539	0.0660978
ENSG00000253853.3	AC246817.1	2.0276	0.786288	1	-0.359434	0.786288	1	-2.05021	0.786288	0.384986	-3.3832	0.786288	0.0443536	-2.21817	0.786288	1	-2.18882	0.786288	0.48952	-1.09597	0.786288	1	-3.73984	0.786288	0.0664661
ENSG00000230461.9	PROX1-AS1	-2.04496	0.69096	0.532956	-1.37109	0.69096	0.709836	-1.76537	0.69096	0.174898	-3.27238	0.69096	0.00989419	-0.802291	0.69096	1	-0.250627	0.69096	1	-1.16363	0.69096	1	-2.85193	0.69096	0.0664661
ENSG00000135636.14	DYSF	-1.6064	3.95723	1	1.0236	3.95723	1	1.97729	3.95723	0.125228	2.0362	3.95723	0.127183	-1.53252	3.95723	1	0.386335	3.95723	1	2.87335	3.95723	0.0366223	2.58497	3.95723	0.0673819
ENSG00000165197.5	VEGFD	-0.978485	3.92004	1	-1.17166	3.92004	0.928556	-1.36978	3.92004	0.429628	-3.64133	3.92004	0.00398928	-0.0184513	3.92004	1	-1.3261	3.92004	0.727296	-3.43856	3.92004	0.0366223	-2.85382	3.92004	0.0707902
ENSG00000111058.8	ACSS3	-0.164509	3.95815	1	-0.182208	3.95815	1	-1.46371	3.95815	0.0369821	-1.78505	3.95815	0.0210826	-0.0763199	3.95815	1	-0.438265	3.95815	1	-2.16021	3.95815	0.0203614	-1.69602	3.95815	0.0709197
ENSG00000142606.16	MMEL1	1.47639	0.976499	1	-0.344977	0.976499	1	-1.05718	0.976499	0.542083	-2.0779	0.976499	0.0197708	0.916315	0.976499	1	-0.237966	0.976499	1	-0.915379	0.976499	0.984482	-1.97678	0.976499	0.0724178
ENSG00000243854.3	RN7SL67P	-0.263473	1.83336	1	0.476914	1.83337	1	1.00863	1.83337	0.464881	0.642775	1.83337	0.966224	0.344279	1.83337	1	1.10238	1.83337	0.541666	1.88588	1.83337	0.0216808	1.61216	1.83337	0.0732171
ENSG00000168874.13	ATOH8	0.483229	4.137	1	-1.84513	4.137	0.0460142	-2.4654	4.137	0.00276355	-2.58435	4.137	0.0075179	0.0525449	4.137	1	-2.35931	4.137	0.0557282	-3.51161	4.137	0.00887242	-2.16136	4.137	0.074431
ENSG00000146122.17	DAAM2	-0.253323	3.72296	1	-1.3969	3.72296	0.983527	-2.87813	3.72296	0.0491122	-4.07829	3.72296	0.013217	-0.850184	3.72296	1	-2.28671	3.72296	0.431411	-4.53002	3.72296	0.0656262	-3.57022	3.72296	0.0744355
ENSG00000174600.14	CMKLR1	1.94864	-0.365939	1	-0.326367	-0.365939	1	-2.04978	-0.365939	0.22648	-4.40206	-0.365939	0.0410395	2.13142	-0.365939	1	0.137974	-0.365939	1	-6.58655	-0.365939	0.0750401	-6.06265	-0.365939	0.0744355
ENSG00000279358.1	AP002833.3	-3.18669	2.16148	0.0358591	-0.290682	2.16148	1	0.612958	2.16148	1	2.19147	2.16148	0.0467715	-1.63275	2.16148	1	0.239255	2.16148	1	1.24836	2.16148	0.675338	2.25443	2.16148	0.0754899
ENSG00000247765.2	AC068446.2	-1.69579	1.81251	0.0117837	-0.906886	1.81251	0.727353	-1.39788	1.81251	0.0219587	-1.76246	1.81251	0.00556184	-1.53116	1.81251	0.291447	-1.1343	1.81251	0.341622	-1.47603	1.81251	0.10191	-1.45658	1.81251	0.0773513
ENSG00000217801.10	AL390719.1	-1.47432	0.374185	1	0.0123478	0.374185	1	-1.80348	0.374185	0.131055	-2.6902	0.374185	0.0272715	0.98553	0.374185	1	-0.133574	0.374185	1	-0.672701	0.374185	1	-2.77536	0.374185	0.0773513
ENSG00000166106.3	ADAMTS15	-0.234627	2.22305	1	-0.497649	2.22305	1	-2.50992	2.22305	0.172548	-3.9467	2.22305	0.0315385	-0.102996	2.22305	1	-2.30157	2.22305	0.456541	-3.24674	2.22305	0.315958	-4.03672	2.22305	0.0773522
ENSG00000130700.7	GATA5	-1.38953	0.907416	1	-1.54561	0.907416	0.545788	-4.38364	0.907416	0.00448713	-4.55818	0.907416	0.00781181	-1.61381	0.907416	1	-3.46575	0.907416	0.0712082	-7.96517	0.907416	0.035037	-3.13018	0.907416	0.0783003
ENSG00000180346.3	TIGD2	2.29795	2.1873	0.270298	3.43146	2.1873	0.00383966	2.97828	2.1873	0.00626112	2.08097	2.1873	0.184983	2.78375	2.1873	0.282477	3.28097	2.1873	0.0273341	2.62659	2.1873	0.0836061	2.69851	2.1873	0.0788452
ENSG00000127578.7	WFIKKN1	-1.09834	5.19903	1	-0.177225	5.19903	1	-1.43476	5.19903	0.356338	-2.60903	5.19903	0.0287884	-0.656036	5.19903	1	-0.434163	5.19903	1	-2.42523	5.19903	0.154033	-2.65835	5.19903	0.0788452
ENSG00000212935.2	KRTAP10-3	-0.279561	-1.01483	1	-3.06795	-1.01483	0.156213	-5.94966	-1.01483	0.0205655	-3.69818	-1.01483	0.100741	-0.0739815	-1.01483	1	-7.28138	-1.01483	0.0745429	-6.17681	-1.01483	0.20253	-6.42816	-1.01483	0.0788452
ENSG00000288580.1	AC023296.1	-1.19716	-1.29521	1	-0.238312	-1.29521	1	-4.98957	-1.29521	0.0429525	-3.71323	-1.29521	0.0410395	-1.66137	-1.29521	1	-3.86756	-1.29521	0.233422	-5.37179	-1.29521	0.243846	-3.37034	-1.29521	0.0788452
ENSG00000057657.17	PRDM1	0.736843	0.471651	1	-3.85609	0.471651	0.313425	-2.85202	0.471651	0.491737	-6.98377	0.471651	0.0381354	-6.64782	0.471651	1	-6.11305	0.471651	0.267711	-7.88242	0.471651	0.322597	-8.99962	0.471651	0.0788452
ENSG00000019549.13	SNAI2	0.559039	2.26987	1	-0.659814	2.26987	1	-1.95983	2.26987	0.29851	-3.50954	2.26987	0.0222511	0.226456	2.26987	1	-2.58082	2.26987	0.267711	-2.61498	2.26987	0.39938	-3.42025	2.26987	0.0788452
ENSG00000072682.18	P4HA2	-0.256922	3.70832	1	-0.345967	3.70832	1	-0.557375	3.70832	1	-2.36196	3.70832	0.00438808	-0.556209	3.70832	1	-0.690626	3.70832	1	-1.16242	3.70832	0.640088	-1.86423	3.70832	0.0788452
ENSG00000159388.6	BTG2	0.16344	5.93772	1	-0.170275	5.93772	1	-0.736782	5.93772	1	-1.70228	5.93772	0.0492421	0.247802	5.93772	1	-0.57551	5.93772	1	-0.967948	5.93772	0.828634	-1.86033	5.93772	0.0788452
ENSG00000145247.12	OCIAD2	2.10035	3.44421	0.00349195	2.15109	3.44421	0.00189463	2.32605	3.44421	0.000253963	1.9099	3.44421	0.0119436	1.4147	3.44421	0.79214	1.61007	3.44421	0.148519	1.41774	3.44421	0.204291	1.64636	3.44421	0.078869
ENSG00000142319.18	SLC6A3	0.0932897	7.56382	1	-0.953836	7.56382	1	-3.05262	7.56382	0.0397829	-3.78669	7.56382	0.029481	0.624839	7.56382	1	-3.14563	7.56382	0.254713	-3.23438	7.56382	0.219815	-3.90498	7.56382	0.078869
ENSG00000250305.9	TRMT9B	-0.19355	6.86749	1	-0.00566623	6.86749	1	-1.01493	6.86749	0.786943	-2.52464	6.86749	0.0152559	-0.025153	6.86749	1	-0.817289	6.86749	1	-1.52921	6.86749	0.439486	-2.27118	6.86749	0.0790467
ENSG00000162374.18	ELAVL4	-1.53851	6.63011	1	0.644931	6.63011	1	0.993483	6.63011	0.286109	0.780186	6.63011	0.658902	-1.63293	6.63011	1	1.66604	6.63011	0.0291456	1.6221	6.63011	0.0221974	1.36885	6.63011	0.0808928
ENSG00000164434.12	FABP7	-1.5818	-1.12542	1	-1.29178	-1.12542	1	-2.72477	-1.12542	0.142873	-4.33553	-1.12542	0.00556184	-1.3703	-1.12542	1	0.999093	-1.12542	1	-2.18288	-1.12542	0.640183	-3.04427	-1.12542	0.0809934
ENSG00000169427.8	KCNK9	0.147273	1.87222	1	-0.229266	1.87222	1	-2.34591	1.87222	0.113391	-3.94408	1.87222	0.00998678	0.237839	1.87222	1	-2.34779	1.87222	0.315418	-2.95839	1.87222	0.255339	-3.1933	1.87222	0.0812771
ENSG00000128422.17	KRT17	-3.51446	-1.54459	1	-2.40985	-1.54459	0.876325	-5.2067	-1.54459	0.116651	-6.5299	-1.54459	0.0366319	-3.69369	-1.54459	1	-5.54141	-1.54459	0.416109	-5.44579	-1.54459	0.45389	-6.67946	-1.54459	0.0820034
ENSG00000105639.19	JAK3	0.466794	1.00079	1	-0.832552	1.00079	1	-0.972302	1.00079	0.559375	-2.06682	1.00079	0.00359693	0.508147	1.00079	1	-0.0455437	1.00079	1	-0.459263	1.00079	1	-1.60341	1.00079	0.0832146
ENSG00000253873.6	PCDHGA11	-1.91857	2.54232	0.00456248	-1.67154	2.54232	0.00692445	-1.88408	2.54232	0.000253963	-1.59793	2.54232	0.0145114	-1.6216	2.54232	0.252796	-1.6276	2.54232	0.067039	-1.77765	2.54232	0.0216808	-1.43237	2.54232	0.0865074
ENSG00000167244.21	IGF2	1.55493	3.21994	1	-0.611223	3.21994	1	-1.99326	3.21994	0.391983	-4.73483	3.21994	0.0140459	0.824722	3.21994	1	-1.20202	3.21994	1	-6.16665	3.21994	0.0377927	-3.99208	3.21994	0.0887454
ENSG00000275426.1	AC253576.2	-2.30302	-1.41826	1	1.35748	-1.41826	1	1.88782	-1.41826	1	2.62842	-1.41826	0.382647	0.780484	-1.41826	1	3.84807	-1.41826	0.196575	4.89536	-1.41826	0.0464977	3.75461	-1.41826	0.0887454
ENSG00000248901.2	LINC01846	-0.149189	-0.838855	1	1.63852	-0.838855	1	1.36415	-0.838855	0.407797	2.45999	-0.838855	0.0204273	-0.368706	-0.838855	1	3.5288	-0.838855	0.0573392	1.92739	-0.838855	0.200459	2.19373	-0.838855	0.0887454
ENSG00000187498.16	COL4A1	0.409036	5.8545	1	2.01271	5.8545	0.0403696	1.47048	5.8545	0.098777	1.37381	5.8545	0.200103	0.0543387	5.8545	1	2.66723	5.8545	0.0115503	1.42559	5.8545	0.286779	1.81669	5.8545	0.0887454
ENSG00000104921.15	FCER2	0.0465665	-1.37994	1	-1.64992	-1.37994	1	-2.86081	-1.37994	0.442706	-3.88977	-1.37994	0.0368535	-1.31862	-1.37994	1	-1.95296	-1.37994	0.84475	-4.61797	-1.37994	0.498808	-3.70927	-1.37994	0.0887454
ENSG00000182379.10	NXPH4	0.0611535	3.26948	1	1.69292	3.26948	0.216344	-0.503994	3.26948	1	-2.44871	3.26948	0.0202483	0.653418	3.26948	1	1.27514	3.26948	0.582636	-1.77981	3.26948	0.368538	-2.27672	3.26948	0.0906374
ENSG00000287677.2	AC025839.1	-3.0828	-0.51652	0.400829	-3.41261	-0.51652	0.0208967	-5.08155	-0.51652	0.00797243	-2.95256	-0.51652	0.180009	-3.60929	-0.51652	1	-7.96155	-0.51652	0.0214177	-6.26708	-0.51652	0.150374	-6.13272	-0.51652	0.0909742
ENSG00000287151.1	C2orf27A	-0.255395	3.85636	1	-0.544293	3.85636	1	-0.561392	3.85636	1	-1.41152	3.85636	0.0112147	-0.12566	3.85636	1	-0.812828	3.85636	0.692208	-0.760413	3.85636	0.891204	-1.23117	3.85636	0.0932946
ENSG00000175497.17	DPP10	0.227597	5.15277	1	0.765107	5.15277	1	1.54939	5.15277	0.000554164	1.39537	5.15277	0.0115885	0.397856	5.15277	1	0.704229	5.15277	0.886315	1.17173	5.15277	0.13547	1.20864	5.15277	0.0934181
ENSG00000233670.7	PIRT	-0.0129457	2.74525	1	-0.830959	2.74525	1	1.46674	2.74525	0.491737	1.53936	2.74525	0.380494	0.0158042	2.74525	1	1.54218	2.74525	0.978563	3.20432	2.74525	0.0221974	2.4877	2.74525	0.0935677
ENSG00000244482.10	LILRA6	0.312517	0.948378	1	-0.226056	0.948378	1	-5.19436	0.948378	0.124002	-8.76571	0.948378	0.0464203	0.265546	0.948378	1	-3.44989	0.948378	0.494211	-7.74309	0.948378	0.430202	-9.09223	0.948378	0.0938491
ENSG00000135744.8	AGT	-3.15806	1.17991	0.0547754	-1.63552	1.17991	0.515562	-3.23375	1.17991	0.0345593	-2.53609	1.17991	0.106299	-1.59262	1.17991	1	-2.38043	1.17991	0.267711	-2.29004	1.17991	0.510058	-3.24984	1.17991	0.096751
ENSG00000224057.1	EGFR-AS1	0.1156	-0.624147	1	-1.51845	-0.624148	0.977525	-0.770671	-0.624148	1	-3.59662	-0.624148	0.00857785	0.302843	-0.624148	1	0.659894	-0.624148	1	-1.70814	-0.624148	0.679122	-2.68863	-0.624148	0.096751
ENSG00000145808.10	ADAMTS19	-7.99078	-0.25778	1.00156e-05	-4.17883	-0.25778	0.156213	-3.48951	-0.25778	0.195271	-1.63596	-0.25778	1	1.1422	-0.25778	1	-0.544918	-0.25778	1	0.681823	-0.25778	1	3.36465	-0.25778	0.096751
ENSG00000185736.16	ADARB2	-0.45139	4.52755	1	-1.0168	4.52755	0.791438	-1.8244	4.52755	0.00806935	-3.26021	4.52755	8.65162e-05	0.0906368	4.52755	1	-0.612543	4.52755	1	-2.17701	4.52755	0.0384715	-1.75911	4.52755	0.097269
ENSG00000237547.1	IGHJ2P	1.08028	-1.47958	1	-1.96952	-1.47958	0.898345	-4.40437	-1.47958	0.195924	-5.77039	-1.47958	0.0478147	2.33248	-1.47958	1	-5.38241	-1.47958	0.348165	-4.33608	-1.47958	0.7186	-6.02256	-1.47958	0.097269
ENSG00000130600.19	H19	0.599865	5.23488	1	-1.14648	5.23488	1	-2.70959	5.23488	0.0199671	-4.38814	5.23488	0.00237657	0.237132	5.23488	1	-1.24605	5.23488	0.91634	-3.95094	5.23488	0.031423	-2.96229	5.23488	0.0977872
ENSG00000178947.9	SMIM10L2A	-3.42715	3.38725	0.000484129	-0.724877	3.38724	1	-1.1532	3.38724	0.263335	-2.00211	3.38724	0.0077352	-1.16165	3.38724	1	-0.986879	3.38724	0.682339	-1.00371	3.38724	0.723143	-1.62499	3.38724	0.0977872
ENSG00000125430.9	HS3ST3B1	0.453581	5.93398	1	-0.025986	5.93398	1	1.60706	5.93398	0.0105922	1.52152	5.93398	0.0418197	0.329239	5.93398	1	1.72653	5.93398	0.0712082	1.91358	5.93398	0.0143651	1.48356	5.93398	0.0982837
ENSG00000149782.11	PLCB3	0.224694	6.87417	1	0.161466	6.87417	1	1.03542	6.87417	0.127737	1.33286	6.87417	0.0217109	0.0373998	6.87417	1	1.0311	6.87417	0.319044	1.50267	6.87417	0.0161745	1.2212	6.87417	0.0982837
ENSG00000153094.24	BCL2L11	0.33163	4.68535	1	-0.475705	4.68535	1	-1.07499	4.68535	0.239738	-1.55265	4.68535	0.028044	0.33577	4.68535	1	-0.450876	4.68535	1	-1.77736	4.68535	0.0366223	-1.46194	4.68535	0.0982837
ENSG00000180066.9	LINC02870	0.662872	2.26383	1	-2.01165	2.26383	0.291729	-2.89045	2.26383	0.0484844	-2.13385	2.26383	0.252008	-0.298605	2.26383	1	-3.54215	2.26383	0.0840665	-4.01532	2.26383	0.13303	-3.71317	2.26383	0.0982837
ENSG00000212724.3	KRTAP2-3	-4.20019	-1.42775	1	-4.75029	-1.42775	0.13151	-5.08615	-1.42775	0.131385	-6.29926	-1.42775	0.0470108	-4.4746	-1.42775	1	-6.79908	-1.42775	0.196575	-5.3785	-1.42775	0.464496	-6.49587	-1.42775	0.0982837
ENSG00000164039.15	BDH2	0.0600396	3.83061	1	-0.677388	3.83061	1	-0.923702	3.83061	0.57642	-1.47803	3.83061	0.0446554	-0.0739585	3.83061	1	-1.24478	3.83061	0.295555	-1.11392	3.83061	0.465432	-1.48142	3.83061	0.0982837
ENSG00000280134.1	AL731532.2	-1.17609	0.916648	1	1.42322	0.916648	0.653354	0.359457	0.916648	1	2.03654	0.916648	0.0405166	-3.73445	0.916648	1	1.56913	0.916648	0.496494	1.31096	0.916648	0.594948	1.94215	0.916648	0.0982837
ENSG00000239445.6	ST3GAL6-AS1	-1.67429	-1.77733	1	-1.79345	-1.77733	1	-1.14	-1.77733	1	-7.05021	-1.77733	0.0368189	-1.85218	-1.77733	1	-1.99661	-1.77733	1	-4.3835	-1.77733	0.935352	-6.92091	-1.77733	0.0982837
ENSG00000102755.12	FLT1	-0.463515	2.27534	1	1.09626	2.27534	1	-0.464803	2.27534	1	-5.099	2.27534	0.00213404	-0.388725	2.27534	1	0.939714	2.27534	1	-1.05754	2.27534	1	-3.12875	2.27534	0.0982837
ENSG00000076258.10	FMO4	-0.201995	0.114167	1	0.418947	0.114167	1	-1.13797	0.114167	0.41813	-2.88821	0.114167	0.00346094	-0.577445	0.114167	1	0.590495	0.114167	1	-0.479468	0.114167	1	-1.97646	0.114167	0.0982837
ENSG00000007384.15	RHBDF1	-1.95203	1.43388	0.25142	-0.136363	1.43388	1	-1.22823	1.43388	0.479344	-2.39063	1.43388	0.0340713	-0.973888	1.43388	1	-0.354827	1.43388	1	-0.811007	1.43388	1	-2.43847	1.43388	0.0982837
ENSG00000101439.9	CST3	0.233103	6.14696	1	-0.302046	6.14696	1	-0.715699	6.14696	1	-1.55885	6.14696	0.0103183	0.283838	6.14696	1	-0.91536	6.14696	0.582636	-0.854805	6.14696	0.74092	-1.323	6.14696	0.0993724
ENSG00000212933.1	KRTAP12-4	-0.0470821	-0.732904	1	-3.20312	-0.732903	0.0592124	-5.05179	-0.732903	0.00462529	-4.13196	-0.732903	0.0254273	0.720782	-0.732903	1	-7.0291	-0.732903	0.0494374	-6.39742	-0.732903	0.0888961	-3.65512	-0.732903	0.101349
ENSG00000242220.9	TCP10L	-0.109227	1.51118	1	-0.141433	1.51118	1	-2.32782	1.51118	0.01135	-2.511	1.51118	0.0190714	-0.0994639	1.51118	1	-1.2415	1.51118	0.556464	-2.17766	1.51118	0.191508	-2.18667	1.51118	0.101349
ENSG00000131737.5	KRT34	-1.52159	-1.24896	1	-3.37013	-1.24896	0.579606	-5.02263	-1.24896	0.345359	-7.42017	-1.24896	0.0391873	-3.37239	-1.24896	1	-2.73368	-1.24896	0.769307	-5.33399	-1.24896	0.745439	-7.42974	-1.24896	0.101349
ENSG00000248485.2	PCP4L1	-0.149094	0.139282	1	0.0449231	0.139282	1	-0.292054	0.139282	1	-2.42473	0.139282	0.023236	-0.258243	0.139282	1	0.743447	0.139282	1	-0.267102	0.139282	1	-2.17745	0.139282	0.101349
ENSG00000170892.12	TSEN34	0.212478	5.4709	1	-0.786583	5.4709	1	-0.952245	5.4709	0.417222	-1.67849	5.4709	0.00855979	0.0728257	5.4709	1	-1.19184	5.4709	0.287075	-1.01303	5.4709	0.514712	-1.38617	5.4709	0.101388
ENSG00000228203.7	RNF144A-AS1	2.25702	1.55731	0.0061948	1.51413	1.55731	0.565514	2.53875	1.55731	0.000497201	1.51585	1.55731	0.0864874	1.60624	1.55731	0.741427	1.28306	1.55731	0.742941	2.36919	1.55731	0.0159613	1.63763	1.55731	0.102018
ENSG00000109854.13	HTATIP2	-6.62928	-1.44462	0.0203495	-5.28965	-1.44462	0.184797	-4.76995	-1.44462	0.124002	-6.33068	-1.44462	0.0310439	-6.64405	-1.44462	0.221374	-5.27183	-1.44462	0.334618	-4.95821	-1.44462	0.452049	-5.99217	-1.44462	0.102381
ENSG00000144283.21	PKP4	-0.0532067	6.8526	1	-0.440876	6.8526	1	0.975928	6.8526	0.189534	1.02736	6.8526	0.155465	0.172127	6.8526	1	0.174415	6.8526	1	1.53893	6.8526	0.010082	1.18783	6.8526	0.102656
ENSG00000140262.18	TCF12	-0.163869	7.99761	1	-0.372417	7.99761	1	-0.904175	7.99761	0.103834	-0.606091	7.99761	0.956961	-0.0870708	7.99761	1	-0.808489	7.99761	0.510522	-1.33643	7.99761	0.00647925	-1.00559	7.99761	0.105721
ENSG00000149571.12	KIRREL3	-3.16885	4.02769	1.38853e-05	-1.04784	4.02769	0.657266	0.655105	4.02769	1	1.49888	4.02769	0.0465188	-2.43532	4.02769	0.0232514	-0.032846	4.02769	1	1.55636	4.02769	0.0778563	1.47125	4.02769	0.105721
ENSG00000183090.5	FREM3	2.11641	-1.5381	1	-0.600121	-1.5381	1	-4.91097	-1.5381	0.0816454	-6.10183	-1.5381	0.0217109	0.51219	-1.5381	1	-1.43613	-1.5381	1	-5.20157	-1.5381	0.387036	-4.17098	-1.5381	0.105763
ENSG00000253960.1	AC016885.1	-0.0647908	-0.819551	1	-2.01055	-0.819551	0.544154	-3.72785	-0.819551	0.00606857	-3.75947	-0.819551	0.0350331	-0.0453927	-0.819551	1	-2.00479	-0.819551	0.640171	-3.06208	-0.819551	0.191508	-3.6745	-0.819551	0.109167
ENSG00000158859.10	ADAMTS4	-0.651332	3.972	1	-0.396456	3.972	1	-1.86517	3.972	0.189629	-2.88417	3.972	0.0337618	-0.392263	3.972	1	-1.49873	3.972	0.692208	-2.58296	3.972	0.221068	-2.78309	3.972	0.109167
ENSG00000250366.2	TUNAR	-1.64254	5.49931	0.875662	-0.259207	5.49931	1	-0.447352	5.49931	1	-2.21948	5.49931	0.040279	-2.23745	5.49931	1	-1.35087	5.49931	0.592492	-0.589635	5.49931	1	-2.1991	5.49931	0.109456
ENSG00000122733.12	PHF24	1.63622	2.73663	1	1.70714	2.73663	1	3.31782	2.73663	0.0489328	2.59168	2.73663	0.0651285	-0.371984	2.73663	1	-0.459383	2.73663	1	4.6836	2.73663	0.0129741	2.52482	2.73663	0.112427
ENSG00000114315.4	HES1	-1.63161	0.412686	1	-2.98052	0.412686	0.627261	-2.98162	0.412686	0.356338	-4.7763	0.412686	0.0411894	-1.56432	0.412686	1	-7.38366	0.412686	0.293284	-7.46612	0.412686	0.272868	-4.41063	0.412686	0.114939
ENSG00000261292.2	AC110491.1	0.133527	1.22724	1	-2.13828	1.22724	1	1.0044	1.22724	1	1.30537	1.22724	0.403715	0.394192	1.22724	1	-2.09367	1.22724	1	2.71622	1.22724	0.0284488	1.97721	1.22724	0.116254
ENSG00000003402.20	CFLAR	0.125158	4.37913	1	0.317741	4.37913	1	2.39341	4.37913	0.00276355	1.09256	4.37913	0.547709	-0.267456	4.37913	1	1.26697	4.37913	0.503754	2.51922	4.37913	0.0135313	1.86824	4.37913	0.117318
ENSG00000154493.19	C10orf90	-0.0872486	0.728385	1	-0.225709	0.728385	1	-2.3044	0.728385	0.418422	-4.83766	0.728385	0.0438783	-2.50253	0.728385	1	-3.4568	0.728385	0.336143	-7.41998	0.728385	0.249772	-5.14414	0.728385	0.117917
ENSG00000165588.18	OTX2	0.0347059	4.67287	1	0.701138	4.67287	1	-0.599535	4.67287	1	-3.1813	4.67287	0.00552194	-0.194415	4.67287	1	0.430545	4.67287	1	-2.25623	4.67287	0.124671	-2.27604	4.67287	0.117975
ENSG00000179921.15	GPBAR1	0.511584	0.622507	1	-0.573753	0.622507	1	-1.58141	0.622507	0.195924	-2.33704	0.622507	0.0391873	1.16093	0.622507	1	-0.836122	0.622507	1	-1.55596	0.622507	0.57504	-2.21224	0.622507	0.117975
ENSG00000144645.14	OSBPL10	0.36337	3.51307	1	-0.616098	3.51307	1	2.07156	3.51307	0.0328194	1.25216	3.51307	0.418579	0.177646	3.51307	1	0.781634	3.51307	1	1.97213	3.51307	0.145131	1.94923	3.51307	0.118494
ENSG00000260249.3	AC007608.3	-0.571196	0.695251	1	-0.678572	0.695251	1	-1.59855	0.695251	0.307503	-2.86017	0.695251	0.0222511	-0.616689	0.695251	1	-2.07408	0.695251	0.37949	-1.35542	0.695251	0.893235	-2.46594	0.695251	0.118494
ENSG00000124145.6	SDC4	-3.70913	-1.65413	1	-0.971899	-1.65413	1	-3.35288	-1.65413	0.408162	-6.37356	-1.65413	0.0350881	-3.98843	-1.65413	1	-3.83792	-1.65413	0.872737	-2.53995	-1.65413	1	-4.5142	-1.65413	0.118494
ENSG00000100625.9	SIX4	0.0391724	5.6353	1	-0.26003	5.6353	1	-0.549878	5.6353	1	-1.61676	5.6353	0.0253258	0.0586122	5.6353	1	-0.621868	5.6353	1	-0.606874	5.6353	1	-1.45695	5.6353	0.118494
ENSG00000166922.8	SCG5	-0.381285	2.00421	1	-4.38236	2.00421	0.00531784	-4.04865	2.00421	0.000375636	-3.84738	2.00421	0.00105342	-0.319655	2.00421	1	3.05456	2.00421	0.00651595	2.72581	2.00421	0.00905519	1.79711	2.00421	0.118504
ENSG00000179044.16	EXOC3L1	0.81506	3.75067	1	0.0163158	3.75067	1	-1.08968	3.75067	0.757058	-2.44396	3.75067	0.0278402	0.226697	3.75067	1	-0.634293	3.75067	1	-1.79167	3.75067	0.382978	-2.18914	3.75067	0.118652
ENSG00000213088.12	ACKR1	-3.07938	2.33801	1	0.22135	2.33801	1	0.429846	2.33801	1	0.545698	2.33801	1	1.21094	2.33801	1	1.43118	2.33801	0.16738	1.65492	2.33801	0.0349392	1.36213	2.33801	0.121225
ENSG00000266709.1	AC005224.3	0.487421	4.30074	1	-0.0107511	4.30074	1	1.42975	4.30074	0.0148221	1.19645	4.30074	0.119813	0.128967	4.30074	1	1.42891	4.30074	0.184198	2.1339	4.30074	0.00138986	1.30896	4.30074	0.122489
ENSG00000137841.12	PLCB2	0.285867	2.99679	1	-0.607073	2.99679	1	-1.92721	2.99679	0.00116277	-1.69459	2.99679	0.0260964	0.250524	2.99679	1	-1.04734	2.99679	0.505398	-2.10685	2.99679	0.0216808	-1.5165	2.99679	0.122489
ENSG00000245526.11	LINC00461	0.752931	2.72933	1	1.11207	2.72933	0.597641	1.86657	2.72933	0.00718209	1.0239	2.72933	0.491141	-7.35763	2.72933	1.14817e-06	-4.36099	2.72933	0.00505153	-4.52056	2.72933	0.00511408	-2.03913	2.72933	0.124009
ENSG00000170271.11	FAXDC2	-0.151072	1.13201	1	-0.474006	1.13201	1	-2.11992	1.13201	0.124465	-2.746	1.13201	0.0470108	0.272031	1.13201	1	-1.45132	1.13201	0.674435	-1.57879	1.13201	0.773143	-2.72156	1.13201	0.124282
ENSG00000167800.9	TBX10	1.07277	-1.11653	1	-1.52117	-1.11653	0.695494	-4.4464	-1.11653	0.0140443	-3.13334	-1.11653	0.211608	-1.73354	-1.11653	1	-5.07716	-1.11653	0.0474364	-3.59016	-1.11653	0.259989	-5.27446	-1.11653	0.125283
ENSG00000204882.4	GPR20	-2.02583	-0.504144	1	-1.28422	-0.504144	1	-6.26437	-0.504144	0.0198509	-2.79492	-0.504144	0.181133	-1.35023	-0.504144	1	-3.83803	-0.504144	0.214585	-6.23292	-0.504144	0.262733	-4.12602	-0.504144	0.125283
ENSG00000124126.14	PREX1	0.102454	8.03155	1	-0.24203	8.03155	1	-0.992964	8.03155	0.799983	-2.29596	8.03155	0.0209962	0.113041	8.03155	1	-1.03308	8.03155	0.793726	-1.29252	8.03155	0.602281	-1.99471	8.03155	0.125283
ENSG00000152932.8	RAB3C	0.290153	5.31322	1	0.0947282	5.31322	1	0.761971	5.31322	0.851237	1.23593	5.31322	0.0403976	0.214367	5.31322	1	-0.0224028	5.31322	1	0.617839	5.31322	1	1.16407	5.31322	0.125283
ENSG00000169282.17	KCNAB1	-2.71758	3.43917	1	-1.59863	3.43917	1	0.84344	3.43917	1	0.781177	3.43917	0.965264	-2.76142	3.43917	1	3.03628	3.43917	0.0758316	2.58295	3.43917	0.035037	2.06546	3.43917	0.128017
ENSG00000086717.18	PPEF1	-1.45982	3.29915	0.843519	0.0660235	3.29915	1	1.70688	3.29915	0.00779724	1.55019	3.29915	0.0455787	-0.957821	3.29915	1	1.00414	3.29915	0.690987	1.81542	3.29915	0.0309228	1.45843	3.29915	0.128056
ENSG00000237283.2	AL691515.1	2.16278	0.257201	1	0.374525	0.257201	1	-1.38476	0.257201	0.5591	-2.66374	0.257201	0.0392152	1.02315	0.257201	1	-0.144638	0.257201	1	-3.54574	0.257201	0.133813	-2.35102	0.257201	0.129957
ENSG00000173281.5	PPP1R3B	0.334147	3.62775	1	0.330646	3.62775	1	-0.225393	3.62775	1	-1.74269	3.62775	0.0217109	0.131739	3.62775	1	0.214031	3.62775	1	-1.0266	3.62775	0.665333	-1.50446	3.62775	0.129957
ENSG00000120903.13	CHRNA2	-3.30791	0.583785	1	-0.283207	0.583785	1	-1.79441	0.583785	0.142873	-3.46849	0.583785	0.00337598	-0.152179	0.583785	1	0.725187	0.583785	1	-1.26894	0.583785	0.924085	-2.27957	0.583785	0.130796
ENSG00000235026.6	DPP10-AS1	0.255686	2.8253	1	0.471674	2.8253	1	1.98341	2.8253	0.00643689	1.4514	2.8253	0.116465	0.491313	2.8253	1	0.21349	2.8253	1	1.62341	2.8253	0.15483	1.54735	2.8253	0.133751
ENSG00000180139.11	ACTA2-AS1	0.161662	3.93676	1	-0.0753523	3.93676	1	0.758328	3.93676	1	1.90894	3.93676	0.0486614	0.524017	3.93676	1	0.596315	3.93676	1	1.00646	3.93676	0.853893	1.74572	3.93676	0.134459
ENSG00000280114.1	AL021920.2	-0.469773	1.4654	1	0.0171807	1.4654	1	-2.02792	1.4654	0.0366349	-2.37992	1.4654	0.032084	-0.659241	1.4654	1	-1.00568	1.4654	0.754198	-2.57043	1.4654	0.10449	-2.07383	1.4654	0.136516
ENSG00000215912.12	TTC34	-0.444572	2.44409	1	-0.74699	2.44409	1	-0.779009	2.44409	1	-1.75536	2.44409	0.0295696	-0.196277	2.44409	1	-1.49218	2.44409	0.272662	-1.23297	2.44409	0.47052	-1.57916	2.44409	0.136661
ENSG00000288035.1	AC022433.1	-0.238589	2.23973	1	-2.16262	2.23973	1	1.30621	2.23973	0.394244	2.26081	2.23973	0.0287786	-0.315028	2.23973	1	2.12994	2.23973	0.657339	1.83397	2.23973	0.216845	1.90026	2.23973	0.139827
ENSG00000131196.17	NFATC1	0.0849268	4.30756	1	-0.158843	4.30756	1	-1.73733	4.30756	0.0650202	-2.91408	4.30756	0.00398928	0.0135836	4.30756	1	-0.895608	4.30756	0.935533	-2.11662	4.30756	0.154033	-2.02435	4.30756	0.140569
ENSG00000241717.1	VWFP1	0.292137	-0.28357	1	-1.60359	-0.28357	1	-5.8324	-0.28357	0.00718209	-4.64518	-0.28357	0.0197708	0.0162099	-0.28357	1	-2.98031	-0.28357	0.405351	-4.76597	-0.28357	0.19777	-3.09133	-0.28357	0.140569
ENSG00000100346.18	CACNA1I	1.67949	-1.46646	1	1.12905	-1.46646	1	-1.09063	-1.46646	1	-3.95686	-1.46646	0.0253258	-0.0437646	-1.46646	1	0.743852	-1.46646	1	-1.0266	-1.46646	1	-2.97329	-1.46646	0.140569
ENSG00000239911.2	PRKAG2-AS1	-0.192341	1.49394	1	-0.456078	1.49394	1	-0.183072	1.49394	1	-2.03676	1.49394	0.0363295	0.307988	1.49394	1	-0.838229	1.49394	1	-1.07899	1.49394	0.922674	-1.8998	1.49394	0.141753
ENSG00000287712.1	AC005865.2	-2.19864	0.500792	1	-1.60073	0.500792	0.395265	-3.17196	0.500792	0.00885695	-2.67179	0.500792	0.0443158	-1.85772	0.500792	1	-3.31569	0.500792	0.071186	-3.53243	0.500792	0.114674	-2.42969	0.500792	0.143006
ENSG00000215455.4	KRTAP10-1	1.59062	-1.39245	1	-6.37511	-1.39245	0.0438994	-4.06901	-1.39245	0.121393	-3.87789	-1.39245	0.0619218	1.58765	-1.39245	1	-6.42097	-1.39245	0.195533	-5.71886	-1.39245	0.314432	-4.28505	-1.39245	0.143006
ENSG00000124942.14	AHNAK	-0.056168	0.541401	1	-1.30291	0.541401	1	-2.46906	0.541401	0.10452	-4.92375	0.541401	0.00465265	0.0432149	0.541401	1	-1.89508	0.541401	0.661391	-2.64768	0.541401	0.361245	-2.85828	0.541401	0.14381
ENSG00000234311.1	AL451069.3	0.478669	-0.0215239	1	-2.31822	-0.0215239	0.146777	-2.75858	-0.0215239	0.286191	-6.29082	-0.0215239	0.0197708	-0.751992	-0.0215239	1	-3.0393	-0.0215239	0.158969	-3.06197	-0.0215239	0.594127	-4.07428	-0.0215239	0.144861
ENSG00000204603.7	LINC01257	0.268362	0.0862385	1	-0.273134	0.0862385	1	-0.173045	0.0862385	1	-5.04541	0.0862385	0.0240709	0.68968	0.0862385	1	-1.08745	0.0862385	1	-1.8695	0.0862385	1	-3.83638	0.0862385	0.14581
ENSG00000185885.16	IFITM1	0.359912	3.7462	1	-2.19748	3.7462	0.882107	-2.46969	3.7462	0.578742	-5.36776	3.7462	0.0416013	-1.25463	3.7462	1	-4.98124	3.7462	0.280609	-7.38721	3.7462	0.246479	-5.08089	3.7462	0.145956
ENSG00000270036.1	AC027243.3	0.145546	1.80297	1	0.76816	1.80297	1	1.38001	1.80297	0.124002	1.55049	1.80297	0.0854512	0.811684	1.80297	1	1.79287	1.80297	0.217246	2.14282	1.80297	0.0180519	1.56764	1.80297	0.148636
ENSG00000185904.12	LINC00839	-0.421721	4.17985	1	-0.224111	4.17985	1	0.0644176	4.17985	1	0.0762191	4.17985	1	-1.22134	4.17985	0.0305917	-1.00317	4.17985	0.170191	-0.789401	4.17985	0.563174	-0.943687	4.17985	0.149066
ENSG00000279858.1	AC068880.4	-3.72772	-1.00052	1	-0.59454	-1.00052	1	-3.78701	-1.00052	0.0424762	-5.40273	-1.00052	0.0584327	-3.82953	-1.00052	1	-2.17715	-1.00052	0.444004	-6.01576	-1.00052	0.13547	-5.39692	-1.00052	0.150601
ENSG00000266256.3	LINC00683	0.00703028	1.44669	1	-1.08642	1.44669	0.697069	-0.625831	1.44669	1	-1.59432	1.44669	0.048197	0.315889	1.44669	1	-1.0946	1.44669	0.653827	-0.736576	1.44669	1	-1.49496	1.44669	0.153457
ENSG00000162706.13	CADM3	-4.87533	6.8672	9.64853e-09	0.206174	6.8672	1	0.348288	6.8672	1	0.538719	6.8672	1	0.912435	6.8672	1	1.26712	6.8672	0.0369942	1.37621	6.8672	0.00887242	1.01304	6.8672	0.154687
ENSG00000185668.8	POU3F1	0.247827	5.28891	1	-0.938198	5.28891	0.881753	-2.31639	5.28891	0.000262815	-1.57995	5.28891	0.058315	0.296764	5.28891	1	-0.867519	5.28891	0.808301	-1.90499	5.28891	0.0600024	-1.52411	5.28891	0.154687
ENSG00000116157.6	GPX7	0.989893	0.577193	1	1.37124	0.577193	0.648111	1.45137	0.577193	0.329151	0.946465	0.577193	0.885169	-5.33921	0.577193	0.0305917	-6.51402	0.577193	0.0840665	-3.98432	0.577193	0.154033	-3.78739	0.577193	0.154687
ENSG00000263535.2	AK4P1	0.213853	2.41493	1	-0.579187	2.41493	1	-0.368109	2.41493	1	-1.67855	2.41493	0.0309541	0.0908573	2.41493	1	-0.812048	2.41493	0.944596	-1.01404	2.41493	0.766349	-1.4549	2.41493	0.154687
ENSG00000126778.12	SIX1	0.342533	6.3214	1	0.000774811	6.3214	1	-0.416094	6.3214	1	-1.95024	6.3214	0.0114849	0.287886	6.3214	1	-0.105337	6.3214	1	-0.448212	6.3214	1	-1.52409	6.3214	0.154687
ENSG00000109501.14	WFS1	0.26505	4.50322	1	-0.172617	4.50322	1	-0.707818	4.50322	1	-1.86654	4.50322	0.0154479	0.168083	4.50322	1	-0.644951	4.50322	1	-1.20124	4.50322	0.469402	-1.48785	4.50322	0.155011
ENSG00000117707.16	PROX1	-0.710686	4.98516	1	0.00121756	4.98516	1	-0.885185	4.98516	0.492315	-1.6727	4.98516	0.00523298	-0.204597	4.98516	1	0.279847	4.98516	1	-0.978999	4.98516	0.496049	-1.2319	4.98516	0.155011
ENSG00000134871.19	COL4A2	0.178078	7.46931	1	1.90712	7.46931	0.0507002	1.40556	7.46931	0.140596	1.31777	7.46931	0.249517	0.0452966	7.46931	1	2.52012	7.46931	0.0163073	1.5633	7.46931	0.204049	1.63793	7.46931	0.155272
ENSG00000092929.11	UNC13D	-0.513286	1.57956	1	-0.470267	1.57956	1	-2.01974	1.57956	0.00797243	-1.83055	1.57956	0.0381354	-0.277483	1.57956	1	-1.25649	1.57956	0.498801	-1.16066	1.57956	0.6639	-1.64264	1.57956	0.155589
ENSG00000171811.14	CFAP46	-0.333292	2.56101	1	-2.04929	2.56101	0.00174123	-1.00653	2.56101	0.436588	-0.917465	2.56101	0.523894	-0.854747	2.56101	1	-2.86318	2.56101	0.00229871	-0.950792	2.56101	0.745446	-1.41913	2.56101	0.155739
ENSG00000101134.12	DOK5	-0.0624259	-1.12706	1	-1.65594	-1.12706	1	-1.67234	-1.12706	1	-4.59468	-1.12706	0.0213603	-0.383608	-1.12706	1	-2.07465	-1.12706	1	1.08884	-1.12706	1	2.09894	-1.12706	0.156853
ENSG00000011105.14	TSPAN9	-0.250847	7.52856	1	-0.958988	7.52856	1	-1.86067	7.52856	0.0223261	-1.88285	7.52856	0.0565584	-0.148693	7.52856	1	-1.89261	7.52856	0.208034	-2.23786	7.52856	0.0728494	-1.80142	7.52856	0.157957
ENSG00000178038.17	ALS2CL	-0.637105	1.01462	1	0.464629	1.01462	1	-0.379831	1.01462	1	-3.18373	1.01462	0.0421088	-2.38518	1.01462	1	0.375592	1.01462	1	-2.20822	1.01462	0.594127	-2.89868	1.01462	0.158751
ENSG00000119630.14	PGF	-0.160713	4.43443	1	-0.195936	4.43443	1	-1.9467	4.43443	0.0800033	-2.78758	4.43443	0.0164123	-0.1281	4.43443	1	-0.427441	4.43443	1	-2.1397	4.43443	0.246479	-2.14882	4.43443	0.164413
ENSG00000108515.18	ENO3	-0.0157643	5.84666	1	-0.347827	5.84666	1	-0.94773	5.84666	0.754623	-2.21111	5.84666	0.0107765	0.0268363	5.84666	1	-0.592777	5.84666	1	-1.16555	5.84666	0.594127	-1.63891	5.84666	0.164413
ENSG00000149418.11	ST14	0.355577	1.47024	1	-0.490262	1.47024	1	-1.53217	1.47024	0.536767	-4.35634	1.47024	0.0127538	1.45773	1.47024	1	-1.47115	1.47024	0.698849	-1.89129	1.47024	0.6639	-2.78417	1.47024	0.164413
ENSG00000196557.13	CACNA1H	-1.03561	8.14961	0.0296277	0.181706	8.14961	1	-0.366605	8.14961	1	-0.736597	8.14961	0.499502	-0.412714	8.14961	1	-0.0105206	8.14961	1	-0.463457	8.14961	1	-0.928654	8.14961	0.164641
ENSG00000170017.12	ALCAM	-0.374472	8.7089	1	0.451671	8.7089	1	1.21795	8.7089	0.0817403	1.02724	8.7089	0.289482	0.0417314	8.7089	1	1.46514	8.7089	0.0963921	1.60462	8.7089	0.0308676	1.26097	8.7089	0.166466
ENSG00000102034.17	ELF4	-0.590915	-0.0250566	1	-2.02932	-0.0250566	1	-1.16322	-0.0250566	1	-4.04186	-0.0250566	0.0185329	-0.696219	-0.0250566	1	-5.4703	-0.0250566	0.506383	-2.91382	-0.0250566	0.525637	-2.90772	-0.0250566	0.166951
ENSG00000205885.7	C1RL-AS1	2.58596	0.437776	1	-0.534337	0.437776	1	-1.57291	0.437776	0.457071	-2.94781	0.437776	0.0434273	-0.0615543	0.437776	1	-2.2142	0.437776	0.444004	-2.92955	0.437776	0.229278	-2.49304	0.437776	0.167935
ENSG00000130270.16	ATP8B3	-0.00105868	0.321815	1	-0.378904	0.321815	1	-0.999211	0.321815	0.937111	-2.84186	0.321815	0.0082941	0.0869857	0.321815	1	-0.296873	0.321815	1	-2.77109	0.321815	0.134032	-2.00396	0.321815	0.169
ENSG00000251692.7	PTX4	0.494339	0.187658	1	-0.199707	0.187658	1	-2.89931	0.187658	0.0925635	-4.02551	0.187658	0.0190593	0.0226539	0.187658	1	-1.16048	0.187658	0.875306	-2.64572	0.187658	0.463638	-2.69466	0.187658	0.169
ENSG00000177738.4	AC025171.1	-2.73848	1.94577	0.00289801	-0.719742	1.94577	1	-1.61643	1.94577	0.0219626	-1.27687	1.94577	0.194798	-2.75897	1.94577	0.0518596	-0.556318	1.94577	1	-1.54546	1.94577	0.18935	-1.50554	1.94577	0.169885
ENSG00000155849.15	ELMO1	-0.298069	3.40342	1	-0.407194	3.40342	1	-0.463557	3.40342	1	-1.7985	3.40342	0.00972825	-0.152252	3.40342	1	-0.524544	3.40342	1	-0.758623	3.40342	1	-1.33985	3.40342	0.169885
ENSG00000118292.9	C1orf54	-0.400871	1.53252	1	-0.443935	1.53252	1	-0.646833	1.53252	1	-1.89383	1.53252	0.0484895	-0.345419	1.53252	1	-0.479366	1.53252	1	-0.425555	1.53252	1	-1.72404	1.53252	0.169885
ENSG00000100433.15	KCNK10	2.30449	4.07283	1	1.8604	4.07283	0.13151	1.40302	4.07283	0.118441	1.61229	4.07283	0.0656895	-0.351533	4.07283	1	2.41586	4.07283	0.0484618	1.6849	4.07283	0.124671	1.49596	4.07283	0.171431
ENSG00000235590.7	GNAS-AS1	-0.893572	-0.488524	1	-1.40396	-0.488524	1	-1.9883	-0.488524	0.728409	-3.46643	-0.488524	0.106427	2.26113	-0.488524	0.734915	2.6517	-0.488524	0.172245	3.41955	-0.488524	0.0156275	2.12436	-0.488524	0.17489
ENSG00000060558.4	GNA15	-2.47682	-0.985371	1	-1.50189	-0.985371	1	-3.8887	-0.985371	0.0806513	-5.17845	-0.985371	0.0190714	-2.9165	-0.985371	1	-4.2033	-0.985371	0.267711	-6.44989	-0.985371	0.148669	-2.8678	-0.985371	0.175466
ENSG00000180730.5	SHISA2	0.194195	4.02712	1	-1.41739	4.02712	0.630799	-1.65086	4.02712	0.230032	-2.58449	4.02712	0.0368189	0.322684	4.02712	1	-2.15267	4.02712	0.282102	-2.74721	4.02712	0.13547	-2.25914	4.02712	0.177561
ENSG00000135333.14	EPHA7	-0.187791	5.0109	1	-0.57485	5.0109	1	-0.658369	5.0109	1	-1.71347	5.0109	0.00349584	-0.0093392	5.0109	1	-0.148014	5.0109	1	-0.93099	5.0109	0.602557	-1.19582	5.0109	0.178438
ENSG00000114023.15	FAM162A	-0.0923919	4.69607	1	-0.372247	4.69607	1	-0.251058	4.69607	1	-1.8097	4.69607	0.0185358	-0.0470146	4.69607	1	-0.340728	4.69607	1	-0.893711	4.69607	0.897752	-1.43325	4.69607	0.178543
ENSG00000172554.12	SNTG2	-1.02507	4.18887	0.761467	0.126245	4.18887	1	-0.90329	4.18887	0.512561	-1.78195	4.18887	0.00457023	-0.00180815	4.18887	1	-0.173559	4.18887	1	-1.51074	4.18887	0.0728494	-1.24064	4.18887	0.179393
ENSG00000159216.18	RUNX1	-0.605747	-1.29306	1	-0.867391	-1.29306	1	-0.694759	-1.29306	1	-6.29957	-1.29306	0.0422731	-3.19721	-1.29306	1	-2.77979	-1.29306	0.567178	-4.24085	-1.29306	0.926508	-4.30359	-1.29306	0.179864
ENSG00000183873.17	SCN5A	-0.161219	4.04408	1	-0.8642	4.04408	1	-1.59301	4.04408	0.030941	-1.89172	4.04408	0.020639	0.277922	4.04408	1	-1.12857	4.04408	0.518889	-1.46068	4.04408	0.262733	-1.50334	4.04408	0.180477
ENSG00000178403.4	NEUROG2	-1.05211	1.54025	1	0.725272	1.54025	1	-0.0364708	1.54025	1	-1.91995	1.54025	0.0318002	-3.82639	1.54025	1	1.11238	1.54025	0.551543	-1.25118	1.54025	0.518504	-1.58569	1.54025	0.180985
ENSG00000083444.17	PLOD1	0.139509	6.13533	1	-0.215076	6.13533	1	-0.667784	6.13533	1	-1.491	6.13533	0.032609	0.0139703	6.13533	1	-0.670337	6.13533	1	-0.929887	6.13533	0.691803	-1.28259	6.13533	0.181806
ENSG00000181215.15	C4orf50	0.318418	2.08934	1	-0.0632766	2.08934	1	0.346386	2.08934	1	2.05647	2.08934	0.0222511	0.302316	2.08934	1	0.181292	2.08934	1	0.70964	2.08934	1	1.6068	2.08934	0.181806
ENSG00000115756.13	HPCAL1	-0.333658	5.55854	1	-0.0237898	5.55854	1	1.16719	5.55854	0.264924	0.894137	5.55854	0.612437	0.181525	5.55854	1	-0.142418	5.55854	1	1.8182	5.55854	0.0424757	1.41463	5.55854	0.182347
ENSG00000183287.14	CCBE1	-0.624365	2.02617	1	-0.68796	2.02617	1	2.20367	2.02617	0.00557209	2.27372	2.02617	0.0262638	1.92904	2.02617	1	1.76777	2.02617	0.382315	2.98551	2.02617	0.00194528	1.81959	2.02617	0.182599
ENSG00000131724.11	IL13RA1	0.0765925	2.28482	1	-0.66943	2.28482	1	-1.15095	2.28482	0.678712	-2.30617	2.28482	0.0455542	0.0833395	2.28482	1	-1.54457	2.28482	0.504577	-2.38352	2.28482	0.210837	-2.01583	2.28482	0.182638
ENSG00000129993.15	CBFA2T3	-0.00737337	4.48166	1	-1.05959	4.48166	1	-1.60062	4.48166	0.163983	-2.21388	4.48166	0.0467043	-0.318622	4.48166	1	-1.30859	4.48166	0.670582	-1.56593	4.48166	0.524665	-2.00186	4.48166	0.183411
ENSG00000179277.9	MEIS3P1	2.3843	1.00179	0.420656	0.749177	1.00179	1	1.67326	1.00179	0.0837453	2.9271	1.00179	0.00200386	1.37901	1.00179	1	1.14555	1.00179	0.698849	1.25259	1.00179	0.605277	1.77394	1.00179	0.183411
ENSG00000074047.21	GLI2	0.0691308	3.91332	1	-1.0585	3.91332	1	-2.66872	3.91332	0.030098	-2.65724	3.91332	0.065328	0.180536	3.91332	1	-1.739	3.91332	0.537661	-4.88763	3.91332	0.022618	-2.51598	3.91332	0.183595
ENSG00000095752.7	IL11	-0.147254	2.47731	1	-1.46239	2.47731	0.243044	-1.90429	2.47731	0.0247286	-2.09199	2.47731	0.0323326	-0.517256	2.47731	1	-1.99392	2.47731	0.144999	-1.48927	2.47731	0.451689	-1.74396	2.47731	0.183657
ENSG00000140955.11	ADAD2	0.361506	-0.220062	1	-0.891243	-0.220062	1	-2.30336	-0.220062	0.370109	-3.96884	-0.220062	0.0408126	0.153189	-0.220062	1	-2.04158	-0.220062	0.52751	-3.75828	-0.220062	0.414888	-3.0686	-0.220062	0.183977
ENSG00000198729.5	PPP1R14C	-0.931148	3.711	1	-2.13816	3.711	0.166963	-2.42996	3.711	0.0321715	-2.00943	3.711	0.180932	-0.711774	3.711	1	-4.27149	3.711	0.0249171	-2.58002	3.711	0.182348	-2.38058	3.711	0.185171
ENSG00000131759.18	RARA	0.327675	5.28115	1	0.151231	5.28115	1	-0.47171	5.28115	1	-1.3865	5.28115	0.0466969	0.315366	5.28115	1	0.159223	5.28115	1	-0.864939	5.28115	0.789972	-1.25174	5.28115	0.186745
ENSG00000226320.6	LINC01811	-0.883272	-0.687935	1	-0.461195	-0.687935	1	-3.10251	-0.687935	0.0155497	-3.09514	-0.687935	0.0447894	-2.45448	-0.687935	1	-1.47851	-0.687935	0.740617	-4.28812	-0.687935	0.0738641	-2.5904	-0.687935	0.186872
ENSG00000072163.19	LIMS2	-0.0435542	0.738372	1	-0.803442	0.738372	1	-0.888109	0.738372	1	-2.61507	0.738372	0.0366319	-0.0119295	0.738372	1	-0.141022	0.738372	1	-1.37972	0.738372	0.746374	-2.20314	0.738372	0.187354
ENSG00000256043.3	CTSO	1.49949	1.41311	0.179997	1.30714	1.41311	0.065916	1.46264	1.41311	0.00797243	1.32433	1.41311	0.0464203	1.39534	1.41311	0.725287	0.907467	1.41311	0.582636	1.09861	1.41311	0.34062	1.16654	1.41311	0.188961
ENSG00000006611.16	USH1C	-2.49508	2.27886	1	0.525763	2.27886	1	-1.67894	2.27886	0.227348	-4.73649	2.27886	0.0234035	-2.23826	2.27886	1	1.63381	2.27886	0.368808	-5.19734	2.27886	0.0308676	-3.66767	2.27886	0.193929
ENSG00000131914.11	LIN28A	0.0991615	3.55817	1	-3.25389	3.55817	0.127817	-2.12754	3.55817	0.15232	-4.33933	3.55817	0.0105669	0.670715	3.55817	1	-3.07581	3.55817	0.368808	-3.41042	3.55817	0.134774	-2.87996	3.55817	0.195021
ENSG00000104901.7	DKKL1	-0.132358	0.746808	1	-0.310122	0.746808	1	-0.301426	0.746808	1	-2.95334	0.746808	0.0291829	-1.02943	0.746808	1	-0.231013	0.746808	1	0.592043	0.746808	1	-2.32289	0.746808	0.195698
ENSG00000157873.17	TNFRSF14	0.0326998	2.18447	1	-1.98109	2.18447	0.126538	-2.06018	2.18447	0.075185	-2.45681	2.18447	0.0408126	0.444645	2.18447	1	-2.63604	2.18447	0.106785	-1.31155	2.18447	0.842933	-2.06529	2.18447	0.196024
ENSG00000188338.15	SLC38A3	-1.53752	3.39937	1	-0.717378	3.39937	1	-1.78708	3.39937	0.29851	-3.8762	3.39937	0.0115066	-1.66275	3.39937	1	-1.0536	3.39937	1	-2.38333	3.39937	0.372883	-2.61317	3.39937	0.200439
ENSG00000147234.10	FRMPD3	-7.31982	6.10225	1.83688e-05	0.822519	6.10225	0.858615	0.0417034	6.10225	1	-0.79832	6.10225	0.575824	-7.31251	6.10225	0.00184071	0.837914	6.10225	0.658263	-0.00814525	6.10225	1	-1.11707	6.10225	0.20056
ENSG00000173517.10	PEAK1	-0.223194	8.03267	1	0.200565	8.03267	1	1.407	8.03267	0.0692483	0.997908	8.03267	0.455158	-0.145938	8.03267	1	0.868356	8.03267	0.777896	1.78778	8.03267	0.0390083	1.36514	8.03267	0.203036
ENSG00000286122.1	AC016074.2	0.0218593	0.0689478	1	0.607062	0.0689478	1	1.6522	0.0689478	0.0974939	1.48241	0.0689478	0.269094	0.113531	0.0689478	1	3.61133	0.0689478	0.0631854	2.27987	0.0689478	0.043535	1.76386	0.0689478	0.206405
ENSG00000228451.4	SDAD1P1	-0.144459	2.0543	1	-0.0686521	2.0543	1	-0.437054	2.0543	1	-1.49865	2.0543	0.0132322	0.164235	2.0543	1	0.199621	2.0543	1	-0.391246	2.0543	1	-1.15329	2.0543	0.207189
ENSG00000105641.4	SLC5A5	-0.190782	1.07666	1	-0.942843	1.07666	1	-1.76215	1.07666	0.374591	-3.04664	1.07666	0.039352	0.166801	1.07666	1	-1.65118	1.07666	0.61205	-2.37832	1.07666	0.464039	-2.51531	1.07666	0.210765
ENSG00000103528.17	SYT17	1.3423	-0.425815	1	-0.182736	-0.425815	1	-0.715448	-0.425815	1	-5.47632	-0.425815	0.0176683	2.42226	-0.425815	1	-0.606868	-0.425815	1	-3.003	-0.425815	0.451689	-3.42863	-0.425815	0.213081
ENSG00000227811.3	INKA2-AS1	-0.188322	3.44836	1	0.236842	3.44837	1	-0.5479	3.44837	1	-1.54014	3.44837	0.0319116	0.0782877	3.44837	1	-0.19042	3.44837	1	-0.780544	3.44837	0.964269	-1.27434	3.44837	0.215191
ENSG00000186350.12	RXRA	0.253537	5.43209	1	-0.776307	5.43209	1	-1.21449	5.43209	0.512561	-2.38714	5.43209	0.0310439	0.15231	5.43209	1	-1.39981	5.43209	0.576078	-1.87485	5.43209	0.322326	-1.91166	5.43209	0.215618
ENSG00000185269.12	NOTUM	-0.456845	0.287553	1	-1.24305	0.287553	1	-6.33759	0.287553	0.00295912	-4.27164	0.287553	0.0161162	-0.15057	0.287553	1	-2.67914	0.287553	0.500548	-5.41066	0.287553	0.104717	-2.73186	0.287553	0.217407
ENSG00000260287.4	TBC1D3G	0.200323	-1.01456	1	-1.05118	-1.01456	1	-4.12959	-1.01456	0.0351981	-2.95469	-1.01456	0.114544	-0.476818	-1.01456	1	-2.45907	-1.01456	0.332064	-2.1605	-1.01456	0.773143	-3.07417	-1.01456	0.217407
ENSG00000256576.2	LINC02361	-1.39423	-0.705458	1	-1.61782	-0.705458	0.321755	-3.06351	-0.705458	0.00548602	-2.37296	-0.705458	0.0540274	-3.26847	-0.705458	1	-1.23474	-0.705458	0.675195	-4.18073	-0.705458	0.0314064	-1.9841	-0.705458	0.219917
ENSG00000142102.16	PGGHG	-0.0483311	3.30817	1	-0.837097	3.30817	1	-1.43257	3.30817	0.31827	-2.84768	3.30817	0.011302	-0.376258	3.30817	1	-0.99948	3.30817	0.905811	-1.11882	3.30817	0.941268	-1.94094	3.30817	0.220085
ENSG00000171119.2	NRTN	0.163182	2.45725	1	0.322995	2.45725	1	-2.03976	2.45725	0.044404	-1.82937	2.45725	0.178673	-0.0624397	2.45725	1	-0.118985	2.45725	1	-2.45399	2.45725	0.137927	-2.09907	2.45725	0.221073
ENSG00000256463.8	SALL3	-0.135435	4.56946	1	1.05637	4.56946	1	0.29427	4.56946	1	-3.63448	4.56946	0.035544	1.89797	4.56946	1	-0.334296	4.56946	1	-1.16572	4.56946	1	-2.93299	4.56946	0.221073
ENSG00000134070.5	IRAK2	-0.2635	-0.0943509	1	0.885708	-0.0943509	1	0.00490028	-0.0943509	1	-2.22657	-0.0943509	0.0319116	-0.692675	-0.0943509	1	-1.18319	-0.0943509	1	-1.00702	-0.0943509	1	-1.72563	-0.0943509	0.221082
ENSG00000187634.12	SAMD11	0.303982	2.53644	1	0.704712	2.53644	1	-0.954512	2.53644	0.898034	-2.17965	2.53644	0.0410395	-0.730775	2.53644	1	0.877943	2.53644	0.938907	-2.0255	2.53644	0.18975	-1.7889	2.53644	0.221835
ENSG00000198185.11	ZNF334	-0.260191	5.01945	1	0.302397	5.01945	1	0.152345	5.01945	1	0.0408723	5.01945	1	-1.16974	5.01945	0.0475537	-0.742382	5.01945	0.640171	-0.908893	5.01945	0.212076	-0.88012	5.01945	0.223353
ENSG00000069482.7	GAL	0.303661	4.99085	1	-0.39141	4.99085	1	-1.89053	4.99085	0.10973	-2.50938	4.99085	0.0375825	0.350087	4.99085	1	-1.0677	4.99085	0.881393	-2.3975	4.99085	0.188111	-2.04687	4.99085	0.224456
ENSG00000228215.3	LINC02770	-0.102683	-1.73685	1	-0.131479	-1.73685	1	-4.11013	-1.73685	0.0367343	-3.49925	-1.73685	0.0428445	0.151547	-1.73685	1	0.250154	-1.73685	1	-2.73492	-1.73685	0.594127	-2.70957	-1.73685	0.227232
ENSG00000165752.17	STK32C	-0.00599373	5.86388	1	-0.507202	5.86388	1	-0.448489	5.86388	1	-1.37412	5.86388	0.0451137	-0.0344427	5.86388	1	-1.05559	5.86388	0.444004	-0.446733	5.86388	1	-1.18916	5.86388	0.227236
ENSG00000205922.5	ONECUT3	-0.0873529	6.34753	1	-0.96369	6.34753	1	-1.02976	6.34753	0.601605	-2.42807	6.34753	0.00857785	0.0343921	6.34753	1	-0.522907	6.34753	1	-1.22543	6.34753	0.595997	-1.61114	6.34753	0.228686
ENSG00000167281.19	RBFOX3	-0.100511	5.89885	1	0.0672544	5.89885	1	-0.775328	5.89885	1	-1.49879	5.89885	0.0328075	0.471685	5.89885	1	-0.1983	5.89885	1	-0.973934	5.89885	0.616377	-1.23329	5.89885	0.229922
ENSG00000236289.4	GACAT3	-0.0495845	-1.13487	1	-0.149016	-1.13487	1	-0.161833	-1.13487	1	-3.56073	-1.13487	0.0387625	-2.12375	-1.13487	1	-0.670043	-1.13487	1	0.372566	-1.13487	1	-2.61932	-1.13487	0.23112
ENSG00000176697.19	BDNF	1.61916	2.28723	1	1.23773	2.28723	0.64242	1.51075	2.28723	0.093471	1.873	2.28723	0.0463475	0.0101933	2.28723	1	2.10146	2.28723	0.1079	0.647957	2.28723	1	1.534	2.28723	0.232943
ENSG00000168453.15	HR	-1.21929	2.34825	1	-0.327941	2.34825	1	-0.691003	2.34825	1	-2.53224	2.34825	0.0442098	0.610617	2.34825	1	-1.48211	2.34825	0.682995	-0.806361	2.34825	1	-2.14609	2.34825	0.233767
ENSG00000172403.11	SYNPO2	-0.934595	2.49148	1	0.763582	2.49148	1	0.778152	2.49148	1	1.5587	2.49148	0.0381354	-0.991733	2.49148	1	0.518304	2.49148	1	0.988484	2.49148	0.653981	1.28069	2.49148	0.239843
ENSG00000179776.19	CDH5	-1.42674	-0.57629	1	-0.0289589	-0.576289	1	-4.14449	-0.576289	0.0832396	-5.73478	-0.576289	0.0494657	-1.71797	-0.576289	1	-0.782677	-0.576289	1	-5.81395	-0.576289	0.249515	-3.71282	-0.576289	0.240838
ENSG00000143847.15	PPFIA4	-0.320132	5.85167	1	0.0528674	5.85167	1	-0.556044	5.85167	1	-1.91833	5.85167	0.0327187	-0.0943992	5.85167	1	-0.130561	5.85167	1	-0.975257	5.85167	0.87166	-1.51156	5.85167	0.241669
ENSG00000116017.11	ARID3A	0.0206895	7.1668	1	-0.072432	7.1668	1	-0.40998	7.1668	1	-1.33464	7.1668	0.0442098	-0.204913	7.1668	1	-0.0460031	7.1668	1	-0.384871	7.1668	1	-1.14042	7.1668	0.241942
ENSG00000169432.18	SCN9A	-0.455091	7.72639	1	0.983458	7.72639	0.76633	1.16288	7.72639	0.21256	1.4727	7.72639	0.0676825	-1.21433	7.72639	1	1.92839	7.72639	0.0353019	1.45466	7.72639	0.148669	1.28509	7.72639	0.245393
ENSG00000272321.1	AP003355.2	2.55136	0.875682	1	-0.630441	0.875682	1	-1.47956	0.875682	0.118704	-0.607485	0.875682	1	0.156147	0.875682	1	-1.1982	0.875682	0.544319	-2.8921	0.875682	0.0341565	-1.43091	0.875682	0.246481
ENSG00000285081.1	AC004593.1	-1.18935	2.01763	1	-0.298483	2.01763	1	1.92008	2.01763	0.0254398	1.91779	2.01763	0.0350331	-2.78878	2.01763	1	1.22337	2.01763	1	1.77663	2.01763	0.169695	1.49187	2.01763	0.251381
ENSG00000181790.11	ADGRB1	-1.49641	3.81771	0.573068	-3.16298	3.81771	0.000510025	-2.29148	3.81771	0.00760218	-2.54397	3.81771	0.0141163	-1.05799	3.81771	1	-3.59466	3.81771	0.00747164	-2.48617	3.81771	0.0723234	-1.76042	3.81771	0.256108
ENSG00000271013.1	LRRC37A9P	-1.40894	-1.067	1	-2.57544	-1.067	0.372547	-1.65658	-1.067	0.54057	-3.81387	-1.067	0.0234144	-0.261799	-1.067	1	-1.62536	-1.067	0.850542	-1.89776	-1.067	0.748586	-2.44838	-1.067	0.260151
ENSG00000226674.11	TEX41	-2.60036	0.783534	1	0.0758684	0.783534	1	0.096741	0.783534	1	-4.06786	0.783534	0.0114849	-1.8527	0.783534	1	-0.64803	0.783534	1	-0.943474	0.783534	1	-2.28535	0.783534	0.260151
ENSG00000168918.14	INPP5D	-0.529939	0.0203641	1	-1.20243	0.0203641	0.898345	-1.81244	0.0203641	0.32762	-3.30563	0.0203641	0.029481	-0.821111	0.0203641	1	-1.34945	0.0203641	0.719239	-1.90015	0.0203641	0.675338	-2.27164	0.0203641	0.262748
ENSG00000117115.13	PADI2	-0.479823	5.99519	1	-0.220099	5.99519	1	-2.48105	5.99519	0.027597	-2.30828	5.99519	0.0905266	0.344924	5.99519	1	-1.27847	5.99519	0.811589	-3.14509	5.99519	0.0778563	-2.13087	5.99519	0.264415
ENSG00000187079.19	TEAD1	-0.372219	6.43049	1	-0.0459594	6.43049	1	-0.466306	6.43049	1	-1.18978	6.43049	0.00339937	-0.199316	6.43049	1	0.0405284	6.43049	1	-0.967626	6.43049	0.13547	-0.867855	6.43049	0.264415
ENSG00000257008.6	GPR142	0.191789	2.00567	1	0.159868	2.00567	1	-0.206732	2.00567	1	-3.70321	2.00567	0.0466969	0.384917	2.00567	1	-0.90603	2.00567	1	-0.239237	2.00567	1	-2.86857	2.00567	0.264936
ENSG00000141524.15	TMC6	-0.542833	2.06083	1	-2.27933	2.06083	0.0208881	-2.17314	2.06083	0.0198509	-2.2681	2.06083	0.0265458	-0.0287386	2.06083	1	-2.23061	2.06083	0.152153	-2.47454	2.06083	0.13547	-1.63891	2.06083	0.273675
ENSG00000179008.9	C14orf39	-0.560898	0.415698	1	0.217095	0.415698	1	0.462763	0.415698	1	-2.52543	0.415698	0.0457695	-0.456613	0.415698	1	0.0804442	0.415698	1	0.569674	0.415698	1	-1.89865	0.415698	0.273675
ENSG00000166126.11	AMN	-0.602028	2.32477	1	-2.02168	2.32477	0.14636	-2.72003	2.32477	0.00958443	-2.33443	2.32477	0.072508	-0.0793686	2.32477	1	-2.61316	2.32477	0.146593	-4.04864	2.32477	0.0247616	-2.03118	2.32477	0.276566
ENSG00000277223.1	AC090116.1	-0.734994	-0.623436	1	-2.41975	-0.623437	0.350109	-2.28481	-0.623437	0.420763	-4.68686	-0.623437	0.0272421	-0.119048	-0.623437	1	-3.13823	-0.623437	0.353933	-1.5895	-0.623437	1	-2.70873	-0.623437	0.280525
ENSG00000176171.11	BNIP3	-0.00799719	5.82762	1	0.0297587	5.82762	1	-0.194312	5.82762	1	-1.54636	5.82762	0.0493892	0.0859252	5.82762	1	-0.00669032	5.82762	1	-0.548459	5.82762	1	-1.26876	5.82762	0.282427
ENSG00000250637.2	AC134698.1	-0.661974	0.0757476	1	-1.37805	0.0757476	0.885844	-4.47493	0.0757476	0.01135	-2.54017	0.0757476	0.122588	0.179931	0.0757476	1	-5.08378	0.0757476	0.071256	-2.8151	0.0757476	0.402907	-2.29769	0.0757476	0.288478
ENSG00000164855.16	TMEM184A	-0.725511	1.18711	1	-0.0547886	1.18711	1	-3.1831	1.18711	0.0123132	-2.37358	1.18711	0.0571063	-0.610855	1.18711	1	-1.11803	1.18711	0.778891	-2.25458	1.18711	0.371653	-1.89741	1.18711	0.28957
ENSG00000153551.14	CMTM7	0.392125	4.96323	1	-0.46264	4.96323	1	-0.978938	4.96323	0.762551	-2.04131	4.96323	0.0318002	0.323064	4.96323	1	-0.784026	4.96323	0.978798	-1.94698	4.96323	0.143592	-1.50068	4.96323	0.295618
ENSG00000260231.2	KDM7A-DT	-0.415253	0.360899	1	-0.181626	0.3609	1	-0.0504267	0.3609	1	-2.2516	0.3609	0.0115885	-0.310873	0.3609	1	-0.106863	0.3609	1	0.147309	0.3609	1	-1.4393	0.3609	0.295618
ENSG00000174807.4	CD248	0.0943895	3.04551	1	-0.649131	3.04551	1	-1.52425	3.04551	0.21256	-3.11681	3.04551	0.00343319	0.0466681	3.04551	1	-0.729258	3.04551	1	-1.92917	3.04551	0.302768	-1.71629	3.04551	0.307976
ENSG00000228933.8	AC107419.1	0.881027	2.18212	1	1.80599	2.18212	0.501444	1.54612	2.18212	0.327507	2.72109	2.18212	0.023236	-1.1685	2.18212	1	1.33027	2.18212	0.798737	1.10023	2.18212	0.993254	1.8655	2.18212	0.310282
ENSG00000104447.12	TRPS1	0.134054	4.78324	1	1.21586	4.78324	0.254312	1.98536	4.78324	0.000458656	2.83994	4.78324	2.46791e-05	-0.479743	4.78324	1	0.220096	4.78324	1	0.7999	4.78324	0.933604	1.169	4.78324	0.310663
ENSG00000162946.23	DISC1	0.172569	4.87657	1	0.204181	4.87657	1	0.744489	4.87657	0.962784	1.23635	4.87657	0.0489022	0.00118862	4.87657	1	0.0597727	4.87657	1	1.43418	4.87657	0.0301693	1.01168	4.87657	0.314048
ENSG00000152256.14	PDK1	-0.218908	6.07695	1	-0.169264	6.07695	1	-0.37121	6.07695	1	-2.22268	6.07695	0.0366319	-0.0182984	6.07695	1	0.138362	6.07695	1	-1.21057	6.07695	0.770206	-1.64076	6.07695	0.315634
ENSG00000170542.6	SERPINB9	-0.148742	3.64812	1	1.47724	3.64812	0.117504	1.60915	3.64812	0.0140881	0.662265	3.64812	0.927582	-0.0850873	3.64812	1	1.18469	3.64812	0.416753	1.55047	3.64812	0.096137	1.19274	3.64812	0.320805
ENSG00000277586.3	NEFL	-0.108969	10.4299	1	0.0570774	10.4298	1	0.73308	10.4298	0.804521	0.710827	10.4298	0.66522	-0.0423408	10.4298	1	0.905263	10.4298	0.375107	1.36156	10.4298	0.00913287	0.904696	10.4298	0.322692
ENSG00000206384.10	COL6A6	-0.067948	-0.690991	1	-1.11328	-0.690991	1	-0.143075	-0.690991	1	-1.50767	-0.690991	0.978248	0.0696745	-0.690991	1	-0.147373	-0.690991	1	3.58277	-0.690991	0.0381777	2.37003	-0.690991	0.323318
ENSG00000230018.1	PPIAP39	-0.16303	-1.03652	1	-0.203394	-1.03652	1	-5.17807	-1.03652	0.00343083	-4.66307	-1.03652	0.0193037	0.229604	-1.03652	1	0.392671	-1.03652	1	-6.75424	-1.03652	0.0934762	-2.4106	-1.03652	0.326713
ENSG00000250420.8	AACSP1	-0.351328	-0.576862	1	0.556461	-0.576862	1	-0.556304	-0.576862	1	-3.28502	-0.576862	0.0276011	-0.654434	-0.576862	1	0.608063	-0.576862	1	-2.37155	-0.576862	0.45856	-2.02203	-0.576862	0.326713
ENSG00000006071.15	ABCC8	-1.00834	3.41667	1	0.0610699	3.41667	1	0.570241	3.41667	1	1.39955	3.41667	0.0356863	0.607479	3.41667	1	0.812378	3.41667	0.769927	0.866674	3.41667	0.739896	1.06952	3.41667	0.326713
ENSG00000029153.14	ARNTL2	0.1015	4.90661	1	0.0345647	4.90661	1	0.622885	4.90661	1	1.22709	4.90661	0.0468912	0.300418	4.90661	1	0.658402	4.90661	0.990477	0.697337	4.90661	1	0.992324	4.90661	0.326713
ENSG00000170962.13	PDGFD	1.91612	1.59338	1	1.85325	1.59338	0.914508	1.5937	1.59338	0.492959	3.04217	1.59338	0.0197708	0.086256	1.59338	1	0.746246	1.59338	1	1.56727	1.59338	0.748586	1.96131	1.59338	0.327463
ENSG00000168546.11	GFRA2	-3.97058	1.55774	1	-1.55386	1.55774	0.450585	-1.30233	1.55774	0.478698	-2.40096	1.55774	0.0293334	-1.95736	1.55774	1	-1.06714	1.55774	0.87838	-0.0603942	1.55774	1	-1.65621	1.55774	0.327892
ENSG00000119946.11	CNNM1	-4.31168	0.0297206	0.000307209	-1.15947	0.0297206	1	-4.08937	0.0297206	0.375958	-3.16821	0.0297206	0.0656161	-3.12016	0.0297206	0.161859	-0.914935	0.0297206	1	-4.1946	0.0297206	0.842933	-2.41823	0.0297206	0.328438
ENSG00000257086.1	AP001453.4	-0.081323	1.92764	1	0.119809	1.92764	1	1.38215	1.92764	0.100924	0.835688	1.92764	0.697732	-0.35334	1.92764	1	1.22405	1.92764	0.445011	2.06528	1.92764	0.0159613	1.2455	1.92764	0.329142
ENSG00000106624.11	AEBP1	-0.308867	5.05837	1	-1.18741	5.05837	0.853247	-1.90419	5.05837	0.0795314	-2.48328	5.05837	0.0358299	-0.516555	5.05837	1	-1.55004	5.05837	0.541666	-2.02156	5.05837	0.286779	-1.80001	5.05837	0.32942
ENSG00000064989.13	CALCRL	-0.941881	2.03601	1	0.0480864	2.03601	1	-0.540103	2.03601	1	-1.92761	2.03601	0.0489398	-0.613662	2.03601	1	-0.253942	2.03601	1	-1.78694	2.03601	0.302452	-1.47945	2.03601	0.331731
ENSG00000173548.9	SNX33	0.142555	5.29717	1	-0.594566	5.29717	1	-0.629131	5.29717	1	-1.19151	5.29717	0.0474803	0.15159	5.29717	1	-0.922867	5.29717	0.486437	-0.500867	5.29717	1	-0.974975	5.29717	0.334579
ENSG00000153291.16	SLC25A27	-2.03659	1.58596	0.177486	-0.987179	1.58596	0.956241	-1.17004	1.58596	0.364664	-2.22972	1.58596	0.0119436	-2.22051	1.58596	0.804109	-1.33086	1.58596	0.511469	-1.27094	1.58596	0.539688	-1.40638	1.58596	0.335462
ENSG00000177182.11	CLVS1	-1.92474	2.27731	1	-0.3761	2.27731	1	-1.17045	2.27731	0.203072	-1.33274	2.27731	0.115656	-2.00179	2.27731	1	-1.85287	2.27731	0.105875	-2.08629	2.27731	0.0301693	-1.20447	2.27731	0.336152
ENSG00000260409.1	AC012414.4	-1.32338	1.63643	0.327328	-0.312773	1.63643	1	-0.55162	1.63643	1	-1.62019	1.63643	0.0273188	-0.583347	1.63643	1	-0.844663	1.63643	0.768484	-0.572826	1.63643	1	-1.14568	1.63643	0.341927
ENSG00000105355.9	PLIN3	-0.0544453	4.05294	1	-0.694819	4.05294	1	-0.611077	4.05294	1	-1.21593	4.05294	0.0229293	-0.208751	4.05294	1	-0.841577	4.05294	0.576078	-0.347784	4.05294	1	-0.924271	4.05294	0.349523
ENSG00000122966.16	CIT	-0.0395305	5.43384	1	-1.3602	5.43384	0.269684	-1.24634	5.43384	0.192099	-1.6067	5.43384	0.0639682	-0.0689554	5.43384	1	-2.08126	5.43384	0.0758316	-2.17392	5.43384	0.0357146	-1.26928	5.43384	0.352207
ENSG00000113916.18	BCL6	-0.489918	2.36741	1	0.161503	2.36741	1	-1.13457	2.36741	0.728409	-2.85251	2.36741	0.0139216	-0.348507	2.36741	1	0.366093	2.36741	1	-2.27122	2.36741	0.208843	-1.76067	2.36741	0.355265
ENSG00000187955.12	COL14A1	-2.46965	-0.413671	1	-1.61821	-0.413671	0.451898	-4.72953	-0.413671	0.0133296	-2.00456	-0.413671	0.572232	-2.71662	-0.413671	1	-3.30451	-0.413671	0.0903307	-6.17973	-0.413671	0.13547	-3.22619	-0.413671	0.357598
ENSG00000231881.2	AL109615.2	0.0142174	-1.47708	1	-1.24343	-1.47708	1	-3.82393	-1.47708	0.152702	-3.79757	-1.47708	0.037898	-1.71742	-1.47708	1	-1.30653	-1.47708	1	-2.13789	-1.47708	0.945877	-2.42821	-1.47708	0.357598
ENSG00000115318.12	LOXL3	-2.36787	2.02453	0.891907	-0.833212	2.02453	1	-1.80633	2.02453	0.408842	-3.47015	2.02453	0.0288665	-7.49179	2.02453	0.414046	-1.23552	2.02453	1	-1.51299	2.02453	0.954042	-2.24665	2.02453	0.359187
ENSG00000260232.3	PWRN4	-3.20745	1.801	1	-1.16385	1.801	0.732772	-2.38556	1.801	0.01135	-2.37739	1.801	0.0272699	-0.122945	1.801	1	-2.36322	1.801	0.141686	-1.89871	1.801	0.313557	-1.55393	1.801	0.360272
ENSG00000260418.1	AL023284.4	-0.13727	-0.326864	1	0.708441	-0.326864	1	0.288555	-0.326864	1	3.04896	-0.326864	0.0390905	-0.238631	-0.326864	1	1.65191	-0.326864	1	-0.138049	-0.326864	1	2.18339	-0.326864	0.360272
ENSG00000122367.19	LDB3	-0.131098	2.70499	1	-1.05735	2.70499	1	-2.36892	2.70499	0.249359	-3.89317	2.70499	0.0350331	-0.197727	2.70499	1	-2.80173	2.70499	0.437993	-4.13857	2.70499	0.227751	-2.60107	2.70499	0.360414
ENSG00000111783.12	RFX4	-0.306112	-0.70416	1	-1.94252	-0.70416	0.983527	-2.13015	-0.70416	0.533474	-5.00249	-0.70416	0.0302654	-1.3211	-0.70416	1	-1.96526	-0.70416	0.881636	-2.47602	-0.70416	0.796719	-2.64436	-0.70416	0.361351
ENSG00000168079.17	SCARA5	-3.02419	-0.723948	0.0115141	-1.38299	-0.723948	1	2.14469	-0.723948	1	-0.773747	-0.723948	1	-2.80077	-0.723948	0.326506	-2.87449	-0.723948	1	0.742082	-0.723948	1	2.10448	-0.723948	0.361351
ENSG00000279637.1	AC018445.3	-0.173271	0.351663	1	-0.0701929	0.351663	1	-1.36677	0.351663	0.230032	-3.89302	0.351663	0.00185	-0.747176	0.351663	1	-0.952182	0.351663	0.75976	-1.31153	0.351663	0.595997	-1.51283	0.351663	0.366303
ENSG00000072864.15	NDE1	0.179571	3.69698	1	-0.753569	3.69698	1	-0.911499	3.69698	0.966921	-2.24201	3.69698	0.0240709	0.0916484	3.69698	1	-0.949817	3.69698	0.857565	-1.67701	3.69698	0.317345	-1.44686	3.69698	0.368678
ENSG00000145945.7	FAM50B	-1.52033	1.84684	0.197416	-0.48135	1.84684	1	-0.802664	1.84684	1	-0.721957	1.84684	0.894165	-2.89521	1.84684	0.019018	-1.24561	1.84684	0.532565	-1.98649	1.84684	0.0910688	-1.31543	1.84684	0.368715
ENSG00000181652.19	ATG9B	-0.196383	3.78136	1	-0.013493	3.78135	1	-0.397716	3.78135	1	-2.28282	3.78135	0.00365214	0.227729	3.78135	1	0.0287058	3.78135	1	0.0956597	3.78135	1	-1.23999	3.78135	0.378918
ENSG00000175426.11	PCSK1	-0.119695	0.582681	1	0.586057	0.582681	1	2.43224	0.582681	0.220576	2.61009	0.582681	0.028044	-0.527127	0.582681	1	0.137733	0.582681	1	2.25558	0.582681	0.525637	1.67093	0.582681	0.380281
ENSG00000248624.1	AC022447.2	-1.54968	-0.5816	1	0.526492	-0.5816	1	-1.62377	-0.5816	0.429628	-5.8908	-0.5816	0.00892391	-0.767259	-0.5816	1	-1.10739	-0.5816	0.952475	-2.2338	-0.5816	0.605277	-2.11237	-0.5816	0.386078
ENSG00000081479.15	LRP2	-0.35192	0.679727	1	-0.392365	0.679727	1	0.900131	0.679727	0.794106	1.67336	0.679727	0.0325145	0.287629	0.679727	1	-0.436078	0.679727	1	0.948569	0.679727	0.794259	1.16491	0.679727	0.386372
ENSG00000253485.2	PCDHGA5	-1.55671	2.68648	1	-1.83235	2.68648	0.224643	-2.77232	2.68648	0.00169636	-2.03396	2.68648	0.0692163	-0.845927	2.68648	1	-0.916328	2.68648	1	-1.48152	2.68648	0.544076	-1.58463	2.68648	0.387147
ENSG00000287043.1	AL392083.2	-0.768693	0.52867	1	-1.14474	0.52867	0.854944	-1.44993	0.52867	0.233536	-2.79074	0.52867	0.0128427	0.534121	0.52867	1	-0.691284	0.52867	1	-2.21749	0.52867	0.177183	-1.58521	0.52867	0.389581
ENSG00000130147.16	SH3BP4	0.1042	4.32084	1	-0.441908	4.32084	1	-0.613399	4.32084	1	-1.82123	4.32084	0.0141206	-0.134354	4.32084	1	-0.676751	4.32084	1	-1.4731	4.32084	0.192237	-1.1634	4.32084	0.389581
ENSG00000167791.14	CABP2	0.0735543	1.45484	1	0.271449	1.45483	1	-0.63513	1.45483	1	-4.83869	1.45483	0.0113543	0.20871	1.45483	1	0.0670253	1.45483	1	-0.0904376	1.45483	1	-2.14424	1.45483	0.390146
ENSG00000236166.1	AL021408.1	2.37929	1.19657	1	0.726644	1.19657	1	1.37972	1.19657	0.0934494	1.63476	1.19657	0.0368189	3.09501	1.19657	1	1.36932	1.19657	0.318544	1.53361	1.19657	0.136346	1.16267	1.19657	0.393527
ENSG00000165606.8	DRGX	0.0456521	4.14006	1	1.40476	4.14006	0.565868	1.93289	4.14006	0.0476511	1.45749	4.14006	0.260434	-0.23056	4.14006	1	2.22488	4.14006	0.134922	2.33661	4.14006	0.0469849	1.43597	4.14006	0.406806
ENSG00000151025.11	GPR158	-1.59835	0.673081	1	0.863052	0.673081	1	1.71578	0.673081	0.0359571	1.55552	0.673081	0.138472	-1.64707	0.673081	1	0.768262	0.673081	1	1.94064	0.673081	0.0577641	1.33553	0.673081	0.408147
ENSG00000157782.9	CABP1	-0.00765122	-0.271837	1	0.489654	-0.271837	1	-2.46604	-0.271837	0.172548	-3.35668	-0.271837	0.0119436	0.49537	-0.271837	1	2.33203	-0.271837	0.444004	-2.22645	-0.271837	0.653713	-1.80008	-0.271837	0.410343
ENSG00000135406.14	PRPH	1.60317	7.154	1	0.916458	7.154	1	2.24455	7.154	0.0287913	0.809463	7.154	0.963448	-0.240431	7.154	1	2.24012	7.154	0.14505	2.47705	7.154	0.0540345	1.57946	7.154	0.411026
ENSG00000174640.15	SLCO2A1	-2.91269	-1.29581	1	2.15169	-1.29581	1	-2.68914	-1.29581	1	-4.98508	-1.29581	0.031761	-2.69049	-1.29581	1	2.65761	-1.29581	1	-2.79443	-1.29581	1	-2.4947	-1.29581	0.418531
ENSG00000152894.14	PTPRK	-0.0505645	5.998	1	-0.532436	5.998	1	-1.07023	5.998	0.329872	-0.764312	5.998	0.765511	0.0119759	5.998	1	-0.963921	5.998	0.654201	-2.05184	5.998	0.0263931	-1.11621	5.998	0.424569
ENSG00000144655.15	CSRNP1	0.347173	2.88012	1	-0.00576765	2.88012	1	0.010206	2.88012	1	-1.59749	2.88012	0.0176535	0.215515	2.88012	1	-0.344347	2.88012	1	0.416122	2.88012	1	-1.03961	2.88012	0.430534
ENSG00000136720.7	HS6ST1	0.17572	6.43486	1	-1.18171	6.43486	0.138401	-0.531456	6.43486	1	-0.780295	6.43486	0.622954	0.180685	6.43486	1	-1.89318	6.43486	0.00651595	-0.709395	6.43486	1	-0.963384	6.43486	0.43286
ENSG00000125878.6	TCF15	-3.04761	1.41705	0.0802834	-0.918406	1.41705	1	-1.85963	1.41705	0.122258	-3.12873	1.41705	0.0112147	-1.76865	1.41705	1	-0.977315	1.41705	1	-1.21943	1.41705	0.935654	-1.68987	1.41705	0.436473
ENSG00000138639.18	ARHGAP24	-0.0145057	1.65088	1	-0.619726	1.65088	1	0.157064	1.65088	1	-0.0141393	1.65088	1	0.193353	1.65088	1	-1.87527	1.65088	0.551543	2.32053	1.65088	0.0366223	1.25481	1.65088	0.438151
ENSG00000186462.9	NAP1L2	1.06317	3.85927	1	1.63382	3.85927	0.127817	1.34736	3.85927	0.134881	1.78623	3.85927	0.0296014	0.877351	3.85927	1	1.6494	3.85927	0.195533	1.23877	3.85927	0.428682	1.17038	3.85927	0.438151
ENSG00000177984.7	LCN15	-0.248495	0.134105	1	0.0793753	0.134105	1	-0.758189	0.134105	1	-3.55152	0.134105	0.0307768	-0.256655	0.134105	1	-0.773899	0.134105	1	-0.766565	0.134105	1	-1.9207	0.134105	0.44546
ENSG00000276476.3	AL136962.1	-0.207091	-1.50083	1	-0.132799	-1.50083	1	2.5305	-1.50083	0.967726	7.31479	-1.50083	0.0190017	-0.665023	-1.50083	1	-0.70484	-1.50083	1	-2.28558	-1.50083	1	4.33724	-1.50083	0.447069
ENSG00000261308.2	FIGNL2	-1.59621	6.32927	0.0407784	0.0801888	6.32927	1	-0.313678	6.32927	1	-1.11095	6.32927	0.235462	-1.22087	6.32927	1	0.154038	6.32927	1	-0.594337	6.32927	1	-1.05621	6.32927	0.447069
ENSG00000146151.13	HMGCLL1	-2.12477	1.46632	1	-2.4837	1.46632	0.806418	-0.447669	1.46632	1	-5.95565	1.46632	0.0119436	0.133955	1.46632	1	2.71131	1.46632	0.276492	2.21327	1.46632	0.349241	1.90947	1.46632	0.452533
ENSG00000138587.6	MNS1	-5.54318	-0.82122	0.000176509	-2.95878	-0.82122	0.144158	-2.25591	-0.82122	0.155805	-1.82249	-0.82122	0.283471	-4.91065	-0.82122	0.0256707	-3.3597	-0.82122	0.254522	-1.02295	-0.82122	1	-1.79823	-0.82122	0.460309
ENSG00000004399.12	PLXND1	-0.382414	3.22547	1	-0.332606	3.22547	1	-0.0267027	3.22547	1	-1.76896	3.22547	0.0470108	-0.631263	3.22547	1	0.170144	3.22547	1	-1.1453	3.22547	0.691452	-1.24145	3.22547	0.461041
ENSG00000163581.14	SLC2A2	0.148486	-1.642	1	0.214828	-1.642	1	1.23725	-1.642	1	5.64041	-1.642	0.0111409	-0.24661	-1.642	1	-0.365101	-1.642	1	2.14095	-1.642	0.987007	3.22884	-1.642	0.4672
ENSG00000184384.14	MAML2	-0.106144	5.16099	1	0.218641	5.16099	1	1.10062	5.16099	0.0855158	1.47978	5.16099	0.00829201	0.288913	5.16099	1	0.910702	5.16099	0.54419	1.0296	5.16099	0.331953	0.911939	5.16099	0.486681
ENSG00000287900.1	AC061961.1	-1.81528	1.40378	0.761467	-1.91902	1.40378	0.362488	-2.14773	1.40378	0.0318012	-1.88366	1.40378	0.130799	-2.22072	1.40378	1	-1.08308	1.40378	0.956491	-2.55998	1.40378	0.12944	-1.51972	1.40378	0.490576
ENSG00000270001.1	AL121894.2	-0.576323	-0.260226	1	-0.348517	-0.260226	1	-0.518928	-0.260226	1	-3.24223	-0.260226	0.0104827	0.27278	-0.260226	1	-0.900325	-0.260226	0.940254	-0.813527	-0.260226	1	-1.46897	-0.260226	0.496105
ENSG00000156427.8	FGF18	-1.94073	4.204	0.425331	-1.64575	4.204	0.00789581	0.496475	4.204	1	0.274066	4.204	1	-1.02667	4.204	1	-0.84058	4.204	0.727296	1.01334	4.204	0.452347	0.956777	4.204	0.496313
ENSG00000214988.4	RPL7AP26	-0.0886605	-1.57212	1	1.00455	-1.57212	1	0.405511	-1.57212	1	2.93159	-1.57212	0.044336	-0.180803	-1.57212	1	-2.61903	-1.57212	1	0.734576	-1.57212	1	1.94149	-1.57212	0.499455
ENSG00000169860.7	P2RY1	0.147019	3.95038	1	-1.77397	3.95038	0.550396	-0.467359	3.95038	1	-3.39065	3.95038	0.00111393	-0.242557	3.95038	1	-1.73395	3.95038	0.660869	-1.99249	3.95038	0.375622	-1.34264	3.95038	0.499891
ENSG00000131019.11	ULBP3	-0.182683	3.22504	1	-1.08724	3.22504	0.359035	-0.39191	3.22504	1	-0.702893	3.22504	0.81767	-0.363747	3.22504	1	-2.16864	3.22504	0.00651595	-0.664677	3.22504	1	-0.974389	3.22504	0.504027
ENSG00000162873.14	KLHDC8A	-2.37144	3.94232	0.00421302	0.444225	3.94232	1	-0.330823	3.94232	1	-0.580787	3.94232	1	-1.17364	3.94232	1	0.463383	3.94232	1	-0.475721	3.94232	1	-0.926708	3.94232	0.504234
ENSG00000118298.12	CA14	-0.714513	3.49292	1	-1.48446	3.49292	0.00967524	-0.922669	3.49292	0.368422	-0.87898	3.49292	0.427692	-0.446899	3.49292	1	-1.76017	3.49292	0.0165089	-1.34668	3.49292	0.096137	-0.917762	3.49292	0.506614
ENSG00000198822.10	GRM3	2.07584	2.3623	1	-0.239612	2.3623	1	2.55567	2.3623	0.108096	3.82501	2.3623	0.00541882	-0.667506	2.3623	1	-3.0731	2.3623	1	-0.207308	2.3623	1	1.71815	2.3623	0.508469
ENSG00000135919.13	SERPINE2	0.555301	5.75728	1	0.791185	5.75728	1	0.686255	5.75728	1	1.56084	5.75728	0.0216763	0.474296	5.75728	1	0.964436	5.75728	0.583953	0.870215	5.75728	0.773632	0.980575	5.75728	0.51348
ENSG00000185105.5	MYADML2	-0.298824	-0.445101	1	-0.609861	-0.445101	1	-0.916577	-0.445101	1	-2.5816	-0.445101	0.0229293	-0.527542	-0.445101	1	-2.77504	-0.445101	0.330954	-2.17194	-0.445101	0.452014	-1.40999	-0.445101	0.515488
ENSG00000235703.6	LINC00894	-0.0443416	3.75599	1	0.477566	3.75599	1	-0.231838	3.75599	1	-1.21233	3.75599	0.0439411	0.50161	3.75599	1	0.499105	3.75599	1	-0.290932	3.75599	1	-0.875397	3.75599	0.526944
ENSG00000180155.20	LYNX1	0.306256	2.6648	1	-0.873861	2.6648	0.983527	-0.749062	2.6648	1	-1.50362	2.6648	0.0340834	-0.150104	2.6648	1	-0.0395579	2.6648	1	-0.29728	2.6648	1	-0.987032	2.6648	0.532208
ENSG00000280135.1	AL096816.1	0.0169685	2.32282	1	-0.775112	2.32282	1	-2.19609	2.32282	0.0199671	-2.05309	2.32282	0.0854512	0.0393912	2.32282	1	-0.146812	2.32282	1	-1.63661	2.32282	0.461471	-1.42405	2.32282	0.53515
ENSG00000184985.16	SORCS2	-0.63517	4.37215	1	-0.956948	4.37215	1	-1.62115	4.37215	0.0367343	-0.595945	4.37215	1	-0.424351	4.37215	1	0.161765	4.37215	1	-1.18354	4.37215	0.575235	-1.15789	4.37215	0.536879
ENSG00000165983.14	PTER	-0.303358	2.87587	1	-0.563986	2.87587	1	-0.732963	2.87587	1	-2.33319	2.87587	0.0408126	-0.143114	2.87587	1	-1.44508	2.87587	0.566625	-1.99158	2.87587	0.294678	-1.39989	2.87587	0.539582
ENSG00000146285.14	SCML4	-0.391915	4.38739	1	-0.0808341	4.38739	1	-1.73894	4.38739	0.0380581	-2.05329	4.38739	0.0314328	-2.78159	4.38739	1	1.76672	4.38739	0.591106	-1.22764	4.38739	0.631703	-1.24211	4.38739	0.539582
ENSG00000154146.13	NRGN	0.284049	1.22054	1	-1.70051	1.22054	0.502586	-1.31948	1.22054	0.542083	-2.85372	1.22054	0.0280567	-0.100166	1.22054	1	-3.06717	1.22054	0.197831	-1.93065	1.22054	0.461278	-1.57388	1.22054	0.541368
ENSG00000250378.4	AC114296.1	-0.109698	-0.255049	1	0.561908	-0.255049	1	-0.672749	-0.255049	1	-4.11162	-0.255049	0.0260964	1.18862	-0.255049	1	1.3544	-0.255049	0.522239	-2.00053	-0.255049	0.617858	-1.97384	-0.255049	0.54591
ENSG00000237337.1	ELAVL4-AS1	-0.0261996	1.87202	1	1.22134	1.87202	1	2.17815	1.87202	0.0192547	2.26675	1.87202	0.0222511	-0.269954	1.87202	1	1.92051	1.87202	0.639402	1.92425	1.87202	0.154033	1.2321	1.87202	0.549065
ENSG00000051523.11	CYBA	2.50014	0.467711	0.00836876	0.741454	0.467711	1	0.381875	0.467711	1	0.592208	0.467711	1	1.88193	0.467711	0.665792	-0.745919	0.467711	1	1.00783	0.467711	0.955458	1.2128	0.467711	0.54991
ENSG00000148926.10	ADM	-0.624363	0.150658	1	-1.11515	0.150658	1	-1.76853	0.150658	1	-4.70679	0.150658	0.0210826	-3.06869	0.150658	1	0.695004	0.150658	1	-5.59019	0.150658	0.796611	-2.08193	0.150658	0.559062
ENSG00000225756.1	DBH-AS1	-0.316398	1.1672	1	-1.82563	1.1672	0.0934704	-1.43662	1.1672	0.155805	-1.97515	1.1672	0.0240709	-0.57291	1.1672	1	-2.57499	1.1672	0.068898	-0.720552	1.1672	1	-1.13981	1.1672	0.55998
ENSG00000143842.15	SOX13	-2.64794	2.65026	0.0051617	0.229719	2.65026	1	-0.460752	2.65026	1	-2.60546	2.65026	0.00224761	-3.26383	2.65026	0.0342895	0.963622	2.65026	0.708403	-0.498831	2.65026	1	-1.11563	2.65026	0.568513
ENSG00000027644.5	INSRR	-0.464288	2.75171	1	-0.0707782	2.75171	1	0.897243	2.75171	1	2.35415	2.75171	0.0291531	0.384945	2.75171	1	-0.376766	2.75171	1	-1.01401	2.75171	1	-1.61586	2.75171	0.571896
ENSG00000162627.17	SNX7	0.228272	2.6665	1	-0.127004	2.6665	1	1.02936	2.6665	0.41673	0.39514	2.6665	1	0.15048	2.6665	1	-0.227391	2.6665	1	1.68634	2.6665	0.0441011	0.977305	2.6665	0.573156
ENSG00000185100.10	ADSS1	-0.375155	-0.157056	1	-1.02469	-0.157056	1	-1.95042	-0.157056	0.150001	-2.64612	-0.157056	0.0399878	0.130981	-0.157056	1	-1.02914	-0.157056	1	-1.2428	-0.157056	0.99408	-1.51155	-0.157056	0.576498
ENSG00000165186.12	PTCHD1	1.85332	0.061483	1	0.635486	0.061483	1	2.92821	0.061483	0.0845425	5.3346	0.061483	5.91699e-06	-2.70714	0.061483	1	-2.42737	0.061483	1	-0.18047	0.061483	1	1.5811	0.061483	0.576498
ENSG00000106633.17	GCK	-1.1629	2.99914	1	-0.0700438	2.99914	1	-0.716286	2.99914	1	-1.0296	2.99914	0.709526	-4.15948	2.99914	0.00585568	-0.390026	2.99914	1	-1.10327	2.99914	0.96049	-1.40342	2.99914	0.578085
ENSG00000163032.12	VSNL1	-5.90047	-0.566154	0.0318951	-4.63527	-0.566154	0.321755	-3.9674	-0.566154	0.00657894	-3.53276	-0.566154	0.0134	-1.83604	-0.566154	1	0.28782	-0.566154	1	-2.14387	-0.566154	0.525861	-1.5427	-0.566154	0.582242
ENSG00000024422.12	EHD2	-0.632128	-0.453289	1	-0.390657	-0.453289	1	-2.07508	-0.453289	0.227348	-2.9959	-0.453289	0.0478596	0.366185	-0.453289	1	-0.373087	-0.453289	1	-0.989391	-0.453289	1	-1.72242	-0.453289	0.593236
ENSG00000145451.13	GLRA3	-2.92586	2.00278	1	-0.540477	2.00278	1	-0.922902	2.00278	1	-2.40384	2.00278	0.0320489	-3.16556	2.00278	1	-1.02725	2.00278	1	-0.959333	2.00278	1	-1.32142	2.00278	0.598193
ENSG00000039560.14	RAI14	-0.174849	7.09013	1	0.0624902	7.09013	1	1.43217	7.09013	0.0362291	0.724669	7.09013	0.821976	-0.122236	7.09013	1	0.917013	7.09013	0.675195	1.64378	7.09013	0.0482584	0.968713	7.09013	0.600238
ENSG00000261663.1	AC009065.9	0.175236	-0.179728	1	0.246834	-0.179728	1	0.260702	-0.179728	1	2.30817	-0.179728	0.031804	-0.875183	-0.179728	1	0.682864	-0.179728	1	0.566496	-0.179728	1	1.37077	-0.179728	0.60197
ENSG00000130035.8	GALNT8	-0.769245	4.47007	1	1.22903	4.47007	0.250144	0.677336	4.47007	1	1.12265	4.47007	0.211608	-0.59448	4.47007	1	1.80586	4.47007	0.0295569	0.739844	4.47007	1	0.93256	4.47007	0.602147
ENSG00000060656.20	PTPRU	-2.35901	4.32945	0.0929654	-2.50804	4.32945	0.0592124	-2.46933	4.32945	0.0219832	-3.14627	4.32945	0.0105265	-1.73652	4.32945	1	-1.71495	4.32945	0.507275	-1.99655	4.32945	0.370206	-1.51543	4.32945	0.608208
ENSG00000072133.11	RPS6KA6	1.02657	3.65525	0.715559	1.29017	3.65525	0.110474	1.58294	3.65525	0.00219386	1.53394	3.65525	0.0119436	-1.80616	3.65525	0.126025	0.718876	3.65525	0.908481	0.94903	3.65525	0.553964	0.880591	3.65525	0.61964
ENSG00000271860.7	AL589740.1	-0.99655	1.29526	1	-0.974633	1.29526	1	-2.43015	1.29526	0.009434	-1.98135	1.29526	0.182455	-0.440536	1.29526	1	-0.0899971	1.29526	1	-2.98319	1.29526	0.0540345	-1.50545	1.29526	0.634516
ENSG00000259905.7	PWRN1	0.271171	0.708157	1	-1.32219	0.708157	1	-2.15507	0.708157	0.417361	-4.2884	0.708157	0.0408126	0.232893	0.708157	1	-1.69833	0.708157	0.82685	-2.17356	0.708157	0.806758	-1.94952	0.708157	0.639628
ENSG00000165023.7	DIRAS2	0.591458	1.36192	1	0.0197756	1.36192	1	0.944448	1.36192	0.822797	1.8364	1.36192	0.0261029	1.76956	1.36192	1	0.713169	1.36192	1	1.06021	1.36192	0.731875	1.03198	1.36192	0.639793
ENSG00000141198.16	TOM1L1	0.401375	2.61124	1	0.443685	2.61124	1	0.897649	2.61124	0.434303	1.32583	2.61124	0.0280567	0.372458	2.61124	1	0.148427	2.61124	1	0.414102	2.61124	1	0.835902	2.61124	0.644822
ENSG00000164588.8	HCN1	0.226855	3.47563	1	3.6303	3.47563	0.692139	4.5207	3.47563	0.0315493	0.119634	3.47563	1	-1.24657	3.47563	1	2.22313	3.47563	1	2.87315	3.47563	0.472527	2.3707	3.47563	0.645442
ENSG00000257108.2	NHLRC4	0.329852	1.22955	1	0.368143	1.22955	1	-0.631491	1.22955	1	-2.3174	1.22955	0.00337598	0.23712	1.22955	1	0.527906	1.22955	1	-0.079302	1.22955	1	-0.986852	1.22955	0.647133
ENSG00000077522.13	ACTN2	-0.0824598	3.16557	1	1.5217	3.16557	0.00867432	0.903421	3.16557	0.377868	0.575642	3.16557	1	0.32049	3.16557	1	1.57203	3.16557	0.0278803	0.290777	3.16557	1	0.825202	3.16557	0.649039
ENSG00000163520.14	FBLN2	-4.4274	0.670972	0.000584448	-2.23995	0.670972	0.6336	-2.0005	0.670972	0.569999	-2.48195	0.670972	0.15559	-2.85395	0.670972	0.3567	-2.14611	0.670972	0.708403	-0.0303203	0.670972	1	-1.7182	0.670972	0.649039
ENSG00000164690.8	SHH	-0.875625	4.1937	1	-3.19046	4.1937	0.010333	-1.48746	4.1937	0.496596	0.434195	4.1937	1	-3.00669	4.1937	0.725287	-3.2803	4.1937	0.0847925	-0.961997	4.1937	1	-1.60303	4.1937	0.654441
ENSG00000260585.1	AL359851.1	-1.5169	0.266905	1	-0.642302	0.266905	1	-1.84061	0.266905	0.0293228	-3.18294	0.266905	0.00246763	-1.44411	0.266905	1	0.425105	0.266905	1	-3.15647	0.266905	0.0304698	-1.09757	0.266905	0.660844
ENSG00000082684.16	SEMA5B	-2.16568	4.87454	0.10366	-1.21517	4.87454	0.672879	-1.89965	4.87454	0.0428613	-1.49036	4.87454	0.242923	-0.633974	4.87454	1	-2.17111	4.87454	0.182161	-1.12645	4.87454	0.864443	-1.21854	4.87454	0.660844
ENSG00000171408.14	PDE7B	-0.244894	1.18941	1	3.59605	1.18941	1	2.86953	1.18941	0.098777	3.39943	1.18941	0.0223435	-0.7366	1.18941	1	3.89255	1.18941	0.883955	0.238525	1.18941	1	1.60456	1.18941	0.671192
ENSG00000141750.7	STAC2	1.21494	0.664834	1	-0.465546	0.664834	1	-3.42331	0.664834	0.0120116	-2.60563	0.664834	0.27009	1.93748	0.664834	1	0.34414	0.664834	1	-4.86144	0.664834	0.0728494	-2.23669	0.664834	0.679089
ENSG00000279981.1	AC018445.4	-0.392109	-0.23972	1	-0.24925	-0.23972	1	-1.7286	-0.23972	0.395	-3.77378	-0.23972	0.0320489	-0.476763	-0.23972	1	-1.70196	-0.23972	0.692208	-3.1358	-0.23972	0.333464	-1.70952	-0.23972	0.679089
ENSG00000116016.14	EPAS1	-0.534614	-1.24921	1	-1.76021	-1.24921	1	-2.42058	-1.24921	0.485177	-4.14003	-1.24921	0.0264203	-0.779975	-1.24921	1	-0.330433	-1.24921	1	-0.852137	-1.24921	1	-1.69565	-1.24921	0.680287
ENSG00000223646.2	AC002463.1	0.0460542	-1.46475	1	-1.65069	-1.46475	1	1.3046	-1.46475	0.962784	4.70919	-1.46475	0.00855979	0.368799	-1.46475	1	-1.23085	-1.46475	1	0.391558	-1.46475	1	2.26343	-1.46475	0.693097
ENSG00000278195.2	SSTR3	0.548379	2.12401	1	-1.6409	2.12401	1	-1.3416	2.12401	1	-3.97665	2.12401	0.0307768	0.188121	2.12401	1	-2.94242	2.12401	0.544319	-2.30391	2.12401	0.985473	-1.85561	2.12401	0.695406
ENSG00000242516.2	LINC00960	-0.257304	2.29375	1	-0.73698	2.29375	1	-0.346265	2.29375	1	-0.578579	2.29375	1	-0.0794112	2.29375	1	-1.8545	2.29375	0.0395005	-1.453	2.29375	0.15483	-0.859095	2.29375	0.708
ENSG00000183160.9	TMEM119	-2.4805	1.49528	0.0016355	-0.53317	1.49528	1	-0.721568	1.49528	1	1.21083	1.49528	0.914294	-1.90521	1.49528	0.328237	-0.173496	1.49528	1	-0.197008	1.49528	1	1.7263	1.49528	0.708
ENSG00000253837.1	AC090197.1	-0.789782	-0.305888	1	0.201383	-0.305888	1	-0.254525	-0.305888	1	-2.02122	-0.305888	0.0486291	-0.968987	-0.305888	1	0.00528861	-0.305888	1	0.016821	-0.305888	1	-1.09491	-0.305888	0.708
ENSG00000188505.5	NCCRP1	1.66347	0.485628	1	-0.630712	0.485628	1	-2.36585	0.485628	0.0381129	-1.86295	0.485628	0.325018	0.0434101	0.485628	1	-0.75927	0.485628	1	-4.17642	0.485628	0.0413461	-1.5353	0.485628	0.717349
ENSG00000196872.12	KIAA1211L	-2.14107	3.67093	0.00993751	-1.40544	3.67093	0.321755	-1.13163	3.67093	0.482601	-1.18829	3.67093	0.414039	-1.15988	3.67093	1	-2.80523	3.67093	0.0267779	-0.838507	3.67093	1	-1.05978	3.67093	0.730295
ENSG00000114405.10	C3orf14	0.00130659	4.6084	1	0.543375	4.6084	1	0.769872	4.6084	0.510125	1.05009	4.6084	0.039352	-0.0485471	4.6084	1	0.379739	4.6084	1	0.796202	4.6084	0.5842	0.723452	4.6084	0.743672
ENSG00000115896.16	PLCL1	1.57421	3.72988	1	0.647739	3.72988	1	1.4843	3.72988	0.00708832	2.01589	3.72988	0.000645114	-0.000418122	3.72988	1	0.242299	3.72988	1	1.17851	3.72988	0.222654	0.815097	3.72988	0.745396
ENSG00000228835.1	AC012123.1	-1.81304	-1.08646	1	-0.247613	-1.08646	1	-5.05945	-1.08646	0.0652446	-6.82133	-1.08646	0.00994986	-2.05688	-1.08646	1	2.81076	-1.08646	0.844578	-0.0218646	-1.08646	1	1.21224	-1.08646	0.751812
ENSG00000250608.2	AC010210.1	-0.582091	2.57617	1	-0.730033	2.57617	1	-0.833704	2.57617	1	-2.44762	2.57617	0.00346094	-0.637705	2.57617	1	-0.051296	2.57617	1	-0.308774	2.57617	1	-0.947061	2.57617	0.772172
ENSG00000139044.12	B4GALNT3	0.16895	6.76071	1	-1.00593	6.76071	0.542338	-1.42968	6.76071	0.0194945	-1.06096	6.76071	0.277967	0.0972839	6.76071	1	-1.455	6.76071	0.144999	-2.33609	6.76071	0.00406665	-0.836902	6.76071	0.776834
ENSG00000185989.11	RASA3	0.141838	5.4674	1	-1.17681	5.4674	0.025407	-0.399215	5.4674	1	-0.771337	5.4674	0.523304	0.151951	5.4674	1	-1.24041	5.4674	0.068898	-0.311587	5.4674	1	-0.736994	5.4674	0.780445
ENSG00000169418.10	NPR1	-0.399947	2.62644	1	-2.08426	2.62644	0.229507	-2.90542	2.62644	0.0227697	-3.39463	2.62644	0.087863	-1.11353	2.62644	1	-1.6508	2.62644	0.607782	-5.15441	2.62644	0.0301693	-1.85253	2.62644	0.793868
ENSG00000171444.18	MCC	0.0935931	5.01398	1	0.225312	5.01398	1	1.96335	5.01398	0.0362291	0.396548	5.01398	1	0.226429	5.01398	1	0.0604163	5.01398	1	1.51762	5.01398	0.370374	1.08056	5.01398	0.793868
ENSG00000123453.18	SARDH	0.187502	2.54428	1	-0.771467	2.54428	1	-1.07358	2.54428	0.338792	-1.63557	2.54428	0.0286758	-0.102553	2.54428	1	-0.185971	2.54428	1	-0.0701328	2.54428	1	-0.861195	2.54428	0.795573
ENSG00000226581.2	LINC02848	3.64409	0.283659	1	2.03752	0.283659	0.786473	3.19828	0.283659	0.0193689	0.989037	0.283659	1	0.253349	0.283659	1	0.233874	0.283659	1	2.35052	0.283659	0.405141	1.43612	0.283659	0.800042
ENSG00000198216.12	CACNA1E	0.354349	4.51769	1	0.770101	4.51769	1	1.28649	4.51769	0.684502	2.44502	4.51769	0.0394607	0.642088	4.51769	1	0.671721	4.51769	1	0.805829	4.51769	1	1.18666	4.51769	0.803878
ENSG00000115325.13	DOK1	-1.22888	1.67017	1	-0.388358	1.67017	1	-1.36249	1.67017	0.444088	-2.37271	1.67017	0.0487782	-1.3319	1.67017	1	-0.518252	1.67017	1	-1.00452	1.67017	1	-1.17874	1.67017	0.803921
ENSG00000262484.1	CCER2	-0.0227349	5.64268	1	-0.223587	5.64268	1	-0.952184	5.64268	0.512395	-1.50883	5.64268	0.0443536	0.12153	5.64268	1	-0.515426	5.64268	1	-0.807491	5.64268	0.943971	-0.843901	5.64268	0.80444
ENSG00000073910.22	FRY	-0.833922	8.03919	1	0.587925	8.03919	1	0.628655	8.03919	1	0.779438	8.03919	0.66408	1.21792	8.03919	1	1.79446	8.03919	0.0154959	0.832469	8.03919	0.805399	0.7888	8.03919	0.814428
ENSG00000168418.7	KCNG4	-0.600928	-0.521537	1	-0.158838	-0.521537	1	-2.35416	-0.521537	1	-5.79084	-0.521537	0.0442745	-2.07917	-0.521537	1	-0.520181	-0.521537	1	-3.92089	-0.521537	0.853893	-2.11479	-0.521537	0.821493
ENSG00000128394.17	APOBEC3F	-1.29567	-0.638693	1	-3.18511	-0.638693	0.0826176	-2.05001	-0.638693	0.17324	-2.33487	-0.638693	0.0467628	-1.48121	-0.638693	1	-0.849807	-0.638693	1	-1.41414	-0.638693	0.901003	-1.11612	-0.638693	0.821493
ENSG00000103044.11	HAS3	-0.0666521	2.57872	1	-0.362593	2.57872	1	0.407198	2.57872	1	1.41423	2.57872	0.0443536	-0.314326	2.57872	1	-0.573391	2.57872	1	0.156024	2.57872	1	0.793164	2.57872	0.831379
ENSG00000189410.12	SH2D5	0.207741	5.07883	1	-1.30412	5.07883	0.161455	-1.10253	5.07883	0.239738	-1.34863	5.07883	0.0864874	0.183383	5.07883	1	-1.91617	5.07883	0.0369942	-1.50071	5.07883	0.13547	-0.81322	5.07883	0.839399
ENSG00000146521.10	LINC01558	-0.173232	0.0137038	1	0.421228	0.0137038	1	-0.170714	0.0137038	1	-2.40225	0.0137038	0.0190593	-0.244461	0.0137038	1	0.321926	0.0137038	1	-2.00629	0.0137038	0.442658	-0.970736	0.0137038	0.842934
ENSG00000161609.10	CCDC155	0.109642	1.67982	1	-0.859279	1.67982	1	-1.70977	1.67982	0.0343903	-2.09993	1.67982	0.0132187	0.618236	1.67982	1	-0.0329078	1.67982	1	-0.232926	1.67982	1	-0.881168	1.67982	0.870941
ENSG00000168811.7	IL12A	-0.182534	0.980753	1	0.147187	0.980752	1	1.83461	0.980752	0.0451614	1.57734	0.980752	0.115656	0.300524	0.980752	1	-0.631301	0.980752	1	1.8429	0.980752	0.15256	0.934057	0.980752	0.877235
ENSG00000198739.11	LRRTM3	-1.49257	1.81956	1	-1.37408	1.81956	0.64307	-1.53421	1.81956	0.093471	-1.95047	1.81956	0.028044	-1.58785	1.81956	1	-1.56788	1.81956	0.566735	-1.00802	1.81956	0.858074	-0.892161	1.81956	0.87806
ENSG00000128262.8	POM121L9P	-0.479133	1.0196	1	-1.17701	1.0196	0.706027	-1.02937	1.0196	0.748909	-2.10168	1.0196	0.0416013	-0.47364	1.0196	1	-2.29479	1.0196	0.166362	-1.52223	1.0196	0.487016	-0.960808	1.0196	0.879527
ENSG00000135253.14	KCP	-1.36696	-0.435657	1	-0.970607	-0.435657	1	-2.20314	-0.435657	0.0644316	-2.57659	-0.435657	0.034175	-0.506556	-0.435657	1	-1.26046	-0.435657	0.71381	-1.24654	-0.435657	0.955458	-1.02332	-0.435657	0.8848
ENSG00000162390.17	ACOT11	-0.707231	0.291093	1	-0.244317	0.291093	1	-0.37667	0.291093	1	-2.24135	0.291093	0.0465027	-0.131588	0.291093	1	-1.37941	0.291093	0.697599	-1.0828	0.291093	1	-0.985031	0.291093	0.891525
ENSG00000196581.11	AJAP1	0.171559	1.05715	1	-1.42742	1.05715	0.706488	-4.54177	1.05715	0.0140473	-4.70049	1.05715	0.357995	-0.161732	1.05715	1	-2.87923	1.05715	0.165409	-7.7257	1.05715	0.0722631	-2.70163	1.05715	0.893694
ENSG00000224592.5	MIR3659HG	-0.0427997	1.21277	1	-0.762111	1.21277	1	-1.67965	1.21277	0.0649578	-2.17381	1.21277	0.0310439	-0.203672	1.21277	1	-0.510794	1.21277	1	-1.0671	1.21277	0.828035	-0.929605	1.21277	0.893694
ENSG00000229852.4	AC019205.1	0.0439383	2.86274	1	1.07939	2.86274	0.39775	1.06277	2.86274	0.208157	1.51452	2.86274	0.0190593	0.626399	2.86274	1	1.00419	2.86274	0.498437	0.79266	2.86274	0.892044	0.747004	2.86274	0.903275
ENSG00000065675.15	PRKCQ	-6.27658	-1.86483	0.00650707	-1.87888	-1.86483	1	-2.60216	-1.86483	0.863435	-2.57463	-1.86483	0.357474	-1.33832	-1.86483	1	-1.55821	-1.86483	1	-2.69399	-1.86483	1	-1.93502	-1.86483	0.914957
ENSG00000091262.15	ABCC6	-0.371378	1.12675	1	-0.739917	1.12675	1	-1.28956	1.12675	0.78552	-3.17521	1.12675	0.0170983	-0.233742	1.12675	1	-1.58786	1.12675	0.6849	-1.82918	1.12675	0.6599	-1.0847	1.12675	0.916944
ENSG00000254226.6	LINC01933	-0.349595	-0.99506	1	-0.269999	-0.99506	1	-1.66406	-0.99506	0.805993	-4.06336	-0.99506	0.0366319	-0.879764	-0.99506	1	-1.96937	-0.99506	0.692208	-2.81696	-0.99506	0.506725	-1.34144	-0.99506	0.941035
ENSG00000274895.1	AC011700.1	-0.369886	-0.00724512	1	-0.952332	-0.00724512	1	-1.32425	-0.00724512	0.385392	-2.59372	-0.00724512	0.0494657	0.416026	-0.00724512	1	-0.33501	-0.00724512	1	-1.07568	-0.00724512	0.967804	-1.07123	-0.00724512	0.949968
ENSG00000176912.5	TYMSOS	-0.0136236	0.227747	1	-1.73074	0.227747	0.983412	-0.83113	0.227747	1	-4.73211	0.227747	0.0443253	-0.181507	0.227747	1	-1.48245	0.227747	0.961758	-1.39179	0.227747	1	-1.47803	0.227747	0.950463
ENSG00000229941.6	PDE11A-AS1	0.136621	-0.722563	1	1.75816	-0.722563	1	-0.526135	-0.722563	1	-3.94322	-0.722563	0.0302654	0.364401	-0.722563	1	4.19573	-0.722563	0.465776	-0.648599	-0.722563	1	-1.14989	-0.722563	0.9848
ENSG00000166104.15	AC126323.1	-2.85056	-1.36731	1	-0.216991	-1.36731	1	-3.77582	-1.36731	0.00657894	-4.64087	-1.36731	0.0999015	-2.6505	-1.36731	1	-0.534567	-1.36731	1	-6.34935	-1.36731	0.0415698	-1.81441	-1.36731	0.985465
ENSG00000132938.21	MTUS2	-0.435981	6.0038	1	1.32627	6.0038	0.523849	1.33892	6.0038	0.202733	0.290462	6.0038	1	-0.929937	6.0038	1	2.4818	6.0038	0.032682	1.40727	6.0038	0.348549	0.828321	6.0038	0.985465
ENSG00000184058.14	TBX1	-3.80663	-0.552109	0.00650707	0.41989	-0.552109	1	-0.439319	-0.552109	1	-0.806769	-0.552109	1	-6.07012	-0.552109	0.0360139	-1.54561	-0.552109	1	-0.685037	-0.552109	1	-2.25819	-0.552109	0.991495
ENSG00000143320.9	CRABP2	-1.36848	3.32743	1	-2.394	3.32743	0.0305231	-1.83588	3.32743	0.0484844	-1.1612	3.32743	0.547325	-1.43301	3.32743	1	-1.97947	3.32743	0.257778	-2.97003	3.32743	0.0291166	-0.861913	3.32743	1
ENSG00000088970.16	KIZ	-0.596241	4.664	1	-0.102924	4.664	1	-2.05044	4.664	0.000625247	-1.30918	4.664	0.155357	-0.366151	4.664	1	-0.144993	4.664	1	-1.92028	4.664	0.0415698	-0.656274	4.664	1
ENSG00000207313.1	SNORA2B	1.09079	-0.248596	1	-0.0331674	-0.248596	1	0.317045	-0.248596	1	0.403684	-0.248596	1	1.15126	-0.248596	1	0.429749	-0.248596	1	-5.75316	-0.248596	0.0415698	0.517685	-0.248596	1
ENSG00000263278.2	AC233701.1	0.235086	3.32696	1	-0.351715	3.32696	1	-0.922301	3.32696	0.501909	-1.01966	3.32696	0.322454	0.338112	3.32696	1	-0.917947	3.32696	0.644016	-1.6939	3.32696	0.0416092	-0.438829	3.32696	1
ENSG00000106536.21	POU6F2	-0.19522	5.6681	1	0.0977262	5.6681	1	1.05001	5.6681	0.286191	0.48441	5.6681	1	0.442641	5.6681	1	0.471791	5.6681	1	1.61012	5.6681	0.0416092	0.637383	5.6681	1
ENSG00000139988.10	RDH12	0.0552865	-0.516208	1	1.26159	-0.516208	1	1.19584	-0.516208	0.454553	0.489724	-0.516208	1	0.113065	-0.516208	1	2.16909	-0.516208	0.460273	2.24374	-0.516208	0.0441011	-0.121879	-0.516208	1
ENSG00000228495.2	LINC01013	-1.47307	1.78996	1	0.303372	1.78996	1	1.41824	1.78996	0.0136704	1.42428	1.78996	0.0320861	0.819831	1.78996	1	1.07161	1.78996	0.424111	1.43051	1.78996	0.0728654	0.672434	1.78996	1
ENSG00000181284.3	TMEM102	-0.143174	0.371757	1	-2.56147	0.371757	0.0305231	-1.88431	0.371757	0.098777	-1.39335	0.371757	0.370408	-0.386386	0.371757	1	-1.97471	0.371757	0.293284	-2.56065	0.371757	0.172779	-0.510899	0.371757	1
ENSG00000050767.17	COL23A1	-0.729373	1.55404	1	-4.19874	1.55404	0.00610305	-1.56107	1.55404	0.604518	-2.01548	1.55404	0.434119	-1.34938	1.55404	1	-2.54731	1.55404	0.281556	-3.57735	1.55404	0.175954	0.271836	1.55404	1
ENSG00000254592.1	AC123788.1	-1.7581	-1.01281	1	0.456281	-1.01281	1	2.53081	-1.01281	0.0373441	1.42144	-1.01281	0.404232	-1.92269	-1.01281	1	-1.21757	-1.01281	1	2.34079	-1.01281	0.20253	0.985124	-1.01281	1
ENSG00000058404.20	CAMK2B	-0.00137884	6.22731	1	-1.15768	6.22731	0.370281	-1.17732	6.22731	0.171065	-1.02587	6.22731	0.358513	0.236847	6.22731	1	-1.97306	6.22731	0.0369942	-1.38249	6.22731	0.212076	-0.682256	6.22731	1
ENSG00000173376.14	NDNF	-0.828084	1.66385	1	-2.29787	1.66385	1	-2.90255	1.66385	0.00771158	-0.821186	1.66385	1	-0.545994	1.66385	1	-2.26646	1.66385	0.920233	-2.39398	1.66385	0.237842	-0.32834	1.66385	1
ENSG00000118523.6	CCN2	0.481989	1.92595	1	1.06906	1.92595	0.973502	1.9598	1.92595	0.0460581	1.21519	1.92595	0.535795	0.740816	1.92595	1	1.51018	1.92595	0.416518	1.71048	1.92595	0.293635	0.789714	1.92595	1
ENSG00000172995.16	ARPP21	0.438758	3.84704	1	-0.422275	3.84704	1	-0.80965	3.84704	1	-1.88521	3.84704	0.031761	0.374088	3.84704	1	-0.461359	3.84704	1	-1.46793	3.84704	0.355156	-0.43272	3.84704	1
ENSG00000169744.13	LDB2	-0.997331	3.05717	0.796104	-1.7463	3.05717	0.00990478	-0.464241	3.05717	1	-0.771546	3.05717	0.696974	-0.751716	3.05717	1	-2.03362	3.05717	0.0291046	-1.13541	3.05717	0.399614	-0.553285	3.05717	1
ENSG00000237268.2	AC092447.7	-3.50821	0.202698	0.0106364	-3.65051	0.202698	0.000322056	-2.86591	0.202698	0.000635066	-2.78013	0.202698	0.00605193	-2.82911	0.202698	0.3567	-1.92758	0.202698	0.231449	-1.53546	0.202698	0.411615	-0.673346	0.202698	1
ENSG00000183853.18	KIRREL1	-0.418581	4.40317	1	-3.44228	4.40317	0.0399204	-1.42377	4.40317	0.417222	-2.33439	4.40317	0.0555339	-0.0783361	4.40317	1	-1.79997	4.40317	0.629083	-2.00891	4.40317	0.413875	-0.728124	4.40317	1
ENSG00000176769.9	TCERG1L	-1.56877	-0.841426	1	-2.20003	-0.841426	0.556922	-5.91796	-0.841426	0.0188898	-4.61059	-0.841426	0.0442098	1.12132	-0.841426	1	-2.15017	-0.841426	0.660625	-3.62599	-0.841426	0.414888	-0.761516	-0.841426	1
ENSG00000163661.4	PTX3	-6.48774	-0.0827449	6.82927e-05	-7.46758	-0.0827449	0.0002861	-4.59647	-0.0827449	0.00314327	-1.58991	-0.0827449	0.560211	-2.63054	-0.0827449	0.400618	-4.34633	-0.0827449	0.0596617	-2.208	-0.0827449	0.459023	-0.768675	-0.0827449	1
ENSG00000204131.9	NHSL2	-2.04997	1.56883	0.0019692	-0.244389	1.56883	1	-0.19055	1.56883	1	-0.373289	1.56883	1	-1.86267	1.56883	0.11026	0.489298	1.56883	1	-1.10975	1.56883	0.48709	-0.53266	1.56883	1
ENSG00000260372.7	AQP4-AS1	-0.171099	1.39308	1	2.79558	1.39308	0.0306063	1.10498	1.39308	0.818139	2.0494	1.39308	0.152917	0.432234	1.39308	1	0.839292	1.39308	1	-1.89959	1.39308	0.501502	-0.0565408	1.39308	1
ENSG00000168765.17	GSTM4	-0.196765	3.11939	1	-1.46063	3.11939	0.231189	-1.52844	3.11939	0.100017	-0.966031	3.11939	0.631461	-0.255664	3.11939	1	-2.40077	3.11939	0.0478552	-1.32087	3.11939	0.506725	-0.551997	3.11939	1
ENSG00000231066.3	NPM1P9	0.0356571	-0.802649	1	-0.489677	-0.802649	1	-1.10531	-0.802649	1	-4.73947	-0.802649	0.035959	0.631468	-0.802649	1	-1.2941	-0.802649	0.949022	-2.50856	-0.802649	0.525637	-1.26439	-0.802649	1
ENSG00000158050.5	DUSP2	0.328795	3.09092	1	-3.91391	3.09092	0.0166929	-0.49672	3.09092	1	-0.312813	3.09092	1	0.143262	3.09092	1	-3.09188	3.09092	0.208034	-2.67512	3.09092	0.604357	0.186159	3.09092	1
ENSG00000141433.13	ADCYAP1	1.63227	2.14553	1	1.44495	2.14553	0.876325	0.742402	2.14553	1	4.38349	2.14553	0.0025259	-0.34898	2.14553	1	0.555817	2.14553	1	-2.08945	2.14553	0.652578	-0.37525	2.14553	1
ENSG00000233246.1	PHC2-AS1	-0.24434	0.287372	1	-0.652891	0.287371	1	-2.25339	0.287371	0.0295029	-0.750682	0.287371	1	-0.465684	0.287371	1	-0.972169	0.287371	0.906978	-1.48111	0.287371	0.66336	0.038272	0.287371	1
ENSG00000180264.11	ADGRD2	0.207618	0.227917	1	3.56814	0.227918	0.0178395	2.63391	0.227918	0.72745	0.154541	0.227918	1	-0.659987	0.227918	1	3.20041	0.227918	0.0817801	2.62525	0.227918	0.773143	1.93142	0.227918	1
ENSG00000168135.4	KCNJ4	0.182879	2.71064	1	-0.415359	2.71064	1	-0.69063	2.71064	1	-1.81493	2.71064	0.0242114	0.473447	2.71064	1	-0.6046	2.71064	1	-0.987584	2.71064	0.79509	-0.512437	2.71064	1
ENSG00000119408.16	NEK6	0.311768	5.51927	1	-1.50595	5.51927	0.0137097	-0.674922	5.51927	1	-0.693734	5.51927	0.823592	0.152443	5.51927	1	-2.25317	5.51927	0.00229871	-0.815603	5.51927	0.842933	-0.614464	5.51927	1
ENSG00000011638.10	TMEM159	-0.558524	0.481254	1	1.01316	0.481254	1	1.09417	0.481254	0.634768	2.059	0.481254	0.0425853	-1.75158	0.481254	1	1.05604	0.481254	0.777896	0.963546	0.481254	0.960188	0.15996	0.481254	1
ENSG00000183421.12	RIPK4	-1.72197	0.130161	0.631247	-0.631775	0.130161	1	-2.7385	0.130161	0.00718209	-2.41136	0.130161	0.0410395	0.249084	0.130161	1	0.43942	0.130161	1	-1.12572	0.130161	0.986723	-0.418201	0.130161	1
ENSG00000181409.14	AATK	0.480276	4.72161	1	-0.969993	4.72161	0.500365	-0.640918	4.72161	1	-0.492615	4.72161	1	0.199761	4.72161	1	-2.13486	4.72161	0.00267927	-0.683746	4.72161	1	-0.425815	4.72161	1
ENSG00000184640.18	SEPTIN9	0.182972	8.19695	1	-1.1512	8.19695	0.0695685	-0.446555	8.19695	1	-0.629516	8.19695	0.914697	0.163319	8.19695	1	-1.53145	8.19695	0.0160379	-0.462119	8.19695	1	-0.648998	8.19695	1
ENSG00000013619.14	MAMLD1	0.132785	-0.0883813	1	1.61789	-0.0883813	0.450585	-0.385428	-0.0883813	1	-0.0350414	-0.0883813	1	3.45498	-0.0883813	1	2.95816	-0.0883813	0.02571	0.259728	-0.0883813	1	0.678483	-0.0883813	1
ENSG00000181826.10	RELL1	0.229712	5.38113	1	1.14152	5.38114	0.208884	0.798629	5.38114	0.796624	0.646564	5.38114	0.909321	0.207356	5.38114	1	1.59654	5.38114	0.0268614	0.432506	5.38114	1	0.455568	5.38114	1
ENSG00000120693.13	SMAD9	-0.12354	3.88405	1	2.08588	3.88405	0.000545971	1.23516	3.88405	0.115677	0.471677	3.88405	1	0.0373328	3.88405	1	1.83109	3.88405	0.0273341	0.259815	3.88405	1	-0.351253	3.88405	1
ENSG00000144668.12	ITGA9	-0.54638	4.10009	1	-2.45084	4.10009	0.0441217	-0.657601	4.10009	1	0.269348	4.10009	1	-0.453653	4.10009	1	-3.2268	4.10009	0.0631854	-0.980678	4.10009	1	0.290014	4.10009	1
ENSG00000120889.13	TNFRSF10B	-0.0834072	6.18136	1	-1.94788	6.18136	0.000143519	-0.537655	6.18136	1	-0.402205	6.18136	1	-0.254502	6.18136	1	-1.48083	6.18136	0.0712082	0.0628798	6.18136	1	-0.164467	6.18136	1
ENSG00000275395.6	FCGBP	0.114272	2.69012	1	-1.40644	2.69012	0.178571	-1.06219	2.69012	0.417361	-2.17203	2.69012	0.00365214	1.72474	2.69012	0.131307	1.64475	2.69012	0.09208	0.743547	2.69012	1	-0.172764	2.69012	1
ENSG00000122756.15	CNTFR	-3.21461	6.0933	0.00456248	1.16421	6.0933	0.253173	-0.0978912	6.0933	1	-0.0815701	6.0933	1	-1.34574	6.0933	1	1.3983	6.0933	0.136341	-0.252342	6.0933	1	-0.00885482	6.0933	1
ENSG00000182132.13	KCNIP1	-0.087879	4.10619	1	-2.06602	4.10619	0.000699232	-0.315827	4.10619	1	-0.480821	4.10619	1	-0.192426	4.10619	1	-1.454	4.10619	0.186748	0.0152438	4.10619	1	-0.24689	4.10619	1
ENSG00000153814.13	JAZF1	-2.73653	2.80113	0.0193357	-0.975222	2.80113	0.864625	-0.667854	2.80113	1	-0.400783	2.80113	1	-0.2357	2.80113	1	1.30839	2.80113	0.281684	0.53176	2.80113	1	0.484402	2.80113	1
ENSG00000132122.12	SPATA6	-1.39611	3.3891	0.0341452	0.157103	3.3891	1	-0.0728551	3.3891	1	-0.484844	3.3891	1	-0.069581	3.3891	1	1.02381	3.3891	0.336143	0.179086	3.3891	1	0.260653	3.3891	1
ENSG00000115884.11	SDC1	-1.86804	1.87472	0.018611	-1.39408	1.87472	0.985212	-1.04756	1.87472	0.940908	-1.04827	1.87472	0.674571	-1.68347	1.87472	0.449769	-3.07299	1.87472	0.346374	-0.845917	1.87472	1	-0.0195009	1.87472	1
ENSG00000177511.6	ST8SIA3	-2.78501	6.15073	0.000707244	-0.990451	6.15073	0.676727	-0.0642784	6.15073	1	0.299667	6.15073	1	-5.56982	6.15073	0.000197136	-1.20994	6.15073	0.37949	-0.131138	6.15073	1	-0.291084	6.15073	1
ENSG00000143858.12	SYT2	-1.00408	4.11106	1	-2.49815	4.11106	0.0179918	-0.377864	4.11106	1	-1.66829	4.11106	0.139483	0.272509	4.11106	1	-1.67433	4.11106	0.408395	-0.585711	4.11106	1	-0.666262	4.11106	1
ENSG00000048052.21	HDAC9	-0.354023	4.68915	1	-0.265797	4.68915	1	1.40789	4.68915	0.0478041	1.7073	4.68915	0.0187053	-1.73289	4.68915	0.257543	-1.27302	4.68915	0.423581	-0.413805	4.68915	1	0.0102024	4.68915	1
ENSG00000254377.6	MIR124-2HG	-5.52465	6.77888	6.04885e-06	-0.641136	6.77888	1	0.0905841	6.77888	1	0.611107	6.77888	1	0.153513	6.77888	1	1.21905	6.77888	0.427966	0.671606	6.77888	1	0.373996	6.77888	1
ENSG00000256673.1	AC141557.1	-0.00206976	0.517259	1	-3.10092	0.517259	0.0160523	-0.619733	0.517259	1	-1.50958	0.517259	0.27998	-0.1557	0.517259	1	-1.67935	0.517259	0.465776	-0.273426	0.517259	1	0.130723	0.517259	1
ENSG00000179869.15	ABCA13	-5.07857	-1.33763	0.00993751	-2.29176	-1.33763	0.370281	-0.935345	-1.33763	1	-3.56858	-1.33763	0.59363	-4.35979	-1.33763	0.326506	-2.53959	-1.33763	0.488279	-3.06264	-1.33763	1	-0.6634	-1.33763	1
ENSG00000259895.1	AC106820.2	0.225914	0.787532	1	-0.562739	0.787532	1	-2.07339	0.787532	0.0462193	-0.593156	0.787532	1	0.0151402	0.787532	1	-1.43256	0.787532	0.498437	-1.02645	0.787532	1	-0.773834	0.787532	1
ENSG00000170965.10	PLAC1	-2.77143	-0.683789	0.00650707	-4.53222	-0.683789	0.142947	-1.07688	-0.683789	1	-0.571864	-0.683789	1	-2.52814	-0.683789	0.286316	-3.97996	-0.683789	0.501683	0.345311	-0.683789	1	0.741565	-0.683789	1
ENSG00000205111.8	CDKL4	2.03451	0.806547	0.486343	0.434401	0.806547	1	0.347524	0.806547	1	0.972476	0.806547	0.41285	2.93289	0.806547	0.0494074	1.04338	0.806547	0.547087	0.634322	0.806547	1	0.691925	0.806547	1
ENSG00000232053.7	AC078845.1	-0.259327	2.03552	1	-4.19966	2.03552	0.00262068	-1.1647	2.03552	0.511859	-0.466677	2.03552	1	-0.210889	2.03552	1	-1.62801	2.03552	0.554074	0.330643	2.03552	1	0.26355	2.03552	1
ENSG00000177675.8	CD163L1	-4.968	0.111864	3.87484e-05	-0.546507	0.111864	1	-1.48098	0.111864	0.315121	-1.15241	0.111864	0.593937	-2.36701	0.111864	0.237169	-1.23846	0.111864	0.591334	-0.491883	0.111864	1	0.383337	0.111864	1
ENSG00000066735.14	KIF26A	0.390402	5.89498	1	-2.29442	5.89498	0.00990478	-0.0333108	5.89498	1	-0.889051	5.89498	0.70444	-0.0251745	5.89498	1	-1.18667	5.89498	0.605115	0.255302	5.89498	1	-0.198996	5.89498	1
ENSG00000188848.16	BEND4	-1.57897	0.866508	1	0.440487	0.866508	1	-1.22993	0.866508	0.601605	-2.49386	0.866508	0.0280014	-1.0979	0.866508	1	1.58337	0.866508	0.614389	-0.841309	0.866508	1	-0.592758	0.866508	1
ENSG00000237767.2	LINC01370	-6.47973	-1.76909	0.0306301	-4.24138	-1.76909	0.397112	-0.0326346	-1.76909	1	-0.0584942	-1.76909	1	-6.02942	-1.76909	0.3567	-3.71972	-1.76909	0.65425	0.310291	-1.76909	1	0.0405162	-1.76909	1
ENSG00000248152.2	ANK2-AS1	-0.429754	-1.38063	1	3.4891	-1.38063	0.0189446	2.07953	-1.38063	0.796624	0.58881	-1.38063	1	-1.93839	-1.38063	1	1.89971	-1.38063	0.692208	1.12044	-1.38063	1	0.576678	-1.38063	1
ENSG00000167371.21	PRRT2	-2.22301	6.41719	6.76322e-09	-0.00966955	6.41719	1	-0.0889275	6.41719	1	-0.0823873	6.41719	1	0.351214	6.41719	1	0.741523	6.41719	0.698849	0.148071	6.41719	1	0.0140201	6.41719	1
ENSG00000066583.12	ISOC1	0.0817206	4.41298	1	-0.60777	4.41298	1	-0.563186	4.41298	1	-1.50748	4.41298	0.0280567	0.118712	4.41298	1	-0.873661	4.41298	0.713753	-0.511761	4.41298	1	-0.62994	4.41298	1
ENSG00000110042.8	DTX4	-6.98288	7.72995	9.68118e-06	0.228561	7.72995	1	-0.0984599	7.72995	1	0.876462	7.72995	0.909384	-2.74203	7.72995	0.328237	1.23909	7.72995	0.717043	-0.0714664	7.72995	1	0.348762	7.72995	1
ENSG00000198796.7	ALPK2	-4.19556	-0.695283	0.0247861	0.844072	-0.695283	1	1.71805	-0.695283	0.739788	-0.544275	-0.695283	1	-2.51424	-0.695283	1	1.58979	-0.695283	0.772651	1.15833	-0.695283	1	-0.0522419	-0.695283	1
ENSG00000171714.12	ANO5	-6.54962	2.03347	0.012254	-2.24004	2.03347	0.544783	0.018227	2.03347	1	-1.58523	2.03347	0.694198	-8.84092	2.03347	0.170862	-1.79815	2.03347	0.808983	-1.19307	2.03347	1	-0.732632	2.03347	1
ENSG00000117152.13	RGS4	-1.65584	1.32734	1	-2.91072	1.32734	0.0223446	-3.87246	1.32734	7.13123e-05	-3.6969	1.32734	0.000326192	-1.82163	1.32734	1	0.984201	1.32734	0.848576	0.181192	1.32734	1	0.603468	1.32734	1
ENSG00000148180.19	GSN	-2.25556	1.381	0.0296277	-0.297286	1.381	1	-0.41271	1.381	1	-0.994594	1.381	0.44278	-1.09629	1.381	1	0.796532	1.381	0.875742	0.390767	1.381	1	-0.324287	1.381	1
ENSG00000111452.13	ADGRD1	-2.69101	0.144685	0.0423444	1.25558	0.144685	1	0.382172	0.144685	1	-0.0291495	0.144685	1	-2.21761	0.144685	0.876197	1.21918	0.144685	0.898429	0.611205	0.144685	1	-0.145547	0.144685	1
ENSG00000178467.18	P4HTM	-3.78517	3.55114	6.04885e-06	-0.789718	3.55114	1	-0.609081	3.55114	1	-2.20943	3.55114	0.00246763	0.391624	3.55114	1	0.752924	3.55114	0.920233	0.380005	3.55114	1	0.0269758	3.55114	1
ENSG00000223343.1	AC137630.1	-3.072	-0.464226	0.247867	-2.38099	-0.464226	0.125588	-3.80445	-0.464226	0.000163272	-6.98839	-0.464226	8.2992e-05	0.42527	-0.464226	1	0.874787	-0.464226	0.95231	0.110988	-0.464226	1	0.237775	-0.464226	1
ENSG00000102024.18	PLS3	-3.59389	1.07666	0.011737	-1.79383	1.07666	1	0.872192	1.07666	1	-0.738109	1.07666	1	-1.51984	1.07666	1	-2.0276	1.07666	0.959596	0.785414	1.07666	1	-0.017095	1.07666	1
ENSG00000001561.7	ENPP4	-2.12614	3.35916	0.000716478	-0.464819	3.35916	1	-0.26452	3.35916	1	-0.0482022	3.35916	1	-2.19743	3.35916	0.022649	-0.690186	3.35916	0.969711	-0.570987	3.35916	1	-0.600771	3.35916	1
ENSG00000197497.11	ZNF665	-0.604658	0.0617655	1	0.0459417	0.0617655	1	-0.190346	0.0617655	1	1.08741	0.0617655	0.54298	-6.23893	0.0617655	0.0458757	-1.0305	0.0617655	0.971872	-0.653834	0.0617655	1	0.0112733	0.0617655	1
ENSG00000197928.10	ZNF677	-4.99773	1.35977	0.167722	-2.92683	1.35977	0.122498	-2.94055	1.35977	0.0176349	-0.807478	1.35977	1	-4.54408	1.35977	0.972517	-1.22644	1.35977	0.976253	-0.571447	1.35977	1	-0.741285	1.35977	1
ENSG00000013293.6	SLC7A14	-0.0444273	1.65663	1	2.26602	1.65663	1	1.75369	1.65663	0.516051	3.04258	1.65663	0.019455	-0.107535	1.65663	1	2.73323	1.65663	0.994225	1.21582	1.65663	1	0.909258	1.65663	1
ENSG00000177932.7	ZNF354C	0.0727712	4.43149	1	0.533272	4.43149	1	0.950517	4.43149	0.0460399	0.814226	4.43149	0.277967	-1.67658	4.43149	0.000164476	-0.155231	4.43149	1	-0.0320244	4.43149	1	-0.163624	4.43149	1
ENSG00000178567.8	EPM2AIP1	-0.31706	6.41647	1	0.0354942	6.41647	1	0.20321	6.41647	1	0.134794	6.41647	1	-1.40912	6.41647	0.00165015	-0.177396	6.41647	1	-0.109546	6.41647	1	-0.554692	6.41647	1
ENSG00000162039.15	MEIOB	-3.08345	1.02346	0.00029634	-2.44049	1.02346	0.744841	0.15423	1.02346	1	-1.33323	1.02346	0.449567	-3.66963	1.02346	0.00585568	-1.07631	1.02346	1	-0.200789	1.02346	1	0.721233	1.02346	1
ENSG00000270069.1	MIR222HG	-0.0790213	-0.769879	1	2.39261	-0.769879	1	2.05963	-0.769879	1	2.43547	-0.769879	0.639603	-7.86432	-0.769879	0.0174254	-0.310368	-0.769879	1	-0.471467	-0.769879	1	-1.88391	-0.769879	1
ENSG00000156298.12	TSPAN7	-5.49572	4.37541	4.79037e-05	-0.0440756	4.37541	1	-0.353743	4.37541	1	0.344881	4.37541	1	-4.08153	4.37541	0.0174254	0.42601	4.37541	1	-0.00362986	4.37541	1	0.00909191	4.37541	1
ENSG00000128268.12	MGAT3	-2.07704	6.12187	0.000150071	-0.0831622	6.12187	1	-0.123353	6.12187	1	-0.0328962	6.12187	1	-1.99792	6.12187	0.0174254	-0.150615	6.12187	1	-0.01792	6.12187	1	-0.366186	6.12187	1
ENSG00000253974.6	NRG1-IT1	3.05961	4.7399	0.0416948	0.612052	4.7399	1	0.112114	4.7399	1	0.275746	4.7399	1	3.79165	4.7399	0.0191012	0.219366	4.7399	1	0.0490567	4.7399	1	0.211858	4.7399	1
[truncated: 57 more rows]
