# Supplementary material for: Roles of SNORD115 and SNORD116 ncRNA clusters during neuronal differentiation
Source: Nat Commun. 2024 Nov 30;15:10427. doi: 10.1038/s41467-024-54573-8 (PMC11608373; doi:10.1038/s41467-024-54573-8)
Supplement: Supplementary file 7 — Supplementary Dataset 5 [file 41467_2024_54573_MOESM7_ESM.xlsx]

## Sheet: LEA genes - INPUT
>H116_d15	>WT_d15	ALL RNA-seq genes
KCNC2	TSPAN18	LAMA1
GNPTAB	LAMA5	PRRT2
AMER3	RFTN2	SPINT2
CORO2A	ASCL1	NLRP2
BSN	TMPRSS5	CADM3
NLN	RGS4	DOCK11
PDP1	DOK5	RBMS1
KCNMB2	KLHDC8A	ADA2
ANKIB1	ABCA1	P4HTM
SLCO3A1	CRB1	MIR124-2HG
TAOK3	TP53I11	DTX4
FRMD5	MFNG	MANEAL
FTO	ZBTB18	ADAMTS19
LRCH2	TNFRSF19	KIRREL3
HERC1	SRL	FRMPD3
KALRN	NRN1	C3orf18
LARP1B	PCBP4	GALNT14
NCS1	PPP1R17	CD163L1
MICU3	BHLHE22	ASXL3
ADD2	CLVS1	TSPAN7
MVB12B	ENO3	DDR2
ANKS1B	PRDX1	ANKRD26P3
CPEB2	CDKN1C	PTX3
ZNF793	FMN2	GABARAPL1
PLXNA2	RNF165	FAM182A
ZNF776	PHLDA1	MGAT3
VSTM2B	XIST	MNS1
JAKMIP2	PHF21B	NAALAD2
IRX2	NEUROD1	DYNLT3
APC	NEUROD4	AC025171
STRIP1	COBL	MEIOB
TMCC1	TFDP2	CNNM1
RALGPS1	INSM1	SMIM10L2A
FAM81A	EBF2	RBMS1P1
MARK1	IGSF9	FBLN2
SPOCK3	ZNHIT2	SNORD116-17
FRY	NHLH1	ST8SIA3
DNAJC6	DPH5	ENPP4
CCDC85A	GSE1	TMEM119
XKR6	CCDC88B	LINGO3
NALCN	HEPACAM2	NHSL2
KSR2	MIR17HG	AC025171
USP27X	RHOU	COL4A5
KIRREL3	FAM189A1	LINC01033
PITPNC1	NEUROG1	OCIAD2
AFF2	NEUROG2	UBE2QL1
SYTL2	ARHGAP28	ZNF157
MFSD6	DLL1	AC006058
PRKAR1B	DLL3	KLHDC8A
CPNE4	AGAP12P	PCDHGA11
GABBR2	RBP1	CNTFR
LY6H	DDIT4	SOX13
EID2B	TMEM98	PCK2
TRIM46	NOX4	VAV3
RETREG1	MMP11	RNF144A-AS1
CACNA1E	PLXDC2	PRKCQ
CNTN1	FAM13A	SLC7A11
CHD5	EFEMP2	PLAC1
SLC4A3	PPP1R3C	TBX1
GPRASP1	SDC4	BNIP5
MTURN	KLHL32	SH2B3
ZCCHC12	BMP1	CYBA
PSD	GRM8	ZNF681
FNBP1	ENO1	F7
FAT3	ANXA5	PCDHB2
GPR68	GTF2F2	ABCA13
FAM13C	TOX	KIAA1211L
FRMD3	P4HA1	ASNS
ARL8A	RAB13	AC092447
NFE2L3	IRS1	HES4
EHBP1	ERF	RELN
TSPAN13	UCP2	SCARA5
ULK3	CDC25A	GYG2
AKAP12	BMP4	MORC4
FJX1	MMP2	PLS3
ARMH4	HILPDA	AC068446
NAV3	MAGT1	ANO5
GLCE	TSPAN11	LRP1
DAAM1	LIPG	STXBP2
ANKRD55	SLIT2	TTC39A
CLSTN2	EFCAB1	CHAC1
ANKRD36B	FOXP2	WNT5A
NEB	RSPH9	SDC1
PLEKHM3	ARHGAP5-AS1	JAZF1
RNF14	CDO1	HTATIP2
KCNAB1	MLF1	LINC02010
MAB21L1	SLC7A11	GDAP1L1
APP	COL27A1	ALPK2
VAV3	PLP1	B3GAT1
DNASE1L1	PBXIP1	JDP2
ICA1L	CFAP44	CACNA1H
CTTNBP2	PDLIM5	GSN
SMURF1	MNS1	SEMA3F
TMOD2	PLIN3	LINC01370
MEG3	ANTXR1	BHLHA15
DMTN	EPHB4	VSNL1
PLXNA4	IGDCC4	SPATA6
ARG2	HEY1	AP002833
GPR85	FRZB	FAM131B
SHTN1	FLNC	FIGNL2
EEF1A2	FABP7	GAS7
SLC1A4	SLC16A9	SHANK3
GARNL3	TAGLN2	NRG1-IT1
SCN9A	GCA	ADGRD1
FGF13	AFF1	DLGAP2
ACOT7	BLVRB	SLIT2
KIFC2	PTK2B	AGT
REEP1	LAMB2	HPS1
BEX5	FRMPD2	KRT40
UBASH3B	COL23A1	PTPRM
PBX1	FZD6	AC022211
LRRC7	SPEF1	C2CD4C
LRRC3B	ECEL1	LPAR1
CSMD1	SULF2	SLC7A3
DIRAS3	CLU	NSG1
ARHGEF3	IGFBP5	OLFML1
SOBP	RNF182	AC138649
PRKCA	BCO2	PCOLCE
CGN	APCDD1	GREB1L
CHL1	LRP2BP	LINC02525
EN2	IQANK1	TCF15
EN1	COL18A1	SLC12A8
GFRA1	CFAP299	HHIP
TOX2	MPP5	COTL1
FUT9	KMT2E-AS1	MIR3167
SHISAL1	CRYL1	CSDC2
REEP2	LRRTM3	SDC2
OPTN	ERBB4	KLHL14
CHST1	PIK3IP1	AC011632
SCN3B	PREX1	AP006261
SCN2A	CHST3	CD8A
GNAO1	LRRC17	PTPRU
PRKCB	ZNF682	PNMA3
RIMS2	PARD3B	AP1G2
RIMS1	NKAIN4	TRIB3
PLXNC1	KCNN3	CNTN5
NRXN2	TF	DDIT3
GRIA1	RGMA	SEMA5B
ZFHX2	CREB5	ZBTB20
SAMD14	PDLIM3	AP002833
NCDN	ATP2B2	ULBP1
NRXN1	PXDC1	COL4A6
MED12L	NCKAP5	PAX3
DACT1	DNAAF1	AFF3
IRGQ	ITPKB	TFPI
ANKRD13B	AHNAK	ERC2
KLF7	NFIA	OTOGL
DNER	WFS1	AXL
AKAP1	EFHD2	MEIOC
SCD5	CTDSP1	KRT39
AMPH	GPM6B	MSC-AS1
PPP2R3A	TSC22D4	COLEC11
CCBE1	COL4A5	ZNF284
ITGA6	WSCD1	APOBEC3C
ST6GAL1	SCD	TP53AIP1
MICAL1	ALDH6A1	CDHR1
PCSK1	INPPL1	CCDC159
ZBED6CL	CENPN	SNHG14
NDRG4	ESCO2	TNNT1
SYCP2	C21orf58	CBX7
RPS6KA2	GINS1	MRLN
TSC22D1-AS1	AK4	ZNF677
RUFY3	GPX8	IGHEP2
PDE1A	FRMD6-AS1	MLC1
TRIM67	RACGAP1	NGFR
PRKACB	PIF1	CAMK2N1
XKR4	KIF2C	SLC25A27
FGF9	MKI67	PPFIBP2
ZBTB38	TPX2	RIC3
CYRIA	SGO1	CARMIL3
SRGAP1	SGO2	CTSO
UNC13A	CCN1	AC103988
TENM1	RTKN2	EPHA3
PLPPR1	CDC25C	PLAT
NUAK1	RFX4	RTN1
CMIP	CRB2	VSTM4
PCDH11X	JAM2	ENPP5
MAPRE3	IGFBP2	MYL7
RNF175	ZFP36L1	LINC02696
PCSK1N	HES1	FAM50B
LPCAT4	ELOVL2	ARMCX1
NEGR1	BARD1	PTGER1
RIPOR2	FZD2	EFEMP1
CSRNP3	H2AX	AC010285
PDZD7	LITAF	ZNF488
NAP1L3	NRARP	PSPC1P1
KIF21A	LIMCH1	AL450326
SLC38A1	XRCC3	CYP7B1
BZW2	FGFR3	VN1R108P
CACNB3	RIDA	LINC01833
DUSP26	TGIF2	NHLRC1
MAP6	NOTCH1	AC137630
CXADR	HES5	RHBDF1
PAFAH1B3	AIF1L	AL078587
OCIAD2	FASN	AP000221
ELAVL2	METRN	MIR103A1
CSMD3	FOS	PLXDC2
OLFM1	F3	SESN2
LCOR	EGFR	ZNF727
NELL2	HAS2	TIGD2
MAST1	SESN3	PCDHB6
PLCL1	NPTXR	DACT3
MPP3	KCNE5	STKLD1
SLC4A8	SPATA6	AC104530
CLUL1	CCDC144A	RORA
MAP3K9	NPAS3	EDIL3
CLCN4	DSEL	RDM1
APC2	FHL1	FAIM
ADGRB3	NTRK2	TSC22D3
EPHA3	MMD2	MIR1243
CCDC112	ADGRB2	AC012414
CHN2	ADCYAP1R1	LGI4
HCN3	IFI44	S100A11
LYST	IGSF9B	KCNH7
PIP4P2	CCDC114	ZC3H6
ADCY2	GAB1	RAP2C-AS1
SEMA3D	ARHGEF4	AC073094
ASNS	MFGE8	MEST
SEMA3E	ARHGEF6	BEND7
DOCK4	IFI44L	AC008494
ISL2	SLC1A2	AC006058
RUFY2	ADGRG1	AC100808
CADM3	CYP26B1	SLC25A21-AS1
AC010478	SLC4A4	MGAT4A
NEFL	PRKD3	SNORD116-5
NEFM	GPR137B	MRC2
FSTL5	SLC6A9	SYNGR4
NTRK1	LFNG	ANXA2R
CTXN3	UBL3	SHISA4
OGDHL	NFIX	GCNT2
TMX4	SMOC1	PALM3
PRPH	TNC	ZNF813
RAPH1	SALL3	MIR138-1
BACH2	CSGALNACT1	PTPRO
ALCAM	SEMA6A	TSPEAR-AS1
C11orf87	BCL6	AL645608
GABRA5	NLGN4X	RASSF2
LZTS3	IFI27L2	ANO4
RAB6B	MLC1	SERINC2
LHX4	DPF3	INSYN1-AS1
VSTM2L	SOX8	VLDLR-AS1
C4orf48	TNS1	MIR29B2CHG
GLRX	ACSL6	LINC02223
TLN2	TCERG1L	AC025839
NEIL1	PLPP3	MXRA8
MAP4	OBSL1	ANGPT2
CHRNB4	PDE1C	CCNYL2
CHRNA3	INKA2	AP000428
GDAP1	BTN3A3	MEIS3P1
PPP2R2C	IFI6	TFR2
ENOX1	AKAP7	TMEM100
JAKMIP1	CST3	DNAH12
MAPRE2	COLQ	RNF182
SRCIN1	KRT17	FIGNL2-DT
NEDD4L	ATP1B2	AGAP14P
SH3BP5	ACBD7	FGF18
SYT13	HSPB1	SMPD3
NSG2	PDE4C	CCDC122
LHFPL4	FLJ16779	NTN1
DUSP4	ATP1A2	RARG
ANKRD44	TCF7L2	DRAIC
LONRF2	ATP13A4	ETS1
EMX2OS	PARPBP	AC254562
EMX2	DLGAP5	SOX1
ACVR2A	NEK2	ARSL
RUNX1T1	KIF23	VAT1L
SEPTIN3	DEPDC1	AL163541
ESRRG	POU3F1	ARHGAP45
TRIM36	KIF4A	CDKL4
PRKAR2B	CCNA2	PTPRN2
MAP7D2	ASPM	GLMP
NFASC	KNL1	RN7SKP53
OSBPL6	PIMREG	BEND7P1
STXBP1	PMAIP1	MESTP1
ARFGEF3	FAM83D	CALY
SYBU	GPSM2	CLCN1
TAFA2	FBXO5	LAMB4
COMTD1	TK1	KRT18P26
TENM2	TET1	CREB5
ANK2	CDK2	PROX1-AS1
KIF5C	MCM7	LARP4P
DPYSL3	MCM6	ATF5
JPH4	TIMELESS	TRIM46
ACTL6B	DHFR	MIR4774
ATCAY	ATAD2	ADGRB1
AKR1C1	NCAPD2	RNU6-313P
RTN1	DBF4	FOXD4L6
INA	TMPO	P2RX1
GNG3	H3C3	C19orf57
MAP1B	ANLN	PROSER2
NSG1	BRCA2	SAMD12
PHACTR3	MIS18BP1	AGGF1P3
SRRM4	KIF22	CCDC80
DCX	ECT2	DENND3
ATP1A3	UBE2C	TRIM17
KIF3C	UBE2T	TOR4A
C1QL4	LMNB1	HMGB3P22
FNIP2	AURKA	AC116565
NHLH2	RRM2	PGA5
AMER2	SMC4	WFDC1
FHOD3	PRR11	KIF12
RAB3C	HELLS	TDRKH
SLC22A15	HMGN2	ITGA8
DOCK3	RAD51AP1	MAGED4
NKAIN2	SPAG5	MAOA
PGM2L1	ZWINT	FRMD5
CELF5	PTTG1	TCAF1P1
SBK1	CLSPN	PKD2L1
RNF112	CKAP2	PNMA6A
GPM6A	TMEM97	FAM218A
CDK5R1	MYLK	SKIL
POU2F2	HAT1	CRB2
NCAM1	ZNF878	GPC5
PHYHIPL	TRIM59	RGS20
PTPN5	BCAT1	RIPK4
KIF21B	MXRA8	WDR86
PAK3	PAICS	CALCOCO2
PAK5	KIF14	CDH10
SV2A	PCNA	GOLGA6A
TMEM132B	STK17B	AC011461
CADPS	CELSR2	HTRA1
ZNF497	KIRREL2	MECOM
ALDH1L2	ZGRF1	EMILIN2
CERS6	MYBL2	SGPP2
BEND5	CIP2A	LINC00599
LPGAT1	CDHR1	AC005076
ST6GAL2	LAMA1	AIFM3
PRICKLE2	CRYZ	RPH3AL
TES	ZNF395	LAYN
MIR22HG	PLK1	FGF14-IT1
PPP3R1	TMSB15A	COL6A1
RAB3IP	SLC39A4	RYR3
NRSN1	NEMP2	SLC2A3
AKAP6	ZNF519	BMP8A
ZNF354A	SAPCD2	DOC2B
LONRF3	IRX3	IFRD1
HIVEP3	ZNF738	RPS6KA6
PTPRO	SOX1	AL591848
MIR124-2HG	PAPPA	IGLON5
BCL11A	SHISA2	TAGLN3
CDC42EP3	FBLN2	TDRD15
DCLK1	SCUBE1	LINC00662
CLVS2	KIF18A	LINC01597
SLC16A14	ENOSF1	ENPEP
PDE4DIP	ASB2	GNG2
KHDRBS3	TSIX	SCN3A
GPRIN1	MCM5	ZNF177
BRINP2	NCAPG2	SH3TC1
KIF3A	CENPQ	ARMCX4
DOK4	H4C12	CTAGE3P
CTNNA2	CDCA5	AP003068
L1CAM	CENPU	ST3GAL6
ANK3	CENPW	SNTG2
C1orf35	AJUBA	SLCO3A1
CRMP1	RNASEH2A	FBLL1
ELAVL4	TROAP	TLE1P1
UNC79	FOXM1	ETV5
FSD1	MDK	AC061961
INHBA-AS1	UHRF1	ANKRD20A17P
EPB41L1	PHGDH	URAHP
RUNDC3B	YAP1	AC099521
PLPPR4	TACC3	CDH7
MMP24	MAD2L1	AC006946
PPFIA2	SPC25	AC010680
ZFHX3	SALL4	OGFR-AS1
PLPPR2	MELK	LAMB1
DNM3	HMMR	PODXL
JUP	TTK	LDB2
SHROOM2	TYMS	AC011008
PLCXD3	CKS1B	RAB33A
SEZ6L	ITGB3BP	FAM27C
GABRB3	ARHGAP11A	BACH1-IT3
SMIM18	SLC6A8	AL603914
CBLN2	RPL18	OLFM1
SNAP91	CKS2	AC024361
MYO5A	GSTP1	AC073342
UCHL1	CENPK	SLC9A2
RAB9B	LGR5	CA4
GAP43	GMNN	TRPV2
VGF	DSG2	PPEF1
TUBB2A	H2AZ1	ZBTB16
ABCA3	PIEZO2	AC011330
B4GALNT1	DSN1	KRTAP3-2
FNBP1L	RCOR2	GNG7
KIFAP3	RFC4	AC026770
STXBP5	CCDC34	AC138028
ABCC8	H4C9	PRRT3-AS1
PRRT4	ANP32E	A2M-AS1
SLC18A2	CPSF3	IQCJ-SCHIP1
CDKL2	BUB1	AJM1
DIRAS2	BDH2	TUNAR
DYNC1I1	SYT2	TDRD6
FKBP1B	JAM3	SNPH
CACNA1B	PLOD2	OLFM2
CALB1	TRABD2B	LINC01152
CDKN2D	MMRN1	C3orf20
RAB3B	MCM3	LOXL3
MGAT4C	GBX2	AL954705
APBA1	CENPE	CD27-AS1
LGI1	BRCA1	C4B
PGAP4	FANCI	MROH5
NETO2	CDCA8	TICAM2
COL11A1	KIF11	NRG1-IT3
SLC9A7	KIF15	Z92544
BDNF	NUF2	AC010980
KIAA1549	CDK1	ADAMTS6
ATP9A	CCDC8	KCNC4
DOP1A	PTGR1	AL596087
PIK3R1	TXLNB	MIR124-2
ANKH	SDC2	AC078795
ST8SIA2	TOX3	AL356273
REV3L	MCM2	TMEM98
DEAF1	MEST	PPP1R27
TPBG	CEP152	AC002310
WSB2	GTSE1	CECR3
RNF125	CDCA3	AC090061
FLRT3	NCAPH	AC037459
LRRC37A3	CENPF	SLC7A8
RET	ARL4A	ABTB2
BLCAP	BIRC5	AL139384
ZNFX1	IGF2BP1	PLCD1
ATP8A2	H3C2	NRG3
RIMS3	H2BC9	AC007389
BNC2	BUB1B	AL157813
CACNG4	CCND1	TLE5
TUB	CCNB2	MT-TF
TXN	HMGA1	DLGAP3
PRL	HMGB2	FUT1
EPB41L4B	GNG5	GABRR2
PACS1	PTX3	AGAP2
C19orf12	DEPDC1B	MAP3K5
IPCEF1	HJURP	LINC00649
ATP1B1	CKAP2L	NTSR1
CHRNA6	RPL13AP5	AL590426
PDE4D	RPS19	AC130324
B4GALT6	TOP2A	BMP4
LGI2	MSI1	FAM83E
PCDHA7	WNT5A	TSPAN6
ATL1	OTX2	DPM1
CCDC184	IGDCC3	SCYL3
MCF2L	DDC	C1orf112
CELF6	EZH2	CFH
TTC9B	CENPV	FUCA2
ADAM22	ATAD5	GCLC
HSPA12A	IGF2BP3	NFYA
MAP1LC3A	FBXL7	STPG1
CACNA1C	PTPRK	NIPAL3
PLCB1	LOXL4	LAS1L
ADCY1	DOK1	ANKIB1
ABLIM1	TCF3	CYP51A1
RAB15	MASTL	KRIT1
PPP2R2B	ACVR2B	RAD52
GRIK2	ZEB2	BAD
GOLGA7B	CDK6	LAP3
FBLL1	SMAD6	HS3ST1
ARRB1	CHAF1A	HECW1
NAP1L5	SDC1	MAD1L1
PIGZ	CNN2	LASP1
UBE2E2	SMC2	SNX11
ERC1	VRK1	TMEM176A
CTHRC1	FBLN1	M6PR
CPNE7	DEK	CYP26B1
PAQR8	AASS	ICA1
PTPRR	NKD1	DBNDD1
SLC7A14	REST	ALS2
ICA1	GPRC5C	CFLAR
ANO8	TMEM123	NDUFAF7
NCOA7	PDGFC	RBM5
RASGRP2	CAP2	MTMR7
SYT1	DIPK2A	SLC7A2
COL5A2	KLHDC8B	ARF5
YWHAH	PRTG	SARM1
SYNGR3	SHROOM3	POLDIP2
GFOD1	HK2	PLXND1
SCN7A	WEE1	AK2
NDFIP1	MAGOHB	FKBP4
SERPINI1	H3C7	KDM1A
GLT8D2	TEAD2	RBM6
PITRM1	EFS	CAMKK1
BTBD6	TCF12	RECQL
SMARCD3	NR2F6	VPS50
RAB24	CHST9	ARHGAP33
CDRT4	MTRNR2L8	NDUFAB1
DPF1	IMMP1L	PDK4
MAOA	EXOSC8	ZMYND10
SLC35F3	LOXL2	SLC25A13
AP3B2	UBE2S	ST7
CGREF1	H2BC11	CDC27
TMEM14A	PIH1D1	HCCS
KCTD2	PRDX2	DVL2
THRA	LDHA	UPF1
RGS17	CSRP2	SKAP2
LPIN2	SCARNA22	SLC25A5
	SEPTIN1	MCUB
	SNRPC	POLR2J
	TMPO-AS1	DHX33
	SYNE2	MEOX1
	CEBPA	THSD7A
	PGGHG	LIG3
	VWCE	RPAP3
	KRT19	REXO5
	NAP1L1	CIAPIN1
	RBMX	SPPL2B
		FAM214B
		PRKAR2B
		MSL3
		CREBBP
		TSPOAP1
		MPO
		GCFC2
		WDR54
		CROT
		ABCB4
		KMT2E
		RHBDD2
		SOX8
		IBTK
		ZNF195
		MYCBP2
		FBXL3
		PDK2
		ITGA3
		ZFX
		LAMP2
		ITGA2B
		ASB4
		GDE1
		REX1BD
		CRLF1
		OSBPL7
		YBX2
		KRT33A
		MAP3K14
		ABCC8
		TMEM132A
		AP2B1
		ZNF263
		SPATA20
		CACNA1G
		TNFRSF12A
		MAP3K9
		RALA
		BAIAP2L1
		KDM7A
		ETV1
		AGK
		PHTF2
		FARP2
		USH1C
		GGCT
		DBF4
		TBXA2R
		COX10
		GTF2IRD1
		PAF1
		VPS41
		ARHGAP44
		ELAC2
		ARSD
		ADIPOR2
		CDKL3
		MARK4
		PROM1
		CCDC124
		PAFAH1B1
		NOS2
		DNAH9
		KIAA0100
		TRAPPC6A
		SCN4A
		ST7L
		PAX6
		RPUSD1
		LUC7L
		CACNA2D2
		BAIAP3
		TSR3
		PIGQ
		CRAMP1
		TEAD3
		DNAJC11
		MYLIP
		E2F2
		PSMB1
		SYN1
		JARID2
		CDKL5
		CAMK1G
		CDK11A
		NADK
		DLEC1
		CYTH3
		ADAM22
		SYPL1
		CYB561
		SPAG9
		CELSR3
		AASS
		SS18L2
		MPND
		MGST1
		CRY1
		NFIX
		ST3GAL1
		PKD1
		MAPK8IP2
		MED24
		RHOBTB2
		HEATR5B
		SEC62
		RPS20
		CSDE1
		UBE3C
		REV3L
		TENM1
		FAM76A
		POMT2
		VTA1
		MLXIPL
		BAZ1B
		RANBP9
		SPRTN
		EEF1AKNMT
		DYRK4
		ZNF207
		UQCRC1
		STARD3NL
		HHATL
		NCAPD2
		IFFO1
		GIPR
		PHF7
		SEMA3G
		NISCH
		STAB1
		FUZ
		SLC6A13
		IDS
		ZNF200
		CD4
		LRRC23
		SCMH1
		FYN
		HIVEP2
		ELOA
		LYPLA2
		CLCN6
		SLC6A7
		TSPAN9
		BTBD7
		APBA3
		MKS1
		ABHD5
		AKAP8L
		MBTD1
		UTP18
		RNF216
		TTC19
		PTBP1
		DPF1
		SYT7
		LARS2
		PIK3C2A
		PLAUR
		ANLN
		WIZ
		RABGAP1
		DCN
		QPCTL
		PPP5C
		CEP68
		MAP4K3
		TMEM159
		BRCA1
		ERCC1
		SEMA3B
		MBTPS2
		PRICKLE3
		EXTL3
		ELOVL5
		CALCOCO1
		UBR7
		MAP4K5
		EHD3
		PSMC4
		MAN2B2
		SLC7A14
		CLDN11
		SLC25A39
		MVP
		NUB1
		PGM3
		RWDD2A
		CLK1
		POLR3B
		ANGEL1
		RNF14
		DNASE1L1
		DDX11
		HEBP1
		MAMLD1
		CD6
		TACC3
		UFL1
		POLA2
		ZC3H3
		CAPN1
		MDH1
		SLC30A9
		MTMR11
		COX15
		CCDC88C
		YAF2
		ZMYND11
		WAS
		DPEP1
		BID
		MATR3
		XYLT2
		STMN4
		NUDCD3
		ISL1
		CHDH
		GLT8D1
		ATP2C1
		IGF1
		SLC38A5
		RALBP1
		RUFY3
		CNTN1
		WWTR1
		AGPS
		CXorf56
		ATP1A2
		TTC27
		ZNF582
		PHLDB1
		PRDM11
		SYT13
		SNAI2
		ZRANB1
		NCDN
		ADGRA2
		ZFP64
		MNAT1
		SAMD4A
		MRE11
		PLEKHB1
		SERPINB1
		SLC7A9
		SPAST
		NRXN3
		OSBPL5
		AQR
		CPS1
		FHL1
		RTF2
		SLC45A4
		RNF10
		ZNF839
		ZDHHC6
		GRAMD1B
		RNH1
		NDUFS1
		RB1CC1
		ERP44
		ALAS1
		AKAP11
		GLRX2
		SNAPC1
		DERA
		STRAP
		ABCC2
		DEF6
		PLEKHO1
		GCLM
		UBR2
		EHD2
		DEPDC1
		CCDC28A
		RRAGD
		HSF2
		PHF20
		HSD17B6
		NR1H3
		TYMP
		NCAPH2
		TOMM34
		SEC63
		KPNA6
		VIM
		RTEL1-TNFRSF6B
		FAS
		RNASET2
		AGPAT4
		BTN3A1
		MIPEP
		PRKCH
		INSRR
		IFNGR1
		B4GALT7
		SH2D2A
		VRK2
		TNFRSF1B
		VEZT
		POU2F2
		BRD9
		SNX1
		TBPL1
		ARNTL2
		BCLAF1
		SLC39A9
		ANK1
		TFB1M
		RABEP1
		HMGB3
		NUP160
		BAK1
		MUSK
		IKZF2
		GRN
		FAM13B
		CENPQ
		SARS1
		RANBP3
		ARID4A
		EIPR1
		PNPLA6
		IFT88
		ALG1
		ZCCHC8
		ABCF2
		CHPF2
		LRRC7
		FUT8
		UBA6
		GAB2
		ATP6V0A1
		PIAS1
		SLC4A7
		APBA2
		MAP2K3
		EFCAB1
		TMSB10
		ASTE1
		RNF19A
		PEX3
		GABARAPL2
		SH3YL1
		FAM136A
		VCL
		DEPDC1B
		DAPK2
		NSMAF
		ADSS2
		TIMP2
		RFC1
		TBC1D23
		CUL3
		MYOM2
		CYP46A1
		AC118549
		USP2
		TUBG2
		RPL26L1
		FLT4
		NSUN2
		FBXO42
		MFAP3
		MRI1
		METTL1
		AGA
		PI4K2B
		BOD1L1
		MAT2B
		TLL1
		EDC4
		TRIO
		VCAN
		CLEC16A
		MSR1
		MTREX
		DNAH5
		ZFYVE16
		RIPOR1
		RAI14
		PNKP
		PHLPP2
		SPDL1
		STAU2
		SLC66A1
		CTNS
		RTN4R
		PHF23
		INPP4A
		RAB27B
		PSMA4
		MYO16
		LSG1
		PARP3
		TNC
		THAP3
		TDP1
		AIFM2
		SPATA7
		MED17
		RETSAT
		AP2S1
		USH2A
		TG
		DCUN1D1
		ZIC2
		TRIT1
		CUL7
		CTNNA1
		PHKA2
		CNTLN
		HSPA5
		DSG2
		GEMIN8
		OFD1
		GPM6B
		PREX2
		WDR37
		YTHDC2
		CTPS2
		ATP6V1H
		POLR2B
		FAM214A
		ARAP2
		TPR
		KIAA0556
		DTNBP1
		XK
		ANO2
		C12orf4
		SCML1
		WWC3
		ARHGAP6
		FAM184B
		MAP4
		GOPC
		USP28
		HDAC9
		TSPAN17
		NOP16
		CC2D2A
		RRM2B
		ZNF800
		SNX29
		LMO3
		MRPS10
		RSF1
		VPS13D
		CELF2
		FAM120A
		R3HDM1
		COL9A2
		KITLG
		ERCC8
		H6PD
		VAMP3
		PER3
		TNFRSF9
		EPN3
		LTBP1
		RCN1
		RFC2
		ARID1B
		CLPTM1L
		NEDD4L
		PPP1R3F
		HEXB
		PTCD2
		NEXMIF
		JKAMP
		DKK3
		NFE2L3
		MCUR1
		LIMA1
		LETMD1
		SLC4A8
		LAMC3
		PTGER3
		MAPK9
		COL23A1
		BCAR1
		FAM160A2
		HERPUD1
		HOMER3
		RAD51
		POLQ
		PIK3CB
		THOC3
		HEBP2
		MPHOSPH9
		PLEKHA5
		PRSS8
		SIKE1
		RRP12
		FNIP2
		MSMO1
		TTC17
		FSTL4
		FOXN3
		METTL24
		AKR7A2
		MRTO4
		USE1
		MCF2L2
		LAMA3
		AP5M1
		ANAPC4
		KCNQ1
		TRAPPC3
		THRAP3
		PHPT1
		ENTPD2
		ARID4B
		OPN3
		SDCCAG8
		PTPRN
		HHAT
		KIF1B
		FOXC1
		TBC1D22A
		SYNE2
		PLEKHH1
		ATP9A
		FAM168A
		RELT
		GALC
		NOP58
		SZRD1
		KCNH2
		CUL1
		FAM114A2
		CYFIP2
		TAB2
		GINM1
		EIF2AK2
		USP36
		KMT2C
		CCDC85A
		PUM2
		MRPL43
		ITIH4
		HPF1
		ZFR
		ZNF280C
		PHF21B
		TRAF1
		RC3H2
		IL17RB
		TRAF3IP2
		DCBLD2
		SOAT1
		PKP2
		MSH4
		GDI2
		PRDM1
		ATG5
		TMCC3
		PITHD1
		MTA3
		USP13
		ATP11B
		LAMC2
		CDK14
		SEC61A1
		PPP1R12A
		CAMK2B
		CROCC
		POLR3E
		ATP2B4
		ZC3H11A
		RIOK2
		YIPF1
		NDC1
		DGKG
		FLYWCH1
		UNKL
		TBXAS1
		PARP12
		ALDH18A1
		TARBP1
		GATB
		MXD1
		CDK17
		DNAJC25
		PSD
		CTDP1
		YBX3
		WNK1
		CCAR1
		OGFR
		GNA15
		PIGV
		SNRNP40
		RIMBP2
		COL11A1
		QSER1
		MPC1
		ACAA1
		BCAT1
		HDAC7
		LZTS1
		SPAG4
		NCKAP1
		MRPS35
		GUCY1B1
		SFSWAP
		TNK2
		MON2
		CDH3
		ARSF
		GPBP1
		DGAT2
		ZNF112
		CS
		LTK
		MRPS24
		ELMO2
		WAPL
		VMP1
		APPBP2
		POLD1
		SEZ6
		EIF4B
		SLC6A16
		BICRA
		SPHK2
		RPL18
		CA11
		ISOC2
		U2AF2
		EPN1
		MED29
		AHRR
		ZNF275
		MTMR1
		GPC1
		ADCK1
		HAGH
		RNF4
		LIMCH1
		INTS13
		TM7SF3
		SPA17
		ATP2C2
		CDON
		TAF2
		HIPK2
		TNPO3
		RFXANK
		TMEM161A
		LPAR2
		CTSA
		SUGP2
		SLC12A2
		SNX24
		EYA2
		CNN2
		ABCA7
		SNCAIP
		DDX20
		BTBD1
		SBNO2
		PMS1
		HMG20B
		CALCRL
		TAF11
		ANKS1A
		AP3D1
		ZNF76
		SLC9A3R2
		NTHL1
		UHRF1BP1
		GNAI3
		IPO5
		OAT
		WDR3
		PKN2
		WDR18
		TRAM2
		MCM10
		DGKA
		ERBB3
		ANKRD44
		KARS1
		ADAT1
		PDIA5
		TBC1D22B
		NDUFB4
		SPEN
		MYLK
		ZC3H15
		MAP2K4
		PACC1
		SNAP91
		SLK
		CYB5R4
		COL17A1
		GSTO2
		SEC61A2
		ASB1
		FAM107B
		ME1
		TBC1D1
		CDK13
		MTHFD2
		SLC9A7
		FOXJ2
		YBX1
		PDE4A
		PPP2R5A
		CTNNA2
		ELAVL1
		TIE1
		DIP2B
		SMARCD1
		KDM4A
		NFYC
		ZMYND12
		NGEF
		ASPM
		ELOVL1
		ZNRD1
		MPPED2
		ZBTB11
		ATXN3
		GOLGA5
		FGFR2
		LRRC40
		ISOC1
		EML1
		TRMT11
		THUMPD1
		MSANTD3
		KIF26A
		ATG2B
		ARFGEF1
		ZFAT
		MTFR1
		STAG3
		FECH
		MYO9A
		PFKP
		IDI1
		KLF6
		PLPP1
		NEO1
		TRAM1
		PHKA1
		TNFRSF1A
		CACNB1
		EVI5
		STOML1
		PKM
		DHX29
		DNTTIP2
		METTL22
		TP53BP1
		TRO
		RRP15
		RHOA
		DHX8
		PMS2P4
		PRKCZ
		IARS2
		SYT1
		NAV3
		IDH3G
		ROGDI
		PDZD4
		ATP2B3
		ROCK1
		CBFB
		PDK3
		HYAL2
		HDAC4
		RASSF1
		FGFR3
		IFI35
		HEATR6
		COASY
		PLEKHH3
		MEF2A
		OTUD5
		TFE3
		TBC1D25
		ACSL4
		INPP5A
		GPKOW
		GRIPAP1
		FTSJ1
		PRR11
		REEP1
		ATP11A
		POLR1A
		LAPTM4A
		TTC7A
		IP6K2
		SRBD1
		KIF2A
		RASGRP2
		PSME4
		IFT80
		SIRT2
		ERLEC1
		PPP2R5B
		PYGM
		PITX1
		MAST4
		SDK2
		NUP133
		NUCKS1
		VPS35
		DNAJA2
		BCL3
		KCNAB2
		ABCC9
		GAL
		CLEC2D
		FUNDC1
		DRD4
		TGFBR3
		HES2
		ATP1B3
		NEDD4
		PIGB
		MAPK6
		GNB5
		RAB27A
		HDHD5
		UFD1
		LRP6
		SCT
		PHRF1
		ELP1
		NUCB2
		PFN2
		PTPN3
		SPTB
		SLC44A1
		TMEM260
		SMG6
		EXOC5
		CLTCL1
		FGF22
		FSTL3
		DGCR2
		RNF126
		MNT
		ZXDC
		JMJD6
		POLB
		WIPI1
		FRMPD1
		GBA2
		NDST1
		AP3M2
		CNGB1
		CHAT
		PABPC1
		TESK2
		CFAP20
		CSNK2A2
		PTPN21
		EIF2B3
		CAMK2A
		TCOF1
		CDC42
		OSBPL3
		RAD18
		ATP2B1
		NCK2
		MAP4K4
		RPL31
		WDR1
		SNX13
		ARHGAP10
		RPS6KA2
		ING3
		VASH1
		LMCD1
		BUD23
		SEL1L
		TRIP13
		ATP6AP1
		TCF3
		TRIB2
		DAZAP1
		MBD3
		HLTF
		FAM50A
		FAM3A
		CPSF1
		CYBRD1
		PDCD2
		SLC6A15
		RDH11
		PRKACA
		ADGRL1
		ACTN1
		ZFYVE26
		EPN2
		PTPN18
		LIMS2
		ASIC4
		SPEG
		LNX1
		ALDH3A2
		TFRC
		SREBF1
		AFF4
		UBE2D1
		MPP5
		RHOBTB1
		SMC1A
		HSD17B10
		MARK2
		HMMR
		CHFR
		TRHDE
		P4HA2
		NFATC3
		TRNT1
		ACADVL
		STK10
		FBXW11
		CRMP1
		EVC
		DERL2
		NDE1
		MRVI1
		TMEM38A
		AP1M1
		PVR
		XRCC1
		SCARB1
		CYP2W1
		MCM2
		PANX2
		SELENOO
		ALPK1
		LLGL2
		PDE8A
		CLCN4
		NLE1
		SDHA
		SMARCE1
		GSDMB
		KDM5A
		ADAM11
		PPP2R3A
		FERMT2
		ABCB11
		IGF2BP2
		MAP3K13
		ST6GAL1
		VDAC1P1
		FRY
		PICALM
		NSF
		GLI2
		CLASP1
		MRPS34
		NOTCH3
		CLNS1A
		PPP2R2C
		TEAD2
		EED
		CDHR2
		SNCB
		TSG101
		NCBP3
		ATP2A3
		CA12
		MGLL
		BCS1L
		NUAK1
		DPP8
		SLC24A1
		ZNF532
		SCARF1
		LMAN1
		HACD3
		IPCEF1
		ZZEF1
		ENO1
		MYDGF
		ANO8
		TUBE1
		ARHGEF10L
		WSCD2
		KCNQ2
		ACTR6
		TIPIN
		SRI
		EIF4G3
		NUP37
		SEMA3A
		GTSE1
		SEMA3C
		TTC38
		ACAT1
		GRAMD4
		CELSR1
		WNT8B
		ZNF638
		SLC25A40
		TIMM21
		ADD2
		RASAL2
		VPS9D1
		ZNF37A
		MARK3
		SLC25A3
		FNDC3B
		FOSL2
		CACNG5
		CACNG4
		FRYL
		TMEM131
		FSCN1
		ACTB
		MOCOS
		PLD1
		WDR62
		DLG1
		RAB7A
		BCAP29
		SEC31B
		SART3
		ARHGAP15
		EXOSC7
		KIFAP3
		MKRN2
		MCM6
		REXO2
		RBM7
		RBMS2
		BAZ2A
		PTPN23
		MLH1
		UNG
		FMO4
		KLHL20
		RGS11
		SLC46A1
		PLXNA2
		SPAG5
		ANKRD13A
		TPD52
		ACACB
		TRAF4
		PAG1
		GPATCH1
		ICAM3
		NT5C2
		MCAM
		GPC4
		MBNL3
		CAMSAP3
		RAP1GAP
		XAB2
		ARHGEF1
		MAP2K7
		DGKD
		CTTNBP2
		ACTL6B
		TOP2B
		TM9SF3
		NFKB2
		UBE2T
		PPP1R12B
		DNAJC10
		GTF3C1
		IL4R
		USP33
		PAK3
		DCX
		SNRPA
		SPAG6
		EXOSC5
		DYNC1I2
		LRCH4
		FAM76B
		SIRT6
		POLD3
		ACTN2
		CAPZB
		GPR137B
		JADE1
		UBE2A
		FGFR1
		FBLN1
		MAP2
		PIAS2
		AMPH
		ARAF
		MCCC1
		NEBL
		ACER3
		UBE2K
		PIK3C3
		N4BP2
		TIGAR
		TULP3
		SYNJ2
		ADCY2
		PPP2R5C
		PMS2P1
		GNB1
		MLLT10
		ZCWPW1
		ADCYAP1R1
		NRDC
		VDAC3
		PCM1
		TNRC6C
		CBFA2T2
		BRINP1
		ITCH
		TP53INP2
		SDF4
		MYH7B
		TP73
		TOLLIP
		UBE2D4
		CLUL1
		RUNX1T1
		THOC1
		FKBP7
		OSBPL6
		SLC1A3
		XRCC5
		MKNK1
		TNS1
		REXO1
		SAR1A
		CDC14A
		RAPGEF3
		SENP1
		DUSP13
		CIC
		LIPE
		FDFT1
		PAFAH1B3
		OPHN1
		KIF22
		SCGN
		CARMIL1
		PGM1
		DDX1
		DNM2
		EPB41L2
		RIMS1
		MOXD1
		STX7
		RABL2B
		KEAP1
		PTPRH
		DCT
		SLC35C2
		CRYBG3
		EPHA6
		RFX3
		RIF1
		RAB21
		SLC4A4
		SMARCA2
		SESN1
		MID2
		SRCAP
		PUM3
		CHRNA3
		KCNN2
		CNOT4
		PSEN1
		CPOX
		CLDND1
		MOK
		HSP90AA1
		RBL1
		DLGAP4
		IGSF9B
		CROCCP3
		NDC80
		AP4E1
		RSBN1
		MAGI3
		TCF7
		OSTM1
		IMPG2
		PCNP
		EXD2
		ARG2
		MEF2C
		CACNA1S
		UBA5
		STK17B
		CDC14B
		ZNF510
		LRP2
		ZNF506
		JMJD4
		DUSP12
		AACS
		DELE1
		CADPS2
		PCDHB4
		PCDHA6
		PCDHGA2
		HSPB11
		PHLPP1
		ATP8B1
		SMARCD3
		WDR70
		MPP4
		STRADB
		BZW1
		C1QTNF3
		ME2
		C5orf22
		CCNT2
		FAM135A
		COL19A1
		EPB41L3
		COBLL1
		DLG3
		TRAF5
		MRPL22
		GEMIN5
		NFE2L1
		GSK3B
		ITGB5
		ERC1
		XPO1
		RNF13
		TRPM3
		PALB2
		DOP1A
		LYRM2
		BCKDHB
		KAT6A
		TUT7
		ULK2
		TNPO1
		PLOD1
		P2RX5
		ITGAE
		DIS3
		PIBF1
		TDRD3
		NUFIP1
		PDS5B
		OXCT1
		RRAGB
		CYLD
		SLC27A5
		ZNF324
		ZNF416
		ZNF586
		ZNF446
		ZNF264
		RPS5
		FAT1
		YTHDC1
		CHMP2B
		SMAP2
		PPIE
		ZMPSTE24
		STARD7
		NOA1
		REST
		HAL
		SSH1
		GSTP1
		APLP2
		FAM234B
		SLCO1A2
		WBP11
		EIF3I
		NKAIN1
		COL16A1
		TXLNA
		APOB
		NCOA1
		AGBL5
		EFR3B
		KIF3C
		RAB10
		HADHA
		MAPRE3
		CAD
		CD59
		CD82
		BCORL1
		ATRX
		AK6
		MYNN
		SCAMP1
		PREP
		HACE1
		SEH1L
		WDR47
		WDFY1
		OVGP1
		SLC25A24
		MAP3K4
		PILRA
		IGSF9
		ABCB1
		ZNF213
		AKR1B1
		CPNE3
		RRN3
		CTTN
		WNT11
		MTIF2
		DDHD2
		EPS15
		ORC1
		MGST2
		CHERP
		ATG16L1
		USP40
		POMGNT1
		RAD54L
		MAST2
		DNAJA1
		B4GALT1
		CHMP5
		NFX1
		AQP6
		DIMT1
		IPO11
		EIF2AK1
		EPDR1
		SNX10
		SEPHS1
		MRPL28
		HBQ1
		ITPKC
		FAT2
		RBM22
		TMED2
		ERO1B
		ZFAND6
		TXLNG
		LAT2
		HUWE1
		ZW10
		ALG9
		NOX4
		ACOX3
		MTMR2
		PPP1R15A
		HSD17B14
		TRIP6
		ACHE
		FTL
		SRRT
		BAX
		NLK
		PIGS
		ADAMTS2
		ATXN7L3
		PGS1
		PSMC5
		UIMC1
		MMP2
		LPCAT2
		GNAO1
		OGFOD1
		SH3BP2
		NOP14
		ADD1
		L2HGDH
		TXNDC16
		RTRAF
		NID2
		GMCL1
		SF3B2
		KLHL42
		GNAS
		DNM1L
		PHACTR3
		ERGIC2
		AURKA
		PIR
		AAMDC
		RFX2
		METTL2A
		ALG6
		CNOT3
		PTPN4
		DDX18
		KHSRP
		GNA11
		ASAP3
		EDEM2
		DNMT3B
		TPX2
		FER1L4
		PDRG1
		EPB41L1
		SLC15A1
		DOCK9
		ANKRD10
		TGDS
		DOCK3
		COQ9
		KIF9
		ARHGAP28
		CRLS1
		PPP1R13B
		ATRN
		SMOX
		FKBP1A
		NSFL1C
		SLC4A11
		C20orf194
		ZNF343
		EBF4
		CPXM1
		MAVS
		LZTS3
		XRN2
		KIZ
		DYNLL1
		TESC
		SNX5
		RPL6
		MAPKAPK5
		ESF1
		RBBP9
		ANAPC5
		SLC23A2
		SLC8B1
		TMEM230
		DZANK1
		KDM2B
		CFAP61
		TASP1
		GCN1
		RPLP0
		PXN
		SIRT4
		KIF16B
		TRMT6
		CHGB
		PEBP1
		BRAP
		ERP29
		FUS
		IGBP1
		FXYD5
		ZNF302
		GRAMD1A
		CDIP1
		CMTM1
		KCNH4
		GANAB
		GMIP
		RBM41
		BIRC5
		LAG3
		MLF2
		OTUB2
		DDX24
		ZBTB25
		NECAP1
		ARHGAP4
		ANKRD24
		DHX32
		RCOR1
		GPATCH2L
		LTBP4
		BLVRB
		SLC9A1
		SPTLC1
		PAPOLA
		CCNK
		PCBP4
		YPEL3
		MRPS33
		NDUFB2
		NUDC
		MAEA
		STRN4
		MUL1
		TFAP4
		PDCD7
		SPG21
		DNAJB11
		P3H2
[truncated: 19,699 more rows]

## Sheet: TF
source	term_name	alternative name	term_id	term_size	effective_domain_size	highlighted	p_adj_color	adjusted_p_value__H116_d15	query_size__H116_d15	intersection_size__H116_d15	p_adj_color	adjusted_p_value__WT_d15	query_size__WT_d15	intersection_size__WT_d15
TF	Factor: AP-2; motif: GSCCSCRGGCNRNRNN; match class: 1	TFAP2A	TF:M00800_1	3748	14047	false,false	0.00991105	0.00991105	485	180	1	1	487	144
TF	Factor: BTEB1; motif: GGGGGCGGGGCNGSGGGNGS	KLF9	TF:M09723	8666	14047	false,false	0.00326155	0.00326155	485	354	1	1	487	311
TF	Factor: BTEB1; motif: GGGGGCGGGGCNGSGGGNGS; match class: 1	KLF9	TF:M09723_1	5446	14047	false,false	4.03656e-05	4.03656e-05	485	253	1	1	487	192
TF	Factor: BTEB2; motif: WGGGTGKGGCNGGN; match class: 1	KLF5	TF:M09972_1	3285	14047	false,false	0.000379631	0.000379631	485	168	1	1	487	120
TF	Factor: BTEB3; motif: BNRNGGGAGGNGT	KLF13	TF:M01865	7785	14047	false,false	1.07071e-06	1.07071e-06	485	339	1	1	487	276
TF	Factor: BTEB3; motif: BNRNGGGAGGNGT; match class: 1	KLF13	TF:M01865_1	3503	14047	false,false	8.84395e-05	8.84395e-05	485	179	1	1	487	142
TF	Factor: BTEB3; motif: CCNNSCCNSCCCCKCCCCC; match class: 1	KLF13	TF:M09826_1	6656	14047	false,false	2.75e-08	2.75e-08	485	307	1	1	487	246
TF	Factor: CKROX; motif: SCCCTCCCC; match class: 1	ZBTB7B	TF:M01175_1	2277	14047	false,false	0.0027875	0.0027875	485	124	1	1	487	112
TF	Factor: CPBP; motif: GNNRGGGHGGGGNNGGGRN	KLF6	TF:M09973	8936	14047	false,false	0.00450538	0.00450538	485	362	1	1	487	311
TF	Factor: CPBP; motif: GNNRGGGHGGGGNNGGGRN; match class: 1	KLF6	TF:M09973_1	5720	14047	false,false	0.000332291	0.000332291	485	259	1	1	487	213
TF	Factor: ctcf; motif: CCRSCAGGGGGCGCN; match class: 1	CTCF	TF:M10426_1	3900	14047	false,false	0.0396906	0.0396906	485	183	1	1	487	143
TF	Factor: DB1; motif: GGRRRRGRRGGAGGGGGNGRRR	VEZF1	TF:M10107	4715	14047	false,false	3.32e-09	3.32e-09	485	241	1	1	487	187
TF	Factor: DB1; motif: GGRRRRGRRGGAGGGGGNGRRR; match class: 1	VEZF1	TF:M10107_1	2202	14047	false,false	3.76e-11	3.76e-11	485	145	1	1	487	108
TF	Factor: E2F-3; motif: GGCGGGN; match class: 1	E2F3	TF:M02089_1	8283	14047	false,false	0.00272556	0.00272556	485	342	1	1	487	296
TF	Factor: EGR; motif: CGCCCCCGCNN	EGR1	TF:M08878	6473	14047	false,false	0.00540643	0.00540643	485	280	1	1	487	234
TF	Factor: ETF; motif: GVGGMGG; match class: 1	TEAD2	TF:M00695_1	6383	14047	false,false	3.09e-07	3.09e-07	485	294	1	1	487	236
TF	Factor: EZI; motif: GGGGAGGGGRRGGRGRRGGRRR	ZNF467	TF:M10151	1777	14047	false,false	3.75508e-05	3.75508e-05	485	109	1	1	487	80
TF	Factor: GKLF; motif: NNNRGGNGNGGSN; match class: 1	KLF4	TF:M07289_1	8458	14047	false,false	1.91e-07	1.91e-07	485	363	1	1	487	304
TF	Factor: GKLF; motif: NNRRGRRNGNSNNN	KLF4	TF:M07040	9890	14047	false,false	0.000146767	0.000146767	485	397	1	1	487	366
TF	Factor: GKLF; motif: NNRRGRRNGNSNNN; match class: 1	KLF4	TF:M07040_1	6621	14047	false,false	7.14e-10	7.14e-10	485	311	1	1	487	263
TF	Factor: HMGXB3; motif: NRGCCAATSRGNRNNS	HMGXB3	TF:M12616	2345	14047	false,false	1	1	485	55	0.0330812	0.0330812	487	123
TF	Factor: IRF-4; motif: AAGTTTC; match class: 1	IRF4	TF:M04855_1	1324	14047	false,false	1	1	485	30	0.0496168	0.0496168	487	79
TF	Factor: Kaiso; motif: GCMGGGRGCRGS; match class: 1	ZBTB33	TF:M03876_1	7656	14047	false,false	0.00341425	0.00341425	485	321	1	1	487	272
TF	Factor: KLF; motif: GGGNGGGG	?	TF:M07461	6719	14047	false,false	0.0111756	0.0111756	485	287	1	1	487	245
TF	Factor: KLF; motif: GGGNGGGG; match class: 1	?	TF:M07461_1	2713	14047	false,false	2.18592e-06	2.18592e-06	485	153	1	1	487	105
TF	Factor: KLF15; motif: RCCMCRCCCMCN	KLF15	TF:M12160	10227	14047	false,false	0.0037875	0.0037875	485	402	1	1	487	376
TF	Factor: KLF15; motif: RCCMCRCCCMCN; match class: 1	KLF15	TF:M12160_1	6755	14047	false,false	0.0202638	0.0202638	485	287	1	1	487	245
TF	Factor: KLF15; motif: RGGGMGGRGNNGGGGGNGG	KLF15	TF:M09968	2738	14047	false,false	0.00139455	0.00139455	485	144	1	1	487	118
TF	Factor: KLF4; motif: NNCCCCACCCNN	KLF4	TF:M12489	4658	14047	false,false	0.00131032	0.00131032	485	218	1	1	487	181
TF	Factor: KLF4; motif: NNCCCCACCCNN; match class: 1	KLF4	TF:M12489_1	1316	14047	false,false	0.00817838	0.00817838	485	81	1	1	487	63
TF	Factor: LKLF; motif: CNCCACCCS	KLF2	TF:M08819	4389	14047	false,false	0.0280294	0.0280294	485	202	1	1	487	166
TF	Factor: LKLF; motif: GGGGTGGKSN; match class: 1	KLF2	TF:M07261_1	3306	14047	false,false	0.00986659	0.00986659	485	163	1	1	487	135
TF	Factor: MAZ; motif: CCCTCCCYCYN	MAZ	TF:M07297	2372	14047	false,false	0.00878525	0.00878525	485	126	1	1	487	92
TF	Factor: MAZ; motif: GGGGAGGG	MAZ	TF:M00649	7386	14047	false,false	0.0153401	0.0153401	485	309	1	1	487	282
TF	Factor: MAZ; motif: GGGGAGGG; match class: 1	MAZ	TF:M00649_1	3437	14047	false,false	0.00351893	0.00351893	485	170	1	1	487	153
TF	Factor: MAZ; motif: GGGGGAGGGGGNGRGRRRGNRG	MAZ	TF:M09984	7714	14047	false,false	1.17e-07	1.17e-07	485	340	1	1	487	281
TF	Factor: MAZ; motif: GGGGGAGGGGGNGRGRRRGNRG; match class: 1	MAZ	TF:M09984_1	4671	14047	false,false	6.28e-16	6.28e-16	485	259	1	1	487	198
TF	Factor: MAZ; motif: GGGMGGGGS	MAZ	TF:M10432	7614	14047	false,false	0.00164034	0.00164034	485	321	1	1	487	275
TF	Factor: MAZ; motif: GGGMGGGGS; match class: 1	MAZ	TF:M10432_1	3787	14047	false,false	0.000160396	0.000160396	485	189	1	1	487	158
TF	Factor: Miz-1; motif: NNRGGWGGGGGAGGGGMRR	ZBTB17	TF:M10112	6870	14047	false,false	5.67182e-06	5.67182e-06	485	306	1	1	487	256
TF	Factor: Miz-1; motif: NNRGGWGGGGGAGGGGMRR; match class: 1	ZBTB17	TF:M10112_1	3319	14047	false,false	2.95e-09	2.95e-09	485	187	1	1	487	134
TF	Factor: MOVO-B; motif: GNGGGGG	OVOL2	TF:M01104	8723	14047	false,false	0.00169497	0.00169497	485	357	1	1	487	308
TF	Factor: MOVO-B; motif: GNGGGGG; match class: 1	OVOL2	TF:M01104_1	5044	14047	false,false	0.00016241	0.00016241	485	236	1	1	487	195
TF	Factor: MZF-1; motif: KNGNKAGGGGNAA; match class: 1	MZF1	TF:M00084_1	1342	14047	false,false	0.0185098	0.0185098	485	81	1	1	487	65
TF	Factor: NRSF; motif: TTCAGCACCACGGACAGMGCC	REST	TF:M00256	213	14047	false,false	0.000257824	0.000257824	485	27	1	1	487	4
TF	Factor: OSR2; motif: NNNNCWGCTNCTGNNG; match class: 1	OSR2	TF:M10020_1	518	14047	false,false	0.0320485	0.0320485	485	41	1	1	487	18
TF	Factor: PATZ; motif: GGGGNGGGGGMKGGRRNGGNRN	PATZ1	TF:M10026	7089	14047	false,false	7.16893e-06	7.16893e-06	485	313	1	1	487	266
TF	Factor: PATZ; motif: GGGGNGGGGGMKGGRRNGGNRN; match class: 1	PATZ1	TF:M10026_1	4295	14047	false,false	2.26e-07	2.26e-07	485	219	1	1	487	168
TF	Factor: PATZ1; motif: SCNCCNCNSCCCCCASCCN	PATZ1	TF:M12648	3455	14047	false,false	0.00874572	0.00874572	485	169	1	1	487	135
TF	Factor: Pax-5; motif: BCNNNRNGCANBGNTGNRTAGCSGCHNB; match class: 1	PAX5	TF:M00143_1	3955	14047	false,false	0.000115682	0.000115682	485	196	1	1	487	126
TF	Factor: SALL2; motif: GGGTGGG; match class: 1	SALL1	TF:M04595_1	5745	14047	false,false	0.0183967	0.0183967	485	252	1	1	487	209
TF	Factor: SP1; motif: GGGGYGGGGNS	SP1	TF:M01303	6731	14047	false,false	0.0220387	0.0220387	485	286	1	1	487	245
TF	Factor: Sp1; motif: GGNDGGRGGCGGGG	SP1	TF:M04953	7249	14047	false,false	0.0298639	0.0298639	485	303	1	1	487	275
TF	Factor: Sp1; motif: NGGGGGCGGGGCCNGGGGGGGG	SP1	TF:M10071	7459	14047	false,false	0.0495222	0.0495222	485	309	1	1	487	255
TF	Factor: Sp1; motif: RGGGMGGRGSNGGGG	SP1	TF:M10529	5751	14047	false,false	0.0203518	0.0203518	485	252	1	1	487	211
TF	Factor: TAFII250; motif: RARRWGGCGGMGGNGR; match class: 1	TAF1	TF:M10086_1	3475	14047	false,false	0.0219667	0.0219667	485	168	1	1	487	120
TF	Factor: TFII-I; motif: RGAGGKAGG	GTF2I	TF:M00706	4353	14047	false,false	0.0053247	0.0053247	485	204	1	1	487	144
TF	Factor: TFII-I; motif: RGAGGKAGG; match class: 1	GTF2I	TF:M00706_1	1247	14047	false,false	7.20981e-05	7.20981e-05	485	84	1	1	487	40
TF	Factor: TIEG1; motif: NCCCNSNCCCCGCCCCC; match class: 1	KLF10	TF:M12351_1	7146	14047	false,false	0.0146471	0.0146471	485	301	1	1	487	268
TF	Factor: WT1; motif: NNGGGNGGGSGN	WT1	TF:M07436	5339	14047	false,false	2.25294e-06	2.25294e-06	485	254	1	1	487	204
TF	Factor: WT1; motif: NNGGGNGGGSGN; match class: 1	WT1	TF:M07436_1	2273	14047	false,false	0.000377096	0.000377096	485	127	1	1	487	103
TF	Factor: WT1; motif: RGGNGGGGGAGGRGGNGGRG	WT1	TF:M10108	5372	14047	false,false	4.67e-11	4.67e-11	485	271	1	1	487	207
TF	Factor: WT1; motif: RGGNGGGGGAGGRGGNGGRG; match class: 1	WT1	TF:M10108_1	2449	14047	false,false	8.36e-11	8.36e-11	485	155	1	1	487	106
TF	Factor: WT1; motif: SMCNCCNSC	WT1	TF:M01118	5634	14047	false,false	3.43996e-05	3.43996e-05	485	260	1	1	487	227
TF	Factor: ZFP14; motif: SCNNYCCNGNNSCTSCNC; match class: 1	ZFP14	TF:M12694_1	4204	14047	false,false	7.73891e-06	7.73891e-06	485	210	1	1	487	154
TF	Factor: ZNF148; motif: NNCCCCTCCCCC	ZNF148	TF:M12464	5665	14047	false,false	6.26244e-06	6.26244e-06	485	264	1	1	487	229
TF	Factor: ZNF148; motif: NNCCCCTCCCCC; match class: 1	ZNF148	TF:M12464_1	2176	14047	false,false	0.000688275	0.000688275	485	122	1	1	487	104
TF	Factor: ZNF148; motif: NNNNNNCCNNCCCCTCCCCCACCCN	ZNF148	TF:M09834	5837	14047	false,false	0.00791226	0.00791226	485	257	1	1	487	230
TF	Factor: ZNF37A; motif: CCYYGGCTCCNTSCCMN; match class: 1	ZNF37A	TF:M12354_1	4728	14047	false,false	0.0134988	0.0134988	485	216	1	1	487	170
TF	Factor: ZNF383; motif: SSNGGGMGGNGSNGGS	ZNF383	TF:M12703	7585	14047	false,false	0.0212163	0.0212163	485	315	1	1	487	283
TF	Factor: ZNF383; motif: SSNGGGMGGNGSNGGS; match class: 1	ZNF383	TF:M12703_1	3871	14047	false,false	0.0083864	0.0083864	485	185	1	1	487	152
TF	Factor: ZNF432; motif: NCAGNRCCNSRGRCAGC	ZNF432	TF:M12704	7976	14047	false,false	0.00767898	0.00767898	485	330	1	1	487	270
TF	Factor: ZNF432; motif: NCAGNRCCNSRGRCAGC; match class: 1	ZNF432	TF:M12704_1	3925	14047	false,false	0.00102414	0.00102414	485	191	1	1	487	142
TF	Factor: ZXDL; motif: GSGSCNNGGGMRGCNCCGGGS	ZXDC	TF:M12722	8892	14047	false,false	0.0181236	0.0181236	485	358	1	1	487	315
TF	Factor: ZXDL; motif: GSGSCNNGGGMRGCNCCGGGS; match class: 1	ZXDC	TF:M12722_1	5870	14047	false,false	3.87e-11	3.87e-11	485	289	1	1	487	216

## Sheet: KEGG pathways
source	term_name	term_id	term_size	effective_domain_size	highlighted	p_adj_color	adjusted_p_value__H116_d15	query_size__H116_d15	intersection_size__H116_d15	p_adj_color	adjusted_p_value__WT_d15	query_size__WT_d15	intersection_size__WT_d15
KEGG	Cell cycle	KEGG:04110	122	17570	false,false	1	1	491	2	5.78513e-12	5.78513e-12	498	24
KEGG	GABAergic synapse	KEGG:04727	66	17570	false,false	3.29028e-07	3.29028e-07	491	14	1	1	498	1
KEGG	Morphine addiction	KEGG:05032	67	17570	false,false	4.05433e-07	4.05433e-07	491	14	1	1	498	2
KEGG	Dopaminergic synapse	KEGG:04728	115	17570	false,false	1.39199e-05	1.39199e-05	491	16	1	1	498	4
KEGG	Breast cancer	KEGG:05224	120	17570	false,false	1	1	491	4	3.02942e-05	3.02942e-05	498	16
KEGG	Insulin secretion	KEGG:04911	68	17570	false,false	3.80619e-05	3.80619e-05	491	12	1	1	498	5
KEGG	Cholinergic synapse	KEGG:04725	95	17570	false,false	4.14029e-05	4.14029e-05	491	14	1	1	498	3
KEGG	Serotonergic synapse	KEGG:04726	72	17570	false,false	7.25634e-05	7.25634e-05	491	12	1	1	498	2
KEGG	Pathways in cancer	KEGG:05200	417	17570	false,false	1	1	491	18	0.00011716	0.00011716	498	31
KEGG	Glutamatergic synapse	KEGG:04724	95	17570	false,false	0.000255177	0.000255177	491	13	1	1	498	3
KEGG	DNA replication	KEGG:03030	36	17570	false,false	1	1	-1	-1	0.000638135	0.000638135	498	8
KEGG	Adrenergic signaling in cardiomyocytes	KEGG:04261	124	17570	false,false	0.00105232	0.00105232	491	14	1	1	498	4
KEGG	Retrograde endocannabinoid signaling	KEGG:04723	124	17570	false,false	0.00105232	0.00105232	491	14	1	1	498	1
KEGG	MicroRNAs in cancer	KEGG:05206	162	17570	false,false	1	1	491	5	0.00163838	0.00163838	498	16
KEGG	Endocrine and other factor-regulated calcium reabsorption	KEGG:04961	42	17570	false,false	0.00196154	0.00196154	491	8	1	1	498	3
KEGG	Human papillomavirus infection	KEGG:05165	261	17570	false,false	1	1	491	8	0.00199551	0.00199551	498	21
KEGG	Progesterone-mediated oocyte maturation	KEGG:04914	83	17570	false,false	1	1	491	6	0.00234142	0.00234142	498	11
KEGG	Long-term potentiation	KEGG:04720	58	17570	false,false	0.00332382	0.00332382	491	9	1	1	-1	-1
KEGG	Taste transduction	KEGG:04742	46	17570	false,false	0.0039317	0.0039317	491	8	1	1	498	1
KEGG	Chemical carcinogenesis - receptor activation	KEGG:05207	144	17570	false,false	0.00572917	0.00572917	491	14	1	1	498	9
KEGG	Aldosterone-regulated sodium reabsorption	KEGG:04960	26	17570	false,false	0.00721214	0.00721214	491	6	1	1	498	3
KEGG	MAPK signaling pathway	KEGG:04010	251	17570	false,false	0.00943844	0.00943844	491	19	1	1	498	8
KEGG	Salivary secretion	KEGG:04970	52	17570	false,false	0.00979158	0.00979158	491	8	1	1	498	4
KEGG	Circadian entrainment	KEGG:04713	82	17570	false,false	0.0102127	0.0102127	491	10	1	1	498	3
KEGG	p53 signaling pathway	KEGG:04115	66	17570	false,false	1	1	-1	-1	0.010424	0.010424	498	9
KEGG	Notch signaling pathway	KEGG:04330	52	17570	false,false	1	1	-1	-1	0.0106633	0.0106633	498	8
KEGG	Hippo signaling pathway	KEGG:04390	134	17570	false,false	1	1	491	6	0.0122371	0.0122371	498	13
KEGG	Thyroid hormone synthesis	KEGG:04918	54	17570	false,false	0.0128925	0.0128925	491	8	1	1	498	4
KEGG	Cell adhesion molecules	KEGG:04514	85	17570	false,false	0.0138648	0.0138648	491	10	1	1	498	6
KEGG	Alcoholism	KEGG:05034	156	17570	false,false	1	1	491	6	0.0156131	0.0156131	498	14
KEGG	GnRH secretion	KEGG:04929	56	17570	false,false	0.0167629	0.0167629	491	8	1	1	498	1
KEGG	Gastric acid secretion	KEGG:04971	57	17570	false,false	0.0190298	0.0190298	491	8	1	1	498	3
KEGG	Amphetamine addiction	KEGG:05031	58	17570	false,false	0.0215427	0.0215427	491	8	1	1	498	3
KEGG	Oocyte meiosis	KEGG:04114	106	17570	false,false	1	1	491	7	0.0224806	0.0224806	498	11
KEGG	Axon guidance	KEGG:04360	166	17570	false,false	0.0262432	0.0262432	491	14	1	1	498	5
KEGG	Calcium signaling pathway	KEGG:04020	169	17570	false,false	0.0315805	0.0315805	491	14	1	1	498	10
KEGG	ECM-receptor interaction	KEGG:04512	61	17570	false,false	1	1	491	2	0.0333964	0.0333964	498	8
KEGG	PI3K-Akt signaling pathway	KEGG:04151	255	17570	false,false	1	1	491	12	0.0398848	0.0398848	498	18
KEGG	Parathyroid hormone synthesis, secretion and action	KEGG:04928	80	17570	false,false	0.0420795	0.0420795	491	9	1	1	498	3
KEGG	Aldosterone synthesis and secretion	KEGG:04925	81	17570	false,false	0.0461903	0.0461903	491	9	1	1	498	5
KEGG	Nicotine addiction	KEGG:05033	24	17570	false,false	0.0499001	0.0499001	491	5	1	1	-1	-1
