# Supplementary material for: Roles of SNORD115 and SNORD116 ncRNA clusters during neuronal differentiation
Source: Nat Commun. 2024 Nov 30;15:10427. doi: 10.1038/s41467-024-54573-8 (PMC11608373; doi:10.1038/s41467-024-54573-8)
Supplement: Supplementary file 8 — Supplementary Dataset 6 [file 41467_2024_54573_MOESM8_ESM.xlsx]

## Sheet: DEPs
		logLFQ
		H115												H116											WT														H115								H116
		D00				D06		D10		D15				D00			D06		D10			D15			D00			D06		D10			D15						D00		D06		D10		D15		D00		D06
name	Protein.Names	H5d00_1	H5d00_2	H5d00_3	H5d00_4	H5d06_1	H5d06_2	H5d10_1	H5d10_2	H5d15_1	H5d15_2	H5d15_3	H5d15_4	H6d00_1	H6d00_2	H6d00_3	H6d06_1	H6d06_2	H6d10_1	H6d10_2	H6d10_3	H6d15_1	H6d15_2	H6d15_3	WTd00_1	WTd00_2	WTd00_3	WTd06_1	WTd06_2	WTd10_1	WTd10_2	WTd10_3	WTd15_1	WTd15_2	WTd15_3	WTd15_4	imputed	num_NAs	H5d00_vs_WTd00_diff	H5d00_vs_WTd00_FDR	H5d06_vs_WTd06_diff	H5d06_vs_WTd06_FDR	H5d10_vs_WTd10_diff	H5d10_vs_WTd10_FDR	H5d15_vs_WTd15_diff	H5d15_vs_WTd15_FDR	H6d00_vs_WTd00_diff	H6d00_vs_WTd00_FDR	H6d06_vs_WTd06_diff
AACS	AACS_HUMAN	19.77	19.8	20.18	20.17	19.82	19.61	19.01	18.24	17.75	14.11	16.02	15.45	19.66	19.99	19.75	19.41	20.24	18.18	14.96	18.13	17.58	18.19	19.43	19.84	20.02	20.76	20.35	20.61	19.7	19.48	19.16	15.66	19.57	17.73	19.76	TRUE	7	-0.23	1	-0.76	1	-0.83	1	-2.35	0.04	-0.41	1	-0.66
AAMDC	AAMDC_HUMAN	19.92	19.83	20.07	19.18	19.86	20.27	17.86	19.85	17.36	14.9	17	18.97	19.33	19.74	19.96	20.48	20.07	18.94	19.12	19.06	17.35	19.03	19.67	19.52	19.6	19.39	20.32	20.29	19.92	19.8	19.54	20.07	20.14	20.03	19.8	TRUE	4	0.25	1	-0.25	1	-0.9	0.93	-2.96	0	0.17	1	-0.03
AAR2	AAR2_HUMAN	20.18	20.54	20.13	20.12	18.56	18.81	18.88	19.33	19.27	19.14	18.47	20.08	19.85	20.46	20.44	19.07	19.79	18.57	19.39	19.49	20.37	19.95	20.15	19.93	20.44	20.31	19.26	19.18	18.32	19.32	19.8	16.21	18.62	18.57	19.84	TRUE	1	0.01	1	-0.54	0.98	-0.04	1	0.93	0.23	0.02	1	0.21
AASS	AASS_HUMAN	19.89	19.56	19.82	19.71	20.33	20.15	20	19.86	20.03	19.62	19.75	19.56	19.92	19.7	19.73	20.18	20.21	19.99	19.88	19.46	17.99	19.37	19.53	20.05	19.61	19.69	20.24	20.15	19.95	19.81	19.93	19.68	19.86	19.99	19.88	TRUE	1	-0.04	1	0.04	1	0.03	1	-0.11	0.82	0	1	0
ABCB8	MITOS_HUMAN	17.82	17.45	17.51	17.02	17.83	17.65	17.77	16.5	16.72	17.88	18.1	17.64	18.03	17.13	17.11	17.72	17.55	17.61	17.88	16.55	17.83	15.79	17.73	17.96	17.57	15.47	17.17	16.85	17.28	16.88	16.1	16.06	15.51	15.76	14.45	TRUE	8	0.45	1	0.73	0.94	0.38	1	2.14	0.01	0.43	1	0.62
ABCF1	ABCF1_HUMAN	23.11	23.2	23.13	23.23	21.71	21.8	21.4	21.35	20.97	21.22	21.12	21.15	23.07	23.08	23.21	21.69	21.3	21.33	21.42	21.16	20.96	21.16	21.72	23.04	23.26	23.23	22.17	22.21	21.92	21.62	21.73	21.64	22.03	21.99	21.86	FALSE	0	-0.01	1	-0.44	0.44	-0.38	0.55	-0.77	0	-0.06	1	-0.7
ABHD2	ABHD2_HUMAN	15.34	15.38	15.13	16.23	15.99	17.76	16.15	15.53	17.43	16.67	16.84	16.34	15.34	14.69	14.26	17.8	17.48	15.81	14.71	15.66	17.67	15.97	14.98	16.1	15.67	16.41	14.34	14.67	14.59	14.35	15.73	16.81	14.73	15.47	14.75	TRUE	31	-0.54	1	2.37	0.17	0.95	0.86	1.38	0.08	-1.29	0.89	3.13
ABHD4	ABHD4_HUMAN	15.2	14.77	15.97	14.83	17.16	17.79	15.34	15.83	17.12	15.48	15.99	15.94	17.8	17.48	15.99	15.78	15.36	15.03	14.98	15.02	16.82	16.21	18.72	15.26	14.91	15.96	18.92	18.84	18.39	17.88	17.79	17.64	18.4	18.68	19.6	TRUE	20	-0.18	1	-1.4	0.55	-2.44	0.06	-2.45	0	1.71	0.41	-3.31
ABTB2	ABTB2_HUMAN	15.94	16.86	15.55	15.72	18.7	18.49	19.49	19.8	19.33	20.48	20.62	20.8	15.6	14.47	14.72	17.81	19.85	19.28	19.28	19.13	19.46	19.76	20.31	16.9	15.51	15.85	15	14.52	18.24	18.19	17.99	19.24	18.32	18.63	19.43	TRUE	12	-0.07	1	3.83	0	1.51	0.27	1.4	0.02	-1.16	0.72	4.07
ABTB3	ABTB3_HUMAN	14.74	15.11	14.97	15.15	17.12	17.45	18.64	18.44	19.85	19.68	19.47	19.46	16.45	15.1	15.42	16.76	14.9	17.91	17.94	18.66	17.8	17.63	17.32	15.51	16.45	14.95	16.01	14.9	15.71	14.42	15.7	16.83	15.37	15.14	14.93	TRUE	21	-0.64	1	1.83	0.22	3.26	0	4.05	0	0.02	1	0.37
ACAA2	THIM_HUMAN	22.49	22.51	22.37	22.4	23.24	23.14	23.05	22.9	22	22.52	22.56	22.09	22.44	22.33	22.39	23.41	23.14	23.17	22.88	22.86	22.08	22.27	22.61	22.41	22.35	22.37	23.14	23.27	23.45	23.11	23.32	22.96	23.44	23.41	22.92	FALSE	0	0.06	1	-0.01	1	-0.32	0.78	-0.89	0	0.01	1	0.07
ACACA	ACACA_HUMAN	22.85	22.68	22.8	22.68	21.08	21.1	21.62	21.43	21.52	21.83	21.77	21.59	22.79	22.68	22.75	20.87	20.73	21.22	21.28	21.08	21.67	21.58	21.69	22.8	22.74	22.68	21.68	21.59	21.64	21.69	21.54	21.57	21.81	21.76	21.64	FALSE	0	0.01	1	-0.55	0.06	-0.1	1	-0.02	0.94	0	1	-0.83
ACO1	ACOHC_HUMAN	21.32	21.14	21.26	21.21	19.8	19.93	18.9	19.18	18.03	19.03	18.02	19.41	21.25	21.22	21.52	19.27	19.52	18.49	18.59	18.61	17.68	18.88	20.31	21.36	21.05	21.04	19.66	20.27	20.64	20.01	20.28	20.72	21.06	21.17	20.81	TRUE	1	0.08	1	-0.1	1	-1.27	0.3	-2.31	0	0.18	1	-0.57
ACOT7	BACH_HUMAN	23.68	23.32	23.49	23.6	24.05	24.16	25.32	25.41	26.02	26.16	26.03	26	23.64	23.41	23.48	24.11	23.99	25.11	25.31	25.19	26.02	25.96	25.32	23.63	23.67	23.64	24.12	24.12	24.89	25.35	24.95	25.39	25.12	25.06	25.39	FALSE	0	-0.12	1	-0.01	1	0.3	0.76	0.82	0	-0.13	1	-0.07
ACSF3	ACSF3_HUMAN	20.64	19.42	19.93	19.32	20.29	20.04	20.25	20.03	20.25	19.83	19.87	19.18	19.99	19.69	20.03	19.68	19.81	19.92	20.35	19.34	17.7	19.08	19.55	20.63	20.09	19.59	20.12	20.21	20.24	20.09	19.66	20.96	19.66	20.26	19.58	TRUE	1	-0.28	1	0	1	0.14	1	-0.34	0.64	-0.2	1	-0.42
ACTN3	ACTN3_HUMAN	16.01	18.74	19.15	18.47	19.65	20.06	18.49	19.02	16.63	17.15	15.17	14.72	18.41	19.22	18.48	19.53	18.84	18.05	19.17	18.27	17.39	18.06	19.19	15.72	19.11	19.62	20.79	21.6	20.67	20.16	20.3	18.55	21.01	20.93	18.76	TRUE	6	-0.05	1	-1.34	0.88	-1.62	0.8	-3.89	0	0.56	1	-2.01
ACY1	ACY1_HUMAN	20.14	20.79	20.73	20.67	20.38	20.58	19.68	19.05	16.35	18.77	16.11	20.19	19.84	20.76	20.56	20.36	20.26	20.1	19.54	19.71	17.73	19.33	20.61	20.16	20.51	20.78	20.71	20.97	20.8	20.19	20.08	20.42	20.44	20.29	20.39	TRUE	3	0.1	1	-0.36	1	-0.99	0.93	-2.53	0.01	-0.1	1	-0.53
ADD1	ADDA_HUMAN	20.83	20.78	20.97	20.96	22.64	22.43	23.79	23.91	24.39	24.22	24.17	24.55	20.86	20.81	21.14	22.78	22.55	23.75	23.89	23.98	24.38	24.44	23.78	20.9	20.78	20.83	21.9	22.05	22.96	23.34	23.34	23.58	23.43	23.42	23.57	FALSE	0	0.05	1	0.56	0.24	0.63	0.1	0.83	0	0.1	1	0.69
ADD2	ADDB_HUMAN	19.86	19.78	19.48	18.81	21.9	21.91	22.94	23.27	23.69	23.52	23.51	23.67	19.09	19.18	19.42	22.14	22.13	22.97	23.4	23.5	23.71	23.78	23.16	18.65	18.64	19.14	21	21.04	21.98	22.83	22.69	22.79	22.52	22.62	22.84	FALSE	0	0.67	0.55	0.88	0.22	0.61	0.51	0.91	0	0.42	1	1.11
ADD3	ADDG_HUMAN	19.15	18.99	19.76	19.18	19.82	19.25	20.56	20.64	21.69	21.49	21.26	21.61	19.32	19.47	19.06	19.22	19.24	19.71	20.68	20.85	20.74	20.8	20.51	19.13	18.33	18.91	20.06	19.4	19.94	20.27	20.36	20.71	20.19	20.46	20.78	FALSE	0	0.48	1	-0.2	1	0.41	0.89	0.98	0.01	0.49	1	-0.51
ADI1	MTND_HUMAN	20.35	20.66	20.33	20.6	19.79	19.54	19.06	17.54	17.92	17.84	17.74	18.9	20.36	20.22	20.53	19.59	19.85	18.44	18.35	15.48	17.26	18.2	19.52	20.27	20.54	20.62	20.17	20.01	20.22	19.54	19.94	20.39	20.21	20.09	19.94	TRUE	3	0.01	1	-0.42	1	-1.6	0.39	-2.06	0.01	-0.11	1	-0.37
AFF4	AFF4_HUMAN	18.67	19.05	18.86	18.69	19.25	19.1	18.28	18.38	17.25	18.29	18.29	18.6	18.97	18.92	18.93	19.26	19.28	18.34	18.67	18.45	17.36	18.6	19.31	18.71	19.18	19.24	19.24	19.15	18.81	19.08	18.66	19.02	18.61	18.99	19.23	TRUE	1	-0.23	1	-0.01	1	-0.52	0.86	-0.85	0.05	-0.11	1	0.08
AGL	GDE_HUMAN	21	21.07	20.86	20.92	20.11	20.27	19.89	19.16	20	20.14	20	19.92	21.04	20.94	20.99	20.16	20.14	19.88	19.62	18.92	19.75	19.93	20.33	21.01	20.65	20.51	20.59	20.28	20.5	20.19	20.25	20.15	20.26	20.26	20.25	FALSE	0	0.24	1	-0.25	0.94	-0.79	0.13	-0.21	0.5	0.27	1	-0.29
AGPAT2	PLCB_HUMAN	20.24	20.42	20.42	21.58	23.42	23.12	21.61	22.37	21.17	16.33	20.73	20.86	20.16	20.53	19.74	23.19	23.1	21.39	22.13	21.52	17.17	20.87	20.22	21.49	21.34	21.41	23.07	22.97	22.06	21.65	22.49	21.86	22.2	22.17	22.44	TRUE	2	-0.75	1	0.25	1	-0.08	1	-2.4	0.03	-1.27	1	0.13
AGTPBP1	CBPC1_HUMAN	19.16	19.4	19.5	18.95	20.31	20.33	20.66	20.82	21.23	21.39	21.31	21.57	19.37	19.57	19.25	20.11	20.42	20.79	20.73	20.37	21.2	21.33	20.94	19.24	19.14	18.88	19.93	19.93	20.33	20.67	20.22	20.52	20.58	20.35	20.79	FALSE	0	0.17	1	0.38	0.65	0.33	0.75	0.81	0	0.31	1	0.33
AIDA	AIDA_HUMAN	19.82	19.53	19.66	20.2	21.38	21.5	21.91	22.22	22.33	22.37	22.42	22.15	19.97	19.52	20.27	21.71	21.71	22.23	22.56	22.53	22.01	22.33	21.85	19.62	20.44	19.73	21.04	21.5	21.72	21.95	21.96	21.55	21.72	21.82	21.83	FALSE	0	-0.13	1	0.17	1	0.19	1	0.59	0.03	-0.01	1	0.44
AK1	KAD1_HUMAN	21.96	22.05	22.31	22.06	23.8	23.88	24.38	24.36	24.9	25.05	25.05	24.7	21.8	22.01	22.19	24.03	23.51	24.31	24.51	24.57	24.83	24.79	24.18	21.75	22.1	21.95	23.28	23.31	23.87	24.29	23.9	24.13	24.27	24.23	24.09	FALSE	0	0.16	1	0.55	0.35	0.35	0.74	0.74	0	0.07	1	0.48
AK3	KAD3_HUMAN	21.96	22.16	22.11	21.97	22.31	22.38	21.95	21.84	21.62	21.86	21.99	21.26	21.95	22.13	22.01	22.17	21.98	21.87	22.05	21.86	21.34	21.22	21.92	22.15	21.98	21.94	22.13	22.17	22.12	22.1	22.32	22.17	22.35	22.33	21.71	FALSE	0	0.02	1	0.19	0.98	-0.28	0.88	-0.46	0.06	0.01	1	-0.08
AK4	KAD4_HUMAN	22.29	22.2	22.18	22.09	20.24	20.08	19.8	19.38	18.15	19.28	19.09	19.41	22.17	22.12	22.24	20.47	20.23	19.64	19.7	19.6	17.35	19.17	20.96	22.34	22.2	22.12	19.96	20.43	19.72	19.62	19.68	21.35	21.63	21.64	21.14	TRUE	1	-0.03	1	-0.03	1	-0.09	1	-2.46	0	-0.04	1	0.16
AKAP12	AKA12_HUMAN	19.57	18.96	19.69	19.15	17.12	18.1	21.06	20.89	22.15	22.2	22.22	22.34	20.02	19.31	19.98	17.91	18.28	20.5	20.31	20.75	21.67	21.96	21.64	19.9	19.88	19.87	18.72	19.02	20.16	20.67	20.59	20.93	20.85	21.02	21.36	FALSE	0	-0.54	1	-1.26	0.05	0.5	0.68	1.19	0	-0.11	1	-0.77
AKR1C1	AK1C1_HUMAN	16.05	16.13	15.62	15.7	21.1	20.83	23.04	23.06	23.51	24.07	24.1	23.41	15.39	15.29	14.7	20.53	20.87	22.53	22.49	22.66	23.42	23.38	23.01	15.94	15.34	16.07	20.86	20.44	21.93	22.61	22.36	22.76	22.82	22.78	22.88	TRUE	10	0.09	1	0.32	0.92	0.75	0.26	0.96	0	-0.66	0.56	0.05
ALDH16A1	A16A1_HUMAN	20.97	21.25	21.2	21.31	21.7	21.55	21.58	21.58	20.76	21.24	21.06	21.11	21.1	21.22	21.12	21.49	21.28	21.63	21.4	21.54	20.28	20.92	20.72	21.02	21.38	21.5	21.86	21.91	21.99	21.9	21.96	21.05	21.98	22	21.5	FALSE	0	-0.12	1	-0.26	0.93	-0.37	0.78	-0.59	0.02	-0.15	1	-0.5
ALDOA	ALDOA_HUMAN	25.51	25.59	25.67	25.55	24.77	24.75	25.12	24.9	25.11	25.19	25.15	24.9	25.49	25.54	25.51	24.76	24.47	25	24.8	25.07	24.99	24.86	25.16	25.28	25.5	25.46	25.09	25.02	25.44	25.24	25.16	25.84	26.03	26.01	25.47	FALSE	0	0.17	1	-0.3	0.7	-0.27	0.75	-0.75	0	0.1	1	-0.44
ALDOC	ALDOC_HUMAN	21.5	21.97	21.74	21.69	23.18	23.31	23.44	23.49	23.47	23.3	23.46	23	21.43	21.24	21.24	23.19	23.04	23.39	23.32	23.43	23.56	22.86	23.37	21.24	22.02	21.86	23.37	23.42	23.77	23.56	23.61	24.77	24.87	24.8	24.17	FALSE	0	0.01	1	-0.15	1	-0.18	1	-1.34	0	-0.41	0.98	-0.28
AMPH	AMPH_HUMAN	16.04	16.28	14.75	15.39	19.42	19.56	20.8	21.28	21.7	22.03	22.19	21.53	15.07	15.63	15.77	19.42	18.77	21.16	21.51	21.48	22.07	22.24	21.52	15.53	16.08	15.69	17.69	15.87	19.64	20.35	20.45	20.52	20.56	20.69	20.59	TRUE	11	-0.16	1	2.71	0	0.9	0.59	1.27	0.01	-0.28	1	2.31
ANAPC7	APC7_HUMAN	20.32	20.65	20.58	20.61	18.92	19.01	18.98	18.7	20.73	19.91	19.16	19.47	20.1	20.72	20.55	19.09	19.24	19.43	18.75	18.96	20.71	19.21	20.03	20.01	20.59	20.68	19.45	19.4	19.17	19.09	18.87	16.42	18.7	19.14	19.49	TRUE	1	0.12	1	-0.46	1	-0.21	1	1.38	0.04	0.03	1	-0.26
ANK2	ANK2_HUMAN	19.74	19.21	19.22	19.84	22.25	22.19	23.24	23.31	23.67	23.78	23.74	23.72	19.79	19.77	19.5	22.14	22.13	22.92	22.99	23.17	23.22	23.27	22.94	20.08	20.93	18.99	21.39	21.28	22.35	22.76	22.91	22.97	22.64	22.68	23.01	FALSE	0	-0.5	1	0.88	0.37	0.6	0.7	0.9	0.02	-0.31	1	0.8
ANKHD1	ANKH1_HUMAN	20.52	20.62	20.78	20.62	19.55	19.53	19.15	18.71	18.74	18.49	18.6	19.03	20.48	20.41	20.63	19.91	19.68	19.56	19.12	19.14	19.34	18.99	19.56	20.42	20.43	20.72	20.33	20.3	20.13	19.74	19.1	19.75	19.46	19.9	19.31	FALSE	0	0.11	1	-0.78	0.24	-0.72	0.22	-0.89	0	-0.01	1	-0.52
ANKZF1	ANKZ1_HUMAN	19.89	19.35	19.17	19.61	19.53	19.99	19.77	19.9	17.91	19.28	16.25	19.1	19.45	19.45	19.39	19.68	19.85	20.57	20.03	19.73	20.33	19.39	19.61	19.55	19.66	19.07	20.21	20.01	20.82	20.26	19.64	20.79	20.46	20.43	20.13	TRUE	2	0.08	1	-0.35	1	-0.4	1	-2.32	0	0	1	-0.35
ANP32E	AN32E_HUMAN	22.78	22.76	22.94	22.98	22.92	22.94	22.13	22.35	21.35	21.43	21.36	22.13	23.07	23.12	23.18	23.04	23.26	22.11	22.36	22.11	21.36	22.01	22.61	22.99	23.02	23.21	23.11	23.07	22.62	22.37	22.55	22.35	22.76	22.68	22.55	FALSE	0	-0.21	1	-0.16	1	-0.28	0.96	-1.01	0	0.05	1	0.06
ANTXR1	ANTR1_HUMAN	19.61	18.86	18.87	19.18	19.09	19.24	17.84	17.71	17.9	17.01	16.9	16.75	18.83	19.08	19.11	18.12	17.97	17.44	17.51	15.22	17.38	19.42	18.92	19.07	18.81	19.06	19.33	19.69	18.75	19	19.31	17.04	19.02	18.74	16.93	TRUE	5	0.15	1	-0.35	1	-1.24	0.63	-0.79	0.32	0.03	1	-1.46
ANTXR2	ANTR2_HUMAN	18.79	19.25	19.59	18.21	20.84	20.85	19.9	20.49	17.83	18.95	18.91	18.31	19.17	18.94	19.11	20.41	20.15	18.39	20.28	18.74	16.79	18.03	18.47	18.95	18.72	18.6	20.91	21.29	20.31	20.59	21.47	19.96	20.55	20.47	19.52	TRUE	1	0.2	1	-0.25	1	-0.59	0.95	-1.63	0.01	0.32	1	-0.82
ANXA11	ANX11_HUMAN	21.3	21.05	21.14	21.22	20.12	20.19	19.79	20.29	19.94	18.73	19.44	20.08	20.97	20.98	20.97	20.11	19.82	19.47	20.07	19.71	20.25	19.94	19.88	21.47	20.54	20.74	19.76	19.05	19.12	19.13	19.48	16.39	18.49	18.6	19.31	TRUE	1	0.26	1	0.76	0.83	0.8	0.81	1.35	0.02	0.05	1	0.56
ANXA6	ANXA6_HUMAN	23.83	23.61	23.66	23.83	23.6	23.66	24.61	24.47	24.68	24.91	24.91	24.63	23.84	23.64	23.7	23.6	23.45	24.33	24.26	24.48	24.25	24.38	24.53	23.72	23.87	23.87	23.16	23.26	23.78	23.87	23.92	23.45	23.72	23.7	23.58	FALSE	0	-0.08	1	0.42	0.26	0.69	0.01	1.17	0	-0.09	1	0.31
AP2M1	AP2M1_HUMAN	21.01	21.14	20.61	21.18	22.23	22.22	22.89	22.91	23.33	23.32	23.38	23.29	21.12	21.1	20.71	22.29	22.24	22.86	22.93	22.8	23.28	23.37	22.89	21.01	21.05	21.14	21.89	22.1	22.55	22.76	22.63	22.71	22.65	22.75	22.82	FALSE	0	-0.09	1	0.23	0.85	0.25	0.81	0.6	0	-0.09	1	0.27
AP2S1	AP2S1_HUMAN	21.96	21.77	21.8	22.03	22.9	23.12	23.76	23.7	23.95	24.01	24.07	23.98	22.08	21.77	21.63	22.94	22.85	23.6	23.66	23.53	24.47	23.96	23.29	21.69	22	22.09	22.88	22.98	23.25	23.66	23.18	23.33	23.43	23.44	23.29	FALSE	0	-0.04	1	0.07	1	0.37	0.77	0.63	0.01	-0.1	1	-0.04
APOA4	APOA4_HUMAN	16.51	15.69	15.7	15.06	15.78	15.43	15.03	15.26	15.8	15.93	15.43	16.1	16.51	16.66	15.58	18.43	19.03	16.21	14.92	15.84	16.73	16.52	16.94	17.13	15.65	15.65	17.03	14.67	14.63	15.42	15.65	17.12	15.02	15.18	15.05	TRUE	29	-0.41	1	-0.25	1	-0.09	1	0.22	0.84	0.1	1	2.88
ARAP1	ARAP1_HUMAN	21.11	21.01	20.94	21.08	20.54	20.66	19.61	19.9	19	14.04	18.56	18.34	20.85	21.06	21.04	20.32	19.94	19.33	19.11	18.18	16.98	18.36	19.54	21.04	21.12	21.06	20.95	21.04	20.81	20.17	20.32	20.35	20.46	20.48	19.59	TRUE	1	-0.04	1	-0.4	1	-0.67	1	-2.73	0.01	-0.09	1	-0.87
ARFIP1	ARFP1_HUMAN	20.89	21.17	21.24	20.94	20.36	20.23	19.1	19.67	18.38	19.45	19.52	19.14	20.73	21.16	20.93	20.39	20.43	19.84	20.04	19.81	17.24	20.25	20.72	20.93	21.07	20.79	20.75	20.5	20.14	20.34	20.22	20.54	20.41	20.5	20.25	TRUE	1	0.13	1	-0.33	1	-0.85	0.82	-1.3	0.04	0.01	1	-0.22
ARHGAP17	RHG17_HUMAN	21.25	21.13	21.53	20.94	21.74	21.87	21.87	21.65	20.62	20.82	20.97	21.05	21.3	21.42	21.39	21.93	21.98	22.07	21.87	22.11	20.67	21.05	21.09	21.33	20.96	20.97	21.74	21.66	22.12	22.03	21.95	21.09	21.52	21.72	21.56	FALSE	0	0.12	1	0.1	1	-0.27	0.85	-0.61	0.01	0.28	1	0.25
ARHGAP22	RHG22_HUMAN	15.2	15.1	15.75	14.99	15.55	15.65	17.19	16.42	19.15	18.89	18.78	18.58	15.9	16.57	15.49	14.67	16.96	15.59	15.25	16.4	17.14	15.66	16.7	15.57	14.91	16.37	17.42	15.47	16.65	15.64	16.44	16.64	14.76	15.03	17.29	TRUE	18	-0.36	1	-0.85	0.92	0.56	1	2.92	0	0.37	1	-0.63
ARHGAP33	RHG33_HUMAN	15.21	15.62	14.92	15.48	16.18	14.59	19.57	18.51	20.02	19.62	19.52	19.38	15.42	15.77	16.13	18.38	17.98	16.46	15.1	16.31	19.44	19.72	19.39	15.27	14.82	16.73	15.83	17.52	17.1	18.62	16.51	17.79	14.22	18.31	19.06	TRUE	18	-0.3	1	-1.29	0.86	1.63	0.74	2.29	0.03	0.17	1	1.51
ARHGEF7	ARHG7_HUMAN	20.62	21.02	21.18	21.12	21.65	21.25	21.88	21.87	22.07	22.1	22.01	22.42	20.73	20.87	20.84	21.63	21.84	22.01	21.87	22.22	22.28	22.74	22.09	20.61	21.16	21.14	21.23	21.44	21.8	21.92	21.82	21.57	21.7	21.73	22.03	FALSE	0	0.01	1	0.11	1	0.03	1	0.39	0.12	-0.16	1	0.4
ARID1A	ARI1A_HUMAN	20.48	20.45	20.5	20.67	20.96	20.72	20.62	20.82	19.53	20.04	19.91	20.64	20.64	20.48	20.61	20.82	20.82	20.67	20.57	20.83	20.48	20.52	20.32	20.5	20.52	20.52	21.13	21.03	21.02	20.69	20.91	21.04	20.9	20.9	20.79	FALSE	0	0.01	1	-0.24	0.91	-0.15	1	-0.88	0	0.07	1	-0.26
ARID3A	ARI3A_HUMAN	20.53	20.26	20.54	20.81	22.17	22.19	21.43	21.19	21.48	20.79	21.27	20.64	20.47	20.24	20.07	22	21.85	20.99	21.07	21.02	20.45	19.71	20.02	19.96	21.12	20.97	22.15	22.24	21.96	21.58	21.59	21.24	21.57	21.83	21.4	FALSE	0	-0.15	1	-0.02	1	-0.4	0.87	-0.46	0.18	-0.42	1	-0.27
ARID3B	ARI3B_HUMAN	19.14	19.75	18.78	19.03	21.13	21.27	20.21	19.99	16.72	19.29	19.43	19.76	18.9	19.92	19.01	21.22	21	20.18	20.31	19.83	19.62	19.21	19.34	19.56	19.62	19.15	21.2	21.15	20.72	20.94	20.88	21.18	20.79	20.81	20.54	TRUE	1	-0.27	1	0.03	1	-0.75	0.86	-2.03	0	-0.17	1	-0.07
ARPP19	ARP19_HUMAN	22.34	22.24	21.6	21.96	22.27	22.27	22.78	22.75	22.21	22.74	22.71	23.09	22.08	22.07	22.1	22.33	22.53	22.38	22.74	22.84	22.59	23.11	22.83	22.21	21.91	22.17	22.45	22.14	22.29	22.75	22.6	21.93	22.02	22.3	22.4	FALSE	0	-0.06	1	-0.02	1	0.22	1	0.52	0.06	-0.01	1	0.13
ARVCF	ARVC_HUMAN	17.5	18.58	19.23	18.49	20.36	20.42	21.3	21.37	21.88	21.63	21.62	21.69	17.9	18.84	19.1	20.72	20.64	21	21.01	21.39	21.79	21.36	21.2	18.4	18.14	17.74	20.3	20.25	20.57	20.8	21	21.07	20.7	20.79	20.83	FALSE	0	0.36	1	0.11	1	0.55	0.8	0.86	0.03	0.52	1	0.4
ASF1B	ASF1B_HUMAN	19.54	19.78	19.52	19.62	14.58	14.9	15.13	16.21	17.43	16.31	14.97	15.93	19.61	19.43	19.44	14.51	15.49	15.56	15.81	15.35	17.72	15.91	18.6	19.48	19.76	19.32	18.84	18.64	17.97	17.49	17.02	16.94	18.54	18.28	17.4	TRUE	16	0.1	1	-4	0	-1.83	0.23	-1.63	0.02	-0.03	1	-3.74
ASIC1	ASIC1_HUMAN	16.25	15.03	16.54	15.63	20.3	20.19	20.11	19.85	19.19	18.95	19.68	19.73	16.67	14.82	17.1	20.33	20.39	19.77	18.43	18.99	19.56	18.78	18.31	15.81	15.06	15.7	15.88	18.99	20.06	19.86	19.69	18.93	19.07	19.28	19.39	TRUE	10	0.34	1	2.81	0.08	0.11	1	0.22	0.85	0.68	1	2.93
ASPHD1	ASPH1_HUMAN	16.33	15.33	15.65	16.17	19.13	17.16	17.95	15.51	15.99	18.5	17.38	17.32	15.01	16.15	15.03	17.72	17.58	18.17	19.28	18.93	17.43	17.04	17.11	16.5	16.15	15.98	16.13	15.06	17.68	15.69	14.15	16.55	14.62	14.97	16.88	TRUE	19	-0.34	1	2.55	0.31	0.89	0.99	1.54	0.14	-0.81	1	2.06
ASPM	ASPM_HUMAN	17.77	17.55	17.52	16.83	16.14	15.04	19.35	20.33	20.51	20.9	20.71	19.88	18.22	18.52	18.29	14.84	17.08	18.09	19.45	20.05	19.08	18.6	19.09	18.67	18.38	18.47	18.25	17.35	17.84	19.68	20.19	19.41	15.45	15.38	18.58	TRUE	4	-1.09	1	-2.21	0.48	0.61	1	3.3	0	-0.16	1	-1.84
ASS1	ASSY_HUMAN	25.03	25.13	25.03	25.21	23.36	23.45	22.63	22.43	22.29	21.93	21.69	21.96	25.04	25.17	25.15	23.75	23.26	22.86	22.93	22.91	22.19	22.11	23.23	24.98	25.25	25.18	23.18	23.11	21.65	22.05	21.87	21.59	20.52	20.5	21.4	FALSE	0	-0.04	1	0.27	0.98	0.67	0.5	0.97	0.01	-0.02	1	0.36
ASTN1	ASTN1_HUMAN	15.9	15.28	16.69	14.71	15.64	15.91	19.52	19.32	20.5	19.97	19.63	19.51	15.72	15.58	16.09	19.41	18.19	19.04	19.66	19.39	20.95	19.63	18.92	15.56	16.05	15.55	16.28	15.57	18.77	18.9	18.42	19.73	19.43	19.99	18.64	TRUE	14	-0.07	1	-0.15	1	0.72	0.88	0.45	0.55	0.08	1	2.87
ATAT1	ATAT_HUMAN	19.64	19.71	19.5	19.24	21.36	21.26	22.98	23.18	23.84	24.07	24.03	23.87	19.94	19.64	19.87	21.33	21.55	23.04	23.21	23.37	23.97	23.97	23.39	19.66	20.14	19.6	21.38	21.43	22.26	22.94	22.6	23.33	23.04	23.11	23.3	FALSE	0	-0.28	1	-0.1	1	0.48	0.47	0.76	0	0.02	1	0.04
ATM	ATM_HUMAN	19.28	19.56	19.1	19.32	20.3	20.35	19.58	19.48	17.46	18.66	18.16	18.31	19.74	19.52	19.32	20.11	20.13	19.24	18.84	18.81	19.32	18.31	19.36	19.24	19.36	19.18	20.41	20.44	19.99	19.36	19.4	19.87	19.44	19.67	19.43	TRUE	1	0.06	1	-0.11	1	-0.05	1	-1.46	0	0.27	1	-0.31
ATP1A3	AT1A3_HUMAN	23.69	23.87	23.82	23.76	25.07	25.07	26.1	26.2	26.48	26.53	26.51	26.65	23.68	23.59	23.84	25.12	25.2	26.01	26.2	26.27	26.3	26.55	26.03	23.7	23.85	23.65	24.58	24.59	25.36	25.76	25.84	25.84	25.59	25.62	26.12	FALSE	0	0.05	1	0.48	0.33	0.5	0.22	0.75	0	-0.03	1	0.58
ATP1B1	AT1B1_HUMAN	19.4	19.67	19.38	19.12	22.34	22.23	24.05	23.94	24.28	24.31	24.34	24.43	19.35	19.08	19.84	22.2	22.12	23.83	23.67	23.76	23.85	24.2	23.89	19.95	19.13	19.3	22.04	21.71	23.43	23.62	23.79	23.6	23.38	23.46	24.07	FALSE	0	-0.07	1	0.41	0.75	0.38	0.79	0.71	0.01	-0.04	1	0.29
ATP1B3	AT1B3_HUMAN	23.59	23.67	23.89	23.94	23.84	23.87	23.98	24.23	24.33	24.39	24.38	24.04	23.56	23.41	23.97	24.01	23.82	24.21	24.14	24.23	24.32	24.23	24.15	24	23.78	23.66	23.64	23.58	23.48	23.66	23.49	23.58	23.35	23.31	23.65	FALSE	0	-0.04	1	0.25	0.83	0.56	0.14	0.81	0	-0.16	1	0.31
ATP2A1	AT2A1_HUMAN	19.35	19.05	18.87	18.62	22.67	22.67	21.26	21.54	20.17	20.59	20.44	20.5	19.5	19.42	18.76	22.52	22.44	21	21.18	20.99	19.33	20.16	20.46	19.26	18.71	19.28	22.44	22.48	22.2	22.19	22.03	21.84	22.04	22.17	21.77	FALSE	0	-0.11	1	0.21	1	-0.74	0.3	-1.53	0	0.14	1	0.02
ATP6AP1	VAS1_HUMAN	19.93	19.84	19.84	20.2	21.12	21.08	21.42	21.27	21.96	21.96	21.9	21.81	20.29	19.85	20.13	21.22	21.39	21.45	21.31	21.38	21.55	21.62	21.24	19.42	20.16	20.74	20.64	20.71	20.92	21.01	21.07	21.38	21.19	20.89	21.46	FALSE	0	-0.15	1	0.43	0.73	0.35	0.84	0.68	0.01	-0.01	1	0.63
ATP6V0A1	VPP1_HUMAN	19.93	20.21	19.9	20.61	22.61	22.59	23.33	23.39	23.93	23.52	23.62	23.51	20.02	20.1	20.18	22.57	22.54	23.13	23.3	23.37	23.62	23.38	23.06	20.38	20.04	20.15	22.09	21.99	22.6	23	22.92	23.32	22.58	22.74	22.87	FALSE	0	-0.03	1	0.56	0.42	0.52	0.43	0.77	0	-0.09	1	0.51
ATP6V0D1	VA0D1_HUMAN	21.22	21.9	21.67	21.69	23.18	23.1	23.53	23.58	24.08	23.86	24.03	23.89	21.45	21.98	21.9	23.21	23.13	23.41	23.46	23.61	23.85	23.69	23.47	21.75	21.63	21.66	22.72	22.64	22.9	23.25	23.15	23.47	22.94	23.17	23.37	FALSE	0	-0.05	1	0.46	0.47	0.45	0.43	0.73	0	0.1	1	0.49
ATP8A1	AT8A1_HUMAN	17.13	18.05	17.78	17.71	20.29	20.33	21.13	21.47	21.73	21.7	21.58	21.47	18.29	18.64	18.31	20.16	20.06	21.11	21.34	21.48	21.72	21.39	21.03	17.16	17.08	17.36	20.05	19.91	20.56	21.03	21.04	21.72	21.15	21.14	21.45	FALSE	0	0.47	1	0.33	0.87	0.42	0.74	0.26	0.42	1.21	0.04	0.13
ATPAF1	ATPF1_HUMAN	20.24	20.08	20.14	20.68	19.78	19.44	19.67	19.88	19	20.05	19.98	19.2	20.39	20.36	20.08	19.38	19.28	19.52	19.46	19.65	17.9	18.81	19.41	20.5	20.52	20.66	19.89	20.38	20.14	20	20.09	19.8	20.4	20.85	19.88	TRUE	1	-0.27	1	-0.53	0.83	-0.3	1	-0.68	0.1	-0.28	1	-0.81
AURKA	AURKA_HUMAN	20	20.73	20.63	20.66	15.04	14.79	14.46	15.3	16.15	15.79	16.09	15.08	19.96	20.66	20.36	13.31	16.19	16.27	15.76	15.46	18.12	14.18	19.61	20.2	20.54	20.67	19.99	19	15.51	15.26	16.56	15.78	14.76	14.9	15.76	TRUE	22	0.03	1	-4.58	0.04	-0.9	1	0.48	0.75	-0.15	1	-4.75
B4GALNT1	B4GN1_HUMAN	15.52	14.8	16.35	16.14	14.81	15.85	17.83	18.42	16.27	15.55	16.35	16.13	15.49	14.72	16.2	14.95	15.91	17.73	15.18	16.05	16.44	17.42	16.62	15.17	15.45	15.67	15.43	14.22	14.91	14.75	14.02	18.04	17.44	17.82	16.39	TRUE	25	0.27	1	0.5	1	3.57	0	-1.34	0.07	0.04	1	0.61
B4GALT1	B4GT1_HUMAN	16.13	16.18	16.56	16.4	18.72	18.26	17.13	17.15	16.81	16.09	17.55	16.46	15.92	16.81	16.6	15.38	17.4	17.47	16.61	16.68	16.81	16.29	16.42	15.36	17.09	16.35	15.12	14.71	17.65	16.4	16.66	16.98	17.16	17.06	16.5	TRUE	9	0.05	1	3.57	0	0.24	1	-0.2	0.82	0.18	1	1.47
BAIAP2	BAIP2_HUMAN	20.86	20.82	21.02	20.72	21.87	21.67	20.72	20.58	20.55	20.34	20.42	20.59	20.62	20.87	21.09	22.22	22.13	21.1	20.83	20.83	20.99	20.76	20.63	21.15	20.84	21.01	21.72	21.82	21.34	20.84	21.1	21.09	21.33	21.43	21.22	FALSE	0	-0.15	1	0	1	-0.45	0.36	-0.79	0	-0.14	1	0.41
BAZ1A	BAZ1A_HUMAN	21.18	21.24	20.93	21.23	19.73	19.62	18.8	18.97	17.98	17.45	17.65	18.17	21.39	21.22	21.14	19.4	19.37	18.69	18.74	18.53	17.74	17.71	19.66	21.27	21.21	21.26	20	20.14	19.36	19.22	19.34	19.28	19	19.1	18.95	TRUE	2	-0.1	1	-0.4	0.92	-0.42	0.93	-1.27	0	0	1	-0.68
BCAT1	BCAT1_HUMAN	23.58	23.9	23.91	23.8	23.57	23.51	22.85	23.03	22.21	22.58	22.32	22.32	23.66	23.89	23.89	23.37	23.36	22.57	22.42	22.6	21.48	21.95	23.05	23.65	24.02	23.96	23.93	24	23.57	23.76	23.47	23.18	23.62	23.67	23.34	FALSE	0	-0.08	1	-0.42	0.81	-0.66	0.42	-1.1	0	-0.07	1	-0.6
BDH2	DHRS6_HUMAN	21.6	21.99	21.82	21.73	23.12	23.13	22.42	22.35	21.63	21.24	21.62	21.53	21.71	21.84	21.95	23.16	22.92	22.49	22.54	22.21	21.64	21.97	21.63	21.79	21.99	21.81	23.21	23.37	23.03	22.95	22.73	22.75	22.8	22.95	22.41	FALSE	0	-0.08	1	-0.16	0.98	-0.52	0.21	-1.23	0	-0.03	1	-0.25
BIN1	BIN1_HUMAN	21.94	22.34	22.42	22.15	21.17	21.34	21.86	21.87	22.15	22.25	22.14	22.02	22.13	22.15	22.29	21.15	20.93	21.68	21.68	21.55	22.34	22.33	22.12	21.88	22.17	22.17	21.15	21.01	21.37	21.51	21.36	21.57	21.28	21.37	21.32	FALSE	0	0.14	1	0.17	0.92	0.45	0.19	0.75	0	0.11	1	-0.04
BLVRA	BIEA_HUMAN	21.72	21.95	21.91	21.88	22.24	22.18	22.51	22.82	23.1	22.73	22.72	22.75	21.45	22.06	22.08	22.3	22.26	22.45	22.79	22.84	22.71	22.96	22.59	21.73	21.58	21.61	21.83	22	22.13	22.57	22.39	22.29	22.08	22.25	22.32	FALSE	0	0.22	1	0.29	0.81	0.3	0.79	0.59	0.01	0.23	1	0.37
BMPER	BMPER_HUMAN	16.54	14.66	17.92	15.61	18.22	18.61	19.06	15.25	20.73	19.84	19.78	20.78	14.27	15.83	15.37	14.41	18.87	19.04	16.36	15.68	19.55	20.16	18.51	15.54	15.63	14.74	18.71	15.36	18.98	15.84	19.91	16.95	15.03	19.06	14.81	TRUE	18	0.88	1	1.38	0.98	-1.09	1	3.82	0.02	-0.15	1	-0.39
BMS1	BMS1_HUMAN	22.37	22.16	21.89	22.31	20.9	20.66	20.29	19.87	19.86	19.46	19.53	19.76	22.36	22.15	21.93	20.64	20.56	19.91	19.99	19.19	19.73	19.49	20.61	22.23	22.25	22.2	20.94	21.04	20.6	19.93	20.22	20.22	20.39	20.47	20.17	FALSE	0	-0.04	1	-0.21	1	-0.17	1	-0.66	0.03	-0.08	1	-0.39
BNC2	BNC2_HUMAN	15.32	15.75	15.45	15.96	15.66	16.04	15.77	17.34	19.1	18.57	18.03	19.12	16.18	15.81	14.9	16.28	15.52	17.43	18.28	18.71	19.53	19.65	18.79	16.1	15.9	15.91	16.53	15.14	17.65	16.88	15.82	18.29	15.43	14.58	17.56	TRUE	20	-0.35	1	0.02	1	-0.23	1	2.24	0.01	-0.34	1	0.06
BORCS6	BORC6_HUMAN	17.48	17.98	17.96	17.4	18.65	18.67	19.32	19.47	19.21	19.1	19.11	20.06	17.52	17.73	17.89	19.17	19.11	19.42	19.86	19.59	19.04	19.85	19.3	16.7	16.55	15.31	18.98	18.54	19.09	19.49	19.59	18.59	19.25	19.3	19.76	TRUE	2	1.52	0.05	-0.1	1	0	1	0.15	0.82	1.52	0.06	0.38
BRINP2	BRNP2_HUMAN	15.51	15.75	15.19	15.63	16.53	16.31	16.8	17.83	18.29	18.61	18.75	17.42	15.15	15.26	15.92	15.24	16.37	18.67	19.05	18.53	19.23	18.17	17.37	16	15.89	14.47	14.69	15.36	15.47	17.28	17.69	17.08	16.94	16.95	15.9	TRUE	13	0.07	1	1.39	0.52	0.51	1	1.55	0.03	-0.01	1	0.78
BSG	BASI_HUMAN	24.02	23.9	24.13	24.02	24.5	24.44	24.3	24.05	24.07	24.03	23.82	23.91	23.98	23.78	24.21	24.39	24.19	24.19	23.97	24.2	23.82	23.75	23.79	23.84	24	23.96	24.44	24.43	24.37	24.07	24.36	24.42	24.56	24.62	24.48	FALSE	0	0.09	1	0.03	1	-0.09	1	-0.56	0	0.05	1	-0.15
BTBD17	BTBDH_HUMAN	16.59	16.92	16.25	15.49	20.7	20.48	20.07	19.74	19.6	19.6	19.34	20.13	15.96	16.08	17.63	20.28	20.4	19.91	19.46	17.96	17.93	19.42	19.33	16.71	16.16	15.26	20.6	20.65	20.21	19.58	19.61	19.98	20.36	20.77	21	TRUE	6	0.27	1	-0.03	1	0.1	1	-0.86	0.21	0.51	1	-0.28
C11orf98	CK098_HUMAN	22.6	22.71	22.57	22.57	21.05	21.1	20.17	20.27	19.43	19.47	20.22	20.45	22.5	22.55	22.38	21.34	20.79	20.76	19.54	20.64	20.2	20.16	21.27	22.76	22.38	22.34	21.39	21.5	20.78	20.39	21.19	20.72	21.1	20.53	20.54	FALSE	0	0.12	1	-0.37	0.96	-0.57	0.8	-0.83	0.04	-0.02	1	-0.38
C12orf4	CL004_HUMAN	15.06	15.68	15.03	15.23	20.58	19.89	19.66	19.11	20.62	20.22	20.08	19.53	14.95	14.95	16.6	19.29	19.08	19.7	19.35	19.83	20.92	19.85	19.45	15.34	16.45	15.38	15.53	14.71	19.31	18.84	19.74	20.05	15.69	19.71	19.38	TRUE	12	-0.48	1	5.11	0	0.09	1	1.41	0.15	-0.23	1	4.06
C1orf50	CA050_HUMAN	16.1	15.78	15.74	15.64	18.45	17.47	17.49	17.03	16.69	17.53	17.56	18.26	15.92	15.81	16.86	17.55	18.2	17.52	17.56	16.94	18.59	18.54	18.02	16.41	16.87	15.68	15.83	14.84	17.4	17.73	17.8	17.9	15.47	18.24	17.91	TRUE	8	-0.51	1	2.62	0.06	-0.39	1	0.14	0.9	-0.12	1	2.54
C1orf52	CA052_HUMAN	20.16	20.08	19.53	19.08	18.36	15.74	15.48	14.4	16.29	14.81	14.84	14.37	20.01	19.92	19.65	19.78	19	15.86	19.41	18.76	16.56	18.63	18.02	21.02	18.93	19.56	17.89	17.92	17.97	17.68	16.1	17	17.82	17.5	18.82	TRUE	11	-0.13	1	-0.85	0.98	-2.31	0.39	-2.71	0.01	0.02	1	1.49
CABLES2	CABL2_HUMAN	15.72	15.24	16.72	15.52	14.86	15.65	15.17	15.1	16.21	16.99	16.64	16.39	15.63	15.03	14.88	14.9	15.68	15.86	16.05	17.14	17.03	15.12	15.1	15.08	15.87	14.91	15.23	14.62	15.09	15.94	16.25	15.91	14.49	14.69	14.97	TRUE	22	0.52	1	0.33	1	-0.63	0.97	1.54	0.02	-0.1	1	0.37
CACNA1B	CAC1B_HUMAN	15.02	15.49	16.33	15.62	17.32	16.08	18.29	18.83	19.83	19.15	19.37	20.03	15.65	15.07	15.65	17.86	18.13	18.9	18.09	18.78	19.12	19.44	18.68	15.77	17.86	15.74	16.09	15.75	18.72	18.87	17.91	18.87	15.58	17.69	19.16	TRUE	13	-0.85	1	0.78	0.94	0.06	1	1.78	0.04	-1.01	1	2.08
CACNA2D1	CA2D1_HUMAN	20.23	20.15	20.62	20.24	22.69	22.54	23.72	23.92	24.27	24.36	24.36	24.16	20.36	20.3	20.59	23.01	22.95	23.96	24.11	24.21	24.27	24.34	23.69	20.46	20.01	20.07	21.76	21.93	22.89	23.36	23.4	23.65	23.41	23.45	23.67	FALSE	0	0.13	1	0.77	0.11	0.61	0.19	0.74	0	0.24	1	1.14
CACNA2D2	CA2D2_HUMAN	16.45	14.67	16.07	15.33	19.08	18.52	20.21	19.95	20.74	20.78	20.95	20.48	16.3	14.56	15.93	18.52	18.48	19.43	19.39	19.11	20.12	20.21	19.95	16.09	15.27	15.61	19.18	18.62	20.64	20.98	20.8	21.26	21.56	21.47	21.15	TRUE	10	-0.02	1	-0.1	1	-0.72	0.74	-0.62	0.22	-0.06	1	-0.4
CACNB3	CACB3_HUMAN	16.03	16.02	15.04	14.6	19.65	19.41	20.94	21.36	21.16	21.27	21.2	21.43	15.59	15.34	15.25	19.85	20.06	21	20.97	21.04	21.1	21.16	20.76	15.9	15.6	15.94	19.55	18.67	20.01	20.99	20.63	20.57	20.15	20.21	20.61	TRUE	10	-0.39	1	0.42	0.91	0.61	0.72	0.88	0.03	-0.42	1	0.85
CADM1	CADM1_HUMAN	20.35	20.57	20.97	20.55	21.74	21.68	23.41	23.6	24.52	24.37	24.28	25.03	19.56	20.68	21.54	21.07	21.54	22.51	22.61	23.31	23.76	24.2	23.48	19.69	20.74	20.86	22.02	22.06	22.62	23.24	23.19	23.29	22.73	22.73	23.98	FALSE	0	0.19	1	-0.33	1	0.49	0.98	1.37	0.01	0.17	1	-0.74
CADM3	CADM3_HUMAN	15.72	14.48	15.14	14.66	18.85	19.2	21.16	21.76	21.95	22.35	22.38	23.41	15.02	15.83	16.42	18.33	19.55	20.34	20.43	21.12	21.22	22.27	21.49	15.33	16.08	15.64	18.84	18.68	20.01	20.12	20.1	20.9	20.08	20.28	22	TRUE	10	-0.68	1	0.27	1	1.38	0.36	1.71	0.01	0.08	1	0.18
CADM4	CADM4_HUMAN	16.15	16.13	15.18	15.16	20.93	20.6	22.51	22.61	22.71	22.99	22.99	23.28	15.56	16.11	16.51	21.04	21.47	22.59	22.28	22.56	22.8	23.38	23.07	15.84	15.96	16.23	20.63	20.81	21.34	21.56	20.92	21.67	21.55	21.7	22.31	TRUE	10	-0.35	1	0.04	1	1.28	0.05	1.19	0	0.05	1	0.53
CALD1	CALD1_HUMAN	19.07	19.48	19.46	19.56	19.2	19.3	19	18.26	16.86	15.92	16.06	17.26	19.17	19.36	19.46	19.5	19.56	19.24	19.55	18.51	18.96	17.53	18.23	18.83	19.51	19.74	18.36	19.13	18.99	18.7	19.16	18.35	19.67	17.86	18.37	TRUE	4	0.03	1	0.51	0.94	-0.32	1	-2.03	0	-0.03	1	0.79
CALM1	CALM1_HUMAN;CALM2_HUMAN;CALM3_HUMAN	25.16	25.47	25.67	25.03	27.19	27.12	27.51	27.36	27.81	27.73	27.84	27.62	25.24	25.29	25.5	27.35	26.89	27.22	26.99	27.32	27.94	27.76	27.29	25.23	25.32	25.12	26.66	26.76	26.65	27.33	26.83	27.4	26.82	26.98	26.75	FALSE	0	0.11	1	0.45	0.67	0.49	0.54	0.76	0	0.12	1	0.41
CAMK2D	KCC2D_HUMAN	20.96	20.95	20.68	21.24	21.17	21.08	21.55	21.62	21.94	22	22.09	21.75	20.99	20.96	21.08	21.67	21.47	21.76	21.69	21.72	22.07	22.09	21.48	20.93	21.08	20.94	20.63	20.81	20.92	21.2	21.05	21.15	21.33	21.19	21.22	FALSE	0	-0.03	1	0.4	0.48	0.53	0.18	0.72	0	0.03	1	0.85
CAMK2G	KCC2G_HUMAN	19.14	19.5	18.81	19.26	20.23	20.33	20.63	21.03	21.64	21.54	21.52	21.21	19.48	19.32	18.45	20.28	19.76	20.68	20.7	20.94	21.23	21.11	20.82	19.39	18.48	19.01	19.75	20.09	20.31	20.64	20.82	20.62	20.57	20.73	20.71	FALSE	0	0.22	1	0.36	0.89	0.24	1	0.82	0.01	0.13	1	0.11
CAMKK2	KKCC2_HUMAN	18.78	18.33	18.59	18.47	19.59	19.29	19.98	20.09	20.55	20.28	20.33	20.65	18.75	18.86	19.08	19.61	19.74	19.89	19.8	20.01	20.25	20.47	19.96	18.75	18.28	18.37	18.42	19	19.48	19.85	19.61	20	19.79	19.71	20.05	FALSE	0	0.08	1	0.73	0.15	0.39	0.64	0.56	0.01	0.43	0.74	0.96
CAPN2	CAN2_HUMAN	20.28	20.4	20.09	20.98	21.73	21.69	22.06	22.13	22.2	22.12	22.14	21.91	20.25	20.49	20.56	21.89	21.58	22.02	22.21	22.28	21.93	21.92	21.49	20.51	20.66	20.34	21.41	21.21	21.52	21.87	21.78	21.74	21.34	21.29	21.5	FALSE	0	-0.07	1	0.4	0.7	0.37	0.74	0.62	0.01	-0.07	1	0.43
CAPN5	CAN5_HUMAN	15.7	15.51	16.17	15.6	20.45	20.47	20.71	20.28	20.84	21.49	21.29	21.13	14.45	16.09	15.26	20.65	20.73	20.76	20.63	20.26	20.39	20.88	20.75	15.8	16.2	16.72	19.48	19.8	20.35	20.01	19.64	19.98	20.24	20.61	20.42	TRUE	7	-0.5	1	0.82	0.49	0.5	0.85	0.88	0.03	-0.97	0.39	1.05
CARMIL2	CARL2_HUMAN	15.52	17.45	15.66	15.63	16.3	16.24	18.2	18.13	18.62	19.19	18.83	19.3	14.66	16.3	14.4	17.34	17.51	18.15	14.72	15.31	16.73	19.03	18.83	15.09	16.15	15.96	17.06	15.91	13.27	14.65	15.37	17.23	17.84	18.31	18.54	TRUE	21	0.33	1	-0.22	1	3.73	0.03	1	0.35	-0.61	1	0.93
CASP3	CASP3_HUMAN	21.38	21.44	21.36	21.69	24.46	24.12	25.65	25.34	24.66	25.68	25.77	25.22	21.18	21.3	21.29	24.51	24.3	25.63	25.39	25.67	24.68	25.14	24.67	21.53	21.38	21.47	23.48	23.62	24.64	25.26	24.77	24.72	24.33	24.44	24.41	FALSE	0	0.01	1	0.74	0.29	0.6	0.43	0.86	0	-0.2	1	0.86
CASP6	CASP6_HUMAN	23.11	23.3	22.84	22.45	25.23	24.98	24.19	23.82	25.61	24.49	24.12	23.44	23.16	23.1	23.27	25.11	25.01	24.38	23.96	24.11	17.54	23.71	23.05	23.07	22.71	22.14	24.85	25.21	24.77	24.26	24.03	25.12	24.12	24.01	24.1	TRUE	1	0.29	1	0.07	1	-0.35	1	0.08	0.97	0.54	1	0.03
CASZ1	CASZ1_HUMAN	16.23	14.62	18.55	15.37	20.56	20.15	18.99	18.35	16.87	14.87	16.6	18	14.88	14.98	14.57	20.2	20.36	15.44	18.48	15.47	17.76	15.5	18.79	15.66	15.53	15.26	20.71	20.57	19.69	14.98	19.33	18.97	19.56	19.75	19.5	TRUE	17	0.71	1	-0.28	1	0.66	1	-2.86	0.04	-0.67	1	-0.35
CBX2	CBX2_HUMAN	19.91	19.8	19.75	19.9	19.41	19.4	18.41	18.46	17.64	14.47	18.71	19.09	19.94	19.91	19.87	19.13	19.73	18.46	18.57	18.34	16.96	19.04	19.34	20	20.06	20.03	19.26	20	19.64	18.83	18.6	18.71	19.51	19.68	19.67	TRUE	3	-0.19	1	-0.22	1	-0.59	1	-1.92	0.04	-0.12	1	-0.2
CCDC120	CC120_HUMAN	16.62	16.12	15.3	16.03	18.11	16.23	19.28	19.27	19.42	19.91	19.05	18.64	15.04	14.33	15.66	14.64	18.73	19.55	20.37	20.05	19.73	19.62	19.04	17.91	14.4	14.78	15.77	15.03	15.81	15.95	16.41	16.88	15.41	18.75	18.23	TRUE	19	0.32	1	1.77	0.74	3.22	0.17	1.94	0.1	-0.69	1	1.29
CCDC134	CC134_HUMAN	19.79	20.34	20.02	19.73	19.28	19.93	19.05	15.62	17.46	13.8	16.65	19.27	19.68	20.24	20.07	19.71	20.35	15.13	17.87	20.06	18.82	19.15	19.81	19.95	19.91	19.7	20.32	20.02	19.29	19.74	19.77	20.04	19.33	19.28	19.48	TRUE	6	0.12	1	-0.57	1	-2.26	0.62	-2.74	0.04	0.14	1	-0.14
CCDC28B	CC28B_HUMAN	16.67	14.7	14.92	15.38	17.24	16.84	16.5	16.62	17.92	16.97	18	17.74	16.44	15.03	15.86	16.64	17.21	16.93	17.97	17.19	17.39	17.05	16.83	15.45	14.52	16.32	14.77	16.82	15.81	15.04	15.19	16.58	17.16	17.44	17.31	TRUE	13	-0.01	1	1.24	0.6	1.22	0.61	0.53	0.52	0.35	1	1.12
CCER2	CCER2_HUMAN	15.5	14.84	15.46	15.14	21.8	21.77	19.97	20.25	17.51	18.55	18.31	19.08	15.41	14.91	14.59	21.57	21.58	20.01	19.36	19.24	17.98	19.61	18.64	15.76	15.8	14.85	20.78	20.71	20.61	20.28	20.79	20.15	19.55	19.75	19.9	TRUE	11	-0.23	1	1.04	0.43	-0.45	0.98	-1.47	0	-0.49	1	0.83
CCNT2	CCNT2_HUMAN	15.24	16.88	16.55	16.94	17.88	17.9	17.78	17.22	16.1	16.01	16.44	15.36	16.1	17.05	16.77	18.3	18.1	17.34	17.02	17.14	16.66	17.14	17.54	17.27	15.68	16.91	17.72	18.35	17.72	17.29	17.59	17.13	17.69	17.89	18.04	TRUE	5	-0.22	1	-0.15	1	-0.04	1	-1.71	0	0.02	1	0.17
CCS	CCS_HUMAN	19.9	19.86	20.07	19.81	21.77	21.83	20.68	20.31	20.26	20.4	20.47	20.7	19.42	19.97	19.7	22	21.88	20.97	20.71	20.42	20.88	20.33	21.01	19.45	20.42	19.09	21.58	21.61	20.93	20.61	20.26	21.56	21.29	21.46	20.86	FALSE	0	0.26	1	0.2	1	-0.1	1	-0.83	0.02	0.04	1	0.35
CD151	CD151_HUMAN	20.54	20.7	21.03	20.68	21.58	21.69	21.41	21.95	21.37	21.09	21.17	21.74	20.4	20.76	21.11	21.6	21.84	21.59	21.5	21.19	21.3	21.97	21.54	20.39	21	20.86	21	20.88	21.06	21.22	21.31	20.5	20.55	20.17	21.4	FALSE	0	-0.01	1	0.7	0.48	0.49	0.77	0.68	0.04	0	1	0.78
CDC40	PRP17_HUMAN	20.28	20.19	20.24	20.18	19.49	19.48	19.31	18.76	15.97	18.88	18.54	18.63	20.32	20.04	20.29	19.41	19.38	19.25	18.76	19.31	19.35	18.89	19.41	20.32	20.04	20.29	20.04	19.88	19.61	19.04	19.2	21.48	19.47	19.26	18.98	TRUE	1	0.01	1	-0.47	1	-0.25	1	-1.79	0.01	0	1	-0.57
CDH2	CADH2_HUMAN	21.64	21.16	21.6	20.86	22.86	22.76	23.73	23.67	24.17	23.95	23.96	24.47	20.27	20.91	21.51	22.89	23.22	23.7	23.65	23.87	24.23	24.53	23.75	21.15	21.29	21.19	22.73	22.78	23.18	23.58	23.49	23.52	23.3	23.36	23.69	FALSE	0	0.11	1	0.06	1	0.28	0.99	0.67	0.04	-0.31	1	0.3
CDK1	CDK1_HUMAN	24.57	24.58	24.76	24.88	21.3	21.53	20.84	20.19	21.44	22.53	22.45	20.94	24.63	24.61	24.81	20.53	21.15	20.86	21	22.53	22.87	20.21	22.91	24.69	24.85	24.94	23.42	23.41	22.91	22.28	22.02	22.41	22.71	22.51	22.4	FALSE	0	-0.13	1	-2	0.2	-1.89	0.16	-0.67	0.38	-0.14	1	-2.57
CDK2	CDK2_HUMAN	20.92	20.81	20.81	21.12	19.49	19.38	17.01	16.55	17.61	15.25	17.23	18.08	20.99	21.02	20.9	19.11	19.46	18.83	18.99	16.4	17.89	17.42	19.32	20.88	21.08	20.94	20.44	20.44	19.74	18.38	18.85	19.38	19.28	19.48	19.23	TRUE	2	-0.05	1	-1.01	0.83	-2.21	0.14	-2.3	0	0	1	-1.16
CDK6	CDK6_HUMAN	20.79	21.29	21.07	21.04	18.95	17.71	17.44	15.29	16.57	15.73	14.35	15.89	20.65	20.29	20.44	17.98	17.73	15.79	14.48	16.53	18.01	16.49	20.14	19.92	21.53	21.59	19.77	20.15	19.62	18.63	18.37	18.95	20.15	20.02	19.76	TRUE	10	0.04	1	-1.63	0.65	-2.51	0.2	-4.08	0	-0.55	1	-2.11
CDKN2AIPNL	C2AIL_HUMAN	20.93	20.53	21.66	20.44	20.14	20.21	19.11	19.51	17.27	18.41	18.58	18.21	21.02	20.98	20.12	19.91	19.83	18.55	16.69	18.4	16.42	17.78	19.65	20.87	20.49	20.56	20.32	20.31	20.19	19.61	19.05	19.66	20.33	20.33	18.81	TRUE	2	0.25	1	-0.14	1	-0.31	1	-1.66	0.03	0.07	1	-0.45
CEBPZ	CEBPZ_HUMAN	22.23	21.88	21.86	21.78	20.53	20.51	20.1	20	19.29	18.93	19.38	19.87	22.13	21.96	21.67	20.41	20.37	19.76	19.55	19.47	19.5	19.41	20.61	22.05	21.86	21.85	20.77	20.92	20.29	20.13	19.93	20.01	20.24	19.94	20.12	FALSE	0	0.02	1	-0.32	0.91	-0.07	1	-0.71	0.02	0	1	-0.45
CECR2	CECR2_HUMAN	18.66	18.68	19.02	18.4	19.97	20.03	18.68	18.64	16.96	15.94	17.35	18.51	18.67	18.64	18.9	20.12	20.07	18.67	18.4	18.68	17.49	17.74	18	18.87	18.79	18.66	19.6	19.57	19.41	18.94	19.21	18.63	18.81	18.99	19.01	TRUE	2	-0.08	1	0.42	0.94	-0.53	0.89	-1.67	0	-0.04	1	0.52
CEND1	CEND_HUMAN	17.37	17.38	17.15	16.93	19.42	19.36	20.18	20.35	20.76	20.98	20.93	21.08	17.67	17.84	17.25	19.71	19.83	20.58	20.7	20.78	20.91	21.44	20.72	16.53	17.74	16.8	19.04	19.27	19.62	20.17	20.37	19.66	19.88	19.97	20.67	FALSE	0	0.18	1	0.23	1	0.21	1	0.89	0.01	0.56	0.93	0.62
CENPC	CENPC_HUMAN	18.28	17.95	18.1	18.32	16.14	16.5	15.88	14.31	16.61	15.86	15.59	16.41	18.7	18.18	18.19	17.04	17.65	17.53	15.45	16.61	17.37	17.52	17.63	18.12	17.73	18.02	17.22	17.73	14.54	16.13	17.55	17.21	17.92	17.43	17.37	TRUE	8	0.21	1	-1.16	0.68	-0.98	0.78	-1.36	0.05	0.4	1	-0.13
CEP44	CEP44_HUMAN	17.13	18.24	18.26	17.35	15.33	14.86	15.69	16	16.55	16.06	17.42	16.17	17.61	17.92	18.32	20.85	17.37	15.41	16.47	15.58	16.53	14.28	17.26	16.4	17.11	17.41	19.75	19.11	15.34	14.75	15.16	16.27	15.59	15.03	17.3	TRUE	19	0.78	1	-4.33	0.01	0.77	1	0.51	0.68	0.98	1	-0.31
CFAP298	CF298_HUMAN	21.79	22.08	22.16	21.72	20.93	20.62	19.85	19.52	16.86	14.72	16.81	20.81	21.82	21.62	22.38	20.48	21.61	19.05	19.52	19.59	17.04	20.24	21.26	21.95	21.97	21.99	20.84	20.09	19.9	18.79	18.89	19.49	20.08	19.56	21.13	TRUE	3	-0.03	1	0.31	1	0.49	1	-2.77	0.03	-0.03	1	0.58
CHD7	CHD7_HUMAN	21.13	21.45	21.45	21.12	21.46	21.31	20.3	20.59	19.97	19.77	19.7	20.01	21.3	21.42	21.21	21.34	21.36	20.43	20.54	20.28	20.02	19.91	20.24	21.36	21.1	21.22	21.63	21.39	20.92	20.57	20.72	20.4	20.66	20.68	20.53	FALSE	0	0.06	1	-0.12	1	-0.29	0.71	-0.7	0	0.08	1	-0.16
CHGA	CMGA_HUMAN	15.36	16.29	15.91	16.17	20.6	20.14	20.27	20.53	19.54	20.2	19.99	20.51	15.24	15.64	15.41	19.74	20.23	20.8	21.18	20.97	21.17	21.2	20.15	16.32	15.24	15.79	20.73	20.73	21.55	21.73	21.58	20.9	21.39	21.2	20.87	TRUE	10	0.15	1	-0.36	0.94	-1.22	0.09	-1.03	0.01	-0.35	1	-0.75
CHN1	CHIN_HUMAN	18.97	18.43	18.47	18.95	19.55	19.68	20.58	20.66	20.86	20.51	20.79	21.32	18.59	18.43	18.72	19.63	20.06	20.42	20.33	20.64	21.12	21.2	20.65	19.17	19.01	19.02	20.25	19.62	19.91	20.65	19.98	20.31	20.13	20.14	20.56	FALSE	0	-0.36	1	-0.32	0.9	0.44	0.75	0.59	0.05	-0.49	0.89	-0.09
CKS1B	CKS1_HUMAN	20.83	21.35	20.99	21.11	16.13	15.76	14.79	15.94	16.12	14.99	17.06	15.53	20.68	21.1	20.91	14.78	14.42	16.67	14.57	15.92	17.54	15.48	18.9	21.04	21.33	21.13	19.57	19.05	19.3	14.25	18.03	17.32	17.51	18.58	17.08	TRUE	17	-0.09	1	-3.37	0.2	-1.83	0.7	-1.7	0.15	-0.27	1	-4.71
CLASP2	CLAP2_HUMAN	20.79	20.99	21.2	20.94	21.05	20.84	22.32	22.45	23.01	22.87	22.8	23.12	20.98	20.95	20.98	21.09	21.43	22.39	22.45	22.56	22.89	23.11	22.6	20.78	21.11	20.72	20.59	20.61	21.64	22.35	22.15	22.09	22.04	22.2	22.46	FALSE	0	0.12	1	0.35	0.73	0.34	0.74	0.76	0	0.1	1	0.66
CLDN6	CLD6_HUMAN	15.1	15.68	14.5	15.19	18.11	17.7	15.93	18.75	17.72	15.85	16.18	18.97	16.33	14.93	15.54	19.24	19.85	18.31	18.23	18.33	17.01	18.68	17.09	17.11	14.75	16.55	15.02	15.96	13.63	15.68	15.7	17.08	14.75	15.37	16.64	TRUE	22	-1.02	1	2.41	0.41	2.33	0.39	1.22	0.3	-0.54	1	4.05
CLIC1	CLIC1_HUMAN	24.19	24.71	24.87	24.62	25.23	25.36	25.68	25.9	25.63	25.64	25.84	26.06	24.24	24.57	24.6	25.35	25.53	25.55	25.85	25.79	25.31	25.94	25.69	24.21	24.66	24.59	24.63	24.78	25.01	25.52	25.25	24.81	24.79	24.85	25.32	FALSE	0	0.11	1	0.59	0.4	0.53	0.45	0.85	0	-0.02	1	0.73
CLPTM1L	CLP1L_HUMAN	22.12	22.09	21.98	22.35	22.84	22.9	21.6	21.7	21.71	20.75	20.71	20.99	22.05	21.85	21.98	22.3	22.28	21.09	21.03	20.79	21.35	20.74	21.38	22.13	22.07	22.28	22.99	22.93	22.86	22.06	22.56	23.04	22.67	22.64	22.49	FALSE	0	-0.02	1	-0.09	1	-0.85	0.14	-1.67	0	-0.2	1	-0.67
CNNM4	CNNM4_HUMAN	15.82	15.28	14.02	15.18	18.18	17.65	19.11	18.31	19.54	18.48	18.28	18.52	14.83	15.12	16.28	18.23	17.86	17.94	17.83	17.41	17.92	17.82	18.02	15.79	14.19	16.34	14.66	17.33	17.92	16.96	17.44	16.65	16.84	17.23	17.75	TRUE	11	-0.36	1	1.91	0.31	1.27	0.65	1.59	0.04	-0.03	1	2.05
CNOT6	CNOT6_HUMAN	19.37	18.92	18.94	18.33	18.77	19.19	18.75	17.82	19.06	19.83	19.49	18.49	19.38	19.21	18.62	18.71	19.34	18.78	18.48	17.86	17.98	18.44	18.74	19.12	18.26	18.01	18.98	18.82	18.76	18.65	18.43	17.21	16.33	18.45	18.71	TRUE	3	0.42	1	0.08	1	-0.33	1	1.54	0.01	0.61	1	0.12
CNRIP1	CNRP1_HUMAN	20.81	20.64	20.73	20.64	20.99	20.77	21.65	22	22.6	22.55	22.48	22.23	20.72	20.47	20.63	21.17	20.83	21.88	22.02	22.08	22.69	22.56	21.94	21.32	20.21	20.51	20.91	21.02	21.52	21.92	21.39	21.97	21.7	21.87	21.92	FALSE	0	0.03	1	-0.08	1	0.21	1	0.6	0.03	-0.07	1	0.04
CNTFR	CNTFR_HUMAN	15.54	14.81	15.48	15.93	21.38	21.1	22.11	22.52	22.16	22.81	22.72	23.18	15.59	16.35	15.72	21.72	21.85	22.7	22.52	23.03	21.32	22.91	21.82	16.38	15.1	15.71	18.94	20.01	21.29	22.03	21.99	20.89	21.75	21.78	22.27	TRUE	10	-0.29	1	1.77	0.12	0.55	0.95	1.05	0.05	0.15	1	2.31
CNTN5	CNTN5_HUMAN	14.87	14.68	13.96	15.19	15.29	13.53	19.07	19.01	21.03	21.27	21.19	20.97	15.45	16.88	16.72	17.86	17.81	19.87	19.79	19.72	21.22	21.16	20.57	15.72	15.94	15.57	15.66	16.34	18.71	19	18.91	20.49	19.92	20.17	20.55	TRUE	13	-1.07	0.47	-1.59	0.11	0.17	1	0.83	0.09	0.6	1	1.83
CNTNAP1	CNTP1_HUMAN	14.67	15.81	15.86	15.4	19.32	19.64	20.62	20.51	21.72	21.92	21.88	21.39	14.89	15.28	14.43	19.2	19.25	20.52	20.13	20.63	21.12	20.96	20.83	15.41	15.23	14.58	18.69	19.06	20.33	20.03	20.09	21.36	20.62	20.5	20.6	TRUE	10	0.36	1	0.61	0.7	0.42	0.91	0.96	0.01	-0.2	1	0.35
CORO1A	COR1A_HUMAN	19.39	19.68	19.7	19.32	21.47	21.41	22.68	22.77	23.84	23.41	23.43	23.49	19.24	19.45	19.7	21.35	21.23	22.47	22.71	22.89	23.8	23.38	22.91	19.8	19.69	19.49	21.42	21.54	22.24	22.65	22.65	23.29	22.77	22.79	22.87	FALSE	0	-0.14	1	-0.04	1	0.21	1	0.62	0.02	-0.2	1	-0.19
CORO2A	COR2A_HUMAN	18.77	18.51	18.27	19.41	19.76	19.62	20.55	20.57	20.8	21.15	21.08	21.06	18.55	18.26	18.43	19.54	19.82	20.47	20.12	20.45	20.52	21.04	20.72	18.54	19.59	19.83	19.98	19.73	20.2	20.06	20.17	20.57	20.06	20.04	20.65	FALSE	0	-0.58	1	-0.17	1	0.41	0.89	0.7	0.05	-0.9	0.34	-0.17
CPOX	HEM6_HUMAN	21.57	21.39	21.54	21.42	20.34	20.26	20.21	20.19	19.84	20.23	20.15	19.69	21.52	21.46	21.26	20.2	19.93	19.92	19.65	19.48	19.37	19.17	20.41	21.52	21.23	21.18	20.6	20.36	20.34	20.25	20.29	20.11	20.79	20.6	20.18	FALSE	0	0.17	1	-0.19	1	-0.09	1	-0.44	0.16	0.1	1	-0.42
CPS1	CPSM_HUMAN	18.95	18.76	18.46	19.38	21.29	21.28	21.23	20.83	20.34	20.37	20.25	20.09	18.7	19.94	19.89	21.81	21.8	21.62	21.64	21.27	21.02	20.79	20.94	19.91	19.65	19.54	21.55	21.44	21.37	21.1	21.17	21.37	21.41	21.54	21.29	FALSE	0	-0.81	0.31	-0.21	1	-0.18	1	-1.14	0	-0.19	1	0.31
CPT1A	CPT1A_HUMAN	16.47	18.18	15.84	19.25	20.26	20.05	19.82	19.96	19.32	19.03	18.92	18.9	16.52	17.17	15.64	20.53	20.57	20.2	20.1	20.2	18.97	18.53	19.1	15.47	16.11	15.44	17.99	17.87	15.1	15.61	17.76	17.79	18.96	17.87	18.4	TRUE	11	1.76	0.55	2.23	0.26	3.73	0.01	0.79	0.4	0.77	1	2.62
CPVL	CPVL_HUMAN	21.28	21.14	21.25	20.93	21.45	21.58	21.48	21.38	21.09	20.83	20.85	21.21	21.22	21.28	21.28	21.68	21.95	21.65	21.67	21.64	21.3	21.6	21.38	21.39	21.1	21.18	21.46	21.23	20.87	21.05	21.25	20.7	20.06	20.31	20.78	FALSE	0	-0.07	1	0.17	0.98	0.38	0.62	0.53	0.01	0.03	1	0.47
CRIP2	CRIP2_HUMAN	19.99	20.14	20.58	20.52	23.23	23.2	24.34	24.59	24.87	25	24.98	24.92	20.35	20.42	20.4	23.53	23.38	24.28	24.47	24.66	24.48	24.78	24.26	20.64	19.81	19.95	22.63	22.65	23.81	24.07	24	23.84	24.11	24.03	24.04	FALSE	0	0.17	1	0.57	0.36	0.51	0.43	0.94	0	0.25	1	0.82
CRIPT	CRIPT_HUMAN	20.08	20.32	20.22	20.49	19.91	20.08	19.47	19.48	17.08	18.35	15.61	16.37	20.64	20.16	20.34	19.44	19.29	19.81	19.47	19.68	18.07	16.58	18.64	20.96	20.53	20.69	20.27	20.32	20.18	20.17	20.14	17.36	19.7	19.44	18.2	TRUE	4	-0.45	1	-0.3	1	-0.68	0.97	-1.82	0.01	-0.34	1	-0.93
CSK	CSK_HUMAN	22.25	22.35	22.3	22.2	22.47	22.46	22.78	22.73	23.04	23.22	23.09	22.69	22.15	22.38	22.39	22.5	22.31	22.43	22.44	22.5	22.83	22.64	22.47	22.43	22.15	22.27	22.22	22.32	22.49	22.72	22.59	22.53	22.44	22.43	22.29	FALSE	0	-0.01	1	0.19	0.88	0.16	0.98	0.59	0	0.02	1	0.14
CSTF1	CSTF1_HUMAN	21.16	21.37	21.16	21.15	21.04	21.18	20.69	20.49	20.26	19.98	20.21	20.21	21.12	21.46	21.13	20.66	20.93	20.7	20.89	20.55	21.16	20.33	20.67	21.3	21.13	21.21	21.36	21.26	21.1	20.62	20.61	20.82	20.99	20.84	20.84	FALSE	0	-0.01	1	-0.21	0.94	-0.19	1	-0.71	0	0.02	1	-0.52
CTBP2	CTBP2_HUMAN	22.4	22.38	22.23	22.18	22.96	23.12	22.45	22.43	22.13	21.54	21.42	21.35	22.53	22	22.28	22.81	22.6	22.42	22.33	22.26	22.1	21.91	21.8	22.23	22.01	22.23	22.97	23.14	22.81	22.6	22.64	22.73	22.75	22.74	22.46	FALSE	0	0.14	1	-0.02	1	-0.24	0.92	-1.06	0	0.11	1	-0.35
CTCF	CTCF_HUMAN	19.8	19.83	19.75	19.4	19.13	18.93	19.08	18.67	18.49	17.91	17.69	18.99	19.63	19.56	19.57	18.66	19.56	18.69	18.63	18.24	19.15	19.17	19.08	20.17	19.5	19.38	19.41	19.29	19.33	18.94	18.51	19.1	19.32	19.3	19.22	FALSE	0	0.01	1	-0.32	0.96	-0.06	1	-0.96	0.01	-0.1	1	-0.24
CTDP1	CTDP1_HUMAN	20.61	20.81	20.88	20.54	20.42	20.53	20.29	20	19.2	19.62	19.76	19.96	20.62	20.86	20.84	20.33	20.5	20.1	19.99	19.98	19.97	19.97	20.31	20.79	20.44	20.63	20.78	20.79	20.65	20.24	20.51	20.27	20.27	20.34	20.43	FALSE	0	0.09	1	-0.31	0.77	-0.32	0.74	-0.69	0	0.15	1	-0.37
CTDSPL2	CTSL2_HUMAN	18.97	19.55	19.55	19.78	18.39	17.75	16.54	16.78	16.73	14.65	15.35	17.9	19.19	19.58	19.27	16.86	17.82	17.2	17.06	16.88	18.01	17.39	18.9	18.45	19.61	19.45	17.93	18.23	17.98	17.33	17.42	17.81	17.92	17.72	17.31	TRUE	5	0.29	1	-0.01	1	-0.92	0.82	-1.53	0.03	0.18	1	-0.75
CTH	CGL_HUMAN	18.19	18.97	18.94	17.73	18.34	18.48	17.75	18.32	17.22	18.44	17.96	19.05	18.29	18.93	19.16	18.53	19.56	19.03	18.82	18.66	19.17	19.69	19.63	18.6	19.26	18.63	18.84	19.05	18.7	18.47	18.19	19.36	18.93	19.2	19.38	TRUE	1	-0.37	1	-0.54	0.9	-0.42	1	-1.05	0.03	-0.04	1	0.1
CUSTOS	CSTOS_HUMAN	19.19	19.73	19.73	19.8	17.47	17.37	14.32	14.57	16.75	14.98	15.82	15.53	19.32	19.63	19.91	15.93	17.61	17.3	16.14	16.55	16.18	15.15	18.53	19.49	19.86	19.73	18.18	18.63	18.41	16.71	15.59	17.82	18.06	17.03	18.26	TRUE	14	-0.08	1	-0.99	0.88	-2.46	0.15	-2.02	0.02	-0.07	1	-1.64
CUX1	CUX1_HUMAN	18.18	14.67	19.11	18.53	18.85	18.98	16.02	14.65	16.98	18.5	18.28	18.25	18.9	18.17	18.64	18.8	18.97	14.68	16.67	16.17	17.25	17.88	18.63	18.77	18	18.34	19.53	19.75	17.87	20.19	20.6	17.08	18.61	18.37	17.81	TRUE	9	-0.75	1	-0.72	1	-4.22	0.03	0.03	0.99	0.2	1	-0.76
CXADR	CXAR_HUMAN	19.43	19.76	20.24	19.77	21.75	21.71	23.31	23.75	24.18	24.28	24.22	24.41	19.61	19.97	20.47	21.74	21.71	23.31	23.71	23.73	24.15	24.58	23.62	19.59	19.81	20	21.29	21.2	22.61	23.33	23.33	23.43	23.03	23.22	23.92	FALSE	0	0	1	0.49	0.8	0.44	0.84	0.87	0.01	0.22	1	0.49
CXCR4	CXCR4_HUMAN	15.88	14.82	15.2	15.81	18.53	18.76	17.41	14.9	17.05	14.99	14.69	17.57	16.73	15.09	15.94	16.7	16.67	14.94	14.81	15.66	18.1	15.98	16.96	16.97	15.78	16.5	19.7	19.61	19.4	19.09	19.19	19.01	20	19.53	19.38	TRUE	18	-0.99	1	-1.02	0.87	-3.07	0.05	-3.4	0	-0.5	1	-2.97
CYB5A	CYB5_HUMAN	21.24	21.05	21.24	21.16	22.01	22.12	22.06	22.31	21.65	22.49	22.49	22.45	21.19	21.1	21.08	22.19	22.08	22.3	22.07	22.27	21.68	22.09	22.06	20.88	20.7	20.37	21.81	21.59	21.5	21.8	21.67	21.22	21.51	21.35	21.16	FALSE	0	0.52	0.54	0.36	0.75	0.53	0.39	0.96	0	0.48	0.67	0.43
CYP27C1	C27C1_HUMAN	14.94	15.59	14.61	15.01	14.37	15.33	17.11	14.49	17.19	16.31	15.8	15.53	15.8	15.77	15.55	16.19	14.95	15.51	16.13	16.34	16.48	14.26	15.1	16.27	15.97	15.5	19.19	18.79	19.4	19.27	19.26	18.37	18.99	19.01	19.19	TRUE	25	-0.87	1	-4.14	0	-3.51	0	-2.68	0	-0.21	1	-3.43
CYP51A1	CP51A_HUMAN	22.42	22.6	22.2	22.67	22.44	22.41	22.3	22.32	21.81	22.16	22.06	21.59	22.31	22.78	22.46	22.45	22.38	22.13	22.07	22.06	21.81	21.25	22.32	22.44	22.61	22.7	22.65	22.62	22.47	22.13	22.08	23.09	22.87	22.8	22.61	FALSE	0	-0.11	1	-0.21	0.98	0.08	1	-0.94	0	-0.07	1	-0.22
CYRIA	CYRIA_HUMAN	15.14	15.45	16.26	14.42	21.87	21.89	21.85	22.29	22.08	21.99	22.14	21.86	15.35	15.64	14.74	22.18	22.02	22.21	22.34	22.55	22.18	22.22	21.51	16.68	15.62	15.62	20.06	20.43	20.05	21.37	20.9	20.88	20.35	20.24	20.7	TRUE	10	-0.65	1	1.64	0.11	1.3	0.19	1.48	0	-0.73	1	1.86
CYSTM1	CYTM1_HUMAN	16.24	15.32	15.15	14.39	19.11	15.63	19.93	19.16	20.28	20.09	18.86	20.98	15.2	18.08	18.53	19.48	19.2	19.93	19.36	19.85	20.05	20.49	20.56	16.1	15.86	15.82	15.23	14.93	15.3	15.41	17.49	17.01	15.12	14.65	19.75	TRUE	16	-0.65	1	2.29	0.65	3.48	0.21	3.42	0.01	1.35	1	4.26
CYTH2	CYH2_HUMAN	20.24	19.43	20.47	19.8	20.84	21.19	22.39	22.56	23.02	22.95	22.89	22.34	19.98	19.55	19.75	20.85	20.54	22.08	22.09	22.02	22.67	22.11	22.21	20.37	20	19.61	20.65	20.47	21.2	21.61	21.58	21.75	21.39	21.39	21.22	FALSE	0	-0.01	1	0.45	0.79	1.01	0.08	1.36	0	-0.23	1	0.13
DAPK1	DAPK1_HUMAN	17.86	17.25	18.09	17.37	18.87	19.22	20.32	19.68	19.46	20.37	20.3	19.7	18.24	17.78	17.6	18.76	18.54	19.07	18.96	19.12	19.22	19.3	19.14	18.17	17.59	17.33	19.22	18.72	19.27	19.47	19.43	19.01	19.15	19.08	19.08	FALSE	0	-0.06	1	0.07	1	0.61	0.58	0.88	0.01	0.18	1	-0.32
DCAF1	DCAF1_HUMAN	20.23	19.84	19.98	19.84	18.52	18.93	17.74	17.93	15.86	15.9	17.09	18.35	20.33	20.08	20.01	19.03	18.42	18.89	18.57	17.39	16.35	18.05	18.99	20.12	19.91	20.19	19.57	18.47	19.33	18.64	18.49	17.65	18.64	18.7	18.85	TRUE	5	-0.1	1	-0.29	1	-0.99	0.81	-1.66	0.03	0.07	1	-0.29
DCAF13	DCA13_HUMAN	22.02	22.3	21.8	22.21	20.23	20.07	19.66	19.97	18.59	18.96	18.84	18.46	22.11	22.13	21.96	19.89	19.71	19.43	19.67	19.95	17.97	19.01	20.03	22.09	22.19	22.21	20.26	20.33	19.72	19.54	19.83	19.29	19.58	19.82	19.75	TRUE	1	-0.08	1	-0.15	1	0.12	1	-0.89	0.02	-0.1	1	-0.5
DCLK1	DCLK1_HUMAN	15.6	14.28	15.31	15.59	21.56	21.4	23.72	23.94	24.78	24.81	24.71	24.86	15.83	15.87	14.82	22.08	22.22	24.08	24.31	24.39	24.93	25.17	24.52	16.47	15.51	16.01	20.77	20.62	23.05	23.8	23.51	24.1	23.74	23.79	24.22	TRUE	10	-0.8	0.66	0.78	0.54	0.38	0.98	0.83	0.04	-0.49	1	1.45
DCPS	DCPS_HUMAN	20.83	21.25	21.16	20.91	20.65	20.75	20.21	20.1	19.76	19.93	20.06	19.99	21.07	20.92	20.85	20.74	20.44	20.21	19.99	19.81	19.69	19.4	19.87	21.01	20.87	20.85	21.12	21.14	20.8	20.54	20.23	20.18	20.47	20.61	19.81	FALSE	0	0.12	1	-0.43	0.62	-0.37	0.74	-0.33	0.18	0.04	1	-0.54
DDX18	DDX18_HUMAN	23.33	23.16	22.92	22.95	21.57	21.58	20.96	21.01	19.6	20.13	19.88	20.56	23.24	23.11	22.95	21.43	21.33	20.63	20.86	20.42	20.49	20.37	21.67	23.13	22.91	22.96	21.87	21.7	21.36	20.87	21.03	20.91	21	21.35	21	FALSE	0	0.09	1	-0.21	1	-0.1	1	-1.02	0	0.1	1	-0.41
DDX19B	DD19B_HUMAN	22.33	22.37	22.62	22.4	21.91	21.84	21.77	21.74	21.72	21.52	21.43	21.76	22.29	22.68	22.84	22.41	22.46	22.21	22.07	21.96	21.77	22.28	22.35	22.42	22.55	22.69	22.49	22.44	22.51	22.26	21.99	21.99	22.32	22.36	22.33	FALSE	0	-0.13	1	-0.59	0.26	-0.5	0.35	-0.64	0	0.05	1	-0.03
DDX47	DDX47_HUMAN	23.21	22.86	22.97	22.97	20.86	20.79	20.27	20.22	20.19	19.11	19.04	19.1	23.23	22.95	22.98	20.49	20.42	20.07	20.07	19.99	18.94	18.73	21.13	23.17	23.02	22.96	21.65	21.41	20.82	20.53	20.47	20.38	20.78	20.51	19.95	FALSE	0	-0.05	1	-0.7	0.8	-0.36	1	-1.04	0.04	0	1	-1.07
DDX50	DDX50_HUMAN	22.23	21.83	21.66	22	20.59	20.49	19.85	19.95	20.05	19.62	19.17	19.58	22.14	21.81	21.71	20.45	20.44	19.85	19.29	19.35	19.32	19.41	20.76	22.09	21.93	21.87	20.75	20.82	20.5	19.62	20.3	20.36	20.8	20.42	20.33	FALSE	0	-0.04	1	-0.24	1	-0.25	1	-0.87	0.02	-0.08	1	-0.34
DEK	DEK_HUMAN	23.4	23.43	23.42	23.38	22.98	23.06	22.39	22.47	22.51	22.2	22.05	21.97	23.21	23.46	23.44	23.04	23.05	22.7	22.58	22.66	22.8	21.88	22.62	23.23	23.3	23.37	23.33	23.27	22.95	22.83	22.88	22.95	22.87	22.81	22.59	FALSE	0	0.11	1	-0.28	0.84	-0.46	0.43	-0.62	0	0.07	1	-0.25
DERPC	DERPC_HUMAN	20.01	19.2	19.69	19.97	19.78	19.6	15.93	14.8	16.64	15.68	19.88	17.82	19.89	19.58	19.65	20.33	19.74	18.78	14.46	16.08	17.11	19.9	18.53	19.82	20.21	20.66	20.07	19.75	20.08	17.93	19.8	19.68	20.35	19.97	19.58	TRUE	7	-0.52	1	-0.23	1	-3.91	0.06	-2.39	0.04	-0.52	1	0.13
DHPS	DHYS_HUMAN	21.23	21.05	21.18	21.18	20.27	20.14	19.93	20.04	19.11	19.12	19.83	19.38	20.95	20.99	20.78	20.19	20.45	19.72	19.83	19.87	19.43	19.44	20.3	20.63	20.99	21.19	20.38	20.49	20.12	19.93	19.89	20.06	20.12	20.04	20.17	FALSE	0	0.22	1	-0.23	0.95	0.01	1	-0.74	0	-0.03	1	-0.11
DHRS11	DHR11_HUMAN	14.95	14.42	14.19	16.34	17.23	15.44	17.15	14.75	16.63	15.07	15.17	15.54	15.86	15.14	15.7	16.3	17.09	15.62	15.04	15.07	17.54	17.37	16.63	15.4	15.69	16.61	16.1	15.74	15.32	14.92	15.42	17.04	17.34	16.97	17.01	TRUE	23	-0.92	1	0.41	1	0.73	0.95	-1.49	0.04	-0.33	1	0.77
DHX40	DHX40_HUMAN	20.76	20.78	20.34	20.26	20.19	20.25	19.48	19.29	18.32	19.04	18.95	18.94	20.4	20.64	20.58	20.07	19.9	19.49	18.87	19.18	17.48	18.59	19.4	20.75	20.61	20.3	21.31	20.35	20.01	19.26	19.5	19.37	19.88	19.74	19.51	TRUE	1	-0.02	1	-0.61	0.79	-0.2	1	-0.81	0.06	-0.01	1	-0.85
DISP2	DISP2_HUMAN	17.38	15.99	16.23	15.66	18.01	18.23	18.25	18.58	18.97	18.68	18.27	18.67	15.97	16.19	16.76	17.82	18.14	18.31	17.62	18.24	18.21	18.2	18.4	16.22	16.3	16.14	16.78	17.64	16.91	18.51	17.54	16.03	17.66	17.73	18.06	TRUE	8	0.09	1	0.91	0.72	0.76	0.82	1.28	0.03	0.09	1	0.77
DKK3	DKK3_HUMAN	15.39	15.57	15.88	14.98	16.25	15.44	15.78	17.07	17.35	18.36	18.26	17.87	15.58	15.65	16.1	15.32	15.84	15.98	17.43	17.98	17.41	18.36	17.43	15.92	15.17	16.86	16.29	14.53	17.27	17.7	18.3	16.65	16.18	15.84	16.94	TRUE	23	-0.53	1	0.43	1	-1.33	0.49	1.56	0.02	-0.21	1	0.17
DNAJC17	DJC17_HUMAN	21.11	20.06	19.83	19.8	19.25	18.88	19.05	19.88	16.38	16.47	17.58	18.39	20	20.28	19.82	19.97	19.74	18.85	18.3	19.94	16.82	18.15	19.01	20.2	20.14	19.92	19.64	18.72	18.94	18.7	18.4	18.39	19.01	18.83	18.53	TRUE	3	0.11	1	-0.11	1	0.79	0.88	-1.49	0.03	-0.06	1	0.68
DNER	DNER_HUMAN	16.18	13.73	14.61	15.05	19.43	18.62	21.55	22.01	22.26	22.11	22.18	22.23	15.94	14.88	14.3	19.99	19.69	21.72	22.26	21.96	22.77	22.37	21.57	16.67	16.2	16.55	14.91	14.05	19.3	21.46	20.3	22.11	20.88	20.97	21.81	TRUE	12	-1.58	0.46	4.54	0	1.43	0.44	0.75	0.32	-1.43	0.61	5.36
DNM3	DYN3_HUMAN	20.41	20.29	20.26	20.54	21.27	20.84	21.41	21.71	22.44	22.6	22.69	22.26	20.04	19.77	20.36	20.29	20.97	21.42	21.63	21.78	22.46	22.38	21.92	20.68	20.78	20.3	22.14	20.81	21.4	21.33	21.35	21.74	22	21.6	21.6	FALSE	0	-0.21	1	-0.42	0.83	0.2	1	0.76	0.02	-0.53	0.91	-0.84
DNMT1	DNMT1_HUMAN	22.4	22.46	22.51	22.45	20.18	20.11	19.75	19.32	19.72	19.6	19.51	19.63	22.33	22.56	22.43	19.85	20.04	19.81	19.92	19.88	20.1	19.68	20.78	22.37	22.55	22.52	20.72	20.92	20.54	20.41	20.3	21.07	20.53	20.49	20.34	FALSE	0	-0.02	1	-0.68	0.27	-0.88	0.06	-0.99	0	-0.04	1	-0.87
DNMT3B	DNM3B_HUMAN	17.4	18.4	17.99	15.9	16.96	15.6	17.68	17.58	16.47	16	16.14	15.66	17.5	17.83	17.81	17.21	17.33	17.59	18.06	14.55	17.05	17.7	17.7	17.82	18.11	17.95	17.43	17.91	18.64	18.14	17.62	17.94	18.48	18.37	18.64	TRUE	8	-0.54	1	-1.39	0.65	-0.5	1	-2.29	0.01	-0.25	1	-0.4
DNTTIP2	TDIF2_HUMAN	21.39	21.73	21.69	21.42	19.59	19.37	18.8	19.04	18.88	17.88	18.59	18.79	21.43	21.62	21.53	19.45	19.62	18.99	19	18.79	17.87	18.69	20.03	21.34	21.42	21.49	19.76	19.92	19.44	19.15	19.21	19.55	19.38	19.75	19.45	FALSE	0	0.14	1	-0.36	0.96	-0.35	1	-0.99	0.02	0.11	1	-0.31
DPYSL3	DPYL3_HUMAN	21.2	21.09	21.37	21.22	24.5	24.46	26.62	26.81	27.52	27.46	27.45	27.51	21.18	20.91	20.98	24.79	24.64	26.59	26.87	27.01	27.61	27.77	26.77	20.93	21.11	21.17	23.78	23.87	25.63	26.29	26.06	26.83	26.36	26.4	26.85	FALSE	0	0.16	1	0.66	0.33	0.72	0.18	0.88	0	-0.04	1	0.89
DPYSL5	DPYL5_HUMAN	23.44	23.22	23.41	22.83	24.78	24.86	26.27	26.45	26.72	26.93	26.94	26.82	23.42	23.36	23.63	24.98	24.66	26.35	26.5	26.68	27.01	27.03	26.22	23.58	23.25	23.21	24.4	24.45	25.62	26.07	25.81	26.26	26.08	26.03	26.13	FALSE	0	-0.12	1	0.4	0.71	0.52	0.43	0.73	0	0.13	1	0.4
DRG1	DRG1_HUMAN	22.75	23.11	23.1	22.89	21.56	21.56	21.22	21.33	20.72	20.7	20.87	20.74	22.83	22.9	23.03	21.67	21.58	21.3	21.12	21.25	20.72	20.78	21.86	22.77	22.84	22.81	21.73	22.12	21.59	21.79	21.67	21.26	21.69	21.77	21.18	FALSE	0	0.16	1	-0.37	0.82	-0.41	0.75	-0.72	0.01	0.11	1	-0.3
DSTN	DEST_HUMAN	21.43	21.97	21.77	21.92	22.8	22.65	23.79	23.63	23.54	24.04	23.97	24.32	21.75	21.82	21.79	22.86	23.01	23.86	23.44	23.74	23.35	24.37	23.92	21.34	21.75	21.7	22.34	22.65	23.14	23.34	22.99	22.89	23.14	23.13	23.69	FALSE	0	0.17	1	0.23	0.98	0.55	0.58	0.76	0.01	0.19	1	0.44
DTNA	DTNA_HUMAN	15.02	14.71	14.97	14.61	16.76	18.22	17.06	16.66	18.28	20.32	19.12	18.78	14.64	15.25	15.73	19.51	16.96	17.04	17.68	17.79	18.21	18.5	18.32	15.3	15.54	14.45	15.23	14.56	14.07	16.49	16.61	18.72	16.68	15.71	17.57	TRUE	13	-0.27	1	2.59	0.22	1.14	0.85	1.96	0.03	0.11	1	3.34
DUS3L	DUS3L_HUMAN	21.65	21.6	21.58	21.63	19.35	19.69	18.69	18.94	17.59	15.8	18.65	18.09	21.5	21.51	21.53	19.71	19.55	19.23	18.65	18.59	17.63	17.66	19.52	21.69	21.44	21.7	19.7	19.55	19.59	18.61	18.73	18.95	19.15	19.32	18.66	TRUE	3	0.01	1	-0.11	1	-0.16	1	-1.49	0.02	-0.1	1	0
DUT	DUT_HUMAN	23.7	24.18	24.3	24.27	21.21	21.39	20.86	20.43	21.22	20.83	20.53	21.55	23.66	24.28	24.28	21.28	21.56	20.74	20.92	21.26	20.57	20.98	22.7	23.95	24.26	24.2	22.22	22.5	22.15	21.32	21.9	22.16	22.2	22.22	21.93	FALSE	0	-0.02	1	-1.06	0.41	-1.15	0.28	-1.09	0.02	-0.07	1	-0.94
DYNC1LI2	DC1L2_HUMAN	20.16	20.38	20.44	20.76	22.26	22.16	22.73	22.89	23.32	23.21	23.04	23.36	20.36	20.72	20.73	22.48	22.55	22.78	22.96	22.92	23.2	23.44	22.9	20.22	20.71	20.33	21.9	21.98	22.23	22.94	22.52	22.65	22.29	22.45	22.77	FALSE	0	0.02	1	0.27	0.9	0.24	0.95	0.69	0.01	0.19	1	0.57
DYNC2I1	DC2I1_HUMAN	16.04	17.27	16.55	14.61	15.45	16.84	17.03	15.18	16.73	17.41	17.42	18.48	14.96	17.48	16.83	17.3	17.01	15.52	16.94	15.89	17.51	17.64	17.22	15.84	16.43	16.89	14.99	17.01	16.14	14.68	15.01	15.75	15.5	14.7	14.35	TRUE	16	-0.27	1	0.15	1	0.82	0.99	2.44	0.01	0.03	1	1.16
DYNLT3	DYLT3_HUMAN	16.47	16.08	14.77	14.43	18.27	18.01	19.17	19.01	16.3	19.61	19.22	19.82	15.93	16.05	15.02	19.16	19.18	20.1	19.29	19.51	16.91	20.48	20	15.84	16.23	15.57	14.73	15.2	15.97	16.12	14.67	16.56	15.97	13.58	17.57	TRUE	20	-0.44	1	3.18	0.27	3.5	0.14	2.82	0.02	-0.22	1	4.21
DYSF	DYSF_HUMAN	15.12	19.33	15.76	15.82	19.96	15.81	14.6	19.19	20.91	19.75	19.76	18.9	15.64	16.21	15.23	19.88	15.56	19.61	16.77	15.42	16.71	18.26	18.52	16.52	15.54	15.97	15.57	16.31	15.58	15	15.05	15.4	14.47	16.17	18.76	TRUE	21	0.5	1	1.94	0.9	1.68	0.97	3.63	0.04	-0.31	1	1.78
EBNA1BP2	EBP2_HUMAN	22.36	22.39	22.52	22.03	20.82	20.87	20.37	19.99	19.61	18.28	18.72	19.56	22.29	22.41	22.32	20.91	20.74	20.07	20.01	19.61	19.83	19.38	20.78	22.63	22.07	22.23	21.02	21.03	20.41	20.05	19.82	20.6	20.27	20.08	19.91	FALSE	0	0.01	1	-0.18	1	0.09	1	-1.17	0	0.03	1	-0.2
EDIL3	EDIL3_HUMAN	15.5	15.05	15.15	15.74	21.13	21.11	23.74	23.99	25.37	24.7	24.6	25.44	15.7	16.81	14.71	15.13	15.08	14.4	16.06	17.51	18.04	15.71	15.27	16.29	15.57	15.33	19.52	20.36	22.26	23.42	22.49	24.31	23.09	23.12	24.22	TRUE	18	-0.37	1	1.18	0.81	1.14	0.81	1.34	0.13	0.01	1	-4.83
EED	EED_HUMAN	20.9	20.73	20.77	20.65	19.88	19.97	18.86	19.26	16.61	18.23	18.97	19.13	20.65	20.66	20.76	19.46	19.91	19.33	19.59	19.1	18.53	19.08	19.78	20.76	20.85	20.61	19.91	19.86	19.52	19.62	19.64	18.72	19.75	19.72	19.67	TRUE	2	0.03	1	0.04	1	-0.53	0.95	-1.23	0.02	-0.05	1	-0.19
EGLN1	EGLN1_HUMAN	20.09	19.58	20.21	20.25	19	18.93	19.9	20.18	20.01	19.76	19.78	19.71	19.87	19.91	20.02	19.31	19.16	20.47	20.61	20.52	21.05	20.12	20.27	19.73	19.78	20.06	18.55	19.51	19.71	20.02	19.82	20.48	20.38	20.53	20.26	FALSE	0	0.18	1	-0.06	1	0.19	1	-0.6	0.04	0.08	1	0.2
EHD1	EHD1_HUMAN	21.5	21.6	21.66	21.5	22.56	22.47	22.69	23.06	22.88	23.25	23.18	23.1	21.53	21.34	21.55	22.36	22.23	22.85	22.97	23.06	23.29	23.13	22.72	21.61	21.47	21.44	22.1	22.14	22.27	22.72	22.51	22.4	22.62	22.56	22.42	FALSE	0	0.06	1	0.39	0.49	0.38	0.48	0.6	0	-0.03	1	0.17
EHMT1	EHMT1_HUMAN	19.96	20.03	20.17	20.48	19.58	19.28	19.01	19.11	16.31	18.44	18.22	18.99	20.06	20.11	20.13	19.24	19.49	18.82	18.94	19.21	17.84	18.76	19.18	19.9	20.39	20.28	19.73	19.71	19.46	19.2	19.5	18.96	19	19.39	19.37	TRUE	2	-0.03	1	-0.29	1	-0.33	1	-1.19	0.03	-0.09	1	-0.35
ELMO2	ELMO2_HUMAN	19.08	19.29	19.38	19.18	20.38	20.19	20.68	20.65	21.02	21.14	21.05	21.55	19.01	19.1	19.14	20.26	20.73	20.36	20.54	20.48	20.77	21.2	21.02	18.76	19.21	18.82	20.21	20.13	20.28	20.38	20.36	19.98	19.94	20.24	21.13	FALSE	0	0.3	1	0.12	1	0.32	0.91	0.87	0	0.15	1	0.33
ELOA	ELOA1_HUMAN	19.56	20.05	19.92	19.75	19.34	19.27	18.78	18.87	17.11	17.3	18.52	17.91	19.63	19.93	19.66	19.03	19.22	18.59	18.67	19.48	17.84	17.85	19.01	19.98	19.89	19.83	19.07	19.07	19.08	18.9	19.38	18.47	18.89	19.05	18.69	TRUE	1	-0.08	1	0.23	1	-0.29	1	-1.06	0.01	-0.16	1	0.05
ELP1	ELP1_HUMAN	21.32	21.38	21.29	21.29	20.73	20.71	20.27	20.12	19.36	20.04	20.06	19.98	21.34	21.46	21.37	20.63	20.89	20.47	20.17	20.09	20.21	20.27	20.69	21.35	21.23	21.29	20.72	20.81	20.82	20.42	20.42	20.72	20.85	20.7	20.62	FALSE	0	0.03	1	-0.05	1	-0.37	0.63	-0.86	0	0.1	1	0
EMD	EMD_HUMAN	21.27	21.53	21.51	21.45	21.18	20.95	21.26	21.24	21.58	21.45	21.52	21.45	21.27	21.49	21.68	21.21	21.19	21.41	21.18	21.46	21.86	21.99	21.9	20.72	21.32	21.26	21.07	21.26	21.4	21.41	21.12	21.33	21.29	21.32	21.27	FALSE	0	0.34	0.93	-0.11	1	-0.06	1	0.2	0.33	0.38	0.61	0.03
EML2	EMAL2_HUMAN	15.72	15.29	15.47	14.79	18.31	18.39	18.41	19.96	18.63	19.22	19.15	19.02	15.32	15.05	15.82	18.67	18.25	19.11	17.23	16.26	17.68	18.59	18.87	15.68	15.8	15.66	15.2	18.34	13.76	15.23	14.56	18.92	18.78	18.86	18.85	TRUE	16	-0.4	1	1.58	0.52	4.67	0	0.15	0.91	-0.32	1	1.69
EMX2	EMX2_HUMAN	19.17	18.91	18.44	18.77	18.62	18.91	17.67	17.72	18.45	17.48	16.93	16.25	19.08	18.44	18.5	19.42	18.83	18.36	18.17	18.02	17.4	16.8	17.35	19.59	18.15	18.92	16.19	16.65	16.58	14.75	17.43	16.97	15.62	15.72	15.29	TRUE	5	-0.06	1	2.34	0.12	1.44	0.44	1.38	0.05	-0.21	1	2.7
ENDOD1	ENDD1_HUMAN	19.42	18.47	18.82	19.31	14.86	14.61	19.55	18.83	20.24	19.54	20.22	19.28	19.4	19.17	19.28	15.58	18.36	18.9	18.42	18.19	18.29	18.36	19.02	19.57	19.03	18.77	18.33	18.86	18.39	18.3	17.87	19.81	19.82	18.8	18.7	TRUE	3	-0.12	1	-3.86	0	1	0.7	0.54	0.46	0.16	1	-1.62
ENDOG	NUCG_HUMAN	20.68	21.15	20.48	21.21	19.75	19.49	18.75	17.48	16.53	18.08	17.93	17.95	20.54	21.03	20.82	19.82	20.29	18.44	15.64	17.93	17.93	17.67	19.2	20.96	20.96	21.07	20.15	20.04	19.64	17.43	18.91	18.82	19.7	19.82	19.5	TRUE	3	-0.11	1	-0.48	1	-0.55	1	-1.84	0.02	-0.2	1	-0.04
ENO1	ENOA_HUMAN	27.1	27.23	27.27	27.06	26.35	26.34	26.33	26.18	26.39	26.1	26.08	26.35	27.09	27.13	27.34	26.5	26.51	26.28	26.02	26.23	26.18	26.36	26.83	27.07	27.12	27.12	26.44	26.59	26.58	26.41	26.2	27.16	27.09	27.2	27.08	FALSE	0	0.06	1	-0.17	0.94	-0.14	1	-0.9	0	0.09	1	-0.02
ENO3	ENOB_HUMAN	24.33	23.76	24.49	24.27	25.78	25.66	25.83	25.68	25.1	25.13	25.13	24.85	24.56	24.56	24.49	25.77	25.31	25.42	25.58	25.75	25.41	24.93	24.96	24.4	24.26	24.47	26.04	26.03	26.17	26.4	26.2	25.89	26.26	26.32	25.77	FALSE	0	-0.16	1	-0.32	0.82	-0.5	0.42	-1	0	0.16	1	-0.5
EPB41L2	E41L2_HUMAN	21.08	21.13	21.44	21.05	19.39	19.24	19.57	19.02	18.98	19.41	19.26	20.24	20.85	21.06	21.47	19.47	19.9	19.84	19.43	20.23	20.1	19.82	20.53	21.2	21.1	21.26	20.6	20.27	20.45	19.77	20.13	20.28	20.41	20.5	20.66	FALSE	0	-0.01	1	-1.13	0.15	-0.82	0.34	-0.99	0.01	-0.06	1	-0.75
EPB41L3	E41L3_HUMAN	22	21.77	22.18	21.93	22.75	22.63	24	24.25	24.73	24.79	24.77	24.64	22	21.65	22.07	22.87	22.67	24.05	24.09	24.41	24.56	24.5	24.03	21.96	21.69	21.85	22.11	21.96	22.45	23.11	23.15	23.08	22.7	22.74	23.07	FALSE	0	0.14	1	0.65	0.25	1.22	0	1.83	0	0.07	1	0.74
EPHB2	EPHB2_HUMAN	19.63	20.14	20.65	20.3	21.4	21.36	21.53	21.66	22.39	21.93	21.92	22.21	19.8	20.22	20.61	21.47	21.41	21.86	21.8	22	22.64	22.62	22.13	19.8	20.34	20.41	21.2	21.49	21.02	21.51	21.37	21.74	21.56	21.47	21.85	FALSE	0	-0.01	1	0.03	1	0.3	0.96	0.46	0.14	0.02	1	0.1
EPHX1	HYEP_HUMAN	20.59	20.5	20.18	20.48	21.98	21.91	22.04	21.58	22.05	22.11	22.05	21.84	20.59	20.81	20.52	22.46	22.28	22.25	21.73	21.93	21.74	21.92	21.79	20.84	19.99	20.09	21.06	21.06	21.39	21.08	21.43	21.47	21.18	21.02	21.27	FALSE	0	0.13	1	0.88	0.09	0.51	0.44	0.78	0	0.33	1	1.31
EPM2AIP1	EPMIP_HUMAN	16.03	14.67	15.42	17.21	20.15	20.1	20.94	20.95	21.05	21.23	21.11	21.19	16.2	19.13	18.28	20.81	20.96	21.52	21.56	21.52	21.69	21.9	21.34	17.92	18.34	18.78	21.03	20.65	21.19	21.3	21.16	20.76	21.31	21.32	21.31	TRUE	4	-2.51	0.03	-0.71	0.9	-0.27	1	-0.03	0.98	-0.48	1	0.05
EPN2	EPN2_HUMAN	18.92	18.75	19.03	18.78	19.23	18.81	20.16	20.3	20.81	20.63	20.49	21.24	19.08	18.91	18.21	19.46	19.33	19.82	19.8	19.76	20.18	21.09	20.13	18.4	18.38	18.48	18.75	19.42	19.52	19.79	19.87	19.92	20.02	19.95	20.35	FALSE	0	0.45	1	-0.07	1	0.5	0.71	0.73	0.02	0.31	1	0.31
EPS15	EPS15_HUMAN	18.87	18.48	19.11	18.42	19.39	19.3	18.98	19.07	17.4	18.14	18.9	18.09	18.4	18.03	18.29	19.44	19.35	19	19.18	18.74	17.76	18.27	18.41	18.59	18.76	18.88	19.6	19.66	19.72	19.38	18.98	19.43	19.12	19.49	18.55	TRUE	1	-0.02	1	-0.28	0.98	-0.33	0.99	-1.01	0.01	-0.5	1	-0.23
ERC1	RB6I2_HUMAN	19.66	19.49	19.96	19.39	20.4	20.26	21.37	21.74	22	22.09	22.04	22.65	19.58	19.7	19.39	20.6	21.04	21.48	21.89	21.91	22.26	22.71	22.01	19.59	19.24	19.69	19.96	20.47	20.76	21.52	21.55	21.71	21.2	21.29	21.6	FALSE	0	0.12	1	0.12	1	0.28	0.99	0.74	0.02	0.05	1	0.61
ERCC1	ERCC1_HUMAN	15.84	17.14	17.28	16.94	17.56	17.92	14.77	15.63	17.46	17.31	17.07	17.37	18.52	17.7	17.31	17.61	16.71	17.56	17.02	17.32	17.29	17.03	17.17	16.18	15.25	15.48	13.59	14.45	16.31	17.75	17.3	18.19	17.63	17.92	17.05	TRUE	10	1.16	0.54	3.72	0	-1.92	0.05	-0.4	0.55	2.21	0.05	3.14
ESPL1	ESPL1_HUMAN	18.37	18.93	19	19.46	15.81	15.51	13.84	14.94	16.81	16.09	16.34	15.28	18.27	19.02	18.92	15.07	14.03	15.82	15.21	16	15.98	15.64	15.08	18.68	18.88	18.52	15.22	14.33	15.48	15.16	16.14	15.09	15.43	13.91	15.36	TRUE	25	0.25	1	0.88	0.73	-1.2	0.43	1.18	0.04	0.05	1	-0.22
ESPN	ESPN_HUMAN	15.01	15.53	13.27	15.95	20.7	20.82	19.31	19.44	17.32	17.65	17.75	18.95	13.95	15.13	15.11	20.81	20.88	19.19	19.3	18.9	16.79	18.75	19.66	16.31	15.45	15.42	20.32	20.34	20.47	20.05	20.3	20.25	20.44	20.3	20.06	TRUE	12	-0.79	1	0.43	1	-0.9	0.88	-2.35	0	-1	1	0.51
EXOSC1	EXOS1_HUMAN	21.38	21.43	21.54	21.36	20.53	20.42	19.98	20.03	19.75	19.51	19.52	19.62	21.5	21.5	21.62	20.53	20.46	19.93	20.25	19.79	19.61	19.6	20.54	21.42	21.3	21.35	20.81	20.59	20.2	20.31	20.22	20.36	20.28	20.35	19.88	FALSE	0	0.07	1	-0.23	0.94	-0.24	0.95	-0.61	0.01	0.18	1	-0.2
EXOSC10	EXOSX_HUMAN	22	22.13	21.96	22.05	21	20.92	20.62	20.74	20.23	19.82	19.49	20.5	21.96	22.08	21.97	21.03	21.11	20.65	20.54	20.36	19.94	20.27	21	21.95	22.01	22.14	21.22	21.17	20.78	20.7	20.6	20.77	20.58	20.72	20.64	FALSE	0	0	1	-0.23	0.96	-0.01	1	-0.67	0.01	-0.03	1	-0.12
EXOSC2	EXOS2_HUMAN	22.37	22.54	22.55	22.84	21.51	21.43	20.74	20.8	19.86	19.84	20.29	20.76	22.32	22.53	22.66	21.52	21.37	20.83	20.7	20.72	20.84	20.54	21.57	22.38	22.8	22.57	21.51	21.82	21.26	20.74	21.22	20.9	20.94	21.19	21.22	FALSE	0	-0.01	1	-0.2	1	-0.31	0.95	-0.88	0	-0.08	1	-0.22
EXOSC6	EXOS6_HUMAN	22.5	22.62	22.6	22.65	21.63	21.76	21.24	20.86	20.43	20.75	20.3	20.4	22.39	22.67	22.45	21.74	21.45	21.01	20.78	20.85	20.39	20.54	21.4	22.16	22.59	22.56	21.94	21.89	21.45	21.02	21.22	20.79	21.34	21.26	20.98	FALSE	0	0.15	1	-0.22	0.98	-0.18	1	-0.62	0.02	0.06	1	-0.32
FABP3	FABPH_HUMAN	23.46	23.43	23.53	23.24	22.72	22.86	22.39	22.58	22.36	22.27	22.65	21.94	23.27	23.17	23.4	22.87	22.13	22.29	22.77	22.45	22.08	21.6	22.55	23.65	23.56	23.56	23	22.81	23.23	23.01	22.62	23.85	24.03	23.94	23.27	FALSE	0	-0.17	1	-0.11	1	-0.47	0.74	-1.47	0	-0.31	1	-0.41
FADS1	FADS1_HUMAN	20.68	20.99	20.78	21.01	20.27	20.08	19.76	19.99	20.01	18.99	19.39	19.46	20.76	20.77	20.93	19.98	20	19.8	20.03	19.54	16.6	19.26	20.42	20.67	20.94	21	20.72	20.54	20.43	19.93	19.73	20.51	20.63	20.66	20.39	TRUE	1	-0.01	1	-0.46	1	-0.16	1	-1.08	0.11	-0.05	1	-0.64
FAM120A	F120A_HUMAN	20.54	20.4	20.78	20.77	19.5	19.85	19.49	19.12	17.08	18.13	19.18	19.09	20.73	20.67	20.61	19.65	19.94	19.46	19.45	18.96	19.61	19.18	19.58	20.57	20.57	20.81	20.04	19.92	19.92	18.95	19.32	19.62	19.27	19.33	19.25	TRUE	1	-0.03	1	-0.31	1	-0.1	1	-1	0.03	0.02	1	-0.18
FAM120B	F120B_HUMAN	19.02	18.83	19	19.12	18.98	19.27	19.39	19.38	19.37	19.61	19.36	19.63	19.02	17.94	17.9	17.01	18.1	17.85	17.1	16.77	18.17	18.26	18.37	18.23	19.04	19.04	19.15	19.11	19.3	19.38	19.57	20.19	19.6	19.78	19.54	TRUE	1	0.22	1	-0.01	1	-0.02	1	-0.28	0.55	-0.48	1	-1.58
FAM162A	F162A_HUMAN	22.88	22.77	22.51	22.86	21.5	21.49	21.56	21.33	20.53	21.51	21.36	22.05	22.63	22.6	22.95	21.67	22.2	21.75	21.34	22.04	20.21	22.05	22.98	22.96	22.7	22.75	22.01	21.51	22.16	21.61	21.77	22.27	22.97	22.58	23.31	FALSE	0	-0.05	1	-0.26	1	-0.41	1	-1.42	0.01	-0.08	1	0.18
FAM177A1	F177A_HUMAN	15.33	15.3	14.48	14.61	18.59	19.05	19.25	19.57	20.25	20.08	20.11	20.43	14.87	15.45	15.44	18.36	18.6	14.54	15.31	17.88	19.97	19.27	19.2	15.75	16.19	16.41	17.74	18.95	19	19.66	19.64	20.7	19.31	19.42	19.92	TRUE	12	-1.19	1	0.47	1	-0.02	1	0.38	0.68	-0.86	1	0.13
FANCI	FANCI_HUMAN	20.12	20.22	20.11	20.11	15.09	15.6	15.3	15.06	16.87	16.23	16.38	15.51	20.16	20.17	19.95	15.52	16.22	15.47	14.34	15.33	16.41	15.44	18.4	19.98	19.93	19.95	18	18.54	17.93	15.83	19.39	16.68	18.49	18.31	17.58	TRUE	16	0.19	1	-2.93	0.11	-2.54	0.14	-1.51	0.08	0.14	1	-2.4
FBLN1	FBLN1_HUMAN	18.93	19.02	20.39	20.14	15.44	16.14	18.47	17.66	18.67	18.9	18.28	19.92	19.22	19	20.26	15.76	18.01	14.54	16.8	15.38	19.02	20.07	19.71	19.23	20.21	20.22	18.97	18.63	19.54	18.71	19.59	20.36	20.07	20.16	20.56	TRUE	5	-0.27	1	-3.01	0.05	-1.22	0.7	-1.35	0.08	-0.4	1	-1.92
FIP1L1	FIP1_HUMAN	21.37	21.51	21.29	21.21	21.01	20.88	20.6	20.59	20.19	20.07	19.98	20.48	21.2	21.31	21.41	21.1	20.98	20.83	20.91	20.88	20.66	20.77	20.91	21.31	21.34	21.29	21.24	21.1	20.82	21.14	20.87	20.93	20.96	20.87	20.67	FALSE	0	0.03	1	-0.23	0.82	-0.35	0.43	-0.68	0	-0.01	1	-0.14
FKBP10	FKB10_HUMAN	21.6	21.7	21.54	22.35	22.58	22.36	21.56	21.51	21.22	20.78	20.79	21.23	21.36	21.62	21.44	22.31	22.41	21.08	21.02	20.76	20.33	20.46	21.8	21.6	22.1	22.08	22.37	22.88	22.25	22.15	22.38	21.29	21.97	22.01	21.95	FALSE	0	-0.13	1	-0.15	1	-0.72	0.51	-0.8	0.03	-0.46	1	-0.27
FLNA	FLNA_HUMAN	22.94	23.05	23.09	23.15	23.95	23.86	22.92	22.97	21.99	21.8	21.78	22.32	22.92	23.12	23.22	23.97	23.99	23.01	23.21	22.84	21.98	22.24	22.42	22.95	23.31	23.43	23.99	24.04	23.57	23.24	23.39	22.58	23	23.04	22.9	FALSE	0	-0.17	1	-0.11	1	-0.45	0.42	-0.91	0	-0.15	1	-0.04
FLNC	FLNC_HUMAN	22.44	22.57	22.67	22.64	22.84	22.83	22.16	22.5	21.69	21.17	21.09	21.88	22.42	22.49	22.54	22.92	22.94	22.23	22.51	22.48	21.58	21.58	22.06	22.42	22.9	22.95	23.24	23.22	23.13	23.26	23.52	23.05	22.98	23.01	22.97	FALSE	0	-0.18	1	-0.39	0.7	-0.97	0.02	-1.55	0	-0.27	1	-0.3
FLOT2	FLOT2_HUMAN	19.78	19.53	19.57	20.07	21.78	21.88	22.02	22.11	22.46	22.17	22.14	22.32	19.73	19.86	19.79	21.82	21.76	21.92	21.94	21.74	22.1	21.89	21.54	20.17	20.08	20.06	21.64	21.49	21.66	21.69	21.62	22.17	21.44	21.32	21.65	FALSE	0	-0.37	1	0.26	0.88	0.41	0.62	0.62	0.01	-0.31	1	0.23
FLRT3	FLRT3_HUMAN	15.82	14.58	14.62	15.51	15.92	15.65	15.97	15.12	18.69	18.41	18.56	18.78	14.72	17.09	14.11	14.45	16.03	14.42	16.47	15.69	17.88	17.87	17.53	15.76	15.9	15.16	15.5	15.82	15.39	15.99	15.77	16.74	14.95	14.55	17.13	TRUE	28	-0.48	1	0.12	1	-0.17	1	2.77	0	-0.3	1	-0.43
FMNL3	FMNL3_HUMAN	18.67	17.41	18.6	18.12	14.11	17.85	15.6	15.87	17.16	15.6	15.99	15.28	18.24	18.42	17.68	17.66	17.46	17.65	16.67	16.01	18.46	15.6	17.03	17.69	18.52	17.81	18.23	17.25	18.54	17.95	17.4	16.97	17.95	20.38	17.29	TRUE	11	0.19	1	-1.76	0.71	-2.23	0.44	-2.14	0.05	0.1	1	-0.19
FRMD4A	FRM4A_HUMAN	18.08	18.53	18.61	18.55	19.96	20.27	22.49	22.61	22.48	22.67	22.63	22.64	18.19	18.12	18.34	19.67	20.04	21.88	21.6	22.09	22.05	22.47	22.69	19.01	17.63	17.7	18.93	19.47	20.54	21.33	20.82	20.95	21.14	21.16	21.28	FALSE	0	0.33	1	0.91	0.3	1.65	0.01	1.47	0	0.1	1	0.66
FSD1L	FSD1L_HUMAN	15.26	15.56	15.97	15.31	20.7	20.83	21.68	21.76	21.9	22.21	22.27	21.83	15.61	15.98	15.71	20.74	20.71	21.77	21.88	21.92	21.66	22.09	21.37	16.09	16.07	16.17	20.22	19.95	20.85	21.43	21.33	21.3	21.32	21.29	21.47	TRUE	10	-0.58	0.43	0.68	0.25	0.52	0.43	0.71	0	-0.34	1	0.64
FSTL5	FSTL5_HUMAN	15.32	15.87	15.61	15.33	14.87	15.54	15.61	14.53	17.33	16.16	16.65	18.37	15.78	15.15	15.72	18.61	18.62	18.59	18.91	18.48	17.12	18.73	17.94	16.41	15.81	14.9	16.08	14.83	15.6	15.48	15.49	17.13	14.14	15.62	16.17	TRUE	25	-0.17	1	-0.25	1	-0.45	1	1.36	0.08	-0.16	1	3.17
FUBP3	FUBP3_HUMAN	23.64	23.33	23.64	23.61	23.33	23.38	22.67	22.4	22.25	21.7	21.62	22.15	23.62	23.45	23.68	23.46	23.11	22.61	22.55	22.32	21.65	21.53	22.47	23.56	23.56	23.72	23.59	23.7	23.36	22.79	22.85	22.75	23.02	23.06	22.45	FALSE	0	-0.06	1	-0.29	0.92	-0.46	0.7	-0.89	0	-0.03	1	-0.36
FUCA1	FUCO_HUMAN	15.28	14.85	15.51	16.32	20.21	20.39	21.21	21.35	21.95	21.92	21.91	20.79	14.97	15.14	15.53	20.49	20.34	21.3	21.66	21.87	22.09	21.18	20.5	16	16.08	16.91	16.55	18.33	19.78	20.95	21.43	21.11	20.73	20.67	19.79	TRUE	11	-0.84	1	2.86	0.02	0.56	0.99	1.07	0.1	-1.12	0.8	2.97
FXYD1	PLM_HUMAN	16.48	14.78	14.86	15.48	18.46	18	15.84	14.78	17.08	17.45	17.47	14.8	16.02	16.24	14.53	18.91	18.5	18.47	16.41	15.76	16.55	15.99	18.5	16.15	16.33	15.22	19.6	19.75	19.14	15.44	16.07	19.56	18.34	19.18	18.98	TRUE	18	-0.51	1	-1.45	0.83	-1.57	0.79	-2.32	0.04	-0.31	1	-0.97
FYN	FYN_HUMAN	20.98	21.55	21.28	21.02	23.19	23.21	23.77	23.69	24.06	24.27	24.33	23.67	21.49	21.56	21.38	23.29	22.88	23.87	23.82	23.77	23.99	24.03	23.33	21.1	21.16	21.11	22.52	22.37	23.04	23.41	23.15	23.38	23.43	23.26	23.1	FALSE	0	0.08	1	0.76	0.16	0.53	0.4	0.79	0	0.35	1	0.65
GABARAPL2	GBRL2_HUMAN	21.34	21.21	20.99	21.36	20.92	21.1	22.17	22.31	22.25	22.49	22.39	22.39	21.15	20.98	21.11	21.15	21.27	21.99	21.93	22.15	21.96	22.01	22.1	21.45	21.08	20.9	20.7	20.71	21.38	21.52	21.8	21.5	21.63	21.54	21.7	FALSE	0	0.08	1	0.31	0.66	0.67	0.04	0.78	0	-0.06	1	0.51
GABBR1	GABR1_HUMAN	15.48	15.27	15.04	15.11	14.14	15.35	19.66	19.96	21.04	20.82	20.89	21.14	15.62	14.65	14.46	15.21	15.23	19.26	19.43	19.87	20.89	20.85	20.59	17.2	15.06	15.06	15.33	15.54	18.58	18.97	19.63	19.79	18.82	19.11	20.01	TRUE	16	-0.55	1	-0.69	0.85	0.75	0.82	1.54	0.01	-0.86	1	-0.22
GABPA	GABPA_HUMAN	21.29	20.9	21	21.04	20.43	20.37	19.7	19.96	15.78	19.2	19.23	19.21	21.33	20.9	21.13	20.28	20.18	19.81	20.21	19.44	17.26	19.45	19.95	21.18	20.82	20.79	20.16	20.58	20.34	20.12	20.69	19.5	20.58	20.33	19.86	TRUE	2	0.13	1	0.03	1	-0.56	1	-1.71	0.04	0.19	1	-0.14
GABRB3	GBRB3_HUMAN	15.92	15.38	16.34	14.75	16.09	14.77	19.08	18.05	19.2	19.8	18.33	18.98	15.88	15.53	17.96	14.88	17.42	19.25	20.62	19.53	20.2	19.44	19.2	16.25	15.8	17.04	14.88	16.84	15.11	18.52	13.56	17.46	15.43	18.25	17.77	TRUE	16	-0.77	1	-0.43	1	2.83	0.36	1.85	0.15	0.09	1	0.3
GAP43	NEUM_HUMAN	19.09	20.72	21.14	19.78	23.47	23.54	24.55	24.56	25.43	25.62	25.55	26.17	19.45	20.85	20.92	23.61	23.95	24.68	24.8	25.01	25.39	26.06	25.49	19.11	19.41	20.28	22.72	22.94	23.6	24.35	24.57	24.24	24.05	24.15	25.2	FALSE	0	0.58	1	0.67	0.87	0.38	1	1.28	0.03	0.81	1	0.95
GAREM2	GARE2_HUMAN	16.12	16.18	15.18	14.66	19.27	19.05	20.31	20.03	20.62	20.48	20.52	20.21	15.48	14.99	14.37	19.65	19.51	19.92	20.19	19.92	19.65	20.17	20.15	15.7	15.61	14.53	15.67	17.98	20.01	19.66	19.65	20.68	20	19.9	19.8	TRUE	11	0.26	1	2.34	0.05	0.39	1	0.37	0.62	-0.33	1	2.76
GATAD2A	P66A_HUMAN	21.53	21.66	21.67	21.81	20.91	20.49	20.59	19.86	20.21	19.85	19.83	20.11	21.65	21.64	21.62	20.87	20.81	20.23	19.95	19.99	20.45	20	20.65	21.52	21.72	22.02	21.15	21.18	20.96	20.55	20.63	20.66	20.63	20.71	20.78	FALSE	0	-0.09	1	-0.47	0.54	-0.49	0.46	-0.7	0	-0.12	1	-0.33
GBE1	GLGB_HUMAN	19.74	19.95	19.98	20.07	20.17	20.1	20.91	21.17	20.85	21.14	20.94	20.88	19.86	20.02	20.05	20.29	20.2	20.63	20.98	21	21.14	21.11	20.86	19.41	20.08	19.96	20.25	20.2	21.06	21.28	21.01	21.85	22.09	22.29	21.87	FALSE	0	0.12	1	-0.1	1	-0.08	1	-1.07	0	0.16	1	0.02
GDI1	GDIA_HUMAN	22.1	21.95	22.04	22.28	25.47	25.42	26.39	26.43	27.08	26.78	26.66	26.65	22.06	21.95	22.13	25.51	25.46	26.35	26.45	26.58	26.96	26.93	26.27	22.1	22.43	22.41	25.14	25.1	25.77	26.24	25.98	26.1	26.04	25.96	26	FALSE	0	-0.22	1	0.32	0.73	0.41	0.5	0.77	0	-0.27	1	0.37
GDNF	GDNF_HUMAN	15.59	16.85	15.59	15.59	17.65	17.19	17.12	17.53	17.65	15.56	16.14	15.34	15.68	16.91	14.41	17.64	16.07	18.09	16.43	18.12	17.29	15.43	15.41	16.21	15.63	15.19	17.5	17.38	14.32	14.49	15.33	16.58	15.88	14.71	14.14	TRUE	19	0.23	1	-0.02	1	2.61	0.16	0.84	0.43	-0.01	1	-0.58
GDPD5	GDPD5_HUMAN	16.09	15.1	15.45	15.21	16.29	15.28	19.26	19.31	19.54	20.24	19.93	20.4	15.57	15.4	16.11	18.51	18.66	19.5	19.4	18.99	20.3	20.56	19.69	15.73	16.42	16.77	15.7	16.48	17.73	18.73	16.12	18.93	18.77	18.47	19.91	TRUE	14	-0.85	1	-0.3	1	1.76	0.15	1.01	0.11	-0.61	1	2.49
GFM2	RRF2M_HUMAN	20.15	20.02	20.41	20.18	20.7	20.87	20.59	20.58	20.44	20.53	20.37	19.78	20.29	20.34	20.15	20.7	20.71	20.37	19.87	20.02	19.55	19.73	20.16	20.03	19.92	19.45	20.14	20.15	20.09	20.19	19.9	20.46	20.43	20.48	20.3	FALSE	0	0.39	1	0.64	0.28	0.52	0.41	-0.14	0.67	0.46	0.73	0.56
GFOD1	GFOD1_HUMAN	16.09	17.32	16.2	17.45	15.02	16.17	18.22	16.04	19.43	19.39	19.8	17.97	15.98	15.69	14.43	14.77	15.91	18.07	18.33	18.77	18.87	18.77	17.17	17.75	18.3	18.36	16.39	15.46	15.14	18.3	15.41	17.15	15.58	14.6	17.57	TRUE	17	-1.38	1	-0.33	1	0.84	1	2.92	0.01	-2.77	0.3	-0.59
GGCX	VKGC_HUMAN	20.09	19.74	19.54	19.69	19.32	19.59	14.8	15.09	17.65	16.88	14.66	15.47	19.68	19.43	19.29	19.35	19.5	18.29	15.17	16.9	16.9	15.05	15.27	19.87	19.21	19.02	15.05	19.46	19.11	18.11	18.96	18.01	18.87	18.01	18.64	TRUE	13	0.4	1	2.2	0.49	-3.79	0.05	-2.22	0.04	0.1	1	2.17
GGH	GGH_HUMAN	19.53	20.13	19.93	19.65	21.12	21.07	21.69	22.14	22.88	22.54	22.4	22.72	20.05	19.84	20.02	21.26	21.52	21.85	22.09	22.31	22.87	22.87	22.26	19.25	18.69	18.71	20.56	20.84	21.04	21.74	21.78	22.04	21.2	21.34	21.76	FALSE	0	0.92	0.2	0.4	0.84	0.39	0.85	1.05	0	1.09	0.1	0.69
GINS3	PSF3_HUMAN	19.96	20.15	20.43	20.14	17.94	17.77	14.57	16.09	17.66	16.51	15.07	15.12	20.05	20.37	20.29	16.27	17.25	15.91	14.32	15.31	16.48	15.09	18.28	20.16	20.25	20.33	19.26	19.69	19.07	18.88	19.04	16.52	18.53	18.67	18.06	TRUE	12	-0.07	1	-1.61	0.59	-3.67	0.02	-1.85	0.03	-0.01	1	-2.71
GINS4	SLD5_HUMAN	20.05	20.23	20.7	20.39	16.46	17.4	14.58	14.94	17.3	15.74	15.04	15.32	20.3	20.42	20.09	16.05	17.69	15.2	14.49	15.81	16.89	16.38	18.53	20.43	20.7	20.67	19.09	19.33	19.11	16.21	14.91	16.47	18.29	18.73	17.87	TRUE	15	-0.25	1	-2.28	0.41	-1.98	0.48	-1.99	0.05	-0.33	1	-2.34
GIPC1	GIPC1_HUMAN	20.09	20.61	20.48	20.34	20.36	20.36	20.61	20.9	20.25	20.94	20.81	20.69	20	20.41	20.26	20.43	20.34	20.72	20.65	20.57	20.37	20.4	20.55	19.96	20.25	20.4	20.46	20.38	20.52	20.67	20.51	18.62	20.13	20.14	20.5	FALSE	0	0.18	1	-0.06	1	0.18	1	0.82	0.03	0.02	1	-0.04
GJC1	CXG1_HUMAN	15.49	16.18	16.01	16.99	17.77	17.89	15.34	15.81	16.43	17.06	17.39	18.08	16.7	16.57	14.22	17.42	17.3	15.78	16.81	16.87	18	15.64	15.44	16.48	15.93	15.55	16.96	16.49	16.71	15.38	14.85	16.44	15.02	15.24	15.1	TRUE	24	0.18	1	1.1	0.83	-0.07	1	1.79	0.04	-0.16	1	0.64
GLDC	GCSP_HUMAN	21.48	20.79	21.16	20.67	20.23	20.32	19.86	19.89	17.54	18.15	18.98	20.44	21.33	21.65	21.78	20.69	21.25	20.18	20.5	19.94	17.87	20.18	21.07	22.12	20.79	20.77	20.87	20.75	20.54	20.48	20.53	20.18	20.51	20.53	21.07	TRUE	2	-0.2	1	-0.54	1	-0.64	1	-1.8	0.02	0.36	1	0.15
GLT8D1	GL8D1_HUMAN	18.52	18.54	18.82	18.27	19.1	19.31	19.21	19.02	18.18	18.54	18.76	18.3	18.25	18.61	18.99	19.04	19.33	19.07	19.55	19.22	19.81	19.39	18.89	18.49	18.99	18.52	19.16	19.22	19.41	19.36	19.12	20.4	19.37	19.45	18.93	TRUE	1	-0.13	1	0.01	1	-0.19	1	-1.09	0	-0.05	1	-0.01
GNA11	GNA11_HUMAN	20.75	21.16	20.68	21.14	21.9	22.17	22.7	22.73	23.39	23.23	23.11	23.21	20.72	20.83	20.95	22.29	22.29	22.7	22.74	23	23	22.96	22.51	20.79	21.36	21.25	21.65	21.72	22.12	22.22	22.52	22.6	22.36	22.32	22.28	FALSE	0	-0.2	1	0.35	0.72	0.43	0.51	0.85	0	-0.3	1	0.61
GNA13	GNA13_HUMAN	21.28	21.52	21.42	21.89	23.01	23.01	23.37	23.37	24.12	23.86	23.82	23.97	21.08	21.45	21.51	23.03	23.11	23.43	23.64	23.7	24.04	24.09	23.48	21.41	21.76	21.62	22.65	22.49	22.86	23.22	23.03	23.24	22.9	23.02	23.51	FALSE	0	-0.07	1	0.44	0.59	0.34	0.79	0.77	0	-0.25	1	0.5
GNAI1	GNAI1_HUMAN	20.34	19.84	20.04	20.25	21.38	21.29	22.6	23.12	24.25	24.07	23.96	24.43	20.39	19.94	20.23	21.54	21.8	22.88	23.02	23.3	24.18	24.36	23.81	19.91	19.56	20.39	21	21.14	21.95	22.55	22.74	23.16	22.76	22.87	23.55	FALSE	0	0.17	1	0.27	0.98	0.45	0.79	1.1	0	0.24	1	0.6
GNAI2	GNAI2_HUMAN	22.76	22.84	23.08	23.09	25.51	25.43	25.7	25.89	25.73	26.1	26.23	26.36	22.77	22.7	22.96	25.64	25.47	25.86	25.87	26.06	25.62	26.24	25.71	22.9	23.12	23.2	25.13	25.19	25.29	25.53	25.68	25.18	25.38	25.38	25.92	FALSE	0	-0.13	1	0.31	0.84	0.29	0.88	0.64	0.01	-0.26	1	0.39
GNAI3	GNAI3_HUMAN	21.95	22.5	22.52	22.57	23.35	23.52	24.45	24.58	25.09	24.9	25.04	25.25	22.14	22.33	22.73	23.79	23.68	24.54	24.55	24.8	25.13	25.16	24.88	21.94	22.42	22.58	23.29	23.09	23.77	24.24	24.07	24.29	23.78	23.94	24.58	FALSE	0	0.07	1	0.24	0.96	0.48	0.62	0.92	0	0.09	1	0.54
GNAO1	GNAO_HUMAN	15.98	15.7	15.55	16.06	20.26	20.35	23.6	23.94	25.08	25.13	25.06	25.09	15.79	16.39	15.3	20.16	20.33	23.23	23.22	23.77	24.49	24.62	24.23	16.31	15.73	16.49	18.07	18.62	21.65	22.45	22.82	23.58	23.07	23.12	23.51	TRUE	10	-0.35	1	1.95	0	1.46	0.02	1.77	0	-0.35	1	1.89
GNAQ	GNAQ_HUMAN	20.34	20.21	20.53	20.82	22.93	22.92	23.88	23.96	24.52	24.58	24.5	24.41	20.49	20.44	20.33	23.01	23.05	23.86	24.03	24.25	24.29	24.53	23.94	20.27	20.43	20.59	22.28	22.28	23.17	23.56	23.53	23.76	23.53	23.61	23.64	FALSE	0	0.05	1	0.65	0.15	0.5	0.28	0.87	0	-0.01	1	0.75
GNAT3	GNAT3_HUMAN	15.58	15.56	14.15	16.02	15.99	14.62	20.4	20.87	21.69	20.57	20.46	21.62	14.26	14.76	14.42	14.89	16.52	19.97	19.86	21.31	21.54	21.6	20.27	16.82	16.03	15.81	16.17	15.58	17.72	19.16	19.71	16.64	15.55	18.98	19.86	TRUE	18	-0.89	1	-0.57	1	1.77	0.65	3.33	0	-1.74	0.89	-0.17
GNB1	GBB1_HUMAN	22.89	23.03	23.25	23.31	25.08	25.02	25.67	25.78	25.87	26.15	26.13	26.34	23.01	22.97	23.25	25.09	24.95	25.56	25.72	25.91	25.81	26.18	25.48	22.7	23.15	23.29	24.52	24.64	25.07	25.35	25.52	25.21	25.26	25.31	25.64	FALSE	0	0.07	1	0.47	0.53	0.41	0.62	0.77	0	0.03	1	0.44
GNB2	GBB2_HUMAN	21.4	21.29	21.49	21.45	23.18	22.92	23.82	23.8	24.51	24.28	24.25	24.41	21.82	21.49	21.76	23.13	22.87	23.87	23.81	24.23	24.42	24.16	23.9	21.56	21.34	21.54	22.66	22.55	23.33	23.66	23.71	23.52	23.37	23.54	23.85	FALSE	0	-0.07	1	0.44	0.44	0.25	0.88	0.79	0	0.21	1	0.4
GNG5	GBG5_HUMAN	21.69	21.56	21.81	21.71	21.53	21.65	19.75	19.44	16.91	17.24	19.84	18.1	21.73	21.52	21.78	21.63	21.13	19.14	19.05	15.92	16.29	18.22	20.68	21.42	21.64	21.68	22.28	22.37	21.41	20.67	20.45	21.42	21.58	21.52	20.71	TRUE	3	0.11	1	-0.74	1	-1.25	0.88	-3.28	0	0.1	1	-0.95
GNG8	GBG8_HUMAN	16.92	15.73	15.53	15.28	22.45	22.82	21.74	21.95	20.99	21.03	20.92	20.53	15.29	15.17	14.83	23.12	23.16	22.36	22.53	22.47	21.38	21.04	20.41	15.97	14.7	15.14	21.79	20.95	20.38	21	20.87	16.2	17.98	16.2	19.62	TRUE	12	0.6	1	1.27	0.69	1.1	0.77	3.37	0	-0.17	1	1.77
GPD1L	GPD1L_HUMAN	19.65	20.06	19.89	19.89	19.75	19.28	20.64	20.55	21.73	20.96	21.33	21.36	19.95	20.09	19.92	19.94	20.18	20.72	20.76	20.66	21.05	21.03	20.83	19.72	20.36	20.43	18.83	19.53	20.13	20.43	19.99	20.48	20.09	20.41	20.62	FALSE	0	-0.29	1	0.33	0.86	0.41	0.75	0.95	0	-0.18	1	0.88
GRID1	GRID1_HUMAN	16.48	16.67	14.7	19.08	18.15	17.39	18.78	19.32	20.16	19.6	20.08	20.49	14.75	14.99	14.09	17.44	18.12	18.96	19.53	19.16	19.68	20.29	19.69	15.22	15.72	15.26	14.92	15.2	17.16	19.52	18.05	18.37	17.97	18.14	18.92	TRUE	11	1.33	1	2.71	0.15	0.81	0.98	1.73	0.04	-0.79	1	2.72
GSTK1	GSTK1_HUMAN	19.04	18.95	18.57	19.1	19.19	19.32	18.84	19.04	16.39	18.16	18.66	18.84	19.04	19.62	19.7	20.44	20.35	20.15	19.93	20.16	19.68	19.86	19.87	20.08	19.12	19.12	19.5	19.5	19.64	19.42	19.62	20.26	19.55	19.42	19.45	TRUE	1	-0.53	1	-0.25	1	-0.62	0.87	-1.66	0	0.01	1	0.89
GSTO1	GSTO1_HUMAN	22.7	22.82	22.7	22.93	22.87	22.89	22.48	22.35	22.4	22.66	22.57	22.73	22.44	22.48	22.64	22.84	22.7	22.4	22.31	22.47	21.95	22.36	22.46	22.31	22.56	22.41	22.13	22.04	21.96	22.01	21.87	21.16	22.06	21.95	21.97	FALSE	0	0.36	1	0.8	0.1	0.47	0.44	0.8	0	0.09	1	0.68
GSTP1	GSTP1_HUMAN	25.56	25.83	25.81	25.56	26.55	26.52	26.53	26.07	25.97	26.21	26.23	26.01	25.4	25.6	25.65	26.4	26.46	26.14	26.04	25.77	25.62	26.05	25.72	25.47	25.42	25.41	26.42	26.37	26.57	26.46	26.46	26.38	26.63	26.69	26.23	FALSE	0	0.26	1	0.14	0.99	-0.2	0.95	-0.37	0.06	0.12	1	0.04
GSTT2B	GSTT2_HUMAN	20.37	20.1	19.87	20.33	21.52	21.51	20.96	20.6	16.44	19.5	19.84	20.09	19.77	19.75	19.83	21.45	21.12	20.71	20.81	20.96	17.55	19.98	20.59	20.26	20.57	20.83	21.77	21.73	21.22	20.98	21.08	19.47	21.39	21.38	21.05	TRUE	2	-0.39	1	-0.24	1	-0.31	1	-1.85	0.04	-0.77	1	-0.47
GTF2F1	T2FA_HUMAN	21.22	21.31	21.55	21.4	20.95	21.21	21.02	20.9	20.07	20.47	20.48	20.17	21.43	21.54	21.52	20.94	20.97	20.95	21.03	21.16	20.62	20.52	20.68	21.39	21.17	21.44	21.46	21.25	21.1	20.98	21.2	20.77	20.98	21.1	20.9	FALSE	0	0.04	1	-0.28	0.71	-0.13	1	-0.64	0	0.16	1	-0.4
GTF3C2	TF3C2_HUMAN	20.94	21.13	20.97	21.14	20.68	20.53	20.02	19.99	20.19	19.69	19.69	19.82	20.98	21.05	21	20.59	20.52	20.24	19.63	20.2	19.46	19.71	20.19	20.97	20.92	21	20.85	20.83	20.24	20.21	20.22	20.68	20.55	20.53	20.11	FALSE	0	0.09	1	-0.23	0.92	-0.22	0.98	-0.62	0.01	0.05	1	-0.28
H1-3	H13_HUMAN	27.85	27.94	28.29	27.94	27.32	27.36	26.85	27.04	26.97	26.97	26.9	26.19	27.81	28.02	28.02	27.16	26.88	26.73	27.51	27.44	27.11	26.67	27.18	27.4	27.74	27.78	27.64	27.76	27.38	27.26	27.45	27.65	27.64	27.76	27.33	FALSE	0	0.36	1	-0.35	0.83	-0.42	0.74	-0.84	0	0.31	1	-0.68
HACE1	HACE1_HUMAN	14.56	15.6	14.37	14.37	17.79	18.68	17.62	17.25	17.13	17.55	16.19	16.69	16.5	15.8	16.42	18.63	17.95	17.78	18.05	16.89	17.38	16.81	16.86	15.35	15.8	15.11	18.18	18.02	18.69	18.16	17.93	17.49	18.56	18.39	17.56	TRUE	12	-0.7	1	0.13	1	-0.83	0.71	-1.11	0.03	0.82	0.96	0.19
HADH	HCDH_HUMAN	23.26	22.84	22.99	22.95	22.16	22.22	21.96	21.85	21.89	21.79	21.51	20.81	23.06	23.06	23.02	22.13	21.78	21.95	21.71	21.38	21.9	20.84	21.79	23.14	22.78	22.88	22.2	22.37	22.34	21.73	22.27	22.58	22.37	22.17	22	FALSE	0	0.08	1	-0.09	1	-0.21	1	-0.78	0.02	0.12	1	-0.33
HAT1	HAT1_HUMAN	22.78	22.89	22.67	22.99	21.6	21.62	20.2	19.16	17.27	17.71	18.92	19.62	22.98	22.81	22.81	21.6	21.16	19.91	19.42	19.73	16.54	19.46	21.06	23.08	22.82	22.86	22.32	22.24	21.74	20.4	20.53	21.63	21.4	21.42	20.85	TRUE	2	-0.09	1	-0.67	0.98	-1.21	0.81	-2.95	0	-0.06	1	-0.9
HAUS5	HAUS5_HUMAN	19.53	19.49	19.8	19.56	16.09	15.85	14.65	16.12	18.02	16.07	16.26	19	19.71	19.52	19.19	17.62	17.9	14.87	14.98	16.74	17.04	17.55	18.06	19.44	19.5	19.61	19.23	19.5	18.72	17.82	18.86	16.52	18.6	18.15	18.37	TRUE	12	0.08	1	-3.39	0.04	-3.08	0.03	-0.57	0.57	-0.04	1	-1.6
HDAC2	HDAC2_HUMAN	24.01	23.89	24.12	24.3	24.03	24.04	23.9	23.82	22.48	23.37	23.48	23.2	23.9	23.88	24.1	24.1	23.73	23.88	23.61	23.53	22.66	23.07	23.18	23.93	24.21	24.24	24.09	24.09	24.13	23.62	23.85	23.69	23.83	23.72	23.58	FALSE	0	-0.05	1	-0.05	1	-0.01	1	-0.57	0.03	-0.17	1	-0.17
HEBP1	HEBP1_HUMAN	18.94	18.91	18.95	18.99	17.71	17.01	15.56	18.05	17.08	18.6	18.31	16.43	19.07	19.15	18.84	18.24	18.53	19.39	18.7	18.84	20.6	19.81	19.62	18.99	19.09	19.15	18.03	17.78	18.72	18.07	18.24	20.88	18.47	18.66	19.36	TRUE	3	-0.13	1	-0.54	0.98	-1.54	0.43	-1.74	0.02	-0.06	1	0.48
HELLS	HELLS_HUMAN	21.4	21.37	21.22	21.45	15.36	16.5	15.94	16.38	17.08	14.94	16.07	14.68	21.28	21.19	21.33	14.4	15.11	14.84	18.52	16.78	17.92	15.12	18.73	21.24	21.52	21.47	19.15	19.36	18.39	18.21	18.5	17.78	18.39	19.33	17.91	TRUE	11	-0.05	1	-3.32	0.11	-2.21	0.37	-2.66	0.01	-0.14	1	-4.5
HERC1	HERC1_HUMAN	19.11	19.25	18.52	19.17	19.59	19.46	19.79	19.89	20.35	20.52	20.44	20.39	19.23	19.41	18.85	20.04	19.78	19.96	19.81	19.52	20.61	20.43	20.16	19.49	19.56	19.2	19.7	19.64	19.51	19.29	19.59	17.55	19.84	19.56	20.18	TRUE	1	-0.41	1	-0.14	1	0.37	1	1.14	0.02	-0.25	1	0.24
HIP1	HIP1_HUMAN	20.86	20.51	20.77	20.53	20.08	20.28	21.74	22.04	22.17	22.11	22.11	22.48	20.33	20.39	20.69	19.93	20.62	22.05	22.14	22.15	22.33	22.74	22.2	20.62	21.08	20.84	20.37	20.57	21.44	21.44	21.59	21.53	21.49	21.5	22.08	FALSE	0	-0.18	1	-0.29	0.88	0.4	0.7	0.57	0.02	-0.38	1	-0.19
HIRA	HIRA_HUMAN	19.62	19.64	19.68	20.28	19.64	19.75	19.37	19.67	18.06	18.56	18.55	19.06	20.01	19.81	19.64	19.29	19.51	19.6	19.86	19.38	18.63	18.86	19.06	20.15	19.75	19.7	19.68	19.66	19.62	19.43	19.68	18.94	19.49	19.79	19.21	TRUE	1	-0.06	1	0.03	1	-0.05	1	-0.8	0.01	-0.04	1	-0.27
HK2	HXK2_HUMAN	22.78	22.93	22.76	22.71	20.42	20.19	19.15	19.68	16.84	18.71	19.07	20.06	22.81	23.07	22.98	20.39	19.94	19.74	20.48	20.72	20.18	20.29	21.69	22.87	22.73	22.91	20.57	20.39	20.24	20.05	19.98	22.09	22.28	22.28	21.99	TRUE	1	-0.04	1	-0.17	1	-0.68	0.92	-3.49	0	0.12	1	-0.32
HLTF	HLTF_HUMAN	20.34	20.23	20.34	20.13	19.1	18.98	19.74	18.83	17.02	18.72	18.7	18.54	20.62	20.35	20.24	19.34	19.11	19.89	19.72	19.27	19.69	19.13	19.15	20.39	19.84	19.82	19.83	19.74	19.43	20.13	19.57	18.74	19.38	19.49	19.1	TRUE	1	0.24	1	-0.75	0.66	-0.43	0.96	-0.93	0.03	0.38	1	-0.56
HMGB2	HMGB2_HUMAN	22.91	22.88	22.79	22.9	23.04	22.83	22.55	22.54	21.49	21.34	21.31	22.13	22.85	22.68	22.81	22.97	23.31	22.6	22.3	22.57	21.23	21.97	22.75	22.86	22.95	22.83	23.26	23.35	23.34	22.91	23.05	21.86	23	22.99	23.23	FALSE	0	-0.01	1	-0.37	0.94	-0.56	0.78	-1.2	0	-0.1	1	-0.17
HMGN2	HMGN2_HUMAN	23.81	23.5	23.29	23.52	23.79	23.71	22.56	22.74	20.54	22.26	22.2	21.88	23.91	23.39	23.47	23.74	23.69	22.66	22.42	22.29	21.62	22.58	23.45	24.05	23.68	23.77	24.41	24.18	23.37	22.87	22.69	24	23.56	23.63	22.98	FALSE	0	-0.3	1	-0.54	0.9	-0.32	1	-1.82	0	-0.25	1	-0.57
HPCAL1	HPCL1_HUMAN	19.13	19.01	18.9	18.34	22.38	22.31	22.49	22.46	24.78	24.07	23.96	24.61	18.94	16.94	18.91	22.17	22.44	22.09	22.26	22.44	24.07	23.85	23.18	15.97	19.45	18.61	22.14	22.04	21.74	22.28	22.28	23.15	22.36	22.42	22.68	TRUE	1	0.83	1	0.26	1	0.37	1	1.7	0.02	0.25	1	0.21
HPS6	HPS6_HUMAN	18.08	19.42	18.28	18.86	17.87	18.58	18.42	18.4	16.82	17.17	16.9	17.84	18.43	18.39	18.71	17.41	18.66	18.35	17.78	17.25	17.92	18.05	18.36	18.44	17.46	17.94	18.26	18.86	18.22	19.04	19.06	18.7	18.6	18.64	17.73	TRUE	3	0.71	1	-0.33	1	-0.36	1	-1.23	0.02	0.57	1	-0.52
HRC	SRCH_HUMAN	19.13	18.87	19.21	15.43	21.95	22	21.07	21.51	20.89	20.49	19.71	20.86	18.87	19.11	18.6	21.24	21.44	20.69	20.38	20.6	15.85	19.87	19.74	19.05	18.73	18.58	22.23	21.99	21.85	21.62	22.03	21.86	21.35	21.56	22.01	TRUE	2	-0.63	1	-0.14	1	-0.55	1	-1.21	0.28	0.07	1	-0.77
HSD17B12	DHB12_HUMAN	21.7	21.28	20.97	21.49	22.15	21.81	22.39	22.37	22.21	22.7	22.75	22.26	21.51	20.65	20.43	21.03	20.89	21.12	21.1	21.52	20.71	21.22	21.61	21.2	21.13	20.98	21.34	21.59	21.92	21.57	22.01	21.66	21.71	21.85	22.01	FALSE	0	0.25	1	0.52	0.71	0.55	0.65	0.67	0.04	-0.24	1	-0.5
HSPA14	HSP7E_HUMAN	21.95	22.4	22.46	22.26	20.72	21.04	20.38	20.15	20.14	20.18	19.84	19.75	22.08	22.38	22.3	20.81	20.74	20.28	20.41	19.89	20.09	19.88	21.07	22.03	22.15	22.25	21.39	21.09	21.05	20.75	20.71	21	20.92	20.54	20.37	FALSE	0	0.13	1	-0.36	0.87	-0.57	0.57	-0.73	0.02	0.11	1	-0.46
HTATSF1	HTSF1_HUMAN	21.09	21.25	21.44	21.3	21.84	21.85	22.27	21.87	21.58	21.32	21.4	21.4	21.16	21.26	21.25	21.88	21.71	21.95	21.95	21.96	21.25	21.12	20.95	20.7	21.35	21.51	21.88	22	22.2	22.37	22.43	22.19	22.08	21.87	21.96	FALSE	0	0.08	1	-0.1	1	-0.26	0.84	-0.6	0	0.04	1	-0.14
ICA1L	ICA1L_HUMAN	15.36	14.4	14.92	15.57	15.14	15.44	19.22	17.43	17.76	19.33	20.04	18.05	14.76	16.55	15.52	18.68	14.41	18.9	18.8	19.65	17.8	18.98	18	15.19	15.89	15.07	16.01	13.93	14.95	14.8	15.12	16.05	18.38	18.2	18.13	TRUE	21	-0.32	1	0.32	1	3.36	0.1	1.1	0.36	0.23	1	1.57
ICAM5	ICAM5_HUMAN	15.25	17.04	17.51	15.2	14.96	16.56	15.65	15.14	18.52	15.49	16.09	15.82	18.3	15.62	15.29	16.3	16.29	15.48	15.02	14.93	16.41	15.8	17.93	15.86	15.8	15.75	16.57	18.01	17.77	18.98	18.39	16.74	17.8	18.35	18.23	TRUE	22	0.45	1	-1.53	0.76	-2.99	0.15	-1.3	0.25	0.6	1	-1
IDE	IDE_HUMAN	22.3	22.29	22.14	22.29	20.55	20.79	20.28	20.22	19.87	19.63	19.5	19.38	22.23	22.2	22.27	20.55	20.7	20.33	20.05	19.76	20	19.26	20.76	22.43	22.32	22.33	21.08	21.3	21	20.7	20.27	20.65	20.31	20.71	20.29	FALSE	0	-0.1	1	-0.52	0.7	-0.41	0.83	-0.9	0.01	-0.13	1	-0.57
IFITM3	IFM3_HUMAN	19.93	19.85	19.25	19.43	16.39	15.03	15.31	14.87	16.23	15.71	16.31	15.09	19.96	19.38	19.78	15.08	14.72	15.09	16.32	14.81	16.7	16.27	17.17	20.11	20.17	19.65	18.94	19.03	17.7	15.75	14.46	17.35	15.09	14.45	18.36	TRUE	19	-0.36	1	-3.27	0.12	-0.88	0.99	-0.48	0.72	-0.27	1	-4.08
IGFBP2	IBP2_HUMAN	20.54	20.51	21.03	20.58	18.36	18.68	18.17	16.72	16.89	15.08	14.88	18.31	20.56	20.49	20.82	19.6	17.99	17.11	15	16.19	16.84	17.65	18.8	20.31	20.71	20.94	19.91	19.73	19.38	18.82	19.6	19.96	20.77	21	20.07	TRUE	5	0.01	1	-1.3	0.75	-1.82	0.44	-4.16	0	-0.03	1	-1.02
INF2	INF2_HUMAN	20.29	20.26	20.61	20.38	18.19	17.63	15.2	18.1	16.86	15.27	15.36	14.59	20.32	20.25	20.59	18.02	17.47	17.55	14.48	15.98	16.6	16.19	18.4	20.47	19.51	19.72	18.89	18.27	18.93	18.23	19.04	16.87	18.22	18.86	18.22	TRUE	9	0.48	1	-0.67	0.99	-2.09	0.37	-2.52	0.01	0.49	1	-0.84
INTS13	INT13_HUMAN	20.03	20.27	19.96	20.18	20.13	19.85	19.32	19.45	19.32	19.03	19.07	19.07	20.32	20.18	20.08	19.91	19.63	19.4	19.36	19.21	19.13	18.65	19.12	20.07	20.03	20.05	19.98	20.04	19.8	19.47	19.43	19.22	19.89	19.7	19.48	FALSE	0	0.06	1	-0.02	1	-0.18	1	-0.45	0.03	0.15	1	-0.24
IQGAP1	IQGA1_HUMAN	21.01	21.49	21.48	21.33	22.03	22.19	21.02	20.98	20.16	19.98	20	20.53	21.11	21.46	21.5	22.19	22.18	21.16	21.14	21.03	19.87	20.37	20.84	20.93	21.11	21.19	21.9	21.91	21.62	21.44	21.18	20.8	21.39	21.39	21	FALSE	0	0.25	1	0.2	0.98	-0.42	0.74	-0.97	0	0.28	1	0.28
ISG20L2	I20L2_HUMAN	19.03	19.26	18.62	19.22	15.85	19.07	15.46	15.76	15.71	14.86	16.16	15.8	19.52	18.66	18.87	19.26	19.36	15.22	15.81	14.95	18.09	14.67	20.25	19.41	18.89	18.96	17.13	18.18	14.8	15.23	15.11	17.06	18.9	20.01	18.89	TRUE	17	-0.05	1	-0.19	1	0.56	1	-3.08	0.01	-0.07	1	1.66
ISOC1	ISOC1_HUMAN	22.78	22.9	22.96	22.89	21.41	21.54	21.13	20.46	16.88	20.62	20.73	20.94	22.65	22.93	22.93	21.24	21.46	20.61	20.5	20.48	20.6	20.62	21.37	22.44	22.8	22.75	21.62	21.61	21.3	21.7	21.15	21.32	21.37	21.57	21.6	TRUE	1	0.22	1	-0.14	1	-0.58	1	-1.67	0.03	0.18	1	-0.27
ISYNA1	INO1_HUMAN	23.42	23.48	23.84	23.42	23.33	23.36	22.56	22.52	23.01	22.72	22.66	22.67	23.42	23.42	23.58	23.35	23.2	22.24	21.79	22.35	22.44	22.3	22.61	23.42	23.31	23.24	23.26	23.22	23.07	22.92	22.96	23.47	23.21	23.21	23.2	FALSE	0	0.21	1	0.1	1	-0.44	0.34	-0.51	0.01	0.15	1	0.03
ITM2C	ITM2C_HUMAN	17.64	18.33	18.07	17.84	22.73	22.82	22.36	22.48	22.89	22.23	22.13	23	17.4	18.13	18.31	22.41	22.54	21.69	22.38	21.12	22.18	22.28	21.35	18.14	18.03	17.75	21.63	21.75	21.21	21.55	20.88	21.91	21.25	21.18	22.35	FALSE	0	0	1	1.08	0.35	1.21	0.18	0.89	0.04	-0.02	1	0.78
JAKMIP2	JKIP2_HUMAN	16.49	14.66	15.26	17.2	17.55	15.11	18.12	18.32	18.11	19.5	19.05	19.78	15.93	15.36	17.2	15.61	18	19.21	18.54	17.84	19.8	19.59	18.94	15.68	14.63	17.2	16.04	15.12	17.85	19.37	15.32	16.01	15.11	14.24	19.14	TRUE	15	0.07	1	0.75	1	0.71	1	2.99	0.03	0.33	1	1.23
KANSL3	KANL3_HUMAN	17.22	17.67	17.78	17.62	16.95	15.27	15.89	15.74	17.27	15.15	15.53	16.64	17.42	17.88	18.17	16.66	16.98	16.75	15.9	16.71	16.25	16.31	17.09	17.56	17.55	17.74	17.45	17.14	17.23	16.64	16.57	18.73	16.97	17.08	16.94	TRUE	2	-0.04	1	-1.18	0.59	-0.99	0.72	-1.28	0.04	0.21	1	-0.47
KAZN	KAZRN_HUMAN	15.67	15.63	15.52	15.02	15.03	15.46	15.9	16.36	16.24	16.21	16.29	18.62	14.31	15.03	15.95	16.65	15.42	16.29	18.85	16.07	19.2	18.87	18.2	16.21	16.26	16.46	16.03	15.91	14.86	15.1	15.87	17.63	16.46	15.95	15.2	TRUE	30	-0.85	1	-0.72	0.98	0.86	0.96	0.53	0.64	-1.21	1	0.06
KBTBD11	KBTBB_HUMAN	19.91	19.44	19.46	19.52	20.6	20.43	21.08	21.13	22.05	21.78	21.84	21.77	19.52	19.56	19.64	20.42	20.29	21.06	21.13	21.03	22.09	22.04	21.31	19.57	19.55	19.58	20.23	20.53	20.67	20.81	20.95	21.26	21.17	21.21	21.25	FALSE	0	0.02	1	0.13	1	0.29	0.79	0.63	0	0	1	-0.03
KCNA6	KCNA6_HUMAN	16.96	15.53	14.59	15.35	17.03	16.8	14.93	17.66	20.56	19.8	19.45	20.36	15.99	15.96	15.59	19.42	18.54	18.66	19.18	19.43	20.52	19.83	19.41	14.73	15.24	16.09	16.09	15.27	16.24	17.77	18.17	16.68	17.66	17.74	18.92	TRUE	13	0.26	1	1.24	0.76	-1.1	0.82	2.3	0.01	0.49	1	3.3
KCNQ2	KCNQ2_HUMAN	15.89	15.18	15.44	15.79	18.74	18.95	19.27	19.61	19.98	19.12	19.25	18.96	15.58	15.4	15.16	18.92	18.58	18.82	18.66	19.05	17.88	18.4	14.11	15.46	16.67	14.98	19.11	18.51	18.59	19.03	18.17	19.26	18.67	19.16	18.85	TRUE	12	-0.13	1	0.03	1	0.85	0.95	0.34	0.77	-0.32	1	-0.06
KCTD12	KCD12_HUMAN	23.24	23.41	23.39	23.31	23.34	23.17	21.96	21.74	21.27	20.83	20.98	20.79	23.3	23.46	23.38	23.3	23.07	21.91	21.98	21.51	21.12	20.76	22	23.45	23.19	23.06	22.87	23.16	22.52	22.05	22.22	22.87	22.88	22.98	22.27	FALSE	0	0.1	1	0.24	0.98	-0.42	0.8	-1.78	0	0.15	1	0.17
KDM1A	KDM1A_HUMAN	22.13	22.1	22.18	22.14	22.61	22.54	22.07	21.95	21.72	21.39	21.66	21.98	22.02	22.08	22.11	22.64	22.51	21.96	22.07	21.93	21.4	21.88	22	22.29	22.07	22.13	22.92	22.64	22.3	22.11	22.18	22.08	22.56	22.49	22.51	FALSE	0	-0.02	1	-0.21	0.92	-0.19	0.98	-0.72	0	-0.09	1	-0.21
KDM5B	KDM5B_HUMAN	15.48	14.8	15.79	15.57	19.88	19.79	19.55	19.97	19.02	19.08	19.36	19.46	18.55	17.61	18.29	19.88	19.87	19.76	20.29	19.02	19.62	19.49	19.81	17.36	17.59	15.8	19.14	19.57	19.82	19.59	19.77	20.09	20.18	20.44	20.03	TRUE	5	-1.51	0.13	0.48	0.91	0.03	1	-0.95	0.04	1.23	0.28	0.52
KDM5C	KDM5C_HUMAN	19.95	20.31	20.06	19.83	19.82	19.94	19.83	19.4	18.09	19.79	19.64	19.74	19.98	19.88	19.82	20.25	20.25	19.6	19.28	20.02	17.19	19.4	20.03	20.27	19.51	19.84	20.35	19.98	20.15	19.92	19.37	20.81	20.24	20.4	20.69	TRUE	2	0.17	1	-0.29	1	-0.2	1	-1.22	0.05	0.02	1	0.08
KHDRBS2	KHDR2_HUMAN	17.45	14.95	15.48	15.29	20.4	20.45	19.35	19.28	17.5	15.91	17.98	16.19	17.07	17.71	15.73	20.71	20.61	19.41	20.26	20.11	20.22	19.48	19.2	16.8	16.89	15.59	20.77	20.51	20.06	19.79	20.73	20.38	20.53	19.99	19.67	TRUE	12	-0.63	1	-0.22	1	-0.88	0.89	-3.25	0	0.42	1	0.02
KIAA0513	K0513_HUMAN	16.07	14.56	14.18	15.59	17.45	17.17	16.73	18.4	20.92	18.59	18.9	20.03	15.42	15.11	15.47	17.45	17.63	17.64	17.89	18.32	18	19.85	18.95	15.47	15.9	15.27	16.44	15.77	17.04	17.71	17.89	15.75	17.14	17.31	18.62	TRUE	12	-0.45	1	1.2	0.77	0.02	1	2.41	0	-0.22	1	1.44
KIAA2013	K2013_HUMAN	19.34	19.59	19.19	19.2	19.86	20.15	19.34	18.71	17.21	19	18.93	18.46	19.65	19.66	19.22	19.7	19.82	19.08	19.07	18.6	17.53	18.58	18.76	19.28	19.15	18.85	20.06	20.07	19.55	18.66	19.39	18.87	19.94	20.08	19.58	TRUE	1	0.23	1	-0.06	1	-0.17	1	-1.22	0.02	0.42	1	-0.3
KIF15	KIF15_HUMAN	20.53	20.88	20.78	20.39	15.27	15.39	14.17	14.93	17.91	15.68	15.37	15.44	20.93	20.87	20.46	14.67	15.65	15.53	16.67	15.64	17.43	15.18	19	20.45	20.38	20.7	15.49	18.83	17.59	19.58	16.85	17.33	19.59	18.17	18.43	TRUE	17	0.14	1	-1.83	0.7	-3.46	0.1	-2.28	0.04	0.24	1	-2
KIF17	KIF17_HUMAN	19.57	20.06	20.07	19.33	20.03	20.64	18.33	19.27	16.33	16.06	15.23	20.11	19.57	18.97	18.78	19.35	19.79	14.81	15.58	18.97	19.02	19.25	20.53	19.02	19.87	19.65	20.52	20.95	20.06	20.18	19.95	21.18	20.04	19.27	20.24	TRUE	6	0.25	1	-0.4	1	-1.26	0.93	-3.25	0.01	-0.4	1	-1.16
KIF21A	KI21A_HUMAN	19.88	19.11	19.27	18.58	20.03	19.97	21.33	21.57	21.67	22.15	22.14	22.35	19.1	19.21	19.03	20.18	20.25	21.35	21.46	21.57	21.81	22.33	21.64	18.5	19.02	19.3	19.94	19.46	20.94	21.34	21.24	21.13	21.24	21.23	21.78	FALSE	0	0.27	1	0.3	0.97	0.28	1	0.73	0.03	0.17	1	0.51
KIF4A	KIF4A_HUMAN	20.48	20.86	20.85	20.59	16.88	16.98	14.68	16.1	17.01	16.46	14.37	15.21	20.47	20.66	20.74	14.46	15.06	15.15	15.2	16.51	17.09	15.85	18.52	20.23	20.62	20.79	18.88	18.87	18.56	18.06	18.39	17.47	18.83	17.37	19.1	TRUE	16	0.15	1	-1.94	0.35	-2.94	0.04	-2.43	0	0.07	1	-4.11
KLF13	KLF13_HUMAN	17.58	17.96	18.01	18.19	18.5	18.48	17.79	17.97	17.37	17.45	17.16	18.06	17.74	16.82	17.35	18.35	18.32	18.01	17.41	17.49	16.77	17.39	17.89	17.75	18.15	18.3	19.38	18.92	18.38	17.57	17.25	18.98	18.33	18.62	18.48	TRUE	1	-0.13	1	-0.66	0.69	0.14	1	-1.09	0.01	-0.76	0.72	-0.81
KMT2A	KMT2A_HUMAN	18.88	18.56	18.61	18.19	18.28	17.67	17.91	18.63	16.38	17.34	16.09	18.57	18.74	19.02	19.01	18.67	18.69	18.31	18.03	17.9	18.16	18.54	18.71	18.87	18.39	18.97	18.02	18.66	18.32	18.26	18.37	19.58	18.28	18.34	18.8	TRUE	3	-0.18	1	-0.36	1	-0.04	1	-1.66	0	0.18	1	0.34
KNTC1	KNTC1_HUMAN	20.12	20.19	20.31	20.18	17.56	14.83	14.59	15.36	16.06	13.86	14.2	16.64	19.98	20.33	20.12	16.87	16.98	15.17	14.8	15.42	16.99	15.19	18.35	20.1	20.33	20.41	19.11	19.41	19.33	18.24	17.57	17.17	18.25	18.51	17.56	TRUE	13	-0.08	1	-3.07	0.12	-3.41	0.04	-2.68	0	-0.14	1	-2.34
KPNA2	IMA1_HUMAN	24.81	24.89	25.11	25.03	22.55	22.56	22.43	22.65	22.76	22.68	22.66	22.57	24.89	24.89	24.87	22.42	22.36	22.46	22.86	22.53	22.84	22.47	23.28	24.87	25.2	25.15	23.36	23.26	23.15	22.86	22.79	22.89	22.81	22.86	22.71	FALSE	0	-0.11	1	-0.75	0.08	-0.4	0.52	-0.15	0.55	-0.19	1	-0.92
KPTN	KPTN_HUMAN	17.97	18.25	18.18	18.13	17.9	16.49	17.48	16.6	17.13	16.42	15.83	17.38	18.34	18.21	18.14	17.91	18.32	18.14	17.2	16.26	16.51	17.45	17.83	18.39	17.66	18.21	18.35	17.31	18.22	16.93	17.62	18.65	17.75	17.89	18.14	TRUE	2	0.04	1	-0.64	0.92	-0.55	0.99	-1.42	0.02	0.14	1	0.29
KRT10	K1C10_HUMAN	20.84	24.39	21.42	22	23.5	24	23.37	22.63	22.78	24.33	24.95	25.54	20.64	22.17	23.64	23.74	23.9	22.98	22.75	23.45	22.44	25.48	23.65	22.35	22.87	22.52	22.5	23.01	23.33	23.8	22.52	19.89	20.84	20.68	24.54	FALSE	0	-0.42	1	0.99	0.98	-0.22	1	2.92	0.03	-0.43	1	1.07
KRT2	K22E_HUMAN	20.79	24.38	20.69	21.55	23.14	23.65	22.86	22.34	22.23	23.99	23.95	25.16	21.07	21.63	22.87	23.42	23.52	22.44	22.27	22.71	22.21	25.25	23.23	22.26	22.39	22.23	22.17	22.78	22.63	23.48	22.1	19.46	20.72	20.78	23.99	FALSE	0	-0.44	1	0.92	0.98	-0.14	1	2.59	0.04	-0.44	1	1
KRT5	K2C5_HUMAN	19.6	22	19.86	20.78	22.43	21.77	20.8	20.89	21.4	21.62	21.4	22.89	18.96	20.1	21.77	21.72	21.63	20.74	20.42	21.27	20.88	22.9	21.63	19.54	21.01	20.51	20.69	20.46	20	20.64	20.41	16.63	18.78	18.8	21.99	TRUE	1	0.2	1	1.53	0.82	0.5	1	2.78	0.02	-0.08	1	1.1
KRT6A	K2C6A_HUMAN	19.57	19.5	18.11	19.32	22.53	19.69	18.4	19.14	20.98	19.21	19.65	21.26	18.53	19.09	19.87	20.28	19.96	18.59	18.67	19.5	19.44	21.11	20.15	16.23	19.78	19.26	18.93	18.85	18.71	19.87	19.33	16.32	17.05	17.62	20.44	TRUE	2	0.7	1	2.22	0.58	-0.54	1	2.42	0.04	0.74	1	1.24
L3MBTL2	LMBL2_HUMAN	18.83	19.13	19.3	19.3	18.76	18.72	17.33	15.9	16.46	15.09	16.59	18.05	19.3	18.55	19.02	18.42	17.99	18.24	15.51	15.68	17.38	17.87	18.02	19.09	18.92	19.39	18.78	18.65	18.17	16.55	18.8	18.82	17.95	18.9	17.98	TRUE	7	0.01	1	0.02	1	-1.23	0.76	-1.87	0.03	-0.18	1	-0.51
LAP3	AMPL_HUMAN	24.1	23.98	24.15	24.19	22.9	22.89	22.4	22.33	21.57	21.91	21.82	21.8	24.17	24.02	24.23	22.9	22.76	22.51	22.38	22.37	21.59	21.75	22.74	24.13	24.16	24.19	23.07	23.06	22.85	22.59	22.64	22.16	22.58	22.61	22.48	FALSE	0	-0.05	1	-0.17	1	-0.33	0.82	-0.68	0.01	-0.02	1	-0.23
LBHD2	LBHD2_HUMAN	16.24	15.31	15.16	16.04	15.31	17.07	14.9	16.32	17.18	15.65	15.48	16.37	15.18	15.63	15	14.4	15.81	14.89	15.1	16.88	16.69	16.02	15.2	16.87	15.35	15.07	16.52	15.03	19.04	18.17	18.41	17.42	19.61	19.91	18.69	TRUE	29	-0.07	1	0.42	1	-2.93	0.08	-2.74	0	-0.49	1	-0.67
LDHA	LDHA_HUMAN	26.96	26.92	26.91	27.1	25.34	25.35	25.27	24.91	25.06	24.94	24.99	25.05	27.07	26.93	26.94	25.38	25.3	25.3	24.91	24.96	24.82	24.93	26.03	26.83	27.13	27.09	25.87	25.71	25.99	25.4	25.37	26.57	26.49	26.58	26.43	FALSE	0	-0.05	1	-0.44	0.72	-0.5	0.62	-1.51	0	-0.04	1	-0.45
LFNG	LFNG_HUMAN	15.81	15.97	15.1	19.85	19.93	20.34	18.78	18.35	16.16	15.63	16.15	19.57	14.49	17.01	14.88	19.62	19.36	19.85	18.34	16.69	16.99	14.64	15.69	15.1	20.73	20.47	20.06	20.75	20.07	20.07	19.13	20.99	20.47	20.11	21.13	TRUE	14	-2.08	1	-0.27	1	-1.19	1	-3.8	0.02	-3.31	0.66	-0.92
LHFPL6	LHPL6_HUMAN	15.74	15.15	14.78	15.2	16.17	15.79	19.26	20.12	20.26	20.36	20.14	19.99	15.87	15.4	14.68	15.89	15.24	18.47	18.92	19.87	17.63	19.04	19.98	16.16	15.67	16.63	16.96	14.9	15.36	19.5	19.34	16.35	15.21	17.96	19.12	TRUE	20	-0.93	1	0.05	1	1.62	0.8	3.03	0.01	-0.83	1	-0.36
LIG1	DNLI1_HUMAN	20.8	21.09	20.78	21.15	15.09	14.36	15.7	17.12	16.7	15.07	16	16.13	20.9	20.86	20.8	15.8	19.13	19.59	14.77	15.61	17.64	18.01	19.31	20.89	21.11	21.25	18.84	18.53	18.64	17.98	17.78	17.21	18.14	18.67	18.69	TRUE	12	-0.13	1	-3.96	0.09	-1.72	0.72	-2.2	0.05	-0.23	1	-1.22
LIN28A	LN28A_HUMAN	15.61	15.44	15.41	15.78	14.83	14.52	15.18	15.95	18.09	15.59	15.65	15.82	15.55	14.83	15.18	14.43	15.87	15.99	15.69	15.51	16.53	15.83	14.36	15.34	15.69	15.57	16.08	15.76	18.82	19.48	19.73	21.42	20.33	20.44	19.94	TRUE	28	0.03	1	-1.24	0.65	-3.78	0	-4.24	0	-0.35	1	-0.77
LIN28B	LN28B_HUMAN	20.35	20.82	20.82	20.58	20.34	20.05	20.46	20.57	20.55	20.05	20	20.7	20.48	20.52	20.8	19.96	19.95	19.79	19.84	20.09	19.76	19.96	19.92	20.24	21.23	21.3	21.24	21.54	21.74	21.99	21.96	21.87	21.56	21.76	21.92	FALSE	0	-0.28	1	-1.2	0.04	-1.38	0.01	-1.45	0	-0.32	1	-1.44
LINGO1	LIGO1_HUMAN	16.03	15.01	14.95	15.97	19.82	19.95	21.28	21.65	22.74	22.17	22.2	22.43	14.74	15.38	15.21	20.47	20.86	21.5	21.37	21.65	22.61	22.46	21.73	15.88	15.19	16.09	15.58	19.26	20.86	21.2	21.51	22.21	21.07	21.27	21.68	TRUE	11	-0.23	1	2.47	0.1	0.28	1	0.83	0.28	-0.61	1	3.25
LMNA	LMNA_HUMAN	22.62	22.4	22.36	22.86	21.36	21.03	20.94	20.69	21.6	20.82	20.95	20.69	22.61	22.66	22.33	21.6	21.61	21.45	21.11	21.24	21.59	21.1	21.16	22.52	22.24	21.9	20.71	20.65	19.31	20.25	19.7	16.49	19.28	19.03	19.78	TRUE	1	0.34	1	0.52	0.98	1.06	0.65	2.37	0	0.31	1	0.93
LMOD1	LMOD1_HUMAN	14.96	15.47	13.91	15.82	19.73	19.77	18.44	17.64	16.54	17.93	17.02	17.93	15.02	15.69	15.61	19.44	19.4	18.48	15.3	17.92	17.6	17.11	14.94	15.91	15.02	15.81	20.47	20.48	19.85	19.65	19.61	19.1	18.93	19	19.11	TRUE	16	-0.54	1	-0.73	0.96	-1.66	0.48	-1.68	0.04	-0.14	1	-1.06
LNPEP	LCAP_HUMAN	20.77	20.56	20.72	20.8	20.64	20.74	21.94	22.01	22.47	22.53	22.6	22.11	20.83	20.62	20.33	20.59	20.62	21.74	21.61	22.04	22.11	22.05	21.95	20.88	20.47	20.37	20.08	20.39	20.81	21.16	21.21	21.33	21.16	21.41	21.11	FALSE	0	0.14	1	0.45	0.47	0.92	0.01	1.17	0	0.03	1	0.37
LOXL1	LOXL1_HUMAN	17.99	16.89	15.22	15.12	18.71	18.16	17.45	16.44	16.86	14.97	16.46	16.01	16.98	16.2	15.14	18.72	19.22	17.53	16.1	16.14	17.01	14.54	15.37	15.8	16.3	17.19	19.54	19.29	18.72	18.22	18.55	17.91	18.62	18.67	18.57	TRUE	17	-0.13	1	-0.98	0.9	-1.55	0.62	-2.37	0.01	-0.32	1	-0.44
LPCAT2	PCAT2_HUMAN	15.14	15.39	14.85	16.21	17.48	16.86	18.8	19.58	19.94	20.12	20.02	19.34	15.2	14.2	16.79	18.44	17.69	18.51	19.32	18.89	18.91	18.53	19.11	15.59	16.1	15.91	15.44	17.1	18.3	18.76	18.42	16.44	19.03	18.45	18.37	TRUE	11	-0.47	1	0.9	0.86	0.7	0.98	1.78	0.02	-0.47	1	1.8
LRBA	LRBA_HUMAN	21.5	21.56	21.49	21.32	20.45	20.36	19.83	19.47	16.31	19.09	19.66	19.61	21.36	21.51	21.59	20.45	20.41	20.1	19.5	19.68	19.17	19.66	20.76	21.61	21.19	21.01	20.77	20.71	20.46	19.97	19.81	19.98	19.88	20.27	20.3	TRUE	1	0.2	1	-0.34	1	-0.43	1	-1.44	0.04	0.22	1	-0.31
LRFN3	LRFN3_HUMAN	16.56	15.26	15.18	15.88	16.47	18.11	18.57	17.57	19.97	18.85	19.44	18.73	14.65	14.47	14.64	20.55	17.66	18.23	18	18.68	20.01	18.63	17.95	15.76	15.16	16.07	15.48	15.19	17.7	18.63	19.14	19.36	18.48	15.42	18.39	TRUE	14	0.06	1	1.95	0.55	-0.42	1	1.33	0.21	-1.07	1	3.77
LRPAP1	AMRP_HUMAN	19.99	20.18	19.83	19.83	18.74	19.16	18.5	18.88	18.42	19.16	18.46	18.57	20.05	19.98	19.72	18.45	18.37	18.52	19	18.33	18.4	18.49	18.61	20.04	20.07	19.94	18.65	18.9	19.22	18.53	18.87	19.9	19.38	19.03	19	FALSE	0	-0.05	1	0.17	1	-0.19	1	-0.67	0.03	-0.09	1	-0.37
LRRC8A	LRC8A_HUMAN	18.9	18.68	19.19	18.5	20.17	20.22	20.79	20.88	21.36	20.86	20.94	20.88	18.37	18.94	18.77	20.27	20.57	20.64	20.76	20.6	20.92	20.88	20.6	18.17	18.67	18.35	20.03	19.88	20.46	20.72	20.4	20.8	20.22	20.14	20.51	FALSE	0	0.42	1	0.24	0.95	0.31	0.88	0.59	0.02	0.29	1	0.47
LRRC8C	LRC8C_HUMAN	14.6	15.78	17.7	15.18	17.92	18.14	19.98	18.64	20.45	19.31	19.6	19.87	15.27	14.95	14.76	20.03	19.6	19.91	19.81	19.5	21.09	19.8	19.56	16.38	16.26	15.78	16.7	17.68	18.88	19.17	17.21	16.82	19.14	15.24	19.4	TRUE	12	-0.32	1	0.84	0.98	0.89	1	2.16	0.04	-1.15	1	2.62
LSAMP	LSAMP_HUMAN	15.47	16.13	15.24	14.54	18.67	16.9	19.24	19.92	21.11	20.99	21.02	21.9	15.8	15.73	16.65	16.05	18.44	18.31	19.5	19.42	20.96	21.33	19.67	15.46	14.91	16.22	18.76	19.17	21.07	21.86	22.33	21.98	21.91	22.17	22.54	TRUE	12	-0.18	1	-1.18	0.71	-2.17	0.14	-0.9	0.26	0.53	1	-1.72
LTV1	LTV1_HUMAN	20.94	21.24	21.61	20.88	18.97	18.76	14.55	16.21	15.98	16.63	16.04	15.29	21.05	21.26	21.43	18.92	19.11	16.08	15.68	17.75	17.38	15.48	19.7	20.79	21.05	21.38	19.2	19.33	18.41	18.81	18.59	16.6	18.64	17.87	18.89	TRUE	11	0.09	1	-0.4	1	-3.23	0.05	-2.02	0.03	0.17	1	-0.25
LUZP1	LUZP1_HUMAN	18.26	19.51	19.63	18.91	15.48	15.96	14.97	14.02	17.36	17	16.32	17.69	19.23	19.42	19.28	16.02	18.01	16.11	15.92	14.94	15.95	18.31	18.79	18.8	19.06	19.49	17.99	17.57	19.44	17.39	18.16	17.62	16.57	18	18.93	TRUE	9	-0.04	1	-2.06	0.37	-3.84	0.01	-0.68	0.51	0.2	1	-0.76
LY6H	LY6H_HUMAN	15.29	14.88	15.01	16.4	15.02	16.86	19.3	20.03	22.08	21.79	21.82	22.47	15.64	15.18	15.52	16.41	17.44	18.59	19.02	19.85	21.56	22.04	20.93	16.8	16.67	15.06	16.29	14.93	18.84	19.8	20.36	20.81	19.75	20.35	21.22	TRUE	15	-0.78	1	0.33	1	0	1	1.51	0.04	-0.73	1	1.31
LYN	LYN_HUMAN	19.4	19.83	20.31	19.85	19.29	18.99	18.48	18.61	15.66	14.53	15.83	20.7	19.54	19.66	20.65	18.26	19.19	14.43	16.98	16.34	18.57	19.34	19.48	19.28	20	20.23	18.85	19.39	18.18	14.67	18.19	20.04	18.71	19.51	20.34	TRUE	7	0.01	1	0.02	1	1.53	0.91	-2.97	0.03	0.11	1	-0.39
LZTFL1	LZTL1_HUMAN	20.44	21.11	20.81	20.3	19.91	19.61	19.46	19.24	15.53	19.47	15.95	19.94	20.43	20.98	20.65	19.82	20.5	19.71	20.22	19.67	16.66	20.2	20.61	19.94	20.17	20.72	20.1	19.54	19.89	19.86	19	20.39	19.89	20.03	20.62	TRUE	3	0.39	1	-0.06	1	-0.23	1	-2.51	0.03	0.41	1	0.34
MAB21L2	MB212_HUMAN	20.65	20.44	20.25	20.52	21.26	21.31	21.81	21.93	21.66	21.4	21.55	21.55	20.61	20.44	20.18	21.62	21.59	21.8	22.03	21.95	21.88	21.79	21.18	20.86	20.5	20.64	20.57	20.35	20.71	21.45	21.19	20.96	21	20.93	21.3	FALSE	0	-0.2	1	0.83	0.11	0.75	0.1	0.49	0.04	-0.26	1	1.14
MACROD2	MACD2_HUMAN	16.06	15.85	15.06	15.46	17.29	17.62	19.17	19.21	20.66	20.16	20.11	19.71	15.33	15.73	15.33	17.41	17.81	19.73	19.27	18.96	20.54	19.94	19.22	15.46	14.74	16.4	16.6	15.97	18.48	18.28	18.32	18.93	19.34	19.07	19.1	TRUE	12	0.07	1	1.17	0.3	0.83	0.59	1.05	0.02	-0.07	1	1.33
MAD2L1	MD2L1_HUMAN	22.9	23.45	23.24	23.31	19.91	20.04	19.09	19.49	16.71	18.09	18.46	20	22.9	23.45	23.3	19.81	20.08	19.24	19.25	19.89	16.25	19.92	21.49	23.16	23.43	23.39	21.63	21.81	21.28	20.78	20.97	20.27	21.01	21.08	21.31	TRUE	2	-0.1	1	-1.75	0.66	-1.72	0.65	-2.6	0.01	-0.11	1	-1.77
MAGT1	MAGT1_HUMAN	20.4	19.8	18.63	19.36	19.86	19.95	16	17.74	16.49	15.29	14.39	14.98	20.48	18.91	18.85	19.85	19.3	19.2	14.58	15.92	17.15	18.8	19.3	20.38	19.3	17.66	20.07	20.33	19.99	19.62	19.54	20.02	20.02	19.9	19.91	TRUE	8	0.43	1	-0.3	1	-2.85	0.22	-4.68	0	0.3	1	-0.63
MAP1B	MAP1B_HUMAN	23.49	23.63	23.84	23.61	26.31	26.27	26.67	26.91	26.97	26.93	26.89	26.65	23.51	23.75	23.75	26.44	26.25	26.85	27.2	27.16	27.68	27.2	26.47	23.52	23.58	23.65	25.95	25.83	26.24	26.7	26.72	26.37	26.31	26.37	26.36	FALSE	0	0.06	1	0.41	0.73	0.23	0.99	0.51	0.05	0.09	1	0.46
MAP2K6	MP2K6_HUMAN	20.85	20.71	20.67	20.08	21.57	21.46	22.07	22.34	22.17	22.07	22.16	22.27	20.8	20.56	20.53	21.44	21.88	22.27	22.55	22.47	22.43	22.98	22.41	20.81	20.23	20.4	21.2	21.32	21.78	22.19	22.02	21.78	21.7	21.8	22.34	FALSE	0	0.1	1	0.25	0.94	0.21	1	0.26	0.39	0.15	1	0.4
MAPRE2	MARE2_HUMAN	20.35	19.86	19.77	20.21	21.5	21.4	23.42	23.56	23.83	24.19	24.22	24.43	20.42	20.04	20.45	21.69	21.83	23.26	23.21	23.53	23.62	23.94	23.42	20.17	19.83	19.94	20.59	20.61	22.37	22.83	22.57	23.03	22.88	22.84	23.35	FALSE	0	0.07	1	0.85	0.11	0.9	0.05	1.14	0	0.32	1	1.16
MARK2	MARK2_HUMAN	19.48	19.38	19.35	19.93	20.3	20.1	21	21.25	21.12	21.15	21.24	21.76	19.58	19.72	19.79	20.04	20.45	20.92	20.8	20.74	20.64	21.25	21.01	19.81	19.91	19.64	20.34	20.39	20.56	20.67	20.53	20.68	20.47	20.55	20.95	FALSE	0	-0.25	1	-0.17	1	0.54	0.38	0.65	0.01	-0.09	1	-0.12
MAT2A	METK2_HUMAN	24.69	24.88	25.01	24.92	23.66	23.59	22.98	23.05	22.68	22.53	22.31	22.25	24.69	24.94	24.91	23.41	23.29	22.77	22.83	22.59	22.5	22.41	23.2	24.62	25.02	25.08	23.96	24.05	23.45	23.41	23.41	23.03	23.37	23.3	22.83	FALSE	0	-0.03	1	-0.38	0.71	-0.41	0.62	-0.69	0	-0.06	1	-0.65
MAT2B	MAT2B_HUMAN	23.95	23.91	24.06	23.89	23.11	23.07	22.29	22.07	21.89	21.89	21.6	21.73	23.78	24.05	23.99	23.03	22.75	22.13	22.09	21.94	21.97	21.62	22.33	23.96	23.92	23.91	23.41	23.33	23.02	22.59	22.76	22.51	22.78	22.61	22.29	FALSE	0	0.03	1	-0.28	0.82	-0.61	0.13	-0.77	0	0.02	1	-0.48
MBLAC2	MBLC2_HUMAN	20.51	20.87	20.73	20.48	19.51	19.86	19.92	20.66	21.09	21.05	21.06	20.83	20.57	20.8	20.42	19.41	19.39	20.14	20.68	20.73	21.01	20.76	20.75	20.39	20.13	20.1	19.81	19.88	20.32	20.29	20.19	20.61	20.28	20.33	20.43	FALSE	0	0.44	0.84	-0.16	1	0.02	1	0.6	0.01	0.39	0.89	-0.45
MCM2	MCM2_HUMAN	23.8	23.68	23.88	23.8	21.07	20.79	19.73	19.76	19.76	18.57	18.73	19.13	23.76	23.75	23.73	20.77	20.65	19.64	19.82	19.13	18.69	18.3	21.67	23.74	23.75	23.83	22	22.27	21.8	20.93	21.17	21.19	21.61	21.56	20.9	FALSE	0	0.02	1	-1.21	0.59	-1.56	0.31	-2.26	0	-0.03	1	-1.43
MCM3	MCM3_HUMAN	24.01	24	24.1	24.12	21.43	21.5	20.42	20.68	20.55	19.18	19.36	19.52	24.03	24.02	24.04	21.16	21.08	20.31	19.76	19.56	18.1	18.69	21.94	23.98	24.14	24.14	22.45	22.64	22.22	21.49	21.56	21.52	21.91	21.7	21.36	FALSE	0	-0.03	1	-1.08	0.75	-1.21	0.65	-1.97	0.01	-0.06	1	-1.42
MCM5	MCM5_HUMAN	23.33	23.27	23.51	23.53	20.88	20.93	19.85	19.42	19.6	18.65	16.95	19.65	23.3	23.29	23.48	20.64	20.71	19.52	19.74	18.51	17.22	18.21	21.39	23.37	23.55	23.5	21.9	22.16	21.5	20.78	20.89	20.79	21.07	21.27	20.94	TRUE	1	-0.06	1	-1.13	0.83	-1.43	0.68	-2.3	0.01	-0.11	1	-1.36
MCM6	MCM6_HUMAN	23.01	23.08	23.23	23.24	20.4	20.32	19.1	19.14	18.84	17.03	18.28	19.73	23.13	23.14	23.2	20.14	20.09	18.64	19.27	18.1	19.2	18.2	21.16	23.01	23.24	23.33	21.6	21.71	21.08	20.45	20.66	20.63	20.86	20.89	20.3	FALSE	0	-0.05	1	-1.29	0.57	-1.61	0.33	-2.2	0	-0.04	1	-1.54
MCM7	MCM7_HUMAN	24.06	23.81	24	24.16	21.33	21.55	20.28	20.39	20.52	19.5	19.37	19.93	23.97	23.98	24.03	21.09	21.06	19.99	20.22	19.02	20.53	19.01	21.98	24.07	24.06	24.11	22.63	22.59	22.12	21.52	21.65	21.58	21.89	21.74	21.45	FALSE	0	-0.07	1	-1.17	0.48	-1.43	0.24	-1.83	0	-0.09	1	-1.54
MCPH1	MCPH1_HUMAN	14.97	17.46	16.95	17.02	18.99	18.75	18.81	15.84	16.73	14.81	17.05	15.93	15.25	16.55	16.44	18.46	18.29	14.94	15.57	15.72	16.85	15.94	15.16	14.68	16.09	17.56	19.8	14.79	19.3	19.03	19.15	16.68	14.63	14.44	17.09	TRUE	19	0.49	1	1.57	0.87	-1.83	0.8	0.42	0.83	-0.03	1	1.07
MDC1	MDC1_HUMAN	21.26	21.18	21.58	21.26	19.57	19.71	19.18	19.32	18.68	19.15	18.77	19.37	21.34	21.36	21.41	19.46	19.65	19.16	19.31	19.45	19.22	19.57	20.26	21.36	21.36	21.38	20.08	20.48	20.23	19.62	19.87	20.27	20.16	20.24	20.06	FALSE	0	-0.04	1	-0.64	0.38	-0.66	0.28	-1.19	0	0	1	-0.73
MDN1	MDN1_HUMAN	22.84	22.87	22.47	22.92	20.52	20.67	20.11	20.15	20.58	19.81	19.66	20.02	22.93	21.99	21.76	19.62	19.48	19.18	19.38	19.31	17.14	18.89	20.21	21.91	22.81	22.89	21.07	21.18	20.61	20.37	20.16	20.98	20.58	20.46	20.23	TRUE	1	0.24	1	-0.53	0.96	-0.25	1	-0.55	0.43	-0.31	1	-1.57
ME1	MAOX_HUMAN	18.77	18.54	19.01	18.81	18.55	18.73	18.78	17.98	19.35	19.52	19.26	19.25	17.65	18.73	18.47	17.73	18.21	18.38	17.86	18.35	19.67	19.19	19.08	18.11	18.9	18.62	16.75	16.96	18.27	18.27	17.21	19.47	14.79	18.05	18.03	TRUE	2	0.24	1	1.79	0.45	0.46	1	1.76	0.04	-0.26	1	1.12
MED14	MED14_HUMAN	19.67	19.51	19.61	19.46	19.76	19.82	19.02	19.3	18.52	18.81	18.37	18.19	19.94	19.35	19.34	19.88	19.66	19.24	19.56	18.46	16.78	18.64	18.54	19.83	19.39	19.51	19.67	20.13	19.51	19.41	19.12	19.14	19.45	19.39	18.88	TRUE	1	-0.01	1	-0.11	1	-0.18	1	-0.74	0.1	-0.03	1	-0.13
MED6	MED6_HUMAN	19.13	17.51	16.96	18.24	17.76	17.82	17.47	16.94	15.97	15.69	15.07	16.08	19.41	17.35	17.72	17.8	17.84	17.41	17.27	17.61	17.52	16.68	16.81	18.64	18.17	18.56	16.47	17.78	17.49	17.04	16.98	16.16	17.49	17.05	18.19	TRUE	6	-0.5	1	0.66	0.93	0.04	1	-1.52	0.03	-0.3	1	0.7
MGAT4B	MGT4B_HUMAN	16.06	16.52	14.29	16.27	17.89	18.46	17.32	15.86	17.46	18.2	20.34	19.14	15.59	16.15	15.45	18.2	18.06	17.7	14.72	15.95	16.91	18.3	18.14	17.27	15.1	15.39	15.85	14.45	16.73	16.08	17.85	16.31	15.87	16.29	18.05	TRUE	17	-0.13	1	3.02	0.21	-0.3	1	2.15	0.04	-0.19	1	2.98
MGME1	MGME1_HUMAN	20.42	20.18	19.81	19.87	17.37	17.29	18.71	16.14	16.82	16.25	15.82	15.33	20.44	20	19.96	17.33	18.06	15.19	14.36	15.56	16.81	14.89	19.04	20.71	19.77	19.46	19.23	18.31	18.71	18.78	18.65	17.01	18.26	18.69	18.81	TRUE	11	0.09	1	-1.44	0.73	-1.29	0.8	-2.14	0.02	0.15	1	-1.08
MGST3	MGST3_HUMAN	20.26	20.48	19.54	20.68	21.86	21.81	22.7	22.51	23.2	23.43	23.33	23.24	20.3	19.92	19.35	21.78	21.15	22.88	22.79	22.97	22.92	22.44	22.95	19.83	20.47	20.79	21.14	21.57	22.29	22.79	22.55	22.75	22.44	22.46	22.44	FALSE	0	-0.12	1	0.48	0.81	0.06	1	0.78	0.03	-0.5	1	0.11
MICAL3	MICA3_HUMAN	19.84	20.45	20.41	19.75	20.9	20.77	21.5	21.58	22.27	21.87	21.81	21.9	20.3	20.13	20.32	20.62	20.8	21.39	21.11	21.34	21.95	21.91	21.55	20.32	20	20.08	20.65	20.39	20.6	21.02	20.97	21.44	21.04	20.98	21.21	FALSE	0	-0.02	1	0.31	0.83	0.68	0.17	0.8	0	0.11	1	0.19
MIPEP	MIPEP_HUMAN	21.15	21.2	21.07	21.48	18.97	18.97	18.36	17.78	17.14	16.31	14.87	17.86	21.15	21.09	21.24	18.1	19.15	18.61	18.64	18.87	17.43	18.11	19.93	21.17	21.25	21.36	19.31	19.39	18.94	17.43	18.69	17.35	18.19	19.28	18.78	TRUE	5	-0.04	1	-0.38	1	-0.29	1	-1.85	0.02	-0.1	1	-0.73
MMP24OS	MMPOS_HUMAN	15.27	15.86	16.19	16.11	17.8	17.44	17.97	17.86	17.7	17.51	17.73	18.18	13.25	16.05	15.97	18.26	18.99	17.93	16.46	17.28	17.21	18.41	18.08	14.72	16.19	15.32	16.8	15.44	16.89	16.29	17.05	16.04	13.72	15.91	17.84	TRUE	9	0.45	1	1.5	0.72	1.17	0.86	1.9	0.05	-0.32	1	2.51
MOV10	MOV10_HUMAN	19.18	19.63	19.98	20.24	19.08	20.93	18.46	14.14	17.57	15.38	16.43	17.84	19.7	19.65	19.68	19.98	18.67	19.64	19.15	19.04	18.47	18.13	18.78	19.44	19.94	19.9	19.45	18.77	19.64	20.11	19.55	17.32	18.15	19.03	18.89	TRUE	6	0	1	0.9	0.94	-3.47	0.05	-1.54	0.12	-0.08	1	0.22
MPZL1	MPZL1_HUMAN	19.19	21.08	20.11	19.51	20.88	21.25	22.3	22.1	21.99	23.32	23.1	23.32	19.64	19.31	21.58	20.77	21.15	22.29	22.2	22.41	22.02	22.87	21.9	20.64	19.98	20.3	20.05	19.64	21.17	21.43	20.91	21.16	21.23	20.67	21.54	FALSE	0	-0.34	1	1.22	0.53	1.03	0.66	1.79	0	-0.13	1	1.11
MRE11	MRE11_HUMAN	22.15	22.09	22.17	22.04	21.59	21.65	21.18	21.3	20.39	20.39	20.23	20.43	22.24	22.16	22.14	21.58	21.77	21.19	21.03	20.88	20.63	20.44	21.16	22.21	21.9	21.84	21.74	21.9	21.52	21.36	21.19	21.33	21.33	21.42	21.06	FALSE	0	0.13	1	-0.2	0.92	-0.12	1	-0.92	0	0.2	1	-0.14
MRI1	MTNA_HUMAN	20.39	20.38	20.65	20.55	19.54	18.9	18.67	19.15	18.86	19.38	19.03	19.42	20.51	20.26	20.8	19.42	19.56	19.31	18.78	19.62	22.11	19.57	19.93	20.1	20.34	20.5	19.31	18.33	18.8	19.02	18.87	17.53	19.02	18.95	19.39	TRUE	1	0.18	1	0.4	1	0.01	1	0.45	0.55	0.21	1	0.67
MSH6	MSH6_HUMAN	22.41	22.54	22.51	22.63	20.78	20.71	20.64	20.87	20.4	20.43	20.35	20.75	22.33	22.67	22.57	20.69	20.8	20.62	20.85	20.78	20.34	20.62	21.21	22.38	22.49	22.59	21.19	21.32	21.06	20.78	20.91	21.31	21.04	20.99	21.13	FALSE	0	0.03	1	-0.51	0.37	-0.16	1	-0.63	0	0.04	1	-0.51
MSI2	MSI2H_HUMAN	21.99	22.1	21.67	22.1	22.82	22.75	22.19	22.3	21.48	21.49	21.3	21.85	21.04	21.96	22.04	22.97	22.79	22.27	21.97	22.54	21.97	22.15	21.87	22.03	22	21.92	22.77	23.14	22.57	22.47	22.5	22.36	22.09	22.41	22.42	FALSE	0	-0.02	1	-0.16	1	-0.27	0.95	-0.79	0	-0.3	1	-0.07
MT-ND4	NU4M_HUMAN	20.4	20.65	20.08	20.84	21.09	21.02	20.77	20.68	20.38	21.16	21.6	20.3	20.53	20.34	20.23	20.75	20.81	20.65	20.98	20.67	20.13	20.61	20.51	20.05	20.36	20.62	19.98	20.44	20.19	20.66	20.6	20.05	20.12	19.95	20.17	FALSE	0	0.15	1	0.85	0.33	0.24	1	0.79	0.02	0.03	1	0.57
MTA3	MTA3_HUMAN	20.44	19.96	20.57	20.5	19.8	19.26	19.65	19.37	16.28	16	16.43	18.69	20.59	20.4	20.4	19.46	19.46	19.82	19.29	18.34	16.7	18.44	19.05	20.39	20.45	20.01	20.52	19.95	19.59	19.3	19.68	18	19.07	19.2	19.11	TRUE	5	0.08	1	-0.7	0.93	-0.01	1	-2	0.01	0.18	1	-0.77
MTF2	MTF2_HUMAN	18.6	19.52	18.98	19.03	18.8	18.62	17.49	18.07	17.29	17.87	16.47	17.54	19.03	19.82	19.12	18.2	18.69	18.13	18	16.51	17.64	19.3	18.42	18.4	18.75	18.58	19.85	18.9	18.94	17.88	18.88	18.03	19.31	19	18.28	TRUE	4	0.45	1	-0.67	0.9	-0.79	0.82	-1.36	0.02	0.75	1	-0.93
MTHFD1	C1TC_HUMAN	24.73	24.75	24.85	24.69	23.12	23.06	22.81	22.83	22.78	22.3	22.3	22.57	24.74	24.68	24.82	23.09	22.93	22.73	22.75	22.59	22.59	22.31	23.24	24.62	24.7	24.69	23.5	23.52	23.28	23.21	23.11	23.18	23.2	23.22	23.1	FALSE	0	0.09	1	-0.42	0.51	-0.38	0.57	-0.69	0	0.08	1	-0.5
MTMR6	MTMR6_HUMAN	19.09	18.52	19.05	18.98	20.45	20.46	19.61	19.29	17.12	19.32	19.55	19	18.65	18.59	18.38	20.62	20.18	19.51	19.28	19.38	20.43	19.31	19.23	19.4	18.87	19.17	19.99	20.25	19.94	19.89	19.05	19.78	20.01	20.14	19.7	TRUE	1	-0.24	1	0.33	1	-0.18	1	-1.16	0.03	-0.61	1	0.28
MTURN	MTURN_HUMAN	16.25	14.96	15.07	15.35	16.55	15.78	18.1	14.96	18.54	19.41	19.14	20.09	15.66	15.49	15.94	15.54	18.6	18.73	18.26	18.76	19.91	20.21	19.66	14.81	15.41	15.65	15.31	14.74	16.85	16.37	16.3	16.59	16.05	16.75	19.14	TRUE	15	0.12	1	1.14	0.87	0.02	1	2.16	0.02	0.4	1	2.04
MVD	MVD1_HUMAN	20.78	21.23	21.22	21.09	20.62	20.63	21.18	21.77	22.46	22.23	22.17	22.16	20.87	21.18	21.03	20.91	20.49	21	21.35	21.53	22.4	22.14	21.71	20.54	20.96	21.11	20.26	19.83	20.72	21.28	21.19	22.07	21.18	20.99	21.55	FALSE	0	0.21	1	0.58	0.63	0.41	0.83	0.81	0.01	0.16	1	0.66
MXRA7	MXRA7_HUMAN	20.23	20.48	20.83	20.29	21.8	21.75	22.26	22.11	22.76	22.89	22.68	22.4	20.76	20.53	20.23	21.99	21.37	22.2	22.22	22.16	22.57	22.09	21.91	20.28	20.03	20.56	21.19	21.05	21.52	22.05	22.19	20.92	21.07	21.02	21.57	FALSE	0	0.17	1	0.66	0.42	0.26	0.99	1.54	0	0.22	1	0.56
MXRA8	MXRA8_HUMAN	16.74	15.66	19.24	15.46	19.73	20	18.11	16.42	16.53	14.77	15	15.62	15.65	15.26	15.67	18.22	18.36	15	15.84	16.05	17.34	15.5	15.37	17.18	18.06	18.29	19.83	20.19	18.91	15.4	16.21	19.08	19.32	19.27	19.87	TRUE	19	-1.07	1	-0.14	1	0.43	1	-3.9	0	-2.32	0.55	-1.72
MYCBP2	MYCB2_HUMAN	19.28	19.2	18.97	19.58	19.1	19.05	19.47	19.05	19.01	19.52	19.55	19.54	18.76	19.33	19.3	18.86	19.01	19.14	19.07	18.99	19.09	19.22	19.48	18.95	18.95	18.77	19.3	19.6	19.61	19.56	19.58	20.23	19.78	19.8	19.77	FALSE	0	0.37	1	-0.37	0.73	-0.32	0.81	-0.49	0.04	0.24	1	-0.52
MYO9A	MYO9A_HUMAN	14.34	15.39	14.84	14.56	17.69	17.21	18.67	18.7	19.3	18.64	19.09	18.62	15.45	15.52	15.69	17.26	17.74	18.41	18.83	18.64	19.18	18.48	18.19	16.45	16.8	16.33	16.78	16.91	18.11	18.52	17.96	18.68	18.22	17.98	18.06	TRUE	7	-1.75	0	0.61	0.66	0.49	0.8	0.68	0.06	-0.98	0.25	0.65
NACC1	NACC1_HUMAN	20.9	20.42	21.02	20.77	20.54	20.67	20.08	20.27	20.09	19.69	19.61	19.87	21.28	20.44	20.8	20.38	20.56	20.32	20.07	20.15	19.71	19.76	19.98	20.85	20.8	21.01	20.89	21.01	20.41	20.58	20.38	20.23	20.63	20.64	20.12	FALSE	0	-0.11	1	-0.35	0.8	-0.28	0.91	-0.59	0.02	-0.04	1	-0.48
NAGK	NAGK_HUMAN	18.91	18.91	18.66	18.34	21.52	21.47	22.68	22.73	22.88	23.07	23.08	23.03	18.62	18.12	19.05	21.75	21.59	22.76	22.67	22.84	22.91	23.06	22.46	18.89	18.94	19.03	21.07	21.11	22	22.39	22.05	22.22	22.03	22.06	22.31	FALSE	0	-0.25	1	0.4	0.71	0.56	0.36	0.86	0	-0.35	1	0.58
NAP1L1	NP1L1_HUMAN	25.71	25.87	26.09	25.87	24.55	24.58	24.21	23.82	23.87	23.54	23.54	23.15	25.57	25.84	25.91	24.55	24.19	24.1	24.16	24.14	23.83	23.13	24.24	25.94	26.11	25.98	24.91	25.08	24.96	24.51	24.63	24.91	24.73	24.75	23.91	FALSE	0	-0.12	1	-0.43	0.82	-0.69	0.4	-1.05	0	-0.23	1	-0.62
NAPG	SNAG_HUMAN	20.29	20.8	20.37	20.09	21.35	21.44	22.1	22.25	22.62	22.49	22.44	22.34	20.22	20.17	20.07	21.69	21.52	22.02	22.21	22.2	22.64	22.56	22.05	20.69	20.31	20.31	21.34	21.15	21.4	22.08	21.64	22.33	21.68	21.81	21.71	FALSE	0	-0.05	1	0.15	1	0.46	0.61	0.59	0.02	-0.28	1	0.36
NASP	NASP_HUMAN	24.95	24.92	25.19	24.68	23.26	23.17	22.22	22.23	22.09	21.82	21.79	22.37	24.87	24.83	24.95	23.12	22.92	22.22	22.51	21.89	21.78	22.1	23.36	24.68	24.94	24.94	23.95	24.13	23.48	23.36	23.26	23.31	23.57	23.64	23.42	FALSE	0	0.08	1	-0.83	0.33	-1.15	0.06	-1.46	0	0.03	1	-1.02
NAT10	NAT10_HUMAN	23.27	23.12	22.89	23.26	21.66	21.73	21.22	21.1	20.79	20.18	20.36	20.87	23.2	23.14	22.98	21.73	21.63	21.05	21.16	20.91	20.81	20.48	21.71	23.26	23.26	23.13	21.67	21.75	21.33	21.01	21.06	21.53	21.01	21.14	21.38	FALSE	0	-0.08	1	-0.02	1	0.03	1	-0.72	0.01	-0.11	1	-0.03
NAV3	NAV3_HUMAN	15.53	16.3	15.69	16.74	14.86	15.93	18.09	17.32	18.25	17.68	18.03	18.63	15.66	15.26	16.04	15.21	14.63	17.48	17.6	17.54	19.07	18.16	17.96	16.15	15.59	14.53	16.01	13.98	15.44	15.66	14.35	17.4	15.14	16.89	17.55	TRUE	20	0.64	1	0.4	1	2.56	0.06	1.4	0.06	0.23	1	-0.08
NCALD	NCALD_HUMAN	21.21	21.32	21.2	21.12	24.39	24.44	24.65	24.46	25.27	25.21	25.18	24.98	21.42	21.03	20.95	24.64	24.21	24.14	24.18	24.26	24.69	24.56	24.02	21.04	21.5	21.43	24.35	24.34	24.39	24.53	24.64	24.62	24.57	24.39	24.48	FALSE	0	-0.11	1	0.07	1	0.03	1	0.64	0	-0.19	1	0.08
NCAPD2	CND1_HUMAN	22.83	22.77	22.53	22.82	19.4	19.73	18.9	19.62	17.16	14.96	16.31	18.31	22.86	22.7	22.64	19.38	19.01	17.63	18.89	15.28	16.76	15.03	20.49	22.69	22.77	22.69	20.96	21.01	20.66	19.81	20.15	20.34	20.46	20.39	19.8	TRUE	6	0.02	1	-1.42	0.87	-0.95	1	-3.56	0	0.01	1	-1.79
NCAPG	CND3_HUMAN	22.28	22.17	22.12	22.37	19.17	19.2	17.83	18.58	16.73	15.18	16.78	16.74	22.16	22.24	22.2	18.75	18.07	17.4	17.57	16.66	16.23	16.13	19.97	22.13	22.44	22.35	20.39	20.8	20.21	19.83	19.44	19	20.04	19.95	19.2	TRUE	4	-0.07	1	-1.41	0.65	-1.63	0.48	-3.19	0	-0.1	1	-2.19
NCKAP1	NCKP1_HUMAN	20.62	20.59	20.25	20.86	21.13	21.1	21.9	21.96	22.24	22.38	22.33	22.36	20.66	20.52	20.61	21.11	21.18	21.83	22.02	22.11	22.12	22.47	21.98	20.71	21.05	20.77	20.71	20.93	21.53	21.85	21.62	21.63	21.55	21.53	21.98	FALSE	0	-0.26	1	0.29	0.77	0.27	0.82	0.66	0	-0.25	1	0.33
NCL	NUCL_HUMAN	26.41	26.62	26.66	26.47	25.51	25.48	24.76	24.68	24.59	24.62	24.6	23.79	26.33	26.71	26.65	25.64	25.22	24.75	24.93	24.9	24.66	24.11	25.28	26.3	26.42	26.52	25.74	25.74	25.15	25	24.98	25.09	25.25	25.34	24.55	FALSE	0	0.12	1	-0.24	0.98	-0.32	0.95	-0.66	0.04	0.15	1	-0.31
NCS1	NCS1_HUMAN	20.48	20.75	20.76	20.45	21.6	21.39	21.6	22.1	23.15	22.48	22.58	22.61	20.01	20.61	20.72	21.74	21.7	21.7	22.03	22.16	23.2	22.73	22.38	20.38	20.61	20.28	21.55	21.35	21.1	21.84	21.79	22.38	21.68	21.52	22.02	FALSE	0	0.19	1	0.05	1	0.27	1	0.81	0.02	0.02	1	0.27
NDRG1	NDRG1_HUMAN	18.57	18.82	19.35	18.71	20.11	19.85	19.8	19.74	20.78	19.86	19.44	20.44	18.86	18.14	18.35	20.2	20.08	20.31	20.54	20.3	21.01	20.47	20.79	18.23	19.24	19.11	19.96	20.19	20.14	20.19	19.75	21.99	21.7	21.9	21.66	FALSE	0	0	1	-0.09	1	-0.25	1	-1.69	0	-0.41	1	0.07
NDRG4	NDRG4_HUMAN	19.72	19.64	19.89	19.78	21.59	21.34	22.11	22.11	22.47	22.31	22.22	22.72	19.73	19.96	19.76	21.29	21.78	22.2	21.92	22.08	22.27	22.76	21.92	19.94	19.91	19.74	21.11	21.35	21.87	21.96	21.98	21.38	21.81	21.91	22.23	FALSE	0	-0.1	1	0.23	0.96	0.17	1	0.6	0.02	-0.04	1	0.3
NEDD1	NEDD1_HUMAN	18.76	19.42	19.11	19.37	18.4	18.43	17.74	16.95	17.89	15.16	16.12	14.99	18.8	19.12	19.1	18.64	18.65	16.99	16.11	14.65	18.48	15.76	18.13	19.31	19.38	19	19.03	19.22	18.47	18.51	17.9	18.48	17.78	18.47	18.33	TRUE	6	-0.07	1	-0.71	0.97	-0.95	0.89	-2.23	0.01	-0.22	1	-0.48
NEDD4L	NED4L_HUMAN	18.65	18.52	19.06	18.04	20.08	20.12	21.91	22.32	23.07	23.02	22.9	23.02	18.29	18.39	18.92	20.15	20.41	21.98	22.36	22.43	23.36	23.21	22.39	19.06	18.12	19.02	19.84	19.76	21.19	21.81	21.6	22.5	21.88	21.92	22.26	FALSE	0	-0.16	1	0.3	0.98	0.58	0.7	0.86	0.02	-0.2	1	0.48
NEFL	NFL_HUMAN	21.02	21.16	21.46	21.49	24.32	24.3	26.59	26.68	27.8	27.54	27.48	27.18	21.23	21.07	21.29	24.02	23.99	25.88	25.92	26.31	27.07	26.59	26.4	20.77	21.33	21.41	23.59	23.69	25.21	25.87	26.01	26.38	25.91	25.93	26.02	FALSE	0	0.11	1	0.67	0.38	0.94	0.07	1.44	0	0.03	1	0.36
NEFM	NFM_HUMAN	21.69	21.56	21.74	21.86	25.88	25.89	28.26	28.45	29.03	28.99	28.91	28.84	21.47	21.82	21.76	25.71	25.43	27.58	27.72	28.11	28.42	28.29	28.09	21.64	21.86	21.8	25.34	25.48	26.95	27.68	27.78	27.81	27.57	27.58	27.68	FALSE	0	-0.06	1	0.47	0.48	0.89	0.03	1.28	0	-0.08	1	0.16
NEK9	NEK9_HUMAN	20.76	20.9	21.02	20.92	20.34	20.43	19.59	19.32	19.62	19.85	19.79	19.78	20.92	20.86	20.76	20.51	20.51	19.61	20.14	19.88	19	19.86	20.23	20.82	20.66	20.69	21.07	20.62	20.56	20.31	20.7	20.55	20.5	20.39	20.51	FALSE	0	0.17	1	-0.46	0.64	-1.07	0.02	-0.73	0.01	0.12	1	-0.34
NELFE	NELFE_HUMAN	19.84	20.11	20.26	19.76	19.55	19.36	19.38	18.95	17.65	18.4	18.34	19.56	19.95	19.91	19.97	19.46	20.36	19.37	19.35	19.35	18.69	19.26	19.89	19.82	19.81	19.85	19.68	19.8	19.59	19.51	19.22	19.48	19.32	19.44	19.72	FALSE	0	0.17	1	-0.28	1	-0.27	1	-1	0.02	0.11	1	0.17
NES	NEST_HUMAN	23.37	23.67	24.03	23.77	20.73	20.6	20.9	21.07	20.55	20.43	20.48	20.67	23.44	23.64	23.71	21.04	20.93	20.94	20.76	20.88	20.54	20.06	22.09	23.39	23.83	23.87	22.07	21.92	21.78	21.9	22.18	21.48	21.43	21.3	21.14	FALSE	0	0.01	1	-1.33	0.1	-0.97	0.24	-0.8	0.04	-0.1	1	-1.01
NEUROD1	NDF1_HUMAN	21.54	21.38	21.67	20.7	20.25	19.72	19.37	18.68	17.8	15.8	15.77	18.69	21.65	21.62	21.2	19.35	18.61	17.46	18.3	15.84	18.28	15.35	19.74	21.51	21.12	21.21	16.09	20.44	20.13	19.73	19.78	19.68	18.92	19.61	19.77	TRUE	7	0.04	1	1.72	0.8	-0.86	1	-2.48	0.04	0.21	1	0.71
NFASC	NFASC_HUMAN	15.59	15.82	15.71	15.48	21.58	21.76	22.92	22.92	23.61	23.3	23.26	23.15	15.31	15.03	14.79	21.92	21.89	22.96	23.13	23.08	23.84	23.4	22.74	16.09	15.65	15.5	20.95	21.17	22.41	22.56	22.39	23.06	22.38	22.42	22.48	TRUE	10	-0.1	1	0.61	0.45	0.47	0.68	0.75	0.01	-0.7	0.38	0.84
NFATC1	NFAC1_HUMAN	16.79	15.59	14.64	16.66	18.86	19.05	15.01	15.31	17.2	16.86	16.43	15.47	14.83	16.21	15.46	19.08	19.13	15.38	15.87	16.15	17.25	14.96	14.73	14.96	15.28	15.6	16.2	19.16	18.45	19.51	18.04	16.65	19.12	19.14	18.53	TRUE	24	0.64	1	1.27	0.83	-3.51	0.05	-1.87	0.06	0.22	1	1.42
NGB	NGB_HUMAN	15.35	15.71	16.41	15.89	15.76	15.38	17	19.77	16.82	16.32	17.89	16.8	15.89	15.63	15.55	16.49	15.9	15.17	14.53	14.39	17.23	17.31	17.26	15.06	14.34	16.45	15.26	15.16	15.42	14.57	14.48	17.38	15.8	14.73	16.27	TRUE	28	0.56	1	0.36	1	3.56	0.01	0.91	0.29	0.41	1	0.98
NGFR	TNR16_HUMAN	18.11	18.72	18.08	18.23	19.65	19.17	23.41	23.77	22.99	22.74	23.1	23.66	19	18.06	18.34	19.52	19.72	23.37	23.28	23.31	22.63	23.36	22.76	18.17	18.05	19.31	19.36	18.75	21.82	22.86	22.63	22.28	21.44	21.77	22.73	FALSE	0	-0.22	1	0.36	0.98	1.15	0.28	1.06	0.02	-0.04	1	0.57
NLE1	NLE1_HUMAN	21.83	21.55	21.79	21.68	20.46	20.37	21.09	21.05	19.46	19.19	19.73	19.74	21.92	21.73	21.84	20.09	20.4	20.2	18.86	16.05	18.45	19.57	20.29	22	21.72	21.59	21.78	20.4	20.34	20.42	21.51	19.48	19.42	20.2	19.23	TRUE	1	-0.06	1	-0.67	0.98	0.31	1	-0.05	0.97	0.06	1	-0.85
NLGN2	NLGN2_HUMAN	15.75	14.37	15.43	14.58	14.53	15.12	20.36	20.97	21.52	21.28	21.34	21.61	15.37	14.82	14.99	18.84	18.75	20.53	21.12	20.88	21.64	21.45	20.98	16.21	15.78	16.33	18.43	18.37	20.14	20.85	20.43	21.17	20.52	20.53	21.16	TRUE	12	-1.07	0.31	-3.58	0	0.19	1	0.59	0.15	-1.05	0.31	0.4
NOP14	NOP14_HUMAN	21.27	21.17	21.06	21.59	19.17	19.28	18.47	18.29	15.75	16.65	15.31	18.42	21.44	21.29	21.28	19.45	19.27	18.77	19.02	18.6	17.69	18.36	19.55	21.25	21.36	21.29	19.44	19.56	19.41	18.2	20.2	16.89	19.15	18.96	18.7	TRUE	5	-0.03	1	-0.27	1	-0.89	0.91	-1.89	0.02	0.04	1	-0.14
NOP16	NOP16_HUMAN	22.1	22.2	22.3	22.21	20.01	20.07	19.86	19.5	19.65	16.39	16.41	15.33	22.01	22.24	22.28	20.29	20.52	19.27	19.17	19.76	19.33	18.14	20.65	22.14	22.12	21.97	20.38	20.16	19.39	18.68	19.36	19.75	19	19.47	19.57	TRUE	2	0.13	1	-0.23	1	0.54	1	-2.51	0	0.1	1	0.14
NOP53	NOP53_HUMAN	21.2	21.26	21.2	21.42	19.69	19.33	17.64	17.48	16.63	14.71	16.09	17.37	21.29	21.37	21.26	19.14	19.53	18.37	17.32	18.29	16.26	17.69	19.51	21.17	21.36	21.23	19.28	19.59	18.9	17.55	18.7	16.87	18.45	18.85	18.24	TRUE	5	0.01	1	0.07	1	-0.82	0.95	-1.9	0.02	0.05	1	-0.1
NOPCHAP1	NOPC1_HUMAN	20.42	19.94	19.87	19.85	15.13	15.4	17.72	17.86	17.32	15.61	15.52	18.39	20.29	19.9	19.97	13.6	17.1	18.29	18.36	18.43	17.52	17.5	18.56	19.98	20.23	20.88	19.56	18.53	17.9	16.88	17.53	17.18	15.33	16.93	14.87	TRUE	10	-0.34	1	-3.78	0.05	0.35	1	0.63	0.6	-0.31	1	-3.7
NOTCH1	NOTC1_HUMAN	20.26	19.74	20.4	20.18	19.32	19.12	18.29	15.91	18.01	16.19	16.96	14.5	18.93	19.75	20.12	15.22	19.09	14.2	15.33	15.19	17.58	16.33	15.18	19.7	20.13	19.54	20.51	20.51	20	14.94	17.9	17.82	19.55	20.09	19.85	TRUE	14	0.36	1	-1.29	0.94	-0.51	1	-2.91	0.03	-0.19	1	-3.36
NR6A1	NR6A1_HUMAN	17.77	16.9	17.05	16.69	17.86	18.03	15.48	16.76	15.86	15.72	15.81	16.74	16.77	16.38	16.67	17.23	17.18	15.38	14.68	16.17	16.67	15.52	15.89	17.51	17.87	17.73	17.97	18.18	18.21	17.61	18.01	16.15	16.01	16.78	17.29	TRUE	10	-0.6	1	-0.13	1	-1.83	0.05	-0.53	0.36	-1.1	0.57	-0.87
NRAS	RASN_HUMAN	22.06	21.7	21.63	21.87	23.01	23.05	23.89	23.85	24.74	24.07	24.09	24.41	22	21.71	21.9	23.07	23.48	23.73	23.49	23.94	24.62	24.62	24.37	22.17	21.81	21.8	22.93	23.12	23.56	23.49	23.47	24.33	23.61	23.61	24.04	FALSE	0	-0.11	1	0	1	0.36	0.79	0.43	0.1	-0.06	1	0.25
NRP1	NRP1_HUMAN	14.64	16.52	15.46	15.01	16.13	15.71	20.52	20.67	21.13	21.61	21.73	21.29	16.17	18.38	15.68	20.05	15.25	18.77	18.88	20.16	19.56	19.8	20.14	15.57	15.6	16.64	16.49	15.85	17.92	19.67	18.64	19.25	19	19.04	19.15	TRUE	14	-0.53	1	-0.25	1	1.85	0.6	2.33	0.02	0.81	1	1.48
NRXN1	NRX1A_HUMAN	15.65	16.59	15.51	15.86	20.12	19.91	20.73	20.93	21.47	20.94	21.02	21.46	15.57	16	15.72	20.46	20.59	20.98	21.27	21.14	21.99	21.85	21.01	16.08	15.8	15.23	18.45	19.33	20.18	20.62	20.57	21.31	20.41	20.56	20.9	TRUE	10	0.2	1	1.13	0.21	0.37	0.98	0.43	0.33	0.06	1	1.63
NSUN6	NSUN6_HUMAN	19.14	19.25	19.27	18.65	18.21	18.17	17.32	14.11	17.05	15.52	15.61	14.1	19.22	18.6	19.02	18.13	18.26	15.06	15.37	15.77	16.93	14.88	17.99	19.67	17.94	18.83	16.31	18.23	18.26	16.99	15.89	18.26	17.51	18.03	18.57	TRUE	13	0.27	1	0.92	0.96	-1.33	0.82	-2.53	0.01	0.13	1	0.92
NTNG2	NTNG2_HUMAN	15.88	16.01	14.81	16.92	14.69	14.89	18.09	19.06	20.9	20.2	19.95	20.2	15.88	14.91	15.53	16.57	15.13	15.46	15.27	15.27	19.47	18.65	18.9	14.96	15.79	16.16	16.35	14.48	15.16	17.67	16.02	18.69	17.03	17.63	18.05	TRUE	20	0.26	1	-0.62	0.98	2.29	0.14	2.46	0	-0.2	1	0.44
NUMA1	NUMA1_HUMAN	22.03	22.1	21.93	22.1	22.69	22.59	21.94	21.97	21.57	21.45	21.38	21.93	22	22.14	22.15	22.88	22.79	22.3	22.43	22.58	21.98	22.02	22.03	21.95	22.09	22.12	22.83	22.98	22.49	22.4	22.64	22.48	22.6	22.69	22.52	FALSE	0	-0.01	1	-0.27	0.7	-0.55	0.06	-0.99	0	0.04	1	-0.07
NUP153	NU153_HUMAN	21.24	21.45	21.51	21.42	20.89	20.84	20.26	20.18	19.84	19.47	19.64	20.12	21.19	21.46	21.39	21.06	21.03	20.44	20.19	19.91	20	20.17	20.61	21.06	21.4	21.5	20.85	20.89	20.5	20.31	20.35	20.62	20.41	20.59	20.53	FALSE	0	0.09	1	-0.01	1	-0.17	1	-0.77	0	0.03	1	0.17
NUP210	PO210_HUMAN	20.89	20.75	20.79	20.58	20.82	20.72	20.78	20.96	20.96	21.17	21.07	20.79	20.82	21.07	21.11	20.76	20.78	20.85	20.81	20.81	21.18	20.85	21.08	21.05	20.97	21.18	20.18	20.06	20.36	20.55	20.28	20.81	20.42	20.41	20.59	FALSE	0	-0.32	0.97	0.65	0.07	0.47	0.18	0.44	0.01	-0.06	1	0.65
NUP50	NUP50_HUMAN	22.03	22.1	22.33	22.07	20.95	20.72	20.88	20.71	19.45	20.28	20.35	20.61	22.08	22.16	22.3	21.08	21.07	20.96	21.07	20.81	19.76	20.81	21	22.04	22.24	22.22	21.21	21.38	21.13	21.12	20.83	20.72	20.99	21.01	20.8	FALSE	0	-0.04	1	-0.46	0.79	-0.23	1	-0.71	0.03	0.01	1	-0.22
NUP58	NUP58_HUMAN	20.97	21.01	21.11	20.94	20.78	20.83	20	20.42	20.78	19.88	19.71	20.01	21.3	20.84	20.94	20.82	20.7	20.04	20.52	20.64	20.42	20.52	20.59	20.73	20.84	21.11	20.5	20.96	20.17	20.27	20.03	21.17	20.69	20.62	20.5	FALSE	0	0.12	1	0.07	1	0.05	1	-0.65	0.03	0.13	1	0.03
NYNRIN	NYNRI_HUMAN	15.7	14.82	14.59	15.61	18.22	18.24	16.35	16.42	17.58	15.22	16.65	15.55	15.36	15.1	14.53	17.87	18.18	16.86	17.28	15.14	16.62	15.86	17.36	14.84	14.84	14.73	18.35	18.4	17.65	18.08	17.93	16.94	18.17	18.4	17.79	TRUE	16	0.38	1	-0.14	1	-1.5	0.4	-1.58	0.02	0.19	1	-0.35
OCIAD2	OCAD2_HUMAN	18.21	18.96	18.87	18.48	20.42	20.56	20.86	21.06	20.34	21.12	21.09	20.83	17.79	19.26	18.78	20.99	20.81	21.29	21.02	21.29	20.82	20.83	20.92	18.06	18.34	16.57	19.01	19.22	19.15	19.74	19.97	18.39	19.26	19.17	19.53	TRUE	2	0.98	0.7	1.37	0.23	1.34	0.18	1.76	0	0.96	0.69	1.78
OGFR	OGFR_HUMAN	20.16	20.37	20.49	20.26	22.2	22.17	21.39	21.23	21.12	20.46	20.49	20.75	20.35	20.33	20.38	21.99	21.8	21.32	21.03	21.24	20.9	20.74	20.65	20.49	20.19	20.64	22	22	21.67	21.19	21.43	21.61	21.6	21.44	21.23	FALSE	0	-0.11	1	0.19	0.97	-0.12	1	-0.76	0	-0.09	1	-0.11
P3H1	P3H1_HUMAN	20.34	20.5	20.28	20.3	20.64	20.19	19.85	19.61	19.81	19.38	19.7	19.49	20.4	20.73	20.51	20.15	20.12	19.84	19.68	19.41	19.3	19.08	19.71	20.33	20.2	20.64	20.33	20.73	20.54	19.77	20.25	20.02	20.1	20.16	19.76	FALSE	0	-0.03	1	-0.11	1	-0.46	0.62	-0.41	0.12	0.16	1	-0.4
P4HA1	P4HA1_HUMAN	21.71	21.61	21.66	21.63	19.4	19	18.72	18.77	16.95	14.74	16.94	20.09	21.87	21.61	21.54	19.29	19.54	18.77	18.34	15.93	16.46	19.37	20.75	22	21.4	21.31	19.89	19.73	20.06	19.31	19.33	21.11	21.44	21.44	21.62	TRUE	5	0.08	1	-0.61	1	-0.82	1	-4.22	0	0.1	1	-0.4
P4HA2	P4HA2_HUMAN	20.42	20.77	20.04	20.4	17.4	15.04	15.24	15.99	18.19	16.53	15.43	15.43	21.01	20.41	20.11	15.84	15.19	17.09	14.54	15.38	16.3	14.35	18.42	20.53	20.43	20.52	14.23	19.91	18.92	15.03	16.53	20.33	21.44	21.45	20.74	TRUE	15	-0.08	1	-0.85	1	-1.21	1	-4.59	0	0.02	1	-1.55
P4HTM	P4HTM_HUMAN	15.72	15.56	14.55	15.69	14.63	15.28	15.07	17.13	17.44	18.34	18.31	17.51	15.1	16.35	14.99	16.13	15.54	15.76	14.73	14.12	17.47	15.77	15.53	15.36	16.45	14.76	15.66	15.99	17.78	17.61	17.92	17.14	18	17.95	17.3	TRUE	23	-0.14	1	-0.87	0.87	-1.67	0.36	0.3	0.77	-0.04	1	0.01
PA2G4	PA2G4_HUMAN	25.53	25.61	25.65	25.68	24.44	24.3	24.02	24.03	23.73	23.76	23.78	23.3	25.63	25.61	25.68	24.4	23.98	24.09	23.92	24.01	23.67	23.34	24.18	25.54	25.71	25.73	24.43	24.65	24.37	24.08	24.24	24.08	24.54	24.5	23.99	FALSE	0	-0.04	1	-0.17	0.99	-0.21	1	-0.64	0.01	-0.02	1	-0.35
PACS2	PACS2_HUMAN	16.71	17.61	18	17.44	19.46	19.24	20.05	20.03	20.11	20.34	20.44	20.52	16.48	17.12	16.87	19.6	19.3	20.17	20.04	19.75	20.17	20.37	19.81	17.26	17.28	17.47	19.25	19.1	19.8	19.79	19.62	19.33	19.74	19.78	20.03	FALSE	0	0.1	1	0.18	1	0.3	0.97	0.63	0.04	-0.51	0.89	0.27
PACSIN3	PACN3_HUMAN	19.13	19.83	19.85	19.52	15.62	15.31	15.04	15.99	17.8	15.47	16.35	14.66	19.26	19.68	19.84	14.9	15.01	15	15.11	16.79	17.95	16.52	18.37	19.09	19.12	19.5	15.99	16.26	16.85	15.68	16.61	16.82	15.48	13.4	15.52	TRUE	24	0.35	1	-0.67	0.99	-0.87	0.98	0.76	0.48	0.35	1	-1.17
PAF1	PAF1_HUMAN	21.22	21.19	21.36	21.24	20.52	20.25	19.8	19.52	19.59	19.61	19.14	20.13	21.01	21.12	21.33	20.46	20.6	20.1	19.92	20.28	21.16	20.31	20.49	21.28	21.13	21.11	20.82	20.72	20.43	20.11	20.25	20.56	20.29	20.25	20.26	FALSE	0	0.08	1	-0.39	0.76	-0.6	0.36	-0.72	0.01	-0.02	1	-0.24
PAFAH1B2	PA1B2_HUMAN	23.43	23.65	23.4	23.46	24.54	24.69	24.93	25.35	24.95	25	25.08	24.93	23.58	23.33	23.46	24.68	23.98	25.03	24.86	25.01	24.87	25.26	24.24	23.44	23.74	23.43	25.1	24.31	24.8	24.86	24.61	24.09	24.4	24.64	24.14	FALSE	0	-0.05	1	-0.09	1	0.39	0.81	0.67	0.02	-0.08	1	-0.37
PAFAH1B3	PA1B3_HUMAN	23.73	23.3	23.58	23.53	24.93	25.05	26.21	25.89	25.82	26.57	26.56	25.59	23.75	23.32	23.42	25	24.49	25.94	25.83	25.76	25.9	25.67	25.26	23.68	23.38	23.39	24.73	24.59	25.46	25.71	25.35	25.34	25.56	25.43	25.08	FALSE	0	0.05	1	0.33	0.89	0.54	0.59	0.78	0.01	0.01	1	0.09
PAICS	PUR6_HUMAN	25.42	25.47	25.59	25.53	24.17	24.18	23.71	23.65	23.1	23.16	23.1	23.35	25.42	25.53	25.65	24.1	23.98	23.75	23.72	23.7	23.15	23.21	24.3	25.43	25.55	25.5	24.57	24.73	24.43	24.34	24.3	24.29	24.32	24.4	24.33	FALSE	0	0.01	1	-0.48	0.5	-0.67	0.15	-1.16	0	0.04	1	-0.61
PAK1	PAK1_HUMAN	19.07	18.93	19.92	19.7	21.29	21.27	22.32	22.37	23.37	23.05	23.14	22.77	19.91	18.9	18.92	21.27	21.16	22.33	22.28	22.55	23.2	22.84	22.39	18.66	19.06	18.25	20.67	20.91	21.81	22.16	21.74	22.5	22.51	22.32	22.15	FALSE	0	0.75	0.58	0.48	0.81	0.44	0.85	0.71	0.04	0.59	0.89	0.42
PAK4	PAK4_HUMAN	20.06	19.98	19.67	20.22	20.49	20.43	20.04	19.75	15.9	19.79	19.34	19.29	19.7	19.86	19.85	20.26	20.75	20.01	19.38	19.52	19.42	19.54	19.96	19.84	20.34	20.17	20.59	20.56	20.51	19.94	19.86	20.46	20.37	20.43	20.25	TRUE	1	-0.13	1	-0.11	1	-0.21	1	-1.8	0.01	-0.32	1	-0.07
PAPOLA	PAPOA_HUMAN	21.17	21.25	21.32	21.07	20.6	20.62	19.88	20.03	20.02	19.57	19.71	19.93	21.12	21.11	21.2	20.68	20.76	20.12	20.1	19.96	19.51	19.93	20.17	21.22	21.18	21.11	20.92	21.07	20.44	20.8	20.35	20.37	20.43	20.5	20.31	FALSE	0	0.03	1	-0.39	0.51	-0.58	0.12	-0.59	0	-0.02	1	-0.27
PASK	PASK_HUMAN	19.57	19.81	19.83	19.55	18.08	17.19	16.78	17.88	16.37	16.39	17.46	18.34	19.79	19.45	19.47	16.98	17.79	17.23	17.97	17.11	18.91	18.29	18.69	19.73	19.58	19.75	18.25	18.45	18.14	17.74	17.01	18.51	19.21	18.86	18.68	TRUE	2	0.01	1	-0.71	0.82	-0.3	1	-1.68	0	-0.12	1	-0.96
PATZ1	PATZ1_HUMAN	20.11	19.82	19.91	19.69	19.57	19.19	18.88	18.44	18.08	18.6	17.99	18.23	19.81	20.13	19.75	19.32	19.25	18.62	19.11	18.09	18.15	18.26	19.15	20.38	19.57	19.55	19.53	19.63	19.59	18.98	19.01	19.43	19.33	19.43	18.91	FALSE	0	0.05	1	-0.2	1	-0.54	0.76	-1.05	0	0.06	1	-0.29
PAWR	PAWR_HUMAN	19.84	20.06	20.35	19.35	15.49	15.87	14.46	16.8	17.1	16.02	16.62	15.17	18.92	20.41	20.2	16	15.97	14.66	15.26	15.36	18.31	18.64	19.33	18.55	19.96	20.03	17.95	18.49	15.3	16.66	15.78	16.33	14.95	17.01	14.91	TRUE	19	0.39	1	-2.54	0.15	-0.28	1	0.43	0.69	0.33	1	-2.23
PAXBP1	PAXB1_HUMAN	20.06	20.01	20.36	19.6	20.17	19.95	18.86	19.9	19.98	19.32	19.69	18.91	20.16	20.29	20.01	19.82	19.41	18.37	19.87	19.12	16.79	18.65	19.11	19.53	19.9	20.13	19.76	19.88	19.32	19.84	19.86	19.5	19.79	19.9	19.08	TRUE	1	0.16	1	0.24	1	-0.29	1	-0.09	0.92	0.3	1	-0.2
PBRM1	PB1_HUMAN	20.86	20.96	20.8	20.99	20.88	20.96	20.44	20.65	20.46	20.13	20.04	20.02	20.92	20.99	20.87	20.84	20.68	20.4	20.63	20.43	19.81	19.91	20.34	21.01	20.91	21.03	21.15	21.24	20.94	20.87	20.97	20.65	20.7	20.91	20.49	FALSE	0	-0.08	1	-0.28	0.73	-0.38	0.43	-0.52	0	-0.06	1	-0.44
PBXIP1	PBIP1_HUMAN	18.81	19.09	19.25	17.95	19.19	19.95	18.46	18.74	16.66	15.68	16.95	17.93	15.18	19.06	18.36	18.9	19.18	18.64	18.55	17.29	17.96	17.06	18.71	19.29	19.12	18.81	19.47	19.98	19.19	18.86	19.36	18.65	18.92	19.15	18.72	TRUE	4	-0.3	1	-0.16	1	-0.53	1	-2.06	0.02	-1.55	0.8	-0.68
PCBP4	PCBP4_HUMAN	21.55	21.49	21.83	21.11	22.71	22.57	22.35	22.36	21.69	21.46	21.52	21.53	21.48	21.98	21.88	22.71	22.66	21.92	21.98	21.71	20.99	21.29	21.48	21.31	21.39	21.5	22.18	22.34	22.28	22.48	22.2	22.12	22.02	22.27	22.34	FALSE	0	0.1	1	0.38	0.63	0.04	1	-0.64	0	0.38	0.8	0.43
PCCA	PCCA_HUMAN	20.85	20.85	20.8	20.88	21.99	21.89	21.71	21.63	21.52	21.47	21.51	21.63	20.87	20.92	20.9	21.92	21.78	21.47	21.67	21.74	21.23	21.48	21.3	20.71	20.53	20.45	20.85	21.3	20.96	20.92	21.23	21.33	20.84	20.95	21.36	FALSE	0	0.28	1	0.86	0.01	0.64	0.06	0.41	0.03	0.33	0.8	0.77
PCDH7	PCDH7_HUMAN	16.11	15	15.27	16	16.2	15.19	17.97	18.14	19.61	19.43	19.3	19.56	15.53	15.9	15.05	16.46	15.73	17.36	17.97	17.83	18.62	19.33	18.69	15.67	15.21	16.54	15.51	14.84	16.89	17.68	18.44	18.25	18.13	17.9	18.96	TRUE	16	-0.21	1	0.51	0.93	0.38	1	1.16	0.03	-0.31	1	0.92
PCDHA10	PCDAA_HUMAN	14.08	14.98	15.79	15.61	16.1	15.19	15.09	15.13	16.22	16.37	15.57	16.74	14.98	15.7	14.74	15.43	16.55	17.2	17.22	19.36	16.71	16.34	16.65	15.93	15.07	17.03	16.42	14.68	15.42	15.35	15.49	17.52	15.18	15.54	15.07	TRUE	28	-0.89	1	0.09	1	-0.31	1	0.4	0.73	-0.87	1	0.44
PCDHA8	PCDA8_HUMAN	16.76	16.07	14.78	14.95	18.04	15.09	19.58	19.45	20.96	21.1	20.77	20.91	15.36	15.16	15.52	19.2	18.85	19	19.1	19.32	20.88	20.07	19.68	15.79	15.55	16.02	15.14	15.68	19.05	18.54	18.34	19.84	18.52	19.5	20.02	TRUE	13	-0.15	1	1.15	0.69	0.87	0.84	1.46	0.03	-0.44	1	3.62
PCDHGB7	PCDGJ_HUMAN	16.48	14.72	15.08	14.7	14.98	17.32	18.5	15.2	19.61	18.62	19.27	18.8	14.64	15.24	14.69	15.8	15.26	15.58	15.43	15.2	17.04	15.21	14.95	16.24	14.66	16.62	15.91	15.69	18.86	15.88	15.74	17.98	15.97	14.94	17.75	TRUE	26	-0.59	1	0.35	1	0.02	1	2.42	0.04	-0.99	1	-0.27
PCDHGC3	PCDGK_HUMAN	14.61	14.63	15.16	15.2	18.99	18.72	18.56	18.89	19.54	19	19.25	19.67	15.88	14.95	15.22	19.02	18.92	18.82	19.12	18.09	19.41	18.84	18.51	14.74	15.52	15.75	18.28	18.6	18.7	17.83	18.55	17.24	18.3	18.35	19.32	TRUE	11	-0.44	1	0.42	0.98	0.36	1	1.06	0.04	0.01	1	0.53
PCNA	PCNA_HUMAN	24.69	24.72	24.77	24.7	21.26	21.21	20.64	20.41	20.25	19.8	19.67	20.69	24.67	24.69	24.82	21.23	21.05	20.61	20.48	20.26	19.94	20.38	22.67	24.7	24.69	24.56	22.8	22.99	22.48	21.67	22.04	22.02	22.17	22.39	21.8	FALSE	0	0.07	1	-1.66	0.15	-1.54	0.14	-1.99	0	0.08	1	-1.76
PCP4	PCP4_HUMAN	14.79	15.35	14.44	16.45	16.03	14.64	18.58	15.63	17.96	19.91	19.47	15.12	16.8	15.01	15.49	17.83	15.04	19.55	20.42	15.91	16.48	20.01	20.07	16.1	15.5	16.77	15.23	15.65	21.51	22.81	21.83	22.13	22.63	22.81	22.05	TRUE	20	-0.87	1	-0.1	1	-4.95	0.08	-4.29	0.01	-0.35	1	0.99
PDCD4	PDCD4_HUMAN	23.08	23.27	23.48	23.24	22.74	22.68	22.33	21.8	21.48	21.14	20.76	21.94	23.07	23.17	23.5	22.75	22.76	22.64	22.36	22.22	21.11	21.73	22.55	23.12	23.11	23.21	22.46	22.95	22.77	22.63	22.62	22.21	22.31	22.38	22.56	FALSE	0	0.12	1	0.01	1	-0.61	0.62	-1.04	0	0.1	1	0.05
PDIA6	PDIA6_HUMAN	25.18	25.15	25.4	25.14	24.68	24.58	24.5	24.6	24.48	24.14	24.04	24.46	25.41	25.12	25.23	24.19	24.36	23.98	24.67	24.34	24.08	24.28	24.37	25.21	25.17	25.14	24.69	24.66	24.56	24.78	24.95	24.9	24.98	24.9	24.75	FALSE	0	0.05	1	-0.05	1	-0.22	0.93	-0.6	0	0.08	1	-0.4
PDK1	PDK1_HUMAN	20.73	20.17	20.53	20.4	19.18	19.33	19.81	19.84	20.23	19.46	19.65	19.65	20.4	20.44	20.38	19.3	19.31	19.68	19.93	20.02	19.88	19.29	20.93	20.87	20.37	20.22	17.98	19.14	20.48	19.41	20.14	22.05	21.54	21.89	21.16	FALSE	0	-0.03	1	0.7	0.73	-0.19	1	-1.92	0	-0.08	1	0.74
PDLIM4	PDLI4_HUMAN	21.46	21.4	21.67	21.19	18.42	18.61	18.75	16.91	16.78	17.32	16.73	18.36	21.29	21.48	21.5	18.81	19.18	18.1	15.66	18.66	18.11	17.36	20.85	21.28	21.42	21.57	20.54	20.4	20.43	19.96	20.28	20.39	20.88	21.01	20.43	TRUE	2	0.01	1	-1.96	0.42	-2.39	0.18	-3.38	0	0	1	-1.47
PDRG1	PDRG1_HUMAN	19.91	20.5	20.37	20.06	14.48	18.73	15.16	15.24	17.22	15.54	16.42	15.7	19.8	20.46	20.32	18.8	19.07	13.65	15.65	15.1	17.17	17.98	19	20.33	19.82	20.17	19.33	19.23	18.03	18.27	18.39	16.55	19.26	17.94	14.66	TRUE	13	0.1	1	-2.67	0.38	-3.03	0.2	-0.88	0.52	0.09	1	-0.34
PDXK	PDXK_HUMAN	20.81	21.07	20.78	20.85	21.97	21.87	21.67	21.49	21.22	21.36	21.41	21.19	20.78	20.73	20.78	21.8	21.58	21.75	21.12	21.26	21.56	21.18	21.11	20.91	20.93	20.64	22.3	22.16	22.24	21.89	21.89	21.74	22.19	22.08	22.03	FALSE	0	0.05	1	-0.31	0.76	-0.43	0.45	-0.71	0	-0.06	1	-0.54
PEG10	PEG10_HUMAN	20.49	20.54	20.4	20.78	20.49	20.27	21.01	21.08	21.2	21.62	21.72	21.56	20.44	20.5	20.67	20.97	20.86	21.04	21.44	21.09	20.84	21.24	21.12	19.78	20.79	20.76	19.61	19.71	20.65	21.1	20.62	20.68	21.31	21.38	21.06	FALSE	0	0.11	1	0.72	0.34	0.25	1	0.42	0.17	0.09	1	1.26
PEX5L	PEX5R_HUMAN	15.83	14.41	15.09	15.38	18.03	18.31	19.58	19.67	20.89	20.6	20.48	19.94	16.22	16.31	15.38	15.73	15.44	18.78	19.25	18.11	18.41	19.22	19.34	16.18	15.77	14.98	15.51	14.46	19.2	19.86	19.19	19.85	19.48	19.82	19.73	TRUE	15	-0.46	1	3.18	0	0.21	1	0.76	0.14	0.33	1	0.6
PFKFB3	F263_HUMAN	20.97	21.31	21.27	20.8	21.66	21.39	21.3	20.97	20.94	21.12	21.12	20.45	21.06	21.18	20.84	21.45	21.73	21.4	21.12	20.98	21.54	20.74	20.96	21	20.89	21.05	21.68	21.55	21.33	21.34	21.07	21.85	21.48	21.58	21.16	FALSE	0	0.11	1	-0.09	1	-0.11	1	-0.61	0.03	0.05	1	-0.02
PFKP	PFKAP_HUMAN	19.85	18.95	18.45	19.9	15.33	14.1	14	19.11	17.66	16.53	15.03	18.24	20.09	20.36	20.44	18.12	18.92	18.38	15.29	15.06	17.31	19.36	20.06	20.88	21.16	21.14	15.78	18.91	15.84	18.39	16.41	19.82	19.93	19.72	20.12	TRUE	11	-1.78	1	-2.62	0.58	-0.33	1	-3.03	0.03	-0.77	1	1.18
PGK1	PGK1_HUMAN	24.79	24.87	25	24.91	25.23	25.24	25.48	25.32	25.35	25.48	25.38	25.36	24.74	24.77	24.91	25.33	25.08	25.4	25.43	25.52	25.3	25.44	25.19	24.8	24.91	24.86	25.2	25.23	25.47	25.55	25.38	25.88	25.99	25.97	25.81	FALSE	0	0.04	1	0.02	1	-0.06	1	-0.52	0	-0.05	1	-0.01
PGM1	PGM1_HUMAN	21.74	22.2	22.22	22.1	21.5	21.42	21.46	21.07	21.17	21	21.07	21.19	21.85	22.16	22.21	21.71	21.69	21.58	21.13	21.36	21.37	21.33	21.74	21.8	22.13	22.17	21.43	21.66	21.68	21.53	21.3	21.87	22.16	22.3	21.83	FALSE	0	0.03	1	-0.09	1	-0.24	0.93	-0.93	0	0.04	1	0.15
PGM2L1	PGM2L_HUMAN	18.56	19.12	19.37	19.22	21.67	21.69	22.01	22.27	23.35	23.33	23.2	23.11	19.08	19.35	19.01	21.85	21.86	22.12	22.32	22.56	23.42	23.61	22.69	18.48	19.06	19.23	21.11	21.27	21.65	22.06	21.78	22.83	22.34	22.46	22.81	FALSE	0	0.14	1	0.49	0.7	0.31	0.94	0.64	0.03	0.23	1	0.67
PHF24	PHF24_HUMAN	16.4	16.05	14.46	15.53	15.31	16.1	15.34	15.67	18.14	17.99	17.71	18.81	15.48	16.47	15.33	14.88	16.1	15.87	15.48	14.18	17.76	18.08	17.22	15.66	15.52	15.63	15.25	15.33	15.38	15.08	14.31	15.8	16.08	14.92	15.74	TRUE	28	0	1	0.42	1	0.58	0.98	2.53	0	0.16	1	0.2
PHF6	PHF6_HUMAN	21.22	21.09	21.16	21.24	20.42	20.28	19.92	19.85	17.16	19.06	19.08	19.99	21.11	21.32	21.36	20.17	20.57	19.87	19.71	19.82	19.47	19.73	20.23	21.18	21.34	21.19	20.6	20.71	20.7	20.03	20.07	19.49	20.33	20.34	20.51	FALSE	0	-0.06	1	-0.31	1	-0.38	1	-1.34	0.01	0.02	1	-0.28
PHF8	PHF8_HUMAN	20.16	20.14	19.67	20.4	19.46	20.29	18.64	18.7	17.83	15.86	16.61	19.41	20.5	20.07	20	19.5	20.04	19.51	19.59	19.18	17.46	19.29	19.5	20.05	20.06	20.37	19.97	19.58	19.33	19.26	19.95	18.97	19.59	20.11	19.21	TRUE	4	-0.06	1	0.1	1	-0.84	0.92	-2.04	0.01	0.03	1	0
PHYHIP	PHYIP_HUMAN	20.64	21.08	21.14	20.89	20.07	20.13	19.98	20.23	17.25	15.4	16.51	18.79	20.59	20.87	21	19.58	20.31	20.38	19.82	16.26	17.07	18.75	20.49	20.44	20.38	20.61	20.46	20.22	20.31	19.67	19.78	19.71	20.04	20.13	20.17	TRUE	5	0.46	1	-0.25	1	0.19	1	-3.03	0	0.34	1	-0.4
PICALM	PICAL_HUMAN	20.62	20.05	20.9	20.29	20.38	20.56	21.65	21.41	22.3	21.86	21.6	22.27	20.62	20.29	20.46	20.78	21.03	21.16	21.39	21.14	22.49	22.02	21.99	20.59	20.33	20.4	20.55	20.57	20.94	20.8	20.81	21.91	21.12	21.15	21.59	FALSE	0	0.02	1	-0.09	1	0.68	0.33	0.57	0.05	0.01	1	0.35
PIK3C2A	P3C2A_HUMAN	19.59	19.8	19.8	19.59	19.44	19.28	19.29	18.67	16.71	18.84	18.96	18.37	19.68	19.87	19.71	18.92	19.24	18.65	18.75	18.14	17.34	18.13	19.22	19.88	19.71	19.64	19.79	19.84	19.02	18.9	19.05	19.32	19.37	19.29	19.15	TRUE	1	-0.05	1	-0.46	0.97	-0.01	1	-1.06	0.04	0.01	1	-0.73
PIK3R1	P85A_HUMAN	19.16	18.16	18.58	18.74	17.87	17.31	19.94	19.58	20.56	20.13	20.39	20.75	18.85	18.18	17.82	18.47	19.81	19.21	19.49	18.95	20.1	20.58	19.98	19.36	18.02	18.26	18.56	18.18	18.52	18.93	18.49	18.82	19.1	18.99	20.01	FALSE	0	0.11	1	-0.78	0.71	1.12	0.36	1.23	0.01	-0.26	1	0.77
PITHD1	PITH1_HUMAN	20.69	20.61	20.25	20.61	20.63	20.7	21.28	21.28	21.69	21.99	22.05	21.74	20.64	20.43	20.53	20.98	20.73	21.68	21.73	21.34	22.11	22.38	21.64	20.36	20.78	20.79	20.63	20.65	20.95	21.36	21.06	21.1	21.24	21.34	21.31	FALSE	0	-0.1	1	0.02	1	0.16	1	0.62	0.01	-0.11	1	0.21
PKN1	PKN1_HUMAN	19.53	19.67	19.97	19.24	19.98	19.72	20.7	21.1	21.4	21.21	21.15	20.98	19.7	19.25	19.45	19.84	20	20.74	20.75	20.94	21.38	21.18	20.64	19.87	19.55	18.82	19.69	20	20.38	20.59	20.62	20.53	20.53	20.58	20.27	FALSE	0	0.19	1	0.01	1	0.37	0.85	0.7	0.02	0.05	1	0.07
PKP4	PKP4_HUMAN	18.92	18.22	18.57	19.2	14.24	15.42	19.16	19.31	19.69	19.22	19.65	19.82	18.21	17.64	18.66	16.31	17.31	18.2	17.76	19.15	18.59	19.23	19.23	18.37	18.12	18.92	16.44	16.86	18.72	18.08	16.75	16.73	18.38	18.5	17.88	TRUE	6	0.26	1	-1.82	0.21	1.38	0.39	1.72	0.01	-0.3	1	0.16
PLBD2	PLBL2_HUMAN	20.2	20.13	20.22	19.89	23.1	23.06	23.48	23.31	23.18	23.29	23.33	22.75	20.37	20.13	20.34	23.24	23	23.35	23.11	23.11	22.71	22.92	22.52	20.32	19.53	19.66	22.77	22.8	22.97	23.02	23.13	22.65	22.31	22.37	22.27	FALSE	0	0.27	1	0.29	0.85	0.35	0.74	0.74	0	0.44	0.72	0.33
PLCB1	PLCB1_HUMAN	16.05	15.39	13.78	15.8	15.19	15.6	15.41	15.45	18.47	17.61	17.87	18.66	14.49	14.67	15.53	17.36	16.65	19.37	19.51	19.3	20.72	20.59	19.81	14.94	16.35	16.29	15.83	14.15	17.12	18.25	18.06	19.46	18.02	18.39	18.61	TRUE	16	-0.61	1	0.4	1	-2.38	0.06	-0.47	0.59	-0.96	1	2.01
PLCB3	PLCB3_HUMAN	19.91	20.22	20.17	19.71	19.95	19.99	22.18	22.31	23.2	22.71	22.8	22.78	19.86	20.05	20.16	19.85	19.78	21.46	21.34	21.88	22.77	22.51	22.42	19.95	19.97	19.86	20.03	20.19	20.49	21.09	20.57	21.35	20.82	20.85	21.2	FALSE	0	0.08	1	-0.14	1	1.53	0	1.82	0	0.1	1	-0.29
PLCL1	PLCL1_HUMAN	17.81	15.95	15.1	14.78	15.8	15.88	15.26	14.51	18.13	21.49	17.34	18.87	15.66	14.83	14.31	15.47	15.59	16.69	17.41	18.34	19.03	19.32	18.35	15.84	16.36	15.69	16.16	18.85	15.13	15.27	14.8	16.58	15.44	15.18	17.29	TRUE	21	-0.05	1	-1.66	0.75	-0.18	1	2.83	0.01	-1.03	1	-1.97
PLIN3	PLIN3_HUMAN	20.92	21.25	21.41	20.98	21.07	21	20.23	20.12	20.48	19.72	19.98	20.94	21.22	21.12	21.27	21.04	21.14	20.47	20.27	20.46	20.71	20.65	20.97	20.87	21.1	21.15	21.98	21.75	21.57	20.95	20.93	21.21	21.39	21.52	21.37	FALSE	0	0.1	1	-0.83	0.21	-0.97	0.06	-1.09	0	0.16	1	-0.77
PLOD1	PLOD1_HUMAN	21.37	20.72	21.06	20.8	20.88	20.69	20.38	20.07	20.58	19.77	19.1	20.5	21.33	21.01	20.72	20.55	20.91	20.23	19.93	19.33	19.88	20.12	20.97	21.19	20.67	20.66	20.73	21.2	20.76	20.25	20.1	21.34	21.17	21.24	21.35	FALSE	0	0.15	1	-0.18	1	-0.15	1	-1.29	0	0.18	1	-0.23
PLOD2	PLOD2_HUMAN	21.85	21.69	21.67	21.51	19.6	19.36	18.65	18.39	17.64	17.77	17.38	18.23	21.84	21.51	21.6	18.83	18.92	18.35	18.28	17.34	16.94	16.88	20.78	21.61	21.48	21.46	19.66	19.97	19.27	18.87	18.75	20.01	20.45	20.72	20.34	TRUE	2	0.17	1	-0.34	1	-0.44	1	-2.63	0	0.14	1	-0.94
PLPP3	PLPP3_HUMAN	19.95	19.38	19.38	19.16	17.78	19.3	15.21	15.77	17.76	18.61	19.19	18.73	20.76	19.7	19.23	15.35	14.28	18.94	19.42	15.11	17.37	18.29	18.85	19.56	19	18.52	21.87	20.01	19.83	19.7	17.88	16.3	18.96	14.4	18.25	TRUE	9	0.44	1	-2.4	0.58	-3.65	0.15	1.6	0.24	0.87	1	-6.12
PLPPR1	PLPR1_HUMAN	16.89	15.62	14.87	15.71	18.03	18.17	21.34	20.82	22.11	22.64	22.74	21.89	14.93	15.8	14.77	18.48	18.01	21.01	20.79	20.7	22.5	21.63	21.27	15.77	15.57	16.5	18.73	17.26	19.75	20.24	19.98	15.78	20.08	19.68	20.26	TRUE	11	-0.17	1	0.1	1	1.1	0.91	3.4	0	-0.78	1	0.25
PLPPR3	PLPR3_HUMAN	18.74	15.36	15.53	16.1	17.91	18.66	21.38	21.45	22.95	22.46	22.46	22.53	16.23	14.8	15.5	18.62	18.91	20.99	21.33	20.85	23	22.69	21.75	17.98	15.27	16.54	16.46	18.21	19.82	20.36	20.04	21.35	20.16	20.45	20.85	TRUE	9	-0.16	1	0.96	0.9	1.34	0.74	1.9	0.03	-1.09	1	1.43
PLXNA1	PLXA1_HUMAN	18.72	18.13	19.02	18.34	19.4	19.48	20.31	20.31	20.89	20.89	21.17	20.83	17.8	18.64	18.06	18.93	18.8	20.08	20.21	19.95	20.82	20.86	20.27	18.47	17.52	17.61	20.12	20.61	20.89	20.55	20.6	20.43	20.8	20.89	20.84	FALSE	0	0.69	0.58	-0.92	0.22	-0.37	0.91	0.2	0.63	0.3	1	-1.5
PLXNA4	PLXA4_HUMAN	19.12	17.95	18.4	18.02	18.56	18.56	20.85	21.6	23.36	23.36	23.3	23.34	18.88	19.02	18.23	18.1	15.25	20.04	20.05	20.87	22.5	22.56	22.53	18.29	17.57	17.91	19.13	20.16	19.91	20.96	20.89	21.65	21.18	21.05	21.98	TRUE	1	0.45	1	-1.08	0.65	0.64	0.95	1.88	0	0.79	1	-2.97
PLXNB2	PLXB2_HUMAN	20.6	20.84	20.8	20.95	21.87	21.84	22	21.93	22.03	22.23	22.22	22.41	20.83	20.54	20.84	21.99	21.96	22.17	22.38	22.21	22.38	22.52	22.12	20.82	20.74	20.58	21.33	21.21	21.47	21.61	21.61	21.73	21.89	22.04	22.28	FALSE	0	0.08	1	0.58	0.15	0.4	0.4	0.24	0.23	0.03	1	0.7
PNMA2	PNMA2_HUMAN	21.1	21.13	20.68	20.58	18.08	14.12	14.76	19.36	16.86	18.48	15.41	18.87	20.99	21.39	21.05	14.58	15.43	17.62	18.7	16.96	16.31	16.94	19.25	20.83	20.31	20.51	20.4	19.86	18.86	18.62	18.53	18.44	19.51	18.96	19.13	TRUE	10	0.33	1	-4.03	0.15	-1.61	0.84	-1.6	0.24	0.6	1	-5.13
PNP	PNPH_HUMAN	23.15	23.3	23.32	23.36	22.5	22.43	21.93	21.59	21.65	21.51	21.34	21.41	23.09	23.4	23.41	22.57	22.36	22	21.86	22.07	21.25	21.51	22.38	23.27	23.33	23.19	22.64	22.7	22.3	22.1	21.92	22.03	22.16	22.26	21.97	FALSE	0	0.02	1	-0.21	0.98	-0.35	0.8	-0.63	0.01	0.04	1	-0.21
POGLUT2	PLGT2_HUMAN	20.18	20.42	20.47	20.4	20.68	20.69	20.34	20.31	19.45	20.08	20.12	20.04	20.58	20.16	20.19	20.24	20.26	19.93	20.44	19.85	16.64	19.78	19.73	20.28	20.36	20.4	20.23	20.47	20.3	20.27	20.43	19.8	20.37	20.38	20.28	TRUE	1	0.02	1	0.33	1	-0.01	1	-0.29	0.73	-0.04	1	-0.1
POLA2	DPOA2_HUMAN	20.18	20.63	20.98	20.84	18.02	17.74	14.5	14.42	18.02	17.67	16.65	17.87	20.48	20.99	20.91	17.62	18.32	15.97	15.57	15.91	18.05	17.7	19.2	20.1	20.74	20.9	19.42	19.41	18.83	18.56	20.16	16.67	18.95	18.26	18.43	TRUE	9	0.08	1	-1.53	0.34	-4.73	0	-0.53	0.48	0.22	1	-1.45
POLD2	DPOD2_HUMAN	20.78	20.9	21.11	20.94	17.38	18.15	17.35	17.11	16.62	15.68	17.39	17.41	20.69	20.88	21.13	17.54	17.7	17.75	16.96	15.48	17.06	17.29	19.62	20.67	20.88	20.98	18.94	19.27	18.47	17.23	17.83	19.18	18.65	18.55	18.73	TRUE	4	0.09	1	-1.34	0.56	-0.61	1	-2	0.01	0.05	1	-1.49
POLR2C	RPB3_HUMAN	21.22	21.94	21.83	21.36	21.22	20.88	20.73	20.81	19.86	20.39	20.14	20.27	21.42	21.85	21.59	21.07	21.05	21.08	20.39	20.28	20.13	20.46	20.72	21.34	21.59	21.52	20.87	21.29	21.11	20.59	20.95	20.96	20.92	20.91	20.75	FALSE	0	0.1	1	-0.03	1	-0.12	1	-0.72	0.01	0.14	1	-0.02
POLRMT	RPOM_HUMAN	21.43	21.22	20.99	21.18	18.6	17.93	18.94	19.07	16.89	18.27	16.92	18.34	21.35	21.14	21.08	18.35	18.7	19.15	19.45	17.33	16.64	19.33	19.51	21.49	21.23	21.24	19.61	19.33	19.21	19.79	18.7	19.46	19.88	19.87	19.84	TRUE	2	-0.12	1	-1.2	0.7	-0.23	1	-2.16	0	-0.13	1	-0.94
POU2F2	PO2F2_HUMAN	15.07	18.08	16.85	15.6	18.57	18.23	18.59	19.13	19.58	18.05	19.21	19.16	15.87	15.49	14.9	18.51	18.88	19.71	19.58	19.71	20.37	19.93	18.67	17.36	16.63	15.89	15.35	14.44	17.55	17.66	18.56	17.91	19.7	16.82	18.34	TRUE	9	-0.22	1	3.5	0.05	0.93	0.93	0.81	0.41	-1.2	1	3.8
POU3F2	PO3F2_HUMAN	21.28	20.17	20.01	19.96	19.83	19.63	20.01	20.16	15.6	18.73	18.75	19.14	20.99	19.8	20.44	20.02	20.16	19.42	19.89	20.22	19.95	19.42	19.7	21.44	20.38	20.35	20.13	19.62	19.9	20.18	20.08	19.81	19.92	20.01	20.18	TRUE	1	-0.37	1	-0.14	1	0.03	1	-1.92	0.01	-0.31	1	0.22
PPAN	SSF1_HUMAN	21.06	21.18	20.96	21.06	19.16	20.11	18.31	18.12	17.57	16.73	16.07	17.57	21.07	21.31	20.93	19.1	19.27	18.38	18.86	18.81	17.28	17.53	19.53	20.9	21.27	21.33	19.37	19.67	18.79	18.9	18.5	16.79	18.76	19.36	19.14	TRUE	5	-0.1	1	0.11	1	-0.51	1	-1.53	0.03	-0.07	1	-0.34
PPAT	PUR1_HUMAN	23.95	23.82	23.94	23.76	21.54	21.71	21.6	21.45	21.92	21.27	21.15	21.29	23.94	23.82	23.9	21.48	21.31	21.35	21.39	21.32	21.46	21.32	22.66	23.94	23.75	23.67	22.36	22.3	22.37	21.86	21.92	22.42	22.54	22.53	22.36	FALSE	0	0.08	1	-0.71	0.39	-0.52	0.62	-1.06	0	0.1	1	-0.94
PPEF1	PPE1_HUMAN	15.91	14.64	15.34	15.03	15.72	14.62	18.44	18.58	19.48	19.67	19.13	19.5	16.18	14.73	14.78	15.39	15.34	18.21	17.42	18.86	19.2	19.39	19.23	15.89	15.3	15.63	14.66	14.49	14.92	17.81	18.12	18.28	18.1	17.59	18.07	TRUE	17	-0.38	1	0.6	0.98	1.56	0.4	1.43	0.05	-0.38	1	0.8
PPP1R14C	PP14C_HUMAN	17.11	15.67	14.81	15.13	15.52	16.77	15.58	15.06	17.39	16.44	15.56	15.86	15.36	16.12	14.54	14.86	14.74	15.19	14.47	14.91	17.12	15.07	15.52	15.24	15.88	16.71	18.69	19.5	18.78	18.46	19.58	19.14	19.34	19.06	17.31	TRUE	25	-0.26	1	-2.95	0.1	-3.62	0.01	-2.4	0	-0.61	1	-4.3
PPP1R17	PPR17_HUMAN	19.19	18.17	18.75	15.77	21.84	21.76	19.96	19.43	17.29	18.27	18.78	19.2	18.94	17.28	17.71	21.41	21.24	19.84	20.21	19.8	17.48	18.08	19.73	17.67	17.76	17.94	21.52	21.96	21.74	20.69	20.64	19.87	21.66	21.29	20.4	TRUE	2	0.18	1	0.06	1	-1.33	0.75	-2.42	0.01	0.19	1	-0.42
PPP1R1A	PPR1A_HUMAN	15.06	16.57	15.26	16.21	18.2	18.34	18.65	18.54	17.38	20.22	20.22	18.9	15.27	15.06	15.24	14.69	15.91	15.54	14.68	18.18	16.42	17.94	18.19	17	14.38	15.56	14.77	17.44	18.79	20.16	19.99	16.93	18.73	19.12	18.34	TRUE	17	0.13	1	2.17	0.57	-1.06	0.98	0.9	0.52	-0.46	1	-0.8
PPWD1	PPWD1_HUMAN	20.46	20.49	20.47	20.51	19.69	19.82	19.11	19.03	18.15	18.89	18.71	18.81	20.25	20.36	20.31	20.01	19.95	19.41	19.41	19.33	18.53	19.09	19.43	20.7	20.38	20.37	20.19	19.77	19.63	18.81	18.91	19.63	18.98	19.11	19.26	TRUE	1	0	1	-0.22	0.98	-0.05	1	-0.61	0.04	-0.18	1	0
PRDM16	PRD16_HUMAN	19.64	19.95	20.36	20.24	17.73	13.93	14.34	14.74	17.4	15.88	15.38	15.39	19.96	19.96	20.24	16.45	15.58	16.78	15.12	14.95	17.04	15.89	19.85	19.68	19.85	19.77	19.36	18.97	19.36	14.9	18.35	20.36	19.17	19.8	19.82	TRUE	14	0.28	1	-3.34	0.27	-3	0.3	-3.77	0	0.29	1	-3.15
PRDM8	PRDM8_HUMAN	15.35	15.1	15.04	16.32	17.88	18.26	20	15.36	16.57	14.59	16.59	15.45	18.39	14.55	15.23	19.75	17.84	15.31	15.19	16.25	17.53	15.54	17.41	16.78	15.44	14.76	16.96	20.17	15.13	15.23	15.59	16.49	20.16	20.53	19.86	TRUE	24	-0.21	1	-0.5	1	2.36	0.71	-3.46	0.02	0.4	1	0.23
PRDX4	PRDX4_HUMAN	23.68	23.56	23.53	23.65	22.77	22.7	22.38	22.84	22.17	22.59	22.52	22.72	23.71	23.48	23.56	22.43	22.35	22.15	22.38	22.35	21.41	22.25	22.58	23.74	23.59	23.39	22.98	23.11	22.8	22.86	22.98	22.3	23	22.92	22.92	FALSE	0	0.03	1	-0.31	0.9	-0.27	0.98	-0.29	0.37	0.01	1	-0.66
PREX1	PREX1_HUMAN	20.04	19.92	20.39	20.17	23.1	23.03	21.82	21.82	20.86	20.78	20.69	21.15	20.27	19.61	20	22.77	22.61	21.42	21.76	21.04	20.41	20.65	20.32	19.88	20.39	20.25	22.22	22.42	21.96	21.74	21.57	21.45	21.7	21.89	21.61	FALSE	0	-0.04	1	0.75	0.2	0.07	1	-0.79	0	-0.21	1	0.37
PRIM2	PRI2_HUMAN	22.17	22.25	22.37	21.89	18.61	18.95	18.3	20.78	17.92	17.41	17.42	17.08	21.93	22.32	22.34	18.28	17.82	21.43	21.25	20.49	16.2	17.02	19.39	21.85	21.92	22.01	19.19	20.02	20.43	19.98	20.22	18.84	19.13	19.08	18.49	FALSE	0	0.25	1	-0.83	0.88	-0.67	0.98	-1.43	0.05	0.27	1	-1.56
PRKAR1A	KAP0_HUMAN	20.44	20.44	20.61	20.89	23.07	23.21	22.82	22.84	22.36	22.96	22.86	22.47	20.25	20.77	20.42	23.57	23.21	23.35	23.51	23.53	23.14	23.38	22.9	20.64	20.92	20.77	22.86	22.8	22.41	22.56	22.53	22.03	22.21	22.04	22.05	FALSE	0	-0.18	1	0.31	0.8	0.33	0.75	0.58	0.01	-0.3	1	0.56
PRKAR1B	KAP1_HUMAN	18.09	17.56	17.69	17.45	17.28	16.99	17.8	17.45	19.2	19.62	19.61	17.2	18.22	18.48	17.81	17.64	17.57	18.55	18.32	15.49	19.69	18.29	18.95	18.55	17.59	17.11	15.41	17.65	17.04	16.81	16.6	16.33	17.59	17.08	15.54	TRUE	1	-0.05	1	0.6	1	0.81	0.99	2.27	0.01	0.42	1	1.08
PRKCE	KPCE_HUMAN	20.47	20.91	21.41	19.38	15.48	16.42	20.14	20.61	21.74	21.65	21.66	22.21	20.38	20.94	20.78	17.14	16.51	19.14	18.79	19.7	20.66	21.32	20.8	20.2	18.74	16.31	16.81	16.05	18.36	19.35	19.13	19.93	19.23	19.17	20.29	TRUE	5	2.12	0.31	-0.48	1	1.43	0.62	2.16	0.01	2.28	0.23	0.4
PSME3IP1	PIP30_HUMAN	19.69	21.27	20.46	20.8	19.66	19.45	15.69	18.46	17.33	18.86	18.88	19.96	19.97	20.48	19.77	19.75	20.18	18.36	14.49	16.07	16.68	19.93	19.89	19.42	20.76	20.92	20.13	20.23	20.55	19.93	19.39	17.11	19.96	19.85	20.18	TRUE	6	0.18	1	-0.62	1	-2.88	0.34	-0.52	0.77	-0.3	1	-0.21
PSMG1	PSMG1_HUMAN	22.44	22.62	22.77	22.66	20.66	20.46	20.14	20.57	18.81	19.84	20.08	20.4	22.34	22.69	22.82	20.6	20.7	20.43	20.27	20.71	20	19.99	21.17	22.24	22.7	22.77	21.25	21.04	21.13	21.23	20.48	21.25	20.92	20.49	20.18	FALSE	0	0.05	1	-0.59	0.82	-0.59	0.81	-0.93	0.04	0.04	1	-0.5
PTBP1	PTBP1_HUMAN	24.97	25.11	25.38	24.95	25.13	25.01	24.25	23.74	22.7	23.19	23.08	22.79	25.07	25.27	25.21	25.26	24.93	24.2	24.1	24.01	22.91	23.16	24.01	25	24.96	25.02	25.08	25.18	24.72	24.23	24.28	23.68	24.45	24.44	23.93	FALSE	0	0.11	1	-0.06	1	-0.42	0.81	-1.18	0	0.19	1	-0.04
PTBP2	PTBP2_HUMAN	22.59	22.7	22.69	22.79	21.14	21.83	22.37	22.94	23.44	23.33	23.28	23.43	22.5	22.23	22.74	20.77	21.27	22.42	22.76	22.62	23.71	23.68	23.29	22.41	22.64	22.83	22.77	22.48	23.04	22.92	22.69	23.47	23.39	23.42	23.38	FALSE	0	0.06	1	-1.14	0.01	-0.23	0.98	-0.04	0.91	-0.14	1	-1.61
PTEN	PTEN_HUMAN	14.6	15.9	16.63	14.4	15.75	17.68	18.78	17.87	19.49	19.48	18.94	19.49	15.22	16.04	15.18	19.31	18.25	18.75	19.1	18.39	19.24	19.85	18.34	15.2	15.43	15.83	15.77	18.46	18.24	18.71	16.79	16.84	18.03	15.47	18.64	TRUE	13	-0.1	1	-0.4	1	0.41	1	2.11	0.03	0	1	1.66
PTGFRN	FPRP_HUMAN	18.8	19.09	19.44	19.04	19.92	19.89	20.16	19.97	20.7	19.86	19.85	19.92	20.27	18.76	19.66	20.28	20.17	20.38	20.34	19.85	20.23	20.27	19.78	18.74	19.46	19.05	19.15	19.34	19.13	18.92	18.95	16.38	18.94	18.91	19.73	TRUE	1	0.01	1	0.66	0.92	1.07	0.7	1.59	0.02	0.48	1	0.99
PTH2	TIP39_HUMAN	14.8	14.57	14.47	15.85	19.65	19.27	17.55	15.28	17.73	15.79	16.48	15.67	15.76	15.24	16.1	20.19	19.22	19.72	20.56	20.05	17.97	15.57	15.85	15.85	16.13	15.77	16.42	15.1	18.09	19.07	15.56	16.61	14.71	13.91	15.36	TRUE	25	-0.99	1	3.7	0.09	-1.15	0.92	1.27	0.26	-0.21	1	3.95
PTK7	PTK7_HUMAN	20.67	20.96	21.43	21.22	21.76	21.79	21.66	21.47	21.43	20.74	20.93	21.53	20.78	21.07	21.38	21.76	21.95	21.61	21.27	21.39	21.55	21.39	21.76	20.56	21	21.33	21.98	22.18	21.89	21.73	21.51	21.74	21.78	21.88	21.85	FALSE	0	0.11	1	-0.31	0.9	-0.14	1	-0.65	0.02	0.11	1	-0.22
PTOV1	PTOV1_HUMAN	18.18	18.09	18.22	17.79	18.81	17.97	14.57	15.17	17.45	16.8	16.66	19.09	18.53	17.74	18.26	18.23	17.5	17.33	15.32	14.96	17.59	17.74	17.36	18.63	18.63	18.7	17.85	18.46	17.87	18.41	16.64	16.56	17.92	17.73	17.55	TRUE	7	-0.58	1	0.23	1	-2.77	0.04	0.06	0.97	-0.47	1	-0.29
PTP4A2	TP4A2_HUMAN	21	20.54	20.78	20.86	20.93	20.76	21.52	21.77	21.25	21.8	21.87	21.44	20.82	20.84	20.45	20.97	20.9	21.25	21.87	21.6	20.87	21.2	21.16	20.68	21.03	20.83	20.45	20.65	20.75	21.5	21.24	21.32	20.96	20.7	20.79	FALSE	0	-0.05	1	0.3	0.9	0.48	0.62	0.64	0.02	-0.15	1	0.39
PTPN9	PTN9_HUMAN	19.49	19.38	19.02	19.5	20.22	20.13	20.07	20.09	20.68	21.02	21.27	20.4	18.46	19.48	18.92	20.11	19.74	20.1	19.76	20.03	20.16	20.04	20.33	19.42	19.92	19.58	19.89	20	19.83	19.65	19.39	20.44	19.94	19.91	19.74	FALSE	0	-0.29	1	0.23	0.98	0.46	0.75	0.84	0.01	-0.69	0.52	-0.02
PTPRA	PTPRA_HUMAN	19.11	19.23	19.31	19.09	20.6	20.83	21.32	21.1	22.01	21.85	21.77	21.63	18.91	18.66	18.45	20.91	20.53	21.2	21.15	20.62	21.78	21.14	20.92	19.28	19.11	19.64	20.28	20.19	20.45	20.71	20.34	21.52	20.19	20.42	21.1	FALSE	0	-0.16	1	0.48	0.8	0.71	0.44	1.01	0	-0.67	0.69	0.48
PTPRR	PTPRR_HUMAN	14.58	13.99	16.6	15.15	14.42	16.36	14.77	19.28	20.72	20.5	20.42	20.78	15.4	16.11	15.25	14.88	14.7	16.83	15.1	15.71	17.85	19.25	18.74	15.55	15.02	20.31	16.06	15.76	14.89	15.92	14.83	16.6	17.14	16.22	18.46	TRUE	24	-1.88	1	-0.52	1	1.81	0.82	3.5	0.01	-1.37	1	-1.13
PYCR3	P5CR3_HUMAN	19.13	18.55	19.3	19.5	19.66	19.79	19.38	19.4	20.77	19.8	19.54	19.93	18.55	19.51	19.02	20.02	19.89	19.84	20.3	20.06	19.26	19.69	19.78	19.28	19.42	19.57	19.77	19.34	19.19	19.61	18.75	17.5	19.17	19.18	19.65	TRUE	1	-0.3	1	0.17	1	0.21	1	1.13	0.03	-0.4	1	0.4
PYGM	PYGM_HUMAN	20.55	20.49	20.73	20.25	22.05	22.03	21.34	21.01	20.37	20.3	20.6	19.9	21.04	20.35	20.54	21.8	21.64	21.3	21.08	21.09	20.32	20.1	20.54	20.34	20.82	20.76	21.92	22.02	21.77	21.79	21.74	21.35	21.5	21.56	21.31	FALSE	0	-0.14	1	0.07	1	-0.59	0.28	-1.14	0	0	1	-0.25
QTRT2	QTRT2_HUMAN	21.39	21.01	21.06	21.12	19.88	19.86	19.49	20.1	19.38	19.57	19.5	19.31	21.32	21.29	21.3	19.84	19.83	20.21	20.15	19.42	19.73	19.57	20.3	21.38	21.03	21.09	20.14	20.11	20.03	20	19.62	20.09	20.06	20.14	19.95	FALSE	0	-0.02	1	-0.25	0.93	-0.09	1	-0.62	0.02	0.14	1	-0.29
RAB10	RAB10_HUMAN	21.74	21.56	21.38	21.41	22.54	22.63	23.52	23.35	23.77	23.65	23.71	23.55	21.7	21.52	21.67	22.59	22.32	23.35	23.54	23.38	23.63	23.52	22.84	21.8	21.5	21.47	22.27	22.27	22.96	23.19	23.18	23.04	22.89	22.94	22.91	FALSE	0	-0.07	1	0.31	0.75	0.33	0.71	0.73	0	0.04	1	0.18
RAB12	RAB12_HUMAN	18.16	18.48	17.89	17.89	15.04	13.74	18.1	18.6	19.4	19.1	19.14	18.6	18.51	18.56	17.79	15.16	15.3	18.41	18.83	18.76	19.87	19.78	19.43	18.38	18.19	18.34	15.89	17.11	18.32	18.18	18.47	18.39	18.71	19.01	18.61	TRUE	4	-0.19	1	-2.11	0	0.03	1	0.38	0.41	-0.02	1	-1.27
RAB2A	RAB2A_HUMAN	22.56	22.65	22.53	22.69	23.86	23.93	24.55	24.48	24.64	25.04	24.98	24.87	22.69	22.62	22.57	23.99	23.71	24.38	24.46	24.69	24.65	24.96	24.49	22.58	22.45	22.62	23.37	23.4	23.96	24.34	24.22	24.15	24.31	24.31	24.38	FALSE	0	0.06	1	0.51	0.21	0.34	0.52	0.59	0	0.07	1	0.47
RAB30	RAB30_HUMAN	17.44	14.89	15.3	15.72	18.85	18.42	18.51	18.03	19.52	19.53	19.65	18.87	17.29	16.08	17.21	18.71	18.16	18.87	17.68	19.07	19.58	19.41	18.59	17.24	16.12	16.59	18.38	18.2	14.99	16.32	17.17	16.59	18.94	19.08	18.11	TRUE	7	-0.81	1	0.34	1	2.11	0.23	1.21	0.16	0.21	1	0.14
RAB33A	RB33A_HUMAN	15.91	15.27	14.25	15.41	16.76	15.65	14.3	14.59	16.28	19.2	16.38	20.03	14.98	15.68	15.2	17.39	19.02	16.11	17.98	18.23	17.61	20.57	20.42	15.77	15.71	14.76	15.98	15.03	19.73	19.14	19.08	16.65	20.46	20.25	20.42	TRUE	21	-0.2	1	0.7	1	-4.87	0.04	-1.47	0.3	-0.13	1	2.7
RAB35	RAB35_HUMAN	21.68	21.42	21.65	21.5	22.03	22.09	22.73	22.77	23.06	23.09	22.98	23.39	21.4	21.5	21.46	22.07	22.35	22.75	22.81	22.88	23.27	23.81	23.09	21.57	21.6	21.68	21.72	21.73	22.29	22.72	22.42	22.4	22.36	22.53	22.93	FALSE	0	-0.05	1	0.33	0.73	0.27	0.84	0.57	0.01	-0.16	1	0.48
RAB3B	RAB3B_HUMAN	17.24	15.09	14.58	16.95	14.71	13.7	20.67	20.55	21.72	21.54	21.51	21.53	16.72	15.81	15.62	19.72	18.22	20.7	21.01	20.92	21.45	21.85	21.27	14.94	15.75	15.93	19.08	20.81	18.78	19.01	19.61	20.49	19.62	19.89	20.03	TRUE	10	0.43	1	-5.74	0	1.48	0.44	1.57	0.03	0.51	1	-0.98
RAB3C	RAB3C_HUMAN	14.96	15.1	14.42	15.14	16.05	17.4	17.9	19.26	20.37	20.45	20.3	20.48	15.43	14.01	14.21	14.97	16.51	18.87	18.69	19.53	20.52	20.85	20.03	16.98	15.92	16.31	15.11	17.14	18.23	18.5	17.9	18.04	18.78	18.8	19.73	TRUE	13	-1.5	0.53	0.6	0.96	0.37	1	1.56	0.02	-1.85	0.26	-0.39
RAB5B	RAB5B_HUMAN	19.37	19.44	18.97	19.68	21.89	21.81	22.28	22.04	23.01	22.7	22.68	22.83	19.11	19.34	18.77	22.06	21.87	22.2	22.17	22.31	22.92	23.12	22.57	18.53	18.95	19.59	21.2	21.65	21.79	21.69	21.74	22.46	21.9	21.97	22.51	FALSE	0	0.34	1	0.43	0.79	0.42	0.8	0.6	0.05	0.05	1	0.54
RAB6A	RAB6A_HUMAN	23.16	23.08	22.72	23.19	25.18	25.17	25.34	25.32	26.2	25.93	25.97	25.68	23.23	22.92	23.1	25.27	24.92	25.13	25.32	25.42	26.05	25.76	25.25	23.07	23.47	23.27	24.54	24.74	24.91	25.23	25.09	25.62	25.15	25.18	25.17	FALSE	0	-0.23	1	0.53	0.45	0.26	0.94	0.66	0.01	-0.19	1	0.45
RAB6C	RAB6C_HUMAN;RAB6D_HUMAN	15.77	14.25	15.17	16.28	14.8	15.62	15.62	15.96	16.76	15.29	14.86	15.81	16.27	14.8	16.39	15.47	18.46	14.99	14.49	16.29	19	18.87	18.81	15.73	17.09	16.64	16.22	15.04	16.06	14.1	15.33	17.29	16.26	16.46	14.82	TRUE	31	-1.12	1	-0.42	1	0.63	1	-0.52	0.68	-0.66	1	1.34
RAB7A	RAB7A_HUMAN	23.79	23.95	23.77	24.13	24.27	24.13	24.9	24.96	25.31	25.26	25.11	25.46	23.74	24	23.9	24.21	24.4	24.87	24.82	25.06	25.27	25.44	25.23	23.68	24.14	24.18	24.09	24.11	24.36	24.71	24.61	24.82	24.43	24.57	24.99	FALSE	0	-0.09	1	0.1	1	0.37	0.6	0.58	0.01	-0.12	1	0.21
RACGAP1	RGAP1_HUMAN	19.89	20.51	21.09	21.07	15.21	15.5	16.2	15.59	16.89	15.27	15.44	14.26	19.95	20.33	21.01	16.43	16.67	14.55	15.49	15.82	17.3	15.97	19.4	19.95	21.27	21.31	18.52	18.53	19.32	18.22	19.84	19.65	18.94	18.84	19.26	TRUE	14	-0.2	1	-3.17	0.08	-3.23	0.04	-3.71	0	-0.42	1	-1.98
RAD21	RAD21_HUMAN	21.54	21.57	21.61	21.49	21	21.12	20.17	20.15	19.49	20.05	19.94	20.7	21.37	21.57	21.55	21.11	21.15	20.82	20.45	20.52	19.47	20.95	20.95	21.4	21.59	21.67	21.38	21.28	21.09	20.49	20.79	20.39	20.9	21.06	21.24	FALSE	0	0	1	-0.27	1	-0.63	0.69	-0.85	0.03	-0.06	1	-0.2
RADIL	RADIL_HUMAN	16.12	14.79	15.33	16.42	16.34	15.24	19.74	21.21	17.25	18.84	18.33	19.45	14.95	15.15	15.69	22.43	19.51	20.11	20.15	20.6	17.38	19.57	19.33	15.64	15.67	15.81	15.69	14.9	19.36	19.77	20.1	16.13	19.61	19.79	19.19	TRUE	14	-0.04	1	0.5	1	0.73	1	-0.22	0.9	-0.45	1	5.68
RAI14	RAI14_HUMAN	20.44	20.45	20.88	20.97	20.66	20.33	21.29	21.67	21.83	21.73	21.67	22.07	20.47	20.72	20.54	20.34	20.79	21.21	21.35	21.5	22.26	21.85	21.72	20.43	20.57	20.53	20.66	20.93	20.96	21.49	21.31	21.39	20.92	20.86	21.51	FALSE	0	0.18	1	-0.3	0.89	0.23	1	0.66	0.02	0.07	1	-0.23
RALA	RALA_HUMAN	21.17	21.31	21.18	21.22	22.37	22.35	23.13	22.86	23.79	23.77	23.7	23.76	21.25	21.47	21.46	22.47	22.38	22.93	22.92	23.08	23.35	23.61	23.19	21.29	21.47	21.27	22.1	22.17	22.62	22.64	22.71	22.73	22.81	22.81	23.29	FALSE	0	-0.12	1	0.23	0.82	0.33	0.51	0.84	0	0.05	1	0.29
RAP1A	RAP1A_HUMAN	23.18	23.31	23.19	23.2	23.94	24.02	24.43	24.43	24.68	24.78	24.7	24.12	23.37	23.18	23.35	24.15	23.62	24.4	24.3	24.4	24.89	24.67	23.92	23.05	23.15	23.29	23.65	23.6	23.93	24.14	24.14	24.05	23.93	23.98	23.86	FALSE	0	0.06	1	0.36	0.76	0.36	0.76	0.61	0.01	0.14	1	0.26
RAP1GDS1	GDS1_HUMAN	21.6	21.78	21.79	21.57	21.81	21.73	22.05	22.19	22.7	22.48	22.4	22.84	21.51	21.58	21.67	21.79	21.95	21.93	22.06	22.07	22.76	22.95	22.31	21.63	21.66	21.7	21.9	21.83	22.04	22.19	21.9	21.98	22.06	21.99	22.32	FALSE	0	0.02	1	-0.09	1	0.08	1	0.52	0.01	-0.08	1	0.01
RAP2C	RAP2C_HUMAN	19.9	20.04	19.87	20.32	21.23	21.09	22.04	21.95	22.37	22.68	22.53	22.5	19.95	20.29	19.95	20.94	20.79	21.81	21.66	21.58	22.18	22.37	21.45	19.73	20.14	20.08	20.97	20.74	21.35	21.35	21.75	21.38	21.44	21.45	21.94	FALSE	0	0.04	1	0.3	0.87	0.51	0.49	0.97	0	0.08	1	0.01
RAPH1	RAPH1_HUMAN	16.32	14.75	17.12	15.16	18.02	17.2	20.06	20.35	20.69	20.86	20.86	21.31	15.89	16.31	15.56	17.82	18.53	19.48	19.59	20.49	20.38	20.54	20.13	16.54	16.67	16.27	15.98	17.63	19.34	20.05	18.96	18.1	19.82	19.78	20.12	TRUE	11	-0.66	1	0.8	0.88	0.76	0.92	1.47	0.03	-0.58	1	1.36
RASSF2	RASF2_HUMAN	15.31	15.62	14.73	17.65	16.28	16.53	18.81	19.21	20.45	19.86	19.71	20.17	15.28	15.66	16.03	15.35	14.91	19.55	20.07	19.49	19.65	20.21	19.89	15.65	15.24	15.6	18.19	18.45	19.67	20.06	19.37	20.11	19.84	19.75	20.22	TRUE	13	0.33	1	-1.92	0.11	-0.69	0.86	0.07	0.94	0.16	1	-3.19
RAVER1	RAVR1_HUMAN	22.28	22.15	22.14	22.21	20.69	20.79	19.35	19.99	18.13	19.43	15.41	19.18	22.29	22.14	22.32	20.77	20.78	20.25	19.59	19.66	22.26	19.36	20.53	22.33	22.18	22.08	21.19	21.31	20.75	19.7	20.44	20.04	20.67	20.62	20.52	TRUE	2	0	1	-0.51	1	-0.63	1	-2.42	0.01	0.06	1	-0.48
RBBP4	RBBP4_HUMAN	24.33	24.64	24.79	24.8	23.98	23.98	23.53	23.67	22.81	23.25	23.15	23.14	24.24	24.73	24.81	23.93	23.8	23.55	23.58	23.6	22.69	23.33	23.53	24.23	24.78	24.77	24.32	24.44	24.06	23.91	23.98	23.17	23.94	24.03	23.68	FALSE	0	0.05	1	-0.4	0.8	-0.38	0.81	-0.62	0.03	0	1	-0.51
RBM17	SPF45_HUMAN	21.98	22.03	21.86	21.89	21.41	21.33	20.57	21.15	20.36	20.11	20.25	20.59	21.97	22.08	21.88	21.25	21.81	20.64	21.07	21.09	20.63	20.74	21.3	21.77	21.95	22.12	21.45	21.54	20.88	21.25	21.44	21.05	20.93	20.95	20.82	FALSE	0	0	1	-0.12	1	-0.33	0.82	-0.61	0.02	0.03	1	0.04
RBPJ	SUH_HUMAN	20.71	20.22	20.52	20.74	20.81	20.54	20.1	20.23	20.11	19.7	19.71	19.42	20.95	20.4	20.65	20.78	20.49	20.04	20.3	20.46	20.31	19.66	19.8	20.64	20.47	20.38	20.91	21.08	20.47	20.4	20.46	20.9	20.77	20.65	20.13	FALSE	0	0.05	1	-0.32	0.88	-0.28	0.95	-0.88	0	0.17	1	-0.36
RCC2	RCC2_HUMAN	25.08	24.76	24.71	24.65	24.12	24.06	23.15	22.99	22.11	22.32	22.5	22.22	24.97	24.74	24.7	23.99	23.49	23.04	22.8	22.83	22.44	21.99	23.24	24.96	24.56	24.54	24.63	24.71	24.2	23.42	23.57	23.32	24	24.07	23.18	FALSE	0	0.12	1	-0.58	0.68	-0.66	0.53	-1.36	0	0.12	1	-0.93
RCE1	FACE2_HUMAN	19.19	19.41	19.81	19.37	18.56	18.61	15.89	16.59	17.16	17.39	18.44	15.61	19.31	18.45	19.42	18.39	18.76	17.11	15.45	14.72	17.97	16.03	18.4	19.19	19.62	19.27	16.06	18.44	17.52	18.43	19.4	17.39	16.75	17.47	17.98	TRUE	10	0.09	1	1.33	0.75	-2.21	0.28	-0.25	0.86	-0.3	1	1.33
RCN2	RCN2_HUMAN	20.39	20.52	20.78	20.6	21.42	21.44	21.37	21.22	20.87	21.35	21.28	21.57	20.86	20.48	20.64	21.14	20.91	21.05	21.41	21.3	20.84	21.24	20.8	20.31	20.47	20.56	21.79	21.64	21.55	22	22.2	21.58	21.54	21.52	21.59	FALSE	0	0.13	1	-0.28	0.85	-0.62	0.18	-0.29	0.24	0.21	1	-0.69
RCN3	RCN3_HUMAN	20.92	21.15	21.35	20.69	19.53	19.86	19.44	20.01	19.45	15.52	17.87	19.32	21.01	21.14	21.28	19.29	19.4	19.58	19.82	19.44	17.13	18.45	19.28	20.98	20.76	20.87	19.81	19.74	19.61	19.82	20.37	19.76	19.42	20.11	19.72	TRUE	2	0.16	1	-0.08	1	-0.21	1	-1.71	0.03	0.27	1	-0.43
RCOR1	RCOR1_HUMAN	19.89	19.69	19.93	19.16	20.25	20.4	19.26	19.53	19.89	19.44	19.36	19.25	19.54	19.33	19.2	20.16	20.09	19.45	19.78	19.56	19.13	19.32	19.08	19.5	19.47	19.1	20.56	20.21	20.45	19.76	19.94	20.64	20.31	20.32	19.82	FALSE	0	0.31	1	-0.06	1	-0.65	0.37	-0.79	0.01	0	1	-0.26
REEP1	REEP1_HUMAN	16.75	14.9	15.95	14.99	20.53	19.99	22.36	22.31	22.44	23.04	22.94	22.99	14.68	16.01	14.24	20.5	20.5	22.09	22.19	22.32	22.23	22.9	22.63	15.71	15	15.46	19.52	19.79	21.5	21.92	21.87	21.54	21.6	21.46	22.23	TRUE	10	0.26	1	0.61	0.87	0.57	0.92	1.15	0.03	-0.42	1	0.85
REEP5	REEP5_HUMAN	19.38	19.81	19.3	19.87	20.32	20.38	20.89	20.94	21.77	21.37	21.53	21.09	19.29	19.92	18.51	20.28	20.07	20.5	20.47	21.2	21.69	21.16	21.28	19.3	19.76	19.93	19.91	19.97	20.07	20.62	20.9	20.79	20.4	20.3	20.33	FALSE	0	-0.07	1	0.41	0.9	0.38	0.95	0.99	0.01	-0.42	1	0.24
RELL1	RELL1_HUMAN	16.92	16.71	15.75	15.82	16.25	17.17	19.02	18.66	18.21	18.12	18.39	18.3	16.44	15.44	16.17	16.52	16.97	19.4	17.92	17.69	18.75	18.25	18.34	15.57	15.24	15.97	15.82	15.4	18.27	17	16.33	16.64	17.07	16.81	17.13	TRUE	7	0.7	1	1.1	0.55	1.64	0.14	1.34	0.02	0.42	1	1.14
REPIN1	REPI1_HUMAN	19.57	19.74	19.93	19.92	18.34	18.45	18.22	18.05	18.26	18.04	18.11	18.36	19.88	19.86	19.97	18.19	18.69	18.54	18.89	18.33	17.32	18.45	19.12	19.58	19.81	19.81	19.39	19.47	18.99	19.4	19.09	18.84	19.02	19.34	19.14	TRUE	1	0.06	1	-1.03	0.2	-1.02	0.14	-0.89	0.01	0.17	1	-0.99
RERE	RERE_HUMAN	18.32	18.73	18.36	18.42	19.05	19.14	18.83	19.34	17.14	18.6	18.82	18.9	18.22	18.8	18.52	19.3	19.67	18.67	18.43	18.96	18.74	18.85	19.18	18.53	18.46	18.64	18.27	19.07	18.7	19.13	18.9	19.8	19.25	19.02	19.39	TRUE	1	-0.09	1	0.43	0.92	0.17	1	-1	0.02	-0.03	1	0.82
RET	RET_HUMAN	15.97	14.79	13.96	15.2	15.88	16.28	21.6	21.4	21.86	21.47	21.54	21.44	16.01	15	18.13	15.18	14.66	19.46	19.22	20.27	20.57	20.12	20.33	16.61	15.81	18.58	16.71	17.78	19.09	20.32	20.23	20.1	18.46	19.02	19.7	TRUE	13	-2.02	0.43	-1.17	0.82	1.62	0.55	2.26	0.01	-0.62	1	-2.32
RFC3	RFC3_HUMAN	21.32	21.74	21.76	21.62	19.84	19.62	19.09	19.28	19.39	18.48	18.95	19.42	21.56	21.75	21.63	19.42	19.82	19.23	19.12	18.86	19.21	19.38	20.29	21.29	21.63	21.7	19.87	20.3	19.89	19.43	19.41	19.67	19.65	19.82	20.08	FALSE	0	0.07	1	-0.36	0.9	-0.39	0.88	-0.75	0.02	0.11	1	-0.47
RFC4	RFC4_HUMAN	22.09	22.5	22.46	22.3	20.5	20.42	20.2	20.2	20.35	19.46	19.59	19.75	22.09	22.36	22.36	20.17	20.28	20.39	19.9	20.01	20.84	19.97	20.87	22.06	22.27	22.15	21.08	20.95	20.59	20.4	20.45	20.79	20.24	20.31	20.52	FALSE	0	0.18	1	-0.56	0.54	-0.28	0.96	-0.68	0.02	0.11	1	-0.79
RFTN1	RFTN1_HUMAN	15.12	15.3	15.09	16.02	19.22	19.09	18.27	18.9	21.17	20.62	20.59	20.98	15.51	15.34	15.31	19.17	18.56	14.97	16.99	14.81	19.75	18.45	18.32	14.57	15.07	16.59	16.14	18.48	17.59	18.87	18.39	19.71	19.65	18.51	19.64	TRUE	13	-0.02	1	1.85	0.36	0.31	1	1.46	0.06	-0.02	1	1.56
RGS10	RGS10_HUMAN	22.14	22.49	22.15	22.21	23.98	23.54	23.48	23.5	23.02	23.01	23.06	23.32	22.1	22.29	22.01	23.78	23.48	23.37	23.57	23.34	22.39	22.89	22.34	22.14	22.52	22.63	23.38	23.96	23.32	23.71	23.5	23	23.23	23.24	23.05	FALSE	0	-0.18	1	0.09	1	-0.02	1	-0.02	0.96	-0.3	1	-0.04
RHEB	RHEB_HUMAN	20.94	21.27	20.92	21.12	20.82	20.79	21.57	21.51	22.01	21.91	21.81	21.97	20.94	21.06	21.15	20.89	21.01	21.19	21.44	21.27	21.4	22.01	21.59	20.99	21.05	21.08	21.08	20.71	21.23	21.37	21.17	21.02	21.35	21.27	21.72	FALSE	0	0.02	1	-0.09	1	0.28	0.81	0.59	0.01	0.01	1	0.05
RIC1	RIC1_HUMAN	16.98	17.78	17.14	18.08	15.86	15.33	14.77	14.88	16.92	16.04	16.03	17.59	18.52	17.83	18.03	19.56	18.5	17.01	18.15	18.38	17.47	18.23	17.92	18.17	15.31	17.58	17.6	18.11	17.53	17.72	18.39	16.95	15.12	17.82	17.84	TRUE	11	0.48	1	-2.26	0.27	-3.05	0.05	-0.29	0.82	1.11	1	1.17
RIF1	RIF1_HUMAN	21.42	21.44	21.24	21.3	18.54	19.28	17.8	19.58	17.29	18.72	17.39	18.9	21.07	21.33	21.25	17.86	18.88	17.84	20.65	17.73	23.06	22.82	20.01	21.38	21.37	21.28	19.53	19.61	19.07	20.17	18.75	19.01	19.54	18.55	19.08	TRUE	1	0.01	1	-0.66	0.99	-0.64	1	-0.97	0.34	-0.13	1	-1.2
RIMS3	RIMS3_HUMAN	16.42	15.15	15.3	16	20.65	20.75	20.39	20.63	21.26	21.02	20.82	21.67	15.5	15.42	15.48	21.39	21.54	21	20.77	20.95	20.76	21.32	20.71	15.29	14.82	15.87	18.93	19.44	19.14	20.1	19.52	19.08	19.1	19.49	20.49	TRUE	7	0.39	1	1.52	0.12	0.92	0.47	1.66	0	0.14	1	2.28
RIOX2	RIOX2_HUMAN	22.05	21.98	21.87	22.2	20.04	19.99	18.36	19.36	16.24	17.77	15.95	17.59	22.33	21.87	21.81	19.71	20.27	18.66	17.79	15.87	17.11	18.9	20.43	22.15	22.01	22.08	20.68	20.66	19.99	19.38	19.49	18.22	19.2	19.41	19.29	TRUE	5	-0.05	1	-0.65	0.98	-0.76	0.98	-2.15	0.01	-0.08	1	-0.68
RMDN3	RMD3_HUMAN	19.66	19.77	19.81	19.71	20.32	20.28	20.7	20.92	21.04	21.04	20.97	20.38	20.03	19.63	19.82	20.35	20.14	20.74	20.79	21.01	20.62	20.44	20.57	19.94	19.73	19.69	19.92	19.73	19.99	20.53	20.74	20.06	20.24	20.59	20.14	FALSE	0	-0.05	1	0.47	0.54	0.39	0.7	0.6	0.01	0.04	1	0.42
RNASEH2C	RNH2C_HUMAN	21.81	21.27	21.35	21.26	20.28	20.06	18.82	18.48	17.13	16.86	18.68	18.97	21.62	21.47	21.33	20.42	20.52	19.52	15.16	18.23	17.09	15.95	20.34	21.76	21.11	21.08	20.93	20.88	20.64	18.77	20.02	20.05	20.03	20.36	20.29	TRUE	5	0.11	1	-0.74	1	-1.16	0.95	-2.27	0.04	0.15	1	-0.43
RNF11	RNF11_HUMAN	15.36	14.56	15.35	16.05	15.65	13.88	18.69	18.28	19.4	19.41	19.54	19.8	14.98	15.71	15.9	16.95	17.6	15.34	18.21	16.42	17.52	19.19	18.95	15.44	15.28	15.83	15.23	15.03	14.17	15.96	17.86	16.43	15.37	14.99	19.04	TRUE	22	-0.19	1	-0.37	1	2.49	0.38	3.08	0.01	0.01	1	2.14
RPAP3	RPAP3_HUMAN	20.7	20.63	21.09	20.71	19.72	19.48	19.31	19.15	16.51	19.03	19.02	19.37	20.49	20.79	20.95	19.65	20.11	19.27	19.06	19.28	18.75	19.77	20.22	20.59	20.98	20.93	20.35	19.95	19.65	19.73	19.95	19.25	19.96	19.58	20.02	TRUE	1	-0.05	1	-0.55	0.95	-0.55	0.99	-1.22	0.04	-0.09	1	-0.27
RPS6KA3	KS6A3_HUMAN	19.29	19.3	19.07	19.44	19.36	19.34	20	19.84	21.64	21.24	21.32	21.49	19.55	18.89	19.34	19.18	19.61	19.53	19.86	19.28	20.58	20.49	20.13	19.87	19.49	18.91	19.76	18.93	19.26	19.67	19.02	20.49	19.9	19.8	20.14	FALSE	0	-0.15	1	0.01	1	0.61	0.58	1.34	0	-0.17	1	0.05
RRAS2	RRAS2_HUMAN	19.17	19.27	19.54	19.65	17.73	17.74	19.3	19.73	20.79	20.17	19.76	20.74	19.34	18.67	19.7	18.1	18.57	18.82	19.27	19.47	20.7	20.43	19.76	19.21	19.71	19.57	18.13	18.54	18.91	18.95	19.46	20.12	18.64	18.94	19.86	FALSE	0	-0.09	1	-0.59	0.83	0.41	0.99	0.97	0.03	-0.26	1	0
RRBP1	RRBP1_HUMAN	20.94	21.08	21.18	20.88	21.17	21.04	20.26	20.33	19.88	19.45	19.58	20.41	20.92	20.99	21.14	21.18	21.13	20.35	20.14	20.2	19.34	20.4	20.58	20.93	20.79	20.86	21.75	21.66	21.62	21.17	21.18	21.13	21.19	21.21	21.06	FALSE	0	0.16	1	-0.6	0.52	-1.03	0.06	-1.32	0	0.16	1	-0.55
RRM1	RIR1_HUMAN	23.35	23.74	23.77	23.65	19.91	19.63	20.13	20.54	19.85	19.85	19.75	20.37	23.42	23.72	23.79	19.68	20.21	20.37	19.82	20.44	19.67	20.31	21.97	23.42	23.7	23.77	22	21.95	21.78	21.1	21.54	21.25	21.57	21.46	21.23	FALSE	0	0	1	-2.21	0.01	-1.14	0.26	-1.42	0	0.02	1	-2.03
RRP8	RRP8_HUMAN	19.64	19.8	19.63	19.14	18.69	18.7	18.42	18.71	18.07	14.94	15.87	18.19	19.7	19.65	19.64	18.59	19.02	18.66	17.81	18.93	17.49	18.25	18.92	19.83	18.89	19.46	18.2	18.78	18.67	18.23	19	18.34	18.49	18.5	18.66	TRUE	3	0.16	1	0.2	1	-0.07	1	-1.73	0.02	0.27	1	0.32
RTF1	RTF1_HUMAN	21.66	21.75	21.96	21.73	21.14	20.94	20.72	21.06	21.1	20.37	20.03	21.11	21.47	21.67	21.92	21.1	21.63	20.78	21.47	20.96	21.43	21.3	21.43	21.33	21.69	21.78	21.42	21.29	20.91	21.67	21.24	21.69	21.29	21.26	21.41	FALSE	0	0.18	1	-0.31	0.94	-0.38	0.89	-0.76	0.02	0.09	1	0.01
RTN1	RTN1_HUMAN	14.23	15.03	18.26	16.11	23.69	23.83	25.3	25.69	25.76	26.31	26.34	26.43	17.31	18.63	18.28	23.8	23.75	25.32	25.67	25.86	25.79	26.45	25.77	18.22	21.76	20.93	23.12	23.24	24.59	25.47	25.5	25.09	25.08	25.13	25.68	TRUE	3	-4.4	0	0.58	1	0.31	1	0.97	0.36	-2.23	0.41	0.59
RTN3	RTN3_HUMAN	22.42	22.5	22.16	22.7	24.31	24.32	24.78	24.67	24.84	25.45	25.48	25.42	22.41	22.42	22.2	24.38	23.89	24.83	25.03	25.06	24.6	25.38	25.05	22.62	22.85	22.67	23.65	23.69	24.37	24.82	25.02	23.98	24.66	24.22	24.93	FALSE	0	-0.27	1	0.64	0.46	-0.01	1	0.85	0.01	-0.37	1	0.46
RTN4	RTN4_HUMAN	23.91	23.63	23.58	23.61	25.59	25.58	26.75	26.92	27.18	27.56	27.55	27.57	24.08	23.62	23.35	25.5	25.19	26.6	26.85	27.17	27.4	27.59	27.01	23.86	23.94	23.61	25.56	25.35	26.25	26.82	26.95	26.78	26.83	26.8	27.11	FALSE	0	-0.12	1	0.13	1	0.16	1	0.59	0.03	-0.12	1	-0.11
S100A11	S10AB_HUMAN	14.58	15.74	15.22	18.61	20.84	20.36	19.41	19.32	18.33	17.86	16.6	18.35	13.88	15.91	14.51	14.97	15.27	14.7	15.75	15.06	16.59	17.27	14.86	16.41	15.16	15.58	18.44	19.61	18.49	19.16	18.82	17.15	18.18	14.77	17.97	TRUE	20	0.32	1	1.58	0.8	0.54	1	0.77	0.59	-0.95	1	-3.9
SAAL1	SAAL1_HUMAN	22.32	22.2	22.4	21.75	20.7	21.07	20.08	21.18	18.78	19.37	19.15	18.81	22.53	22.53	22.27	20.62	19.99	19.76	19.82	18.85	18.56	18.09	20.23	22.14	21.82	21.94	21.56	21.22	20.9	20.99	20.71	20.35	21.01	20.54	20.02	FALSE	0	0.2	1	-0.51	0.92	-0.24	1	-1.45	0	0.48	1	-1.09
SAFB2	SAFB2_HUMAN	22	22.07	21.96	22.02	21.47	21.58	21.05	21.05	20.49	20.59	20.64	21.01	22.06	22.03	22.01	21.34	21.78	21.15	20.87	21.49	21.1	20.99	21.24	22.02	21.78	22.06	21.59	21.65	21.48	21.17	21.32	21.31	21.28	21.32	21.3	FALSE	0	0.06	1	-0.1	1	-0.27	0.8	-0.62	0	0.08	1	-0.06
SBF1	MTMR5_HUMAN	19.27	18.93	19.41	18.71	20.6	20.64	21.37	21.19	21.81	21.79	21.77	21.57	19.57	19.04	19.32	20.68	20.79	21.33	21.37	21.44	21.89	21.6	21.22	19.24	19.41	19.16	20.39	20.37	20.96	21.08	20.87	21.29	21.04	21.1	21.12	FALSE	0	-0.19	1	0.24	0.9	0.32	0.78	0.6	0.01	0.04	1	0.35
SCML2	SCML2_HUMAN	21.4	22.02	22.08	21.54	21.43	21.25	20.33	20.57	20.24	19.58	19.87	20.53	21.74	21.76	21.81	21.11	21.52	20.45	20.08	20.11	20.2	20.1	20.68	21.4	21.5	21.82	21.73	21.44	21.2	21.09	20.69	20.83	21	21.11	21.14	FALSE	0	0.19	1	-0.25	0.98	-0.54	0.57	-0.97	0	0.2	1	-0.27
SDAD1	SDA1_HUMAN	21.37	21.84	21.49	21.73	20.45	20.42	19.49	20.77	17	15.35	16.1	19.58	21.48	21.71	21.43	20.28	20.5	19.85	20.28	20.26	18.09	19.33	20.65	21.54	21.62	21.73	20.37	20.77	20.07	20.02	20.66	19.04	19.66	19.74	19.68	TRUE	3	-0.02	1	-0.13	1	-0.12	1	-2.53	0	-0.09	1	-0.17
SDF2L1	SDF2L_HUMAN	20.18	20.37	20.24	19.87	19.38	19.47	18.48	18.2	18.79	18.32	17.79	18.69	19.74	20.37	20.43	18.69	19.02	18.49	19.13	18.5	18.56	18.23	18.75	20.42	19.71	20.26	19.45	19.13	19.09	19.26	19.57	19.42	19.35	19.18	19.26	FALSE	0	0.03	1	0.14	1	-0.96	0.14	-0.91	0.01	0.05	1	-0.43
SDK1	SDK1_HUMAN	16.12	16.03	16.21	15.82	19.42	19.14	21.44	21.5	21.72	21.77	21.63	21.7	15.25	15.41	15.41	19.56	19.89	21.2	20.86	21.2	21.02	21.04	21.3	16.07	16.09	16.83	19.28	18.82	20.64	21.02	21.09	20.66	20.19	20.24	20.9	TRUE	10	-0.29	1	0.24	0.96	0.55	0.44	1.21	0	-0.97	0.06	0.68
SEC23B	SC23B_HUMAN	20.46	20.35	20.4	20.97	20.93	20.84	20.5	20.04	17.85	20.12	19.92	20.29	20.68	20.69	20.77	20.96	20.87	20.46	20.2	20.36	21.14	20.21	20.33	20.46	21.05	20.67	20.82	20.95	20.79	20.62	20.16	20.46	20.67	20.77	20.46	TRUE	1	-0.18	1	-0.01	1	-0.25	1	-1.05	0.04	-0.01	1	0.03
SEC24D	SC24D_HUMAN	19.32	19.47	19.41	19.33	19.16	19.08	18.49	14.87	18.39	17.48	17.43	17.89	19.02	19.37	19.32	19.16	19.29	18.28	15.29	15.85	17.89	17.16	18.45	18.92	19.46	19.17	19.71	19.72	19.65	18.78	19.47	16.61	19.2	19.28	19.52	TRUE	6	0.2	1	-0.6	1	-2.62	0.18	-0.85	0.45	0.05	1	-0.5
SELENBP1	SBP1_HUMAN	18.31	19.22	19.11	18.63	21.7	21.7	20.63	20.35	19.51	19.7	19.63	19.54	16.62	15.57	14.83	20.59	20.31	19.4	19.77	19.02	17.29	17.36	18.75	15.88	18.92	19.13	22.1	22.34	22.11	21.88	21.3	21.46	22.08	22.06	20.87	TRUE	5	0.84	1	-0.52	1	-1.27	0.66	-2.02	0.01	-2.3	0.17	-1.77
SELENOM	SELM_HUMAN	15.15	16.64	16.92	16.87	22.11	22.21	20.84	20.42	17.17	19.95	20.19	18.95	15.19	17.33	17.32	22.11	21.51	20.38	20.71	19.91	17.53	18.97	18.9	15.9	14.79	14.93	21.51	21.71	21.39	21.23	21.59	19.92	21.43	21.64	20.13	TRUE	7	1.19	1	0.55	1	-0.77	0.99	-1.72	0.05	1.41	0.91	0.2
SEPTIN3	SEPT3_HUMAN	15.38	15.63	15.32	15.14	19.97	20.37	22.55	22.82	22.73	23.52	23.43	23.39	15.86	16.47	15.05	20.29	20.65	22.53	22.55	22.85	22.55	23.56	22.81	15.33	14.64	15.91	19.23	19.33	21.55	22.29	22.21	21.92	22.28	22.23	22.64	TRUE	10	0.07	1	0.89	0.48	0.66	0.74	1	0.02	0.5	1	1.2
SEPTIN9	SEPT9_HUMAN	22.89	23.23	23.25	23.14	23.24	23.24	22.84	22.77	22.56	22.62	22.5	22.6	23.05	23.14	23.29	23.27	23.07	22.75	22.83	22.72	22.31	22.65	22.72	22.85	23.06	23.16	23.76	23.9	23.51	23.26	23.43	23.06	23.34	23.4	23.1	FALSE	0	0.11	1	-0.59	0.11	-0.6	0.06	-0.66	0	0.14	1	-0.66
SERPINB9	SPB9_HUMAN	17.05	15.04	14.56	15.83	19.92	19.95	21.26	21.67	22.27	22.53	22.37	22.33	15.52	15.3	14.45	20.4	20.28	21.09	21.56	21.69	21.82	21.96	21.6	15.88	15.85	16.21	18.94	19.14	20.33	20.78	21.15	21.21	20.98	21.02	21.39	TRUE	10	-0.36	1	0.9	0.63	0.71	0.79	1.23	0.02	-0.89	0.8	1.3
SERPINH1	SERPH_HUMAN	22.97	22.08	22.4	22.98	22.26	22.25	21.34	21.51	20.4	20.95	20.62	20.63	23.12	22.13	22.24	22.11	21.98	21.17	21.66	20.74	21.4	20.18	20.82	22.93	23	22.92	22.53	22.58	22.18	22.01	22.29	22.08	21.44	21.71	21.7	FALSE	0	-0.34	1	-0.3	0.98	-0.74	0.5	-1.08	0	-0.45	1	-0.51
SERPINI1	NEUS_HUMAN	19.39	20.57	20.35	20.54	21.69	21.62	21.46	20.94	20.79	21.45	21.22	20.61	19.24	20.67	20.51	21.12	21.35	20.63	20.44	20.02	19.61	20.07	20.16	19.33	20.78	20.55	21.3	21.49	21.43	21.39	21.57	21.35	21.58	21.56	21.3	FALSE	0	-0.01	1	0.26	1	-0.26	1	-0.43	0.43	-0.09	1	-0.16
SFXN3	SFXN3_HUMAN	20.06	20.49	19.72	19.85	21.86	21.83	23.25	23.25	24.06	24.23	24.19	23.91	19.84	20.21	20.18	22.42	22.19	23.35	23.22	23.47	24.05	23.84	23.56	20	19.57	19.57	20.96	21.08	22.28	22.55	22.57	23.53	23.32	23.28	23.17	FALSE	0	0.32	1	0.83	0.09	0.79	0.06	0.78	0	0.36	0.96	1.29
SH2D5	SH2D5_HUMAN	17.39	17.9	18.05	17.5	15.02	17.62	14.47	15.94	17.77	16.15	16.25	17.49	18.87	17.09	17.87	16.68	17.09	16.01	14.88	15.68	16.92	17.17	17.5	17.48	18.1	17.74	18.49	18.32	18.74	18.43	18.13	16.69	18.37	18.48	19.13	TRUE	8	-0.06	1	-2.08	0.28	-3.22	0.02	-1.25	0.13	0.17	1	-1.52
SH3GL1	SH3G1_HUMAN	22.55	22.56	22.67	22.57	22.07	21.94	22.14	22.24	22.68	22.24	22.3	22.33	22.59	22.62	22.63	22.13	22.29	22.44	22.36	22.43	23.11	22.82	22.55	22.49	22.78	22.63	21.91	22.1	22.15	22.35	22.05	21.91	22.3	22.33	22.23	FALSE	0	-0.05	1	0	1	0.01	1	0.19	0.35	-0.02	1	0.21
SH3GL2	SH3G2_HUMAN	19.44	19.53	20.01	19.82	19.75	19.33	20.57	20.75	21.26	20.92	20.95	21.44	18.99	19.91	20.06	20.61	21.02	21.49	21.6	21.7	22.23	22.3	21.59	20.11	19.41	19.62	19.42	19.73	19.34	20.35	20.22	20.47	19.82	20.15	20.36	FALSE	0	-0.02	1	-0.04	1	0.69	0.57	0.95	0.01	-0.06	1	1.24
SH3GLB1	SHLB1_HUMAN	20.64	20.59	20.61	20.52	21.51	21.37	22.23	22.37	22.64	22.6	22.41	22.43	20.66	20.36	20.44	21.57	21.66	21.92	22.09	21.96	22.49	22.56	22.09	20.61	20.59	20.64	21.07	21.26	21.47	22.13	21.95	22.06	21.56	21.79	21.95	FALSE	0	-0.02	1	0.28	0.81	0.45	0.38	0.68	0	-0.12	1	0.45
SHB	SHB_HUMAN	15.7	15.13	15.86	16.55	16.35	14.94	18.36	17.79	18.05	17.46	17.62	17.91	15.29	16.08	15.39	15.74	16.66	19.46	19.81	19.45	18.76	19.5	18.64	15.62	15.52	15.3	15.17	15.12	17.83	15.79	17.8	17.21	15.38	14.64	17.35	TRUE	19	0.33	1	0.5	1	0.94	0.85	1.61	0.03	0.11	1	1.06
SHH	SHH_HUMAN	14.88	14.43	15.93	15.71	18.54	18.9	15.27	15.83	17.24	15.61	15.99	15.83	16.37	15.85	15.97	15.29	15.38	15.54	14.63	16.18	17.33	20.03	16.04	15.1	15.43	15.68	19.98	19.25	19.67	19.12	15.16	17.39	18.52	19.04	18.55	TRUE	25	-0.17	1	-0.9	0.98	-2.43	0.42	-2.21	0.05	0.66	1	-4.28
SHMT1	GLYC_HUMAN	19.77	20.19	20.57	20.15	19.37	16.3	15.63	18.6	17.98	15.9	15.05	18.44	19.77	20.33	20.48	18.21	19.13	18.37	16.53	18.89	17.21	17.75	19.55	19.67	19.85	19.92	19.03	19.25	18.85	19.1	15.52	22.53	19.54	18.78	18.94	TRUE	8	0.36	1	-1.3	0.95	-0.71	1	-3.1	0.03	0.38	1	-0.47
SHMT2	GLYM_HUMAN	24.97	24.62	24.86	24.9	23.93	24.06	23.72	23.83	23.78	23.08	23.05	23.2	24.92	24.63	24.7	23.91	23.66	23.64	23.54	23.51	23.45	22.9	23.76	24.79	24.92	24.86	23.99	23.97	23.88	23.78	23.8	24.52	24.27	24.14	23.94	FALSE	0	-0.02	1	0.02	1	-0.04	1	-0.94	0	-0.11	1	-0.19
SIRPA	SHPS1_HUMAN	18.84	19.78	20.2	19.94	17.51	17.05	18.34	17.74	19.54	17.62	18.77	18.79	19.29	19.37	20.45	17.41	18.18	16.63	15.36	15.26	18.57	18.46	18.64	19.32	19.93	19.57	19.62	19.09	18.95	18.54	17.08	16.46	18.69	18.78	19.2	TRUE	4	0.08	1	-2.08	0.27	-0.15	1	0.4	0.7	0.1	1	-1.56
SIX4	SIX4_HUMAN	19.23	19.43	19.48	19.31	16.81	14.63	15.31	18.2	14.92	15.67	14.92	16.31	19.01	19.34	19.47	16.3	18.26	14.66	18.6	14.69	18.42	16.18	15.44	19.36	19.2	19.44	15.27	16.54	18.47	18.32	16.65	18.23	20.86	21.23	19.9	TRUE	12	0.03	1	-0.18	1	-1.06	1	-4.6	0	-0.06	1	1.38
SLC12A2	S12A2_HUMAN	21.8	22.1	22.12	22.61	21.24	21.23	21.93	21.98	22.3	22.3	22.01	22.66	21.77	22.24	22.24	21.13	21.61	22.11	22.47	22.13	22.59	22.79	22.47	21.81	22.36	22.58	21.4	21.51	21.7	21.67	21.65	22.1	21.33	21.56	22.24	FALSE	0	-0.09	1	-0.22	0.99	0.29	0.98	0.51	0.11	-0.17	1	-0.09
SLC16A3	MOT4_HUMAN	16.25	15.03	15.21	16.49	17.92	15.18	17.8	16.22	16.82	15.81	15.25	16.68	16.49	15.65	14.7	17.73	17.31	18.07	16.59	16.67	16.09	16.35	17.86	16.11	15.32	15.67	16.18	18.46	20.12	18.49	18.15	21.19	21.57	21.6	21.25	TRUE	17	0.05	1	-0.77	0.98	-1.91	0.45	-5.26	0	-0.09	1	0.2
SLC22A17	S22AH_HUMAN	15.83	14.97	14.07	17	16.19	16.08	18.27	18.03	20.89	19.25	19.79	20.72	16.01	14.65	15.59	15.45	17.78	15.62	15.91	15.61	18.45	19.71	21.17	15.87	15.32	16.32	16.15	14.99	18.64	20.87	19.2	19.93	18.35	19.25	20.06	TRUE	17	-0.37	1	0.57	1	-1.42	0.77	0.77	0.52	-0.43	1	1.04
SLC26A2	S26A2_HUMAN	16.18	15.27	18.13	15.45	18.67	18.55	15.98	16.72	17.28	17.57	18.11	15.21	14.34	14.96	15.78	18.47	17.7	14.33	14.79	15.69	16.65	15.87	15.55	14.77	16.99	15.64	14.31	13.29	18.25	15.59	15.1	16.96	18.1	17.46	14.82	TRUE	22	0.46	1	4.81	0.04	0.03	1	0.21	0.91	-0.77	1	4.29
SLC35F1	S35F1_HUMAN	16.73	17.65	15.42	15.7	15.65	15.42	18.22	19	19.16	19.37	20.66	18.87	17.41	15.92	15.95	16.98	15.34	18.54	18.46	15.14	17.29	18.54	18.48	17.22	14.89	15.67	15.77	14.39	15.92	19.26	15.6	17.37	15.73	17.03	17.9	TRUE	14	0.45	1	0.45	1	1.68	0.8	2.51	0.04	0.5	1	1.08
SLC38A1	S38A1_HUMAN	19.72	19.82	19.42	19.99	18.24	18.68	19.75	19.73	20.12	20.43	20.58	19.71	19.76	19.69	19.65	18.34	18.71	19.31	19.81	19.95	18.77	19.61	19.87	19.83	19.85	19.83	15.32	18.32	19.05	19.41	19.8	18.99	18.44	18.49	18.98	TRUE	1	-0.1	1	1.64	0.21	0.32	1	1.49	0.01	-0.14	1	1.7
SLC38A10	S38AA_HUMAN	15.64	15.18	16.51	15.75	19.45	19.56	18.33	18.4	16.52	14.86	16.88	15.24	16.28	14.73	16.19	19.72	19.14	18.45	18.41	18.68	16.8	18.15	17.7	16.15	15.86	16.47	19.67	19.18	18.92	17.3	18.48	18.16	19.16	18.77	18.96	TRUE	14	-0.39	1	0.08	1	0.13	1	-2.89	0	-0.43	1	0
SLC38A5	S38A5_HUMAN	20.37	20.23	20.25	20.68	15.36	15.49	15.11	15.19	17.75	15.26	16.3	14.37	19.94	20.36	20.34	14.84	14.51	14.87	16.5	16.12	18.19	16.66	19.39	19.86	20.52	20.28	17.66	14.56	15.94	16.04	16.65	17.27	13.25	15.02	14.44	TRUE	24	0.16	1	-0.68	1	-1.06	0.98	0.93	0.49	0	1	-1.44
SLC7A5	LAT1_HUMAN	22.02	22.14	21.98	22.4	20.47	20.37	20.85	20.68	21.29	20.95	20.96	21.21	21.9	22.21	22.37	20.52	20.08	20.6	20.54	19.79	20.89	20.61	21.02	21.71	22.31	22.51	19.72	20	20.35	20.39	20.35	20.56	20.14	20.56	20.38	FALSE	0	-0.04	1	0.57	0.5	0.4	0.78	0.7	0.01	-0.01	1	0.44
SLC9A3R1	NHRF1_HUMAN	20.86	21.44	21.67	21.12	21.36	20.9	21.21	21.05	21.67	21.44	21.27	21.37	21.2	21.17	21.65	20.99	21.29	20.01	19.95	20.14	20.25	20.67	20.85	20.81	21.48	21.46	21.45	21.26	21.25	20.82	20.9	21.23	21.01	21.15	20.94	FALSE	0	0.03	1	-0.23	0.98	0.13	1	0.36	0.23	0.09	1	-0.22
SMAD1	SMAD1_HUMAN	20.04	19.96	19.85	20.03	18.91	18.66	19.22	19.36	20.6	19.87	20.17	20.27	20.04	19.83	20.18	15.27	18.42	18.72	18.72	18.86	20.12	19.81	19.43	20.28	20.03	20.01	19.23	19.84	20	19.87	20.1	20.04	20.09	20.13	19.88	TRUE	1	-0.13	1	-0.75	0.8	-0.71	0.82	0.2	0.81	-0.09	1	-2.69
SMC2	SMC2_HUMAN	22.33	22.26	22.27	22.26	19.82	19.49	18.86	18.25	16.65	19.47	18.25	18.93	22.3	22.21	22.3	18.81	19.54	18.64	18.06	16.43	22.92	18.94	20.35	22.11	22.21	22.2	20.67	20.79	20.5	19.23	19.73	20	20.12	20.32	20.16	TRUE	2	0.1	1	-1.08	0.86	-1.27	0.79	-1.82	0.04	0.1	1	-1.56
SMC4	SMC4_HUMAN	22.34	22.78	22.76	22.79	19.68	19.81	18.87	20.82	16.59	19.71	20.75	19.39	22.29	22.75	22.83	19.45	19.72	18.99	14.69	15.57	17.88	18.6	20.89	22.31	22.74	22.78	21.1	21.04	20.85	20.55	20.76	20.26	20.25	20.64	20.34	TRUE	4	0.06	1	-1.33	0.87	-0.87	1	-1.26	0.32	0.02	1	-1.49
SNAP23	SNP23_HUMAN	18.99	19.45	20.03	19.58	14.69	16.26	17.06	13.8	17.13	14.81	16.14	19.63	19.64	19.5	19.84	15.51	14.1	16.43	16.06	15.68	17.43	18.13	20.37	18.87	19.57	19.74	14.06	15.18	14.77	15.35	16.42	16.72	15.36	15.36	14.88	TRUE	20	0.12	1	0.86	0.99	-0.09	1	1.35	0.31	0.27	1	0.19
SNAP91	AP180_HUMAN	15.22	15.73	14.69	16.34	15.53	16.25	19.35	19.76	21.43	21.09	21.08	21.7	14.39	15.62	14.69	15.82	14.36	19.72	20.09	20.05	21.64	21.55	20.39	15.99	15.52	16.19	15.55	14.95	18.79	19.66	19.4	20.63	19.55	19.83	20.39	TRUE	15	-0.41	1	0.64	0.89	0.27	1	1.23	0.03	-1	0.8	-0.16
SNCA	SYUA_HUMAN	19.19	19.45	18.99	18.8	19.84	20.32	22.54	23.07	23.69	23.26	23.33	23.89	19.24	18.72	18.65	20.54	20.6	22.33	22.62	22.63	23.67	23.54	23.13	19.81	19.57	19.24	19.8	20.06	21.51	22.56	22.37	22.68	22.21	22.37	21.81	FALSE	0	-0.43	1	0.15	1	0.66	0.56	1.28	0	-0.67	0.72	0.64
SNRPC	RU1C_HUMAN	22.42	23.2	23.05	22.7	22.8	22.73	22.16	22.14	22.02	22.22	22.15	22.62	22.64	23.03	22.88	22.86	23.2	22.23	22.09	22.45	22.48	22.53	22.73	22.25	22.38	23.02	22.85	22.83	22.45	22.29	22.64	22.57	23.02	22.89	22.94	FALSE	0	0.29	1	-0.08	1	-0.31	0.9	-0.6	0.03	0.3	1	0.19
SNX17	SNX17_HUMAN	20.41	20.57	20.69	20.79	19.59	19.45	19.77	20.22	20.38	20.04	19.98	20.61	20.35	20.51	20.7	19.71	20.25	19.96	20.05	19.87	20.52	20.64	20.72	20.58	20.65	20.64	19.89	19.75	19.63	19.75	19.46	19.76	18.88	19.22	20.08	FALSE	0	-0.01	1	-0.31	0.92	0.38	0.83	0.77	0.01	-0.1	1	0.15
SNX18	SNX18_HUMAN	19.29	18.92	19.4	18.93	22.11	21.96	21.48	21.26	20.28	20.47	20.23	20.51	19.23	18.81	19.22	21.69	21.21	21.25	21.44	21.58	20.39	20.33	20.05	18.45	19.62	19.81	21.92	22	21.66	21.54	21.62	21.36	21.36	21.39	21.1	FALSE	0	-0.16	1	0.08	1	-0.24	1	-0.93	0	-0.21	1	-0.51
SNX4	SNX4_HUMAN	20.35	20.54	20.33	20.39	21.68	21.53	22.15	22.29	22.53	22.32	22.39	22.28	20.5	20.16	20.44	21.64	21.32	22.1	22.36	22.17	22.21	22.47	21.8	20.16	20.38	20.28	20.91	21.06	21.43	21.89	21.75	21.67	21.51	21.64	21.84	FALSE	0	0.13	1	0.62	0.17	0.53	0.22	0.72	0	0.09	1	0.49
SNX5	SNX5_HUMAN	20.81	20.92	20.95	21.09	18.62	17.7	18.5	18.45	17.7	18.03	17.05	19.02	20.67	20.54	21.05	18.4	18.94	18.48	18.12	17.73	17.86	19.48	19.76	21.15	21.11	21.21	19.3	19.69	19.14	19.01	18.94	20.02	19.26	19.28	19.64	TRUE	1	-0.22	1	-1.33	0.32	-0.55	0.94	-1.6	0	-0.4	1	-0.82
SNX9	SNX9_HUMAN	21.38	21.44	21.6	21.15	20.21	20.29	19.25	20.05	20.02	19.22	19.35	19.62	21.24	21.27	21.32	20.31	20.07	19.93	20	19.65	20.5	20.05	20.29	21.46	21.08	21.19	20.29	20.71	20.53	20.54	20.47	20.26	20.41	20.6	20.1	FALSE	0	0.15	1	-0.25	0.94	-0.86	0.08	-0.79	0	0.03	1	-0.31
SPARC	SPRC_HUMAN	15.88	14.38	14.84	14.36	15.93	17.54	15.75	16.9	17.3	18.03	17.49	17.49	15.16	15.04	15.74	14.8	15.62	14.71	15.04	18.02	17.05	18.22	15.2	16.53	15.21	15.29	16.76	15.21	14.8	15.45	15.83	16.88	13.8	15.5	15.44	TRUE	15	-0.81	1	0.75	0.99	0.97	0.98	2.17	0.04	-0.36	1	-0.78
SPART	SPART_HUMAN	19.75	20.1	20.18	19.94	17.32	16.63	15.8	16.18	17.5	16.08	14.4	17.9	19.92	20.09	20.16	14.67	16.88	18.61	18.58	15.56	17.59	17.95	19.13	19.94	19.93	19.79	18.69	18.93	18.44	17.26	16.94	18.24	18.33	18.92	19.19	TRUE	8	0.1	1	-1.83	0.58	-1.56	0.71	-2.2	0.02	0.17	1	-3.04
SPC24	SPC24_HUMAN	20.9	20.37	20.46	20.37	14.47	16.46	14.58	15.84	17.15	16.64	14.81	15.92	20.66	20.4	20.26	15.75	14.95	15.53	14.76	15.15	17.91	16.57	18.62	20	20.36	20.45	19.16	19.62	19.12	14.81	14.8	19.36	19.14	18.7	18.31	TRUE	17	0.25	1	-3.93	0.06	-1.03	0.95	-2.75	0.01	0.17	1	-4.04
SPHK2	SPHK2_HUMAN	16.04	15.89	15.97	17.49	18.98	18.2	18.71	16.67	18.7	19.46	18.97	18.13	15.28	15.13	14.33	18.76	17.96	18.57	18.22	18.58	17.94	18.02	17.88	14.94	14.79	15.3	16.86	17.99	18.06	18.52	18.59	18.14	17.41	15.75	17.75	TRUE	10	1.34	0.81	1.16	0.7	-0.7	0.95	1.55	0.03	-0.09	1	0.93
SPHKAP	SPKAP_HUMAN	15.24	15.5	15.85	15.64	16.35	14.75	15.62	17.21	18.17	19.48	18.87	19.08	14.92	15.06	15.37	15.21	16.1	15.43	16.35	15.59	16.97	18.69	18.34	15.99	15.77	15.91	15.9	14.93	14.88	15.89	15.87	16.99	16.35	15.03	15.13	TRUE	25	-0.33	1	0.14	1	0.87	0.86	3.02	0	-0.77	1	0.24
SPINDOC	SPNDC_HUMAN	18.29	18.53	18.73	18.91	16.95	18.68	18.76	18.49	17.17	17.88	18.59	18.03	18.8	18.38	18.44	17.94	17.88	17.85	16.57	16.03	18.74	18.43	18.17	18.01	18.63	18.71	18.66	18.14	19.07	18.86	18.3	17.48	17.37	17.86	18.33	TRUE	4	0.16	1	-0.58	0.91	-0.11	1	0.16	0.85	0.09	1	-0.49
SPRY4	SPY4_HUMAN	16.59	14.95	13.93	16.22	16.13	15.76	17.35	16.95	18.35	18.1	17.92	18.03	15.33	15.35	14.33	14.94	14.7	17.72	15.17	15.83	16.44	16.05	15.12	15.81	14.22	16.96	15.6	14.68	15.39	13.41	16.32	16.74	14.61	15.46	16.33	TRUE	26	-0.24	1	0.81	0.98	2.11	0.43	2.32	0.02	-0.66	1	-0.32
SPTAN1	SPTN1_HUMAN	22.24	22.14	22.31	22.08	23	22.98	24.08	24.26	24.67	24.77	24.77	24.82	22.21	22.23	22.38	23.16	23.01	24	24.02	24.19	24.51	24.52	24.07	22.4	22.06	22.14	22.92	22.87	23.51	23.82	23.81	24.02	23.93	23.92	24.02	FALSE	0	-0.01	1	0.09	1	0.46	0.18	0.78	0	0.07	1	0.19
SPTBN1	SPTB2_HUMAN	21.85	21.63	21.89	21.76	22.24	22.18	23.85	23.91	24.5	24.6	24.59	24.65	21.9	21.82	22.05	22.49	22.43	23.67	23.69	23.94	24.18	24.36	23.92	21.97	21.77	21.96	22.01	21.96	22.97	23.46	23.43	23.68	23.52	23.54	23.76	FALSE	0	-0.11	1	0.23	0.83	0.6	0.06	0.96	0	0.02	1	0.48
SRBD1	SRBD1_HUMAN	20.31	20	19.76	20.22	19.56	19.58	19.09	18.53	18.7	18.68	19.18	19.02	20.2	20.24	20.29	19.46	19.93	19.39	18.6	18.81	19.56	18.96	19.63	20.32	20.28	19.85	19.79	20.2	19.38	18.94	19.1	19.82	19.25	19.98	19.44	FALSE	0	-0.08	1	-0.42	0.82	-0.33	0.94	-0.73	0.02	0.09	1	-0.3
SREK1	SREK1_HUMAN	20.77	21.09	21.29	20.44	20.86	20.76	20.4	20.53	20.55	20.49	19.99	20.56	20.95	21.04	21.24	20.8	20.93	20.82	20.72	20.6	21.16	20.76	20.76	20.64	20.89	20.87	20.86	21.43	20.83	20.75	21.07	21.19	20.8	21.21	21.09	FALSE	0	0.09	1	-0.33	0.83	-0.42	0.7	-0.67	0.01	0.27	1	-0.28
SRGAP1	SRGP1_HUMAN	19.83	20.38	19.09	19.29	19.27	19.44	20.22	20.41	21.51	21.32	21.27	21.59	20.01	20.31	19.88	19.68	19.49	20.82	20.84	20.99	21.25	21.61	21.13	19.56	19.35	19.3	19.04	19.95	19.85	20.79	20.08	20.35	20.42	20.26	20.92	FALSE	0	0.24	1	-0.14	1	0.08	1	0.94	0.01	0.67	0.77	0.09
SRL	SRCA_HUMAN	21.4	21.43	21.7	21.17	22.76	22.78	21.46	21.32	20.42	19.9	19.83	20.64	21.45	21.28	21.29	22.94	22.89	21.24	21.25	21.07	20.48	20.37	20.85	21.33	21.42	21.26	22.35	22.5	21.5	21.46	21.88	21.55	21.51	21.51	21.61	FALSE	0	0.09	1	0.35	0.75	-0.22	0.98	-1.35	0	0	1	0.49
SRP9	SRP09_HUMAN	23.81	23.88	23.83	24.08	24.38	24.34	23.87	23.86	23.01	23.39	23.34	23.24	23.9	23.97	23.84	24.53	24.04	23.76	23.95	24.03	23.13	23.64	23.39	23.8	24	23.87	24.29	24.24	24.13	24.16	24.17	23.64	24.04	23.85	23.9	FALSE	0	0.01	1	0.09	1	-0.28	0.74	-0.61	0	0.01	1	0.02
SST	SMS_HUMAN	15	14.64	14.1	16.01	24.21	23.89	24.91	25.54	24.92	23.58	23.3	23.22	15.53	15.3	15.62	23.28	21.4	23.26	23.56	24.24	23.3	20.9	21.32	15.52	15.37	14.88	21.23	21.5	23.02	24.43	24.38	22.67	21.75	22.03	20.54	TRUE	10	-0.32	1	2.68	0.12	1.28	0.71	2.01	0.01	0.23	1	0.97
STAG1	STAG1_HUMAN	19.81	19.64	19.71	19.7	19.6	19.52	19.55	19.14	19.08	19.23	19.11	18.69	19.61	20.05	19.51	19.58	19.48	19.53	19.2	19.36	19.74	19.13	19.43	20.16	19.74	19.51	19.23	19.84	19.63	19.59	19.22	19.87	19.86	20.16	19.66	FALSE	0	-0.09	1	0.03	1	-0.13	1	-0.86	0	-0.08	1	-0.01
STARD3NL	STR3N_HUMAN	19.28	18.98	17.94	19.08	21.22	20.54	21.34	21.33	21.73	21.67	21.9	21.53	19.39	19.45	19.04	21.29	21.17	21.35	21.67	21.1	21.37	21.7	21.52	19.44	19.51	19.49	20.82	21.12	20.89	21.03	21.21	20.92	20.92	20.77	21.29	FALSE	0	-0.66	0.59	-0.09	1	0.29	0.98	0.73	0.02	-0.19	1	0.26
STAT1	STAT1_HUMAN	22.06	21.93	22.14	21.91	19.73	20.12	19.62	19.61	19.1	19.64	18.78	18.99	21.88	21.85	22.15	19.82	19.74	19.58	19.61	19.81	19.66	19.24	19.88	22.22	21.87	22.01	21.17	20.9	20.75	19.69	19.9	20.12	20.46	20.45	19.82	FALSE	0	-0.03	1	-1.11	0.09	-0.5	0.7	-1.09	0	-0.08	1	-1.25
STX7	STX7_HUMAN	20.89	21.42	21.33	21.08	22.48	22.35	23.71	23.96	24.67	24.39	24.46	24.3	20.82	21.29	21.37	22.66	22.62	23.98	23.75	24.06	24.87	24.56	24.12	20.97	20.93	21.26	22.31	22.21	22.98	23.36	23.44	23.98	23.37	23.41	23.59	FALSE	0	0.13	1	0.15	1	0.58	0.39	0.87	0	0.11	1	0.38
STXBP1	STXB1_HUMAN	21.03	20.75	20.86	20.87	22.8	22.87	24.07	24.26	24.73	24.9	24.81	25.16	21.03	20.88	20.93	23.2	22.93	24.16	24.3	24.55	24.64	24.99	24.36	20.98	20.74	20.55	22.44	22.58	23.26	23.78	23.74	23.93	23.8	23.81	24.29	FALSE	0	0.12	1	0.33	0.8	0.57	0.27	0.94	0	0.19	1	0.56
STXBP5	STXB5_HUMAN	16.45	16.21	15.25	15.76	18.99	18.4	19.77	19.96	19.99	20.2	20.23	19.84	15.25	15.75	16.11	16.81	17.99	20.25	20.03	18.88	19.87	20.46	20.09	16.54	15.26	16.26	16.06	18.13	19.46	19.72	19.65	16.79	18.55	19.8	19.2	TRUE	12	-0.1	1	1.6	0.46	0.25	1	1.48	0.05	-0.32	1	0.3
SUFU	SUFU_HUMAN	19.23	18.2	18.12	18.72	16.91	17.82	17.5	15.7	17.31	15.71	16.62	18.33	19.06	17.19	17.78	17.82	18.64	15.4	15.34	16	16.9	18.02	18.73	19.08	18.75	18.63	16.07	18.95	18.5	18.77	18.1	16.5	17.63	17.27	18.43	TRUE	10	-0.25	1	-0.15	1	-1.86	0.44	-0.47	0.7	-0.81	1	0.72
SUMO1	SUMO1_HUMAN	23.17	23.13	23.27	23.27	22.92	22.71	22.56	22.74	22.64	22.32	22.27	22.52	23.34	23.14	23.42	22.88	23.21	22.82	22.36	22.53	22.85	22.51	23.1	23	23.2	23.09	23.24	23.34	23.07	22.62	22.81	23.97	22.9	23.04	22.44	FALSE	0	0.11	1	-0.48	0.75	-0.19	1	-0.65	0.04	0.2	1	-0.24
SUN1	SUN1_HUMAN	19.57	19.79	19.49	19.9	20.97	20.58	20.22	20.37	19.94	19.12	18.48	19.9	19.64	20.11	19.8	20.88	20.84	20.21	20.4	20.29	20.28	20.21	19.97	19.8	19.46	19.42	20.65	20.5	20.05	19.93	20.08	19.85	19.92	20.25	20.22	FALSE	0	0.13	1	0.2	1	0.28	1	-0.7	0.03	0.29	1	0.29
SUPT20H	SP20H_HUMAN	15.99	16.87	16.63	15.97	18.01	15.44	18.12	18.1	17.64	19.18	19.34	18.02	15.03	16.23	14.95	18.82	18.82	15.51	18.18	18.17	17.14	18.71	18.54	14.76	15.81	16.5	18.75	18.22	17.81	17.39	18.07	16.81	15.5	15.81	15.7	TRUE	15	0.68	1	-1.76	0.52	0.36	1	2.59	0	-0.28	1	0.34
SUSD2	SUSD2_HUMAN	22.2	22.55	22.66	22.54	22.75	22.81	22.08	22.09	21.94	21.05	21.03	21.82	22.25	22.1	22.67	22.46	22.36	21.76	21.81	21.66	20.97	21.56	22.21	22.06	22.7	22.78	23.44	23.29	22.98	22.24	22.55	22.44	23.19	23.04	22.74	FALSE	0	-0.03	1	-0.59	0.72	-0.5	0.81	-1.39	0	-0.18	1	-0.96
SUZ12	SUZ12_HUMAN	19.72	19.38	19.21	19.07	18.99	19.17	18.86	18.43	16.97	18.33	18.19	18.01	19.7	19.7	19.1	19.12	19.23	18.5	18.71	18.5	17.83	17.97	19.07	19.58	18.75	19.22	19.04	19.05	18.91	18.93	19.18	18.66	19.03	19.08	18.73	TRUE	1	0.16	1	0.03	1	-0.36	0.99	-1	0.01	0.32	1	0.13
SYBU	SYBU_HUMAN	17.19	15.43	16.16	18.53	17.98	14.91	19.77	19.97	19.75	20.41	20.47	19.01	15.28	15.18	15.06	14.51	17.6	20.17	20.01	20.21	19.08	19.49	19.4	14.75	15.88	15.9	15.41	15.52	18.4	18.97	19.04	16.11	19.32	17.69	18.09	TRUE	14	1.32	1	0.98	0.94	1.07	0.95	2.11	0.04	-0.34	1	0.59
SYN2	SYN2_HUMAN	14.68	15.19	15.31	14.71	16.09	15.6	19.25	19.01	20.79	20.68	20.66	20.22	15.55	15.87	15.24	14.69	15.59	18.45	14.49	14.84	19.91	18.91	18.45	16.23	15.92	15.71	15.65	14.5	17.83	18.6	18.87	19.89	19.15	19.01	19.13	TRUE	18	-0.98	1	0.77	0.94	0.69	1	1.3	0.12	-0.4	1	0.07
SYNGR1	SNG1_HUMAN	21.57	21.56	21.37	21.64	22.51	22.34	22.57	22.38	22.74	22.7	22.6	22.01	21.57	21.6	21.64	22.56	22.21	22.38	22.19	22.03	22.49	21.99	21.98	21.51	21.08	21.01	21.76	21.9	21.86	22.26	21.73	22.65	21.44	21.77	21.45	FALSE	0	0.34	1	0.59	0.6	0.52	0.7	0.68	0.04	0.41	1	0.56
SYNGR3	SNG3_HUMAN	16.45	14.94	15.24	15.63	19.98	19.69	21.47	21.65	22.6	22.32	22.24	21.82	14.62	16.28	15.74	20.67	19.28	20.92	20.98	20.98	21.93	21.31	20.72	15.28	16.42	15.64	18.99	19.17	19.92	20.52	20.13	21.42	20.34	20.39	20.67	TRUE	10	-0.21	1	0.76	0.82	1.37	0.28	1.54	0.01	-0.23	1	0.89
SYT2	SYT2_HUMAN	15.11	16.18	16.22	15.22	14.66	16.02	18.29	19.41	20.17	21.28	21	20.53	16.25	15.58	15.21	15.48	15.77	15.55	16.96	14.69	18.2	19.3	19.57	17.03	16.42	15.99	15.26	15.32	18.38	18.63	19.11	19.92	20.36	20.31	20.41	TRUE	18	-0.8	1	0.05	1	0.15	1	0.5	0.53	-0.8	1	0.34
SYT7	SYT7_HUMAN	15.02	14.75	15.42	15.31	19.87	19.89	20.23	20.75	22	21.18	21.02	21.05	13.9	14.86	14.44	20.32	19.9	20.57	20.77	20.64	21.65	20.89	20.4	15.92	14.85	16.2	19.01	19.28	19.62	19.93	19.75	20.96	20.48	19.87	20.16	TRUE	10	-0.54	1	0.73	0.71	0.72	0.71	0.95	0.04	-1.26	0.25	0.97
TAGLN2	TAGL2_HUMAN	23.65	23.97	24.22	24.14	24.14	24.07	24.41	24.46	23.83	23.91	23.91	23.8	23.84	23.99	24.01	23.69	23.51	23.49	23.55	23.72	22.49	22.89	23.46	23.55	24.22	24.05	23.73	23.93	24.21	24.19	24.17	23.52	23.88	24.01	23.67	FALSE	0	0.05	1	0.27	0.9	0.25	0.96	0.1	0.8	0	1	-0.23
TASOR2	TASO2_HUMAN	19.34	19.63	19.88	19.81	20.4	19.99	19.89	19.42	19.7	20.38	19.98	18.89	19.33	20.03	20.02	19.35	19.28	20.3	19.97	19.44	17.13	18.16	18.62	18.58	19.86	19.38	19.96	19.17	20.67	19.76	19.78	20.47	20.7	20.64	19.24	TRUE	1	0.39	1	0.63	0.9	-0.41	1	-0.53	0.42	0.52	1	-0.25
TBC1D15	TBC15_HUMAN	21.69	21.72	21.86	21.75	20.25	19.98	19.88	19.6	19.57	19.56	19.74	19.79	21.78	21.81	21.79	19.97	20	20.05	19.92	19.75	19.79	19.85	20.55	21.8	21.97	21.9	20.54	20.31	20.19	20.2	19.89	20.6	20.22	20.37	20.1	FALSE	0	-0.13	1	-0.31	0.77	-0.35	0.68	-0.65	0	-0.1	1	-0.44
TBC1D23	TBC23_HUMAN	17.75	18.99	18.47	18.96	18.67	18.38	18.97	18.69	15.82	18.09	15.44	19.36	18.16	18.35	18.92	18.85	19.74	18.83	18.41	18.47	17.65	19.43	19.4	18.37	18.21	18.44	19.14	18.94	19	18.88	18.92	18.92	19.06	18.71	19.27	TRUE	3	0.2	1	-0.52	1	-0.1	1	-1.81	0.03	0.14	1	0.26
TBC1D9	TBCD9_HUMAN	15.75	15.24	15.57	15.92	18.89	17.82	19.12	19.01	20.14	18.99	19.07	20.29	15.48	15.52	15.49	19	19.02	19	18.6	19.57	18.26	19.75	19.2	17.3	15.59	15.72	16.64	17.81	18.3	18.65	18.94	16.77	15.78	18.24	19.15	TRUE	11	-0.59	1	1.13	0.8	0.43	1	2.14	0.01	-0.71	1	1.78
TBCB	TBCB_HUMAN	22.7	22.62	22.56	22.27	23.29	23.34	24.01	24.08	24.6	24.39	24.39	24.54	22.69	22.57	22.65	23.46	23.16	23.97	23.96	24.07	24.43	24.4	24.05	22.73	22.34	22.52	22.92	23.11	23.51	23.82	23.56	23.83	23.58	23.62	23.74	FALSE	0	0.01	1	0.3	0.69	0.41	0.35	0.78	0	0.1	1	0.29
TBL2	TBL2_HUMAN	19.51	19.42	19.33	19.71	19.2	19.15	18.99	18.96	17.78	18.69	18.69	19.22	19.53	19.54	19.58	19.05	19.21	19.03	19.31	19.1	19.71	19.14	19.5	19.35	19.62	19.47	19.24	19.29	19.34	19.46	19.35	19.02	18.92	19.35	19.47	TRUE	1	0.02	1	-0.09	1	-0.41	0.8	-0.6	0.04	0.07	1	-0.13
TCF12	HTF4_HUMAN	19.97	20.23	20.65	19.59	19.33	18.86	15.58	15.86	17.38	15.81	17.27	17.31	20.14	20.37	20.56	19.47	19.59	14.74	15.91	15.99	18.69	19.72	19.52	20.19	19.83	20.09	19.83	19.75	19.15	19.22	19.47	16.81	18.98	18.78	19.28	TRUE	10	0.08	1	-0.69	0.9	-3.56	0	-1.52	0.02	0.32	1	-0.26
TCF3	TFE2_HUMAN	19.33	19.4	20.08	19.65	18.07	17.77	15.11	13.8	16.9	16.28	15.56	15.96	19.31	19.63	19.84	18.36	18.51	16.17	15.03	15.03	18.29	14.87	18.24	18.91	19.83	19.92	18.91	19.09	18.65	18.03	17.95	17.22	17.87	18.49	18.62	TRUE	10	0.06	1	-1.08	0.82	-3.75	0.01	-1.87	0.02	0.04	1	-0.56
TENM4	TEN4_HUMAN	14.22	15.35	14.62	15.12	17.32	18	18.16	18.26	19.99	19.05	18.71	19.41	15.07	15.68	14.54	17.78	17.72	17.71	18.45	18.3	19.27	19.25	19.05	16.79	14.61	16.1	16.03	16.88	17.38	17.41	17.99	18.73	16.97	16.79	18.27	TRUE	10	-1	1	1.2	0.59	0.62	0.98	1.6	0.01	-0.74	1	1.3
TEX264	TX264_HUMAN	19.06	18.95	19.29	19.4	15.65	15.43	19.14	19.04	19.16	19.77	19.39	19.88	19.13	19.06	19.31	18.93	19.12	19.22	19.18	19.58	19.22	20.07	19.77	18.68	19.3	19.51	18.79	18.29	19.24	19.26	19.29	19.61	18.84	19.28	19.92	TRUE	2	0.01	1	-3	0	-0.17	1	0.14	0.77	0	1	0.49
TFCP2	TFCP2_HUMAN	20.56	20.13	20.57	20.45	20.3	20.22	21.11	20.78	21.64	20.86	21.09	21.13	20.47	20.6	20.64	20.28	20.51	20.95	20.84	21.01	21.93	21.23	21.15	20.62	19.76	19.73	20.33	19.81	20.57	20.43	19.87	20.33	19.89	20.28	20.27	FALSE	0	0.39	1	0.18	1	0.65	0.46	0.99	0	0.53	0.89	0.32
TH	TY3H_HUMAN	16.27	16.16	15.06	16.5	22.2	22.19	21.91	20.92	20.32	20.59	20.5	19.51	16.51	15.18	14.89	22.64	22.47	21.32	19.97	19.53	19.35	18.37	18.58	16.3	15.35	16.45	19.1	18.97	20.36	19.73	19.84	18.69	18.93	18.81	18.34	TRUE	10	-0.03	1	3.15	0	1.44	0.3	1.54	0.01	-0.5	1	3.52
THEM6	THEM6_HUMAN	20.47	20.29	20.03	19.87	19.4	18.58	18.4	18.44	19.69	19.03	18.44	19.2	20.8	20.06	20.16	19.1	18.22	18.03	18.78	18.05	17.62	17.32	18.86	20.46	20.06	19.73	19.61	19.58	19.28	19.5	19.56	19.52	19.88	19.65	19.11	TRUE	1	0.08	1	-0.61	0.83	-1.03	0.39	-0.45	0.4	0.26	1	-0.93
THOC1	THOC1_HUMAN	21.11	21.35	21.31	21.2	20.66	20.89	20.16	20.3	19.4	19.61	19.78	19.98	21.12	21.33	21.21	20.71	20.79	20.4	20.3	20.32	19.59	20.07	20.38	21.26	21.27	21.27	20.97	21.09	20.6	20.45	20.68	20.33	20.41	20.53	20.28	FALSE	0	-0.02	1	-0.26	0.84	-0.35	0.63	-0.69	0	-0.05	1	-0.28
THOC2	THOC2_HUMAN	22.49	22.26	22.19	22.07	21.93	21.93	21.32	21.53	20.04	20.69	20.69	20.89	22.44	22.46	22.19	21.89	21.93	21.32	21.3	21.09	20.01	21.05	21.62	22.51	22.07	22.01	22.15	22.19	21.69	21.63	21.55	21.11	21.65	21.51	21.28	FALSE	0	0.06	1	-0.25	0.99	-0.2	1	-0.81	0.02	0.17	1	-0.27
THUMPD1	THUM1_HUMAN	21.24	21.63	21.7	21.35	21.97	21.94	21.53	21.35	21.53	21.21	21.05	21.32	21.24	21.58	21.48	22.03	22.11	21.75	21.56	21.53	21.56	21.51	21.56	21.45	21.47	21.33	21.89	21.94	21.52	21.63	21.65	21.97	22.07	21.8	21.66	FALSE	0	0.06	1	0.04	1	-0.16	1	-0.59	0	0.02	1	0.16
TIMELESS	TIM_HUMAN	20.32	19.95	19.79	20.12	16.45	16.76	14.57	14.56	17.05	15.45	15.14	14.82	20.2	20	19.88	15.13	17.21	15.28	13.56	15.43	18.19	15.06	18.21	20.32	20.52	20.37	19.03	18.72	18.25	17.4	17.83	18.09	17.54	18.1	16.84	TRUE	12	-0.35	1	-2.27	0.28	-3.26	0.04	-2.03	0.02	-0.38	1	-2.71
TIMM8A	TIM8A_HUMAN	21.78	21.73	22.03	21.43	21.35	21.24	20.73	21.03	20.85	20.78	20.75	21.01	21.9	21.87	22.12	21.39	21.07	20.85	20.82	21.13	20.67	21.27	21.1	22.26	21.44	22.01	21.41	21.35	21.34	21.26	21.5	21.71	21.53	21.88	21.54	FALSE	0	-0.16	1	-0.09	1	-0.49	0.48	-0.82	0	0.06	1	-0.15
TIMM8B	TIM8B_HUMAN	22.13	21.94	22.28	22.08	20.43	20.12	19.16	19.89	18.41	19.77	19.61	19.51	22.21	22.02	22.31	20.53	20.25	20.06	19.69	20.06	19.33	19.46	20.58	22.36	22.04	22.47	20.83	20.79	20.78	20.27	20.26	20.5	20.32	20.53	19.77	FALSE	0	-0.18	1	-0.54	0.83	-0.91	0.37	-0.96	0.02	-0.11	1	-0.42
TLN1	TLN1_HUMAN	22.62	22.69	22.98	22.73	21.8	21.77	20.83	20.58	20.99	20.23	20.7	20.99	22.69	22.69	22.84	21.88	21.94	20.83	20.69	20.58	20.67	20.67	21.41	22.71	22.75	22.8	22.03	22.1	21.6	21.32	21.29	21.44	21.4	21.44	21.33	FALSE	0	0	1	-0.28	0.87	-0.7	0.14	-0.68	0	-0.01	1	-0.16
TLNRD1	TLRN1_HUMAN	15.34	15.41	16.14	15.63	16.53	17	15.01	15.93	17.65	17.69	18.45	18.05	16.01	15.57	14.67	16.02	16.33	13.83	16.79	14.62	16.65	18.42	17.5	15.86	15.65	15.78	15.59	15.08	15.49	16.05	15.36	16.95	14.86	15.38	17.86	TRUE	19	-0.13	1	1.43	0.68	-0.17	1	1.7	0.05	-0.35	1	0.84
TM7SF2	ERG24_HUMAN	15.85	15.83	15.2	14.97	21.19	21.33	22.44	22.4	22.35	22.52	22.66	22.33	15.12	14.8	15.26	21.55	21.74	22.42	22.36	22.63	21.9	22.44	22.28	15.64	15.93	15.73	20.58	20.72	21.56	22.33	22.51	21.92	21.44	21.64	21.79	TRUE	10	-0.31	1	0.61	0.51	0.29	0.98	0.77	0.01	-0.71	0.42	0.99
TMA16	TMA16_HUMAN	21.82	21.89	21.94	21.69	20.73	20.78	19.54	19.31	17.78	18.87	18.38	18.82	21.29	21.69	21.83	20.64	20.67	19.69	19.61	19.44	16.7	20.01	20.56	21.96	21.61	21.47	21.44	21.13	20.39	20.55	20.25	19.32	20.3	20.34	19.64	TRUE	2	0.16	1	-0.53	0.98	-0.98	0.81	-1.44	0.05	-0.08	1	-0.63
TMEM121B	T121B_HUMAN	15.69	15.64	15.31	15.87	18.88	18.79	18.66	20.2	18.81	19.38	19.58	17.64	14.67	15.46	14.6	18.65	17.14	18.65	18.95	19.42	18.41	16.29	17.21	16.26	16.12	16.49	18.74	18.34	18	19.87	19.72	16.24	17.98	17.43	16.76	TRUE	10	-0.66	1	0.29	1	0.23	1	1.75	0.02	-1.38	0.78	-0.65
TMEM160	TM160_HUMAN	20.05	20.3	20.16	20	19.53	19.81	20.23	19.72	19.55	20.34	20.31	19.31	19.58	20.54	20.49	19.94	19.39	20.07	19.18	19.56	17.48	18.37	19.65	20.33	19.71	20.01	19.03	18.7	19.55	19.12	19.28	16.73	18.57	19.22	17.75	TRUE	2	0.11	1	0.8	0.84	0.66	0.94	1.81	0.01	0.19	1	0.8
TMEM163	TM163_HUMAN	15.72	15.18	14.77	14.83	20.28	20.04	21.76	21.93	21.94	21.81	21.91	21.81	15.91	15.48	14.95	20.97	20.61	21.97	22.32	22.2	21.69	21.77	21.06	15.52	16.32	15.76	19.35	19.64	21.49	22.2	22.22	21.36	21.37	21.37	21.69	TRUE	10	-0.74	0.57	0.66	0.56	-0.12	1	0.42	0.26	-0.42	1	1.29
TMEM68	TMM68_HUMAN	16.1	15.76	17.67	18.29	18.82	18.9	19.15	18.77	15.54	18.92	19.09	18.85	15.17	17.01	15.51	19	18.74	18.99	18.73	18.91	17.29	14.29	14.31	17.88	17.35	15.48	17.47	18.89	19.23	18.8	18.77	16.5	19.17	19.32	18.64	TRUE	10	0.05	1	0.69	1	0.03	1	-0.31	0.87	-1.01	1	0.69
TMEM70	TMM70_HUMAN	20.94	21.15	20.86	21.57	20.52	20.41	20.42	20.33	20.25	20.82	20.93	20.54	20.67	21.22	21.18	20.78	20.5	20.28	20.45	20.56	19.64	20.26	20.7	20.9	21.39	21.34	20.47	20.52	20.27	20.39	21	19.16	20.04	19.87	20.44	FALSE	0	-0.08	1	-0.03	1	-0.18	1	0.76	0.04	-0.19	1	0.14
TMOD1	TMOD1_HUMAN	15.69	16.21	14.55	15.69	14.77	16.61	15.65	14.73	19.57	18.1	18.01	18.89	17.76	15.53	16.42	15.79	14.76	14.61	16.08	15.76	17.06	16.19	15.01	14.32	16.31	15.53	15.1	14.56	14.73	15.14	15.43	16.87	16.29	14.86	15.95	TRUE	31	0.15	1	0.86	0.93	0.09	1	2.65	0	1.19	1	0.45
TMPO	LAP2A_HUMAN	24.98	25.18	25.42	25.15	24.19	24.08	23.81	23.7	23.52	23.5	23.38	23.53	25.11	25.31	25.36	24.1	24.09	23.68	23.95	23.99	23.94	23.7	24.16	24.98	25.12	25.23	24.45	24.53	24.22	24.08	24.12	24.34	24.2	24.21	24.08	FALSE	0	0.08	1	-0.36	0.48	-0.39	0.36	-0.72	0	0.15	1	-0.4
TMTC3	TMTC3_HUMAN	20.14	20.36	20.33	19.89	19.8	19.74	18.98	19.69	18.67	18.43	19.49	18.29	20.48	20.42	19.87	18.98	19.2	19.26	20.38	19.6	17.44	19.34	19.23	20.24	20	19.66	20.36	20.14	20.14	19.76	20.48	19.8	19.93	20.23	19.38	TRUE	1	0.21	1	-0.48	0.94	-0.79	0.72	-1.11	0.03	0.29	1	-1.16
TNS3	TENS3_HUMAN	18.1	19.05	18.84	18.53	15.77	15.95	14.67	16	16.66	15.61	15.46	14.87	18.91	19.12	18.93	15.03	15.31	15.63	15.1	15.16	17.45	17.22	18.48	18.02	18.76	17.62	14.85	15.42	14.81	14.49	15.85	16.3	14.89	16.39	15.22	TRUE	24	0.5	1	0.72	0.87	0.28	1	-0.05	0.97	0.85	1	0.03
TOLLIP	TOLIP_HUMAN	19.18	18.97	19.84	20.2	21.93	21.85	22.47	22.37	22.45	22.42	22.33	22.57	19.43	19.32	19.08	22	22.1	22.56	22.53	22.59	22.41	22.68	22.19	19.4	20.5	19.94	21.68	21.86	22.12	22.25	22.29	21	21.62	21.7	21.79	FALSE	0	-0.4	1	0.12	1	0.2	1	0.92	0.01	-0.67	0.69	0.28
TOMM34	TOM34_HUMAN	22.01	22.13	22.16	22.07	20.96	20.92	20.61	19.71	20.36	19.38	19.49	20.08	22.07	22.27	22.3	21.02	21.15	20.22	19.39	20.23	20.07	19.99	21.13	22.43	22	21.85	21.39	21.29	20.84	20.54	20.35	21.16	20.7	20.85	20.3	FALSE	0	0	1	-0.4	0.92	-0.42	0.94	-0.93	0.02	0.12	1	-0.26
TONSL	TONSL_HUMAN	17.77	18.3	18.3	18.23	16.13	15.24	15.93	16.13	16.63	17.56	17.26	17.75	17.78	18.4	18.33	14.99	15.96	15.08	15.26	14.6	16.78	15.51	16.64	17.56	17.8	18.57	16.83	15.86	15.36	15.03	14.7	16.93	15.78	15.42	16.07	TRUE	21	0.18	1	-0.66	0.85	1	0.55	1.25	0.02	0.19	1	-0.87
TOP1	TOP1_HUMAN	24.01	23.86	23.88	23.89	23.36	23.43	22.74	22.76	22.44	22.03	21.93	22.39	23.91	23.97	23.99	23.32	23.43	22.57	22.58	22.62	22.38	22.32	22.78	24.16	23.79	23.83	23.44	23.52	23.01	22.62	22.93	22.68	22.93	22.87	22.84	FALSE	0	-0.02	1	-0.08	1	-0.11	1	-0.63	0	0.03	1	-0.11
TOR1AIP1	TOIP1_HUMAN	21.06	21.58	21.17	21.4	21.64	21.58	21.32	20.99	20.14	20.85	20.67	21.04	21.34	21.24	21.39	21.69	21.69	21.05	21.31	21.21	20.56	21.09	21.29	21.21	21.39	21.22	21.42	21.61	21.4	21.5	21.62	21.27	21.3	21.35	21.17	FALSE	0	0.03	1	0.09	1	-0.35	0.79	-0.6	0.02	0.05	1	0.18
TPBG	TPBG_HUMAN	15.01	15.54	16.09	16.42	16.75	16.5	17.91	17.74	16.91	16.81	17.52	15.2	15.88	16.54	15.61	17.86	17.35	18.11	19.41	17.89	17.61	16.85	17.45	15.38	16.14	14.67	15.89	16.52	15.06	14.95	16.18	16.59	16.01	14.53	18.03	TRUE	16	0.37	1	0.42	1	2.43	0.15	0.32	0.8	0.61	1	1.41
TPBGL	TPBGL_HUMAN	15.01	15.97	15.2	14.46	14.45	16.59	19.21	19.52	20.86	20.75	20.55	19.92	16.18	14.99	14.6	15.14	17.01	17.82	16.01	18.24	16.25	19.25	19.32	15.64	15.18	14.75	16.09	16.91	18.19	18.87	18.02	16.83	18.59	18.7	18.84	TRUE	17	-0.03	1	-0.98	0.92	1.01	0.95	2.28	0.02	0.07	1	-0.42
TPM1	TPM1_HUMAN	21.9	21.98	21.84	22.37	21.08	20.82	21.89	21.4	22.24	22.32	22.09	22.26	21.59	22.18	21.48	20.59	20.69	21.59	21.83	21.93	22.13	21.9	21.75	21.44	22.5	23.03	21.29	21.01	21.39	21.47	21.52	20.81	21.86	21.54	21.6	FALSE	0	-0.3	1	-0.2	1	0.18	1	0.77	0.04	-0.57	1	-0.51
TPP2	TPP2_HUMAN	22.55	22.47	22.55	22.4	22.23	22.27	21.93	21.8	21.73	21.64	21.67	21.52	22.53	22.5	22.61	22.2	22.27	21.83	21.84	21.86	21.56	21.71	21.8	22.54	22.31	22.41	22.38	22.45	22.39	22.23	22.23	21.93	22.45	22.47	22.17	FALSE	0	0.07	1	-0.16	0.92	-0.42	0.21	-0.61	0	0.13	1	-0.18
TRAPPC5	TPPC5_HUMAN	20.54	20.15	20.78	20.44	20.49	20.76	20.47	20.73	21.23	20.93	20.77	21.19	20.52	20.44	20.49	20.84	20.76	20.57	19.79	20.84	20.53	21.02	20.69	20.26	20.39	20.17	20.54	20.49	20.25	20.48	20.6	19.72	20.47	20.53	20.52	FALSE	0	0.21	1	0.11	1	0.15	1	0.72	0.02	0.22	1	0.29
TRH	TRH_HUMAN	15.36	14.29	14.89	15.12	17.83	18.07	19.38	19.42	16.53	15.7	16.44	18.5	14.66	14.36	15.31	16.32	19.4	20.43	20.36	19.68	17.76	18.97	19.46	14.71	15.61	15.62	15.77	15.54	18.17	18.4	18.95	16.17	16.39	16.1	15.14	TRUE	20	-0.4	1	2.29	0.23	0.89	0.92	0.84	0.36	-0.54	1	2.2
TRIM2	TRIM2_HUMAN	19.59	19.73	19.73	19.29	21.73	21.73	22.8	22.95	23.17	23.43	23.41	23.32	19.36	18.71	19.15	21.75	21.76	22.77	22.8	22.88	23.27	23.42	22.85	19.51	19.9	19.73	21.38	21.58	22.31	22.64	22.46	22.74	22.65	22.63	22.74	FALSE	0	-0.13	1	0.25	0.87	0.4	0.54	0.64	0	-0.64	0.17	0.28
TRIM25	TRI25_HUMAN	21.04	21.35	21.2	20.73	18.71	18.32	16.87	14.02	17.78	14.49	16.56	17.08	21.02	21.03	21.24	18.73	18.37	17.76	15.62	15.74	16.85	16.45	19.23	21.12	20.5	20.48	19.33	19.49	18.45	20.42	18.44	18.02	19.13	18.08	18.18	TRUE	7	0.38	1	-0.89	0.96	-3.66	0.05	-1.87	0.07	0.39	1	-0.86
TRIM71	LIN41_HUMAN	19.35	19.32	19.07	19.2	20.75	20.81	20.55	20.61	20.54	20.31	20.35	20.29	19.47	19	18.79	20.6	20.52	20.06	19.92	19.98	19.58	19.35	19.26	18.6	20.13	20.01	21.19	21.14	21.06	21.01	20.9	20.54	20.68	20.67	20.73	FALSE	0	-0.34	1	-0.38	0.86	-0.41	0.82	-0.28	0.45	-0.49	0.96	-0.6
TRIO	TRIO_HUMAN	19.35	19.14	19.46	19.4	20.62	20.58	21.13	21.32	21.82	21.61	21.64	21.55	19.41	19.38	19.35	20.7	20.37	21.17	21.69	21.42	21.75	21.67	21.02	19.63	18.8	19.01	20.41	20.1	20.56	21.21	21.32	21.24	21.01	20.99	20.95	FALSE	0	0.19	1	0.34	0.86	0.2	1	0.61	0.03	0.23	1	0.28
TRMT6	TRM6_HUMAN	21.35	21.44	21.66	21.43	20.68	20.74	19.85	20.35	17.74	18.94	18.74	18.93	21.07	21.44	21.29	20.63	20.67	20.11	20.08	19.14	19.8	18.67	20.3	21.21	21.34	21.39	21.04	20.68	20.43	20.3	19.99	20.15	20.03	19.93	19.69	FALSE	0	0.16	1	-0.15	1	-0.14	1	-1.36	0	-0.04	1	-0.21
TSEN34	SEN34_HUMAN	20.78	20.57	20.64	21.12	20.45	20.31	19.46	19.3	15.6	18.1	18.61	18.52	20.5	20.7	20.73	20.25	20.11	19.53	19.43	19.37	17.02	18.46	19.72	20.88	21.02	20.9	20.96	21	20.45	19.72	19.93	19.62	19.31	19.79	19.44	TRUE	2	-0.16	1	-0.61	0.98	-0.65	0.98	-1.84	0.01	-0.29	1	-0.8
TSR1	TSR1_HUMAN	22.97	22.88	22.97	23.11	20.95	20.89	19.74	19.53	16.88	18.79	18.51	19.33	23.02	22.93	23.02	20.66	20.41	19.47	19.56	19.19	17.82	18.93	20.83	23.03	23.16	23.07	21.05	21.25	20.47	19.9	19.99	20.02	20.46	20.53	19.88	TRUE	2	-0.1	1	-0.23	1	-0.49	1	-1.85	0.01	-0.1	1	-0.62
TTC9	TTC9A_HUMAN	15.35	15.16	14.76	15.33	14.11	15.63	15.52	15.5	18.45	18.3	17.84	20.71	16.46	14.67	15.58	15.88	15.42	15.54	14.05	15.23	18.55	20.31	19.33	17.01	15.71	15.66	15.67	15.22	14.86	15.19	14.83	15.64	15.3	16.85	18.55	TRUE	26	-0.97	1	-0.58	1	0.55	1	2.24	0.02	-0.56	1	0.2
TUBGCP2	GCP2_HUMAN	20.69	20.88	20.82	20.94	20.67	20.75	20.07	20.16	19.87	20.11	20.02	19.46	20.88	20.68	20.66	20.39	20.09	20.21	20.33	20.1	19.41	19.1	19.88	20.64	20.77	20.51	20.85	20.61	20.6	20.36	20.27	20.36	20.36	20.16	19.94	FALSE	0	0.2	1	-0.02	1	-0.29	0.84	-0.34	0.16	0.1	1	-0.48
TXLNA	TXLNA_HUMAN	20.93	20.95	21.05	21.01	20.32	20.64	20.25	20.53	19.98	20.07	19.31	20.5	21.18	21.13	21.11	20.68	20.64	20.51	20.64	20.25	20.51	20.63	20.53	20.49	21.2	21.18	20.53	20.67	20.63	20.7	20.39	20.24	21.02	20.94	20.76	FALSE	0	0.03	1	-0.12	1	-0.18	1	-0.78	0.01	0.18	1	0.06
TXNDC5	TXND5_HUMAN	23.23	23.33	23.58	23.32	21.65	21.7	21.28	21.36	21.55	21.19	21.25	21.44	23.26	23.44	23.4	21.31	21.24	20.98	21.54	21.01	20.61	21.29	21.79	23.29	23.43	23.37	22.22	22.05	21.84	21.87	22.19	21.61	21.79	21.8	21.77	FALSE	0	0.01	1	-0.46	0.63	-0.65	0.26	-0.38	0.15	0	1	-0.86
TYMS	TYSY_HUMAN	22.32	22.92	22.85	23.07	16.63	14.43	15.5	16.37	16.72	15.25	16.23	15.19	22.47	22.84	22.81	15.52	14.26	16.19	14.89	15.58	17.35	15.16	20.37	22.32	23.21	23.21	20.18	20.55	19.92	18.39	18.45	19.04	19.7	20.09	19.21	TRUE	15	-0.12	1	-4.84	0.02	-2.99	0.15	-3.66	0	-0.2	1	-5.47
UBAC1	UBAC1_HUMAN	19.63	20.03	20.62	19.75	20.11	19.82	20.48	20.27	18.42	19.36	19.76	19.81	19.9	19.51	20.26	20.37	19.6	19.93	20.6	20.32	18.56	19.79	19.8	19.72	19.32	19.9	18.6	19.63	20.15	15.41	16.02	17.64	20.08	19.66	19.31	TRUE	3	0.36	1	0.85	0.98	3.18	0.09	0.16	0.92	0.24	1	0.87
UBE2C	UBE2C_HUMAN	22.31	22.44	22.45	22.68	21.99	22.15	15.49	14.45	17.64	15.77	15.96	15.13	21.92	22.37	22.37	13.87	15.42	14.84	15.13	15.59	16.65	14.01	20.8	22.23	22.67	22.63	19.43	20.06	19.89	20.05	15.38	18.47	19.49	19.79	20.01	TRUE	14	-0.04	1	2.33	0.71	-3.47	0.32	-3.31	0.02	-0.29	1	-5.1
UBE2T	UBE2T_HUMAN	22.41	22.64	22.57	22.6	18.85	18.56	18.63	18.49	17.21	15.2	15.94	18.89	22.2	22.67	22.49	18.78	18.79	17.67	14.73	18.6	16.27	19.68	20.95	22.43	22.82	22.69	20.96	20.99	20.43	19.51	19.95	19.86	19.97	20.19	20.03	TRUE	5	-0.09	1	-2.27	0.54	-1.4	0.87	-3.2	0.01	-0.19	1	-2.19
UBE3C	UBE3C_HUMAN	19.93	19.5	19.71	19.81	20.22	20.53	20.68	20.12	20.84	20.45	20.59	20.35	19.95	19.66	19.83	20.12	20.37	20.51	20.76	20.75	21.02	20.35	20.41	20.09	20.02	19.96	19.71	19.98	20.08	19.72	19.93	20.14	20.28	20.21	20.05	FALSE	0	-0.28	1	0.53	0.42	0.49	0.44	0.39	0.11	-0.21	1	0.4
UBR7	UBR7_HUMAN	21.06	20.34	20.54	20.7	18.71	19.37	19.46	18.19	16.95	15.96	16.24	18.7	20.76	20.35	20.4	18.33	18.63	18.67	18.13	18.56	18.09	18.73	19.11	20.93	20.52	20.52	19.19	19.64	19.47	20.25	19	19.43	18.92	19.29	19.38	TRUE	4	0.01	1	-0.37	1	-0.75	0.87	-2.29	0	-0.15	1	-0.94
UCHL1	UCHL1_HUMAN	25.22	25.22	25.45	25.37	26.53	26.39	27.37	27.59	27.97	28.02	28.08	27.56	25.21	25.29	25.62	26.59	26.09	27.45	27.6	27.6	28.06	27.72	27.21	25.37	25.44	25.14	25.98	26.13	26.92	27.35	26.94	27.24	27.02	27	26.95	FALSE	0	0	1	0.41	0.69	0.41	0.65	0.85	0	0.06	1	0.29
UGDH	UGDH_HUMAN	22.42	22.43	22.38	22.51	22.24	22.1	21.73	21.7	21.1	20.98	20.83	21.1	22.43	22.46	22.56	22.19	22.05	21.65	21.74	21.41	20.97	21.34	21.51	22.47	22.58	22.56	22.28	22.44	22.17	22.07	21.9	21.6	21.88	21.91	21.72	FALSE	0	-0.1	1	-0.19	0.89	-0.33	0.51	-0.77	0	-0.06	1	-0.24
ULBP3	ULBP3_HUMAN	16.05	16.24	15.43	15.86	15.69	16.34	16.55	15.37	17.37	17.68	16.33	16.55	15.48	15.86	15.46	14.96	16.38	15.71	14.87	14.89	16.82	16.85	16.54	15.46	15.4	16.1	17.7	17.78	17.77	16.28	18.11	16.4	18.47	17.77	17.9	TRUE	21	0.25	1	-1.73	0.27	-1.43	0.39	-0.65	0.37	-0.05	1	-2.08
UROD	DCUP_HUMAN	21.95	22.22	22.38	22.14	22.29	22.24	21.97	21.86	21.17	21.28	21.2	21.06	21.99	22.23	22.24	22.43	22.4	21.82	21.95	21.54	20.86	21.01	21.71	22.11	22.06	22.11	22.58	22.39	22.29	22.17	22.04	21.58	21.94	22	21.72	FALSE	0	0.08	1	-0.22	0.93	-0.25	0.91	-0.63	0.01	0.06	1	-0.07
USP11	UBP11_HUMAN	20.68	20.89	20.6	20.62	21.73	21.77	21.84	21.79	21.4	21.46	21.52	21.33	20.78	20.17	20.83	21.67	21.52	21.62	21.84	21.9	21.61	21.53	21.06	20.87	20.85	20.73	21.94	22.17	22.04	22.26	22.22	22.29	22.08	22.02	21.89	FALSE	0	-0.12	1	-0.31	0.75	-0.36	0.64	-0.64	0	-0.22	1	-0.46
USP16	UBP16_HUMAN	18.92	19.16	19.31	18.94	17.03	15.61	17.52	17.6	15.84	15.47	15.16	16.32	19.11	19.35	18.98	17.5	17.24	17.68	17.63	16.16	16.9	16.01	17.67	19.16	18.76	18.81	17.59	18.06	17.73	17.87	16.38	17.57	17.88	17.92	19.28	TRUE	8	0.17	1	-1.51	0.37	0.24	1	-2.46	0	0.24	1	-0.45
USP28	UBP28_HUMAN	20.65	19.58	20.07	20.53	15.94	14.84	14.76	14.63	16.3	16.34	15.85	19.04	20.46	19.37	20.39	15.03	17.65	16.65	18.86	16.61	17.88	18.85	17.79	20.51	20.14	19.91	15.08	16.79	18.82	18.44	19.28	18.12	17.95	18.35	15.83	TRUE	15	0.03	1	-0.55	1	-4.15	0.02	-0.68	0.6	-0.11	1	0.41
USP48	UBP48_HUMAN	20.07	19.9	20.04	20.24	19.79	19.98	19.46	19.5	19.74	19.27	19.58	19.54	20.07	19.85	20.07	19.88	19.94	19.38	19.93	19.5	17.45	19.24	19.59	20.09	19.83	20.02	19.96	19.87	19.78	19.54	19.98	19.77	19.98	19.75	19.68	TRUE	1	0.08	1	-0.03	1	-0.28	1	-0.26	0.61	0.02	1	0
UTP14A	UT14A_HUMAN	21.82	21.81	21.98	21.87	20.22	20.26	19.38	19.31	18.56	18.79	18.68	18.96	21.88	21.83	21.96	20.37	19.94	19.57	19.5	19.19	17.73	19.01	20.03	21.93	21.96	21.86	20.6	20.5	20.16	19.7	19.51	19.4	20.23	20.11	19.57	FALSE	0	-0.05	1	-0.31	0.99	-0.45	0.94	-1.08	0.01	-0.03	1	-0.4
VAMP2	VAMP2_HUMAN	19.6	20.22	20.54	20.64	22.17	22.13	23.31	23.39	24.22	23.89	24.21	24.06	20.1	20.33	20.48	22.36	22.02	23.24	22.89	23.14	23.83	23.86	23.48	19.95	20.01	20.98	21.72	22.03	22.5	22.86	22.79	23.43	22.79	22.78	23.33	FALSE	0	-0.06	1	0.28	0.98	0.63	0.55	1.01	0	-0.01	1	0.32
VANGL1	VANG1_HUMAN	15.62	15.75	15.14	15.55	15.41	15.37	16.31	16.83	16.86	17.41	17.33	17.26	14.22	15.5	15.52	15.32	15.53	16.17	15.33	15.14	17.83	17.5	17.09	16.06	16.34	15.64	16.57	15.7	14.47	15.91	15.59	16.25	15.93	16.06	16.75	TRUE	14	-0.5	1	-0.74	0.73	1.25	0.22	0.97	0.04	-0.93	0.7	-0.71
VAT1	VAT1_HUMAN	22.31	22.61	22.51	22.36	24.22	24.22	25.36	25.5	25.7	26.14	26	26.14	22.31	22.53	22.52	24.59	24.39	25.49	25.6	25.85	25.83	26.24	25.64	22.47	22.58	22.35	24.04	23.84	24.77	25.18	25.39	25	24.87	25.01	25.54	FALSE	0	-0.02	1	0.29	0.87	0.31	0.82	0.89	0	-0.01	1	0.55
VAV2	VAV2_HUMAN	20.78	20.87	20.64	20.58	23.27	23.13	23.08	22.99	21.78	22.01	22.03	22.05	20.89	20.79	20.73	23.54	23.44	23.51	23.34	23.18	21.76	22.24	21.72	20.93	20.78	20.81	22.7	22.54	22.83	22.82	22.61	21.76	21.82	21.86	21.95	FALSE	0	-0.12	1	0.58	0.12	0.28	0.7	0.12	0.58	-0.04	1	0.87
VIM	VIME_HUMAN	25.11	25.87	25.84	26.03	25.4	25.28	27.26	27.28	28.17	28.04	28.06	27.42	25.15	26.09	25.94	25.36	24.84	26.37	26.16	26.77	27.13	26.48	27.03	25.03	26.26	26.02	25.59	25.79	26.27	26.69	26.72	26.81	26.71	26.8	26.12	FALSE	0	-0.06	1	-0.34	0.98	0.71	0.62	1.31	0	-0.05	1	-0.59
VPS37D	VP37D_HUMAN	15.85	15.14	15.2	14.73	14.88	15.46	18.58	18.8	17.36	18.68	15.7	18.35	15.61	15.71	16.08	15.65	17.34	17.97	14.5	16.31	17.11	18.84	17.74	16.6	15.89	16.24	16.52	15.07	14.34	15.28	14.68	16.82	15.58	18.16	18.04	TRUE	25	-1.02	1	-0.62	1	3.92	0.03	0.37	0.8	-0.45	1	0.7
VRK1	VRK1_HUMAN	23.11	23.19	22.94	23.11	22.25	22.38	21.95	21.92	21.31	21.02	21.23	20.65	22.99	23.02	23.09	22.17	22.07	21.56	21.42	21.25	21.42	20.48	21.84	23.18	23.17	23.03	22.92	22.83	22.61	22.19	22.2	22.36	22.26	22.32	21.77	FALSE	0	-0.04	1	-0.56	0.58	-0.4	0.81	-1.13	0	-0.1	1	-0.76
VSTM2L	VTM2L_HUMAN	15.58	13.61	15.19	15.49	15.07	16.16	18.12	18.24	18.19	18.27	18.35	19.32	15.14	16.36	14.2	14.58	15.24	16.84	14.74	18.19	17.03	17.69	17.3	16.87	16.09	14.78	15.3	15	15.52	15.23	17.79	16.56	16.35	14.5	17.8	TRUE	23	-0.95	1	0.47	1	2	0.57	2.23	0.04	-0.68	1	-0.25
VTA1	VTA1_HUMAN	22.15	22.07	21.98	22.38	22.38	22.46	22.58	22.66	23.29	22.85	22.55	23.08	22.24	22.02	22.01	22.62	22.56	22.59	22.79	22.62	23.04	23.48	22.98	22.2	22.43	22.49	22.08	22.08	22.65	22.61	22.62	21.79	22.3	22.29	22.89	FALSE	0	-0.23	1	0.34	0.83	-0.01	1	0.62	0.02	-0.28	1	0.51
WDR1	WDR1_HUMAN	23.27	23.28	23.34	23.49	24.38	24.29	24.72	24.64	24.78	24.81	24.75	24.72	23.24	23.29	23.47	24.36	24.45	24.54	24.55	24.52	24.64	24.84	24.47	23.15	23.6	23.58	24.14	24.09	24.19	24.5	24.32	24.29	24.12	24.01	24.28	FALSE	0	-0.1	1	0.22	0.83	0.35	0.43	0.59	0	-0.11	1	0.29
WDR13	WDR13_HUMAN	18.6	18.84	17.83	18.52	20	20.49	20.52	20.26	21.53	20.78	21.06	20.67	15.17	14.29	16.04	19.89	20.27	20.31	20.33	20.74	21.56	20.78	20.48	14.81	15.64	14.99	20.03	19.88	20.7	19.93	20.22	22.09	20.92	20.52	20.36	TRUE	6	3.3	0	0.29	1	0.1	1	0.04	0.97	0.02	1	0.12
WDR33	WDR33_HUMAN	20.99	20.72	20.81	20.87	20.94	20.98	20.51	20.63	20.09	20.35	20.12	20.29	20.73	20.99	21.15	21.04	20.67	20.77	20.67	20.6	16.83	20.13	20.16	20.86	20.85	21.06	21.01	21.16	20.96	20.75	20.93	20.21	20.98	20.9	20.56	TRUE	1	-0.07	1	-0.13	1	-0.31	1	-0.45	0.57	0.03	1	-0.23
WDR37	WDR37_HUMAN	18.33	18.61	18.53	17.94	20.64	20.55	21.5	21.73	22.09	22.2	22.11	22.12	17.36	18.2	17.92	20.67	20.49	21.6	21.84	21.7	22.31	22.14	21.6	18.41	19.01	18.48	20.31	20.49	21.03	21.4	21.41	21.54	21.6	21.49	21.47	FALSE	0	-0.28	1	0.2	0.99	0.33	0.86	0.61	0.02	-0.81	0.18	0.18
WDR44	WDR44_HUMAN	15.81	15.9	14.45	13.79	18.06	17.78	19.65	19.66	19.8	20.14	19.49	20.19	16.18	16.39	15.4	19.01	19.23	19.24	19.37	19.47	20.1	20.36	20.01	15.84	16.11	16.69	15	18.07	18.94	19.49	19.42	19.86	19.12	19.19	19.78	TRUE	10	-1.23	1	1.38	0.52	0.37	1	0.42	0.64	-0.22	1	2.59
WDR46	WDR46_HUMAN	20.94	20.79	20.61	20.52	18.73	18	18.73	17.72	16.84	14.86	16.08	18.3	21	20.97	20.67	18.62	18.72	18.86	18.52	18.67	17.35	17.75	18.91	21.07	20.68	20.56	19.16	18.76	18.68	17.2	17.85	17.04	18.74	18.26	18.57	TRUE	5	-0.05	1	-0.59	0.98	0.32	1	-1.63	0.03	0.11	1	-0.29
WFIKKN1	WFKN1_HUMAN	15.65	15.63	15.76	16.26	18.79	18.96	17.65	16.66	16.71	16.08	18.94	17.42	15.46	15.09	15.34	18.75	18.04	15.94	16.07	15.62	18.16	16.01	15.34	15.83	15.32	14.66	18.79	18.72	18.17	19.18	19.16	19.69	18.51	18.86	19.05	TRUE	18	0.55	1	0.12	1	-1.68	0.39	-1.74	0.02	0.02	1	-0.36
WLS	WLS_HUMAN	18.91	19.52	18.64	19.28	18.93	18.95	19.98	19.65	20.15	19.73	20.12	19.7	19.37	19.87	19.64	18.95	18.87	21.05	20.77	20.6	19.71	19.33	19.42	19.69	18.96	19.52	19.09	18.65	19.57	19.46	19.74	19.33	18.4	18.18	19.11	FALSE	0	-0.3	1	0.07	1	0.23	1	1.17	0	0.23	1	0.04
XPNPEP1	XPP1_HUMAN	21.44	21.08	20.99	21.12	22.25	22.34	23.17	23.12	23.75	23.71	23.77	23.56	21.26	21.05	21.07	22.44	22.2	23.05	22.93	23.2	23.42	23.25	22.75	21.49	20.83	20.95	22.16	22.25	22.73	22.99	22.67	23.13	23.06	22.99	22.88	FALSE	0	0.07	1	0.09	1	0.35	0.72	0.68	0	0.04	1	0.11
XRN2	XRN2_HUMAN	22.98	23.18	22.77	23.15	22.55	22.52	22.1	21.81	21.41	21.44	21.49	21.62	22.88	23.08	23.06	22.54	22.66	21.92	21.9	21.93	21.29	21.69	22.21	22.97	23.19	23.3	22.81	22.74	22.5	22.12	22.43	21.84	22.3	22.38	22.13	FALSE	0	-0.13	1	-0.24	0.92	-0.4	0.63	-0.67	0	-0.15	1	-0.18
YWHAH	1433F_HUMAN	23.09	23.58	23.66	23.56	24.11	23.86	25.05	25.34	25.55	25.63	25.57	25.48	23.29	23.61	23.75	24.32	24.04	25.04	25.3	25.41	25.49	25.44	25.15	22.8	23.52	23.69	23.38	23.85	24.25	25.05	24.73	24.94	24.51	24.76	24.87	FALSE	0	0.14	1	0.37	0.84	0.52	0.61	0.79	0.01	0.21	1	0.56
YWHAZ	1433Z_HUMAN	25.35	25.84	25.98	25.93	26.82	26.63	27.39	27.45	27.72	27.7	27.67	27.85	25.7	26.05	26.04	26.99	27.1	27.38	27.46	27.5	27.64	27.87	27.54	25.2	25.88	25.79	26.34	26.65	27	27.31	27.13	27.16	26.93	27.12	27.32	FALSE	0	0.15	1	0.23	0.92	0.27	0.87	0.61	0.01	0.3	1	0.55
ZC3H11A	ZC11A_HUMAN	21.01	21.32	21.29	21.18	20.84	20.74	20.29	20.66	20.31	20.04	19.84	19.79	21.04	21.42	21.29	20.85	20.63	20.4	20.5	20.69	19.48	19.98	20.32	20.96	21.22	21.32	21.02	20.88	20.72	20.37	20.53	20.36	20.6	20.79	20.38	FALSE	0	0.03	1	-0.15	1	-0.07	1	-0.54	0.03	0.08	1	-0.21
ZC3H8	ZC3H8_HUMAN	19.14	18.79	18.81	18.18	14.28	16.35	14.8	15.1	16.05	14.83	15.63	15.27	19.3	18.33	18.87	17.82	16.68	15.34	15.14	16.08	17.8	16.34	17.13	19.62	18.37	18.08	17.29	17.69	15.78	13.84	15.53	16.23	17.86	17.49	16.86	TRUE	16	0.04	1	-2.17	0.2	-0.1	1	-1.67	0.03	0.14	1	-0.24
ZCCHC8	ZCHC8_HUMAN	19.5	19.37	19.81	19.63	18.96	18.35	16.95	19.07	15.03	17.33	16.14	18.37	19.63	19.69	19.86	18.22	18.59	17.8	15.68	19.49	19.95	19.08	19.18	19.36	19.71	19.64	18.95	18.79	19.32	19.05	18.92	19.45	18.18	18.36	19.09	TRUE	3	0.01	1	-0.22	1	-1.08	0.89	-2.05	0.03	0.16	1	-0.46
ZEB2	ZEB2_HUMAN	20.14	18.1	18.31	18.21	19.41	19.24	18	17.13	16.77	15.68	15.31	18.35	18.45	18.47	18.01	19.31	18.73	18.44	15.43	14.4	17.49	17.67	18.77	17.78	18.86	18.83	20.26	19.97	19.48	18.83	19	21.32	19.89	19.91	19.3	TRUE	6	0.2	1	-0.79	0.98	-1.54	0.75	-3.58	0	-0.18	1	-1.1
ZKSCAN8	ZKSC8_HUMAN	16.73	17.25	17.05	17.66	17.48	17.9	17.29	18.65	16.66	15.74	16.95	16.74	17.22	15.56	15.59	17.22	17.2	17.45	15.52	15.72	17.74	17.26	17.39	17.67	16.04	14.88	16.96	17.54	14.85	15.01	15.77	16.4	17.69	17.15	17.41	TRUE	12	0.97	1	0.44	1	2.76	0.05	-0.64	0.48	-0.07	1	-0.04
ZMYM3	ZMYM3_HUMAN	19.33	19.23	19.44	19.59	19.69	19.27	19.68	19.45	17.22	19.69	19.24	19.93	19.58	19.26	19.59	18.89	19.81	19.73	19.51	19.24	19.55	20.02	19.78	18.95	19.55	19.73	19.66	19.74	19.74	19.42	19.64	21.55	19.77	19.83	20.17	TRUE	1	-0.01	1	-0.22	1	-0.04	1	-1.31	0.04	0.07	1	-0.36
ZMYM4	ZMYM4_HUMAN	19.91	19.87	19.96	19.47	19.46	19.69	19.02	18.72	15.77	17.96	18.63	19.48	19.77	19.91	20.06	19.51	19.69	18.92	19.22	19.38	17.3	19.43	19.78	19.84	19.07	19.25	19.85	19.47	19.44	19.15	19.53	21.09	18.82	19.76	19.5	TRUE	2	0.42	1	-0.09	1	-0.5	1	-1.83	0.03	0.53	1	-0.07
ZNF24	ZNF24_HUMAN	20.02	19.82	19.93	20.39	19.03	19.18	18.17	18.53	17.17	18.04	18.44	18.55	19.99	19.89	19.86	19.17	19.39	18.94	19.3	18.28	17.18	18.44	18.93	19.46	19.98	20.09	19.47	19.73	19.15	19.28	19.66	19	19.41	19.04	18.87	TRUE	2	0.2	1	-0.5	0.9	-1.01	0.38	-1.03	0.02	0.07	1	-0.32
ZNF280C	Z280C_HUMAN	18.98	19.9	19.66	19.92	19.12	19.16	17.48	17.82	17.27	15.47	16.45	17.85	19.61	19.71	19.77	19.38	19.2	18.24	18.35	18.17	18.13	17.87	19.23	19.66	19.44	19.8	19.63	19.42	18.84	18.59	18.24	18.95	18.64	19.65	19.39	TRUE	4	-0.02	1	-0.39	0.99	-0.91	0.65	-2.4	0	0.06	1	-0.24
ZNF292	ZN292_HUMAN	17.94	18.2	18.1	16.71	18.05	17.61	18.16	18.63	17.3	15	17.07	18.84	17.94	17.67	17.91	18.36	18.69	17.56	17.93	18.8	17.17	18.98	18.95	15.91	18.2	18.17	18.12	18.32	17.91	18.25	18.59	19.12	18.47	18.91	19.39	TRUE	5	0.31	1	-0.39	1	0.14	1	-1.92	0.03	0.42	1	0.31
ZNF428	ZN428_HUMAN	20.85	21.32	21.53	21.53	22.77	22.3	23.31	23.34	23.59	23.41	23.5	23.7	21.02	21.31	21.53	22.63	22.59	23.52	23.41	23.54	23.59	23.58	23.26	20.98	21.58	21.72	22.81	22.76	23.25	23.44	23.21	22.62	22.77	23.05	23.09	FALSE	0	-0.12	1	-0.25	0.93	0.02	1	0.67	0.01	-0.14	1	-0.18
ZNF445	ZN445_HUMAN	16.12	15.87	15.08	15.67	17.98	17.19	16.3	16.96	17.02	15.68	17.74	17.95	14.16	15	15.52	16.35	16.96	16.32	17.41	15.99	17.72	17.2	17.02	16.32	15.92	15.8	15.07	14.92	15.92	16.61	17	17.6	16.95	17.38	17.59	TRUE	17	-0.33	1	2.59	0.04	0.12	1	-0.28	0.74	-1.12	0.78	1.66
ZNF516	ZN516_HUMAN	19.24	19.52	19.51	19.76	19.72	19.1	19.2	19.02	17.54	18.07	18.7	18.58	19.53	19.43	19.51	19.34	19.32	19.16	19.46	19.13	17.5	18.83	18.95	19.18	19.3	19.71	19.79	19.66	19.24	18.96	19.62	19.18	19.22	19.21	18.87	TRUE	2	0.11	1	-0.31	0.98	-0.16	1	-0.9	0.02	0.09	1	-0.4
ZNF598	ZN598_HUMAN	21.47	21.72	21.56	21.49	19.92	19.51	18.75	19.25	18.87	18.65	18.25	19.57	21.44	21.64	21.48	19.81	20.01	19.33	19.05	19.32	19.37	19.28	20.15	21.46	21.36	21.51	19.68	20.1	19.11	19.31	19.09	19.63	19.54	19.55	19.38	FALSE	0	0.12	1	-0.18	1	-0.17	1	-0.69	0.03	0.07	1	0.02
ZNF706	ZN706_HUMAN	22.23	22.54	22.43	22.39	20.99	20.72	20.98	21.09	21.02	21.02	20.79	20.7	22.2	22.56	22.54	20.8	21.29	21.15	20.57	20.98	21.7	20.85	21.68	22.32	22.12	22.21	21.19	21.18	21.31	20.7	20.61	21.75	21.52	21.75	21.12	FALSE	0	0.18	1	-0.33	0.89	0.16	1	-0.65	0.03	0.21	1	-0.14
ZNHIT3	ZNHI3_HUMAN	20.47	20.27	20.56	20.14	18.14	18.84	19.42	18.76	16.63	18.27	18.62	18.68	20.83	20.48	20.46	18.65	19.11	18.9	19.17	18.39	17.3	18.57	19.03	20.79	20.49	19.09	15.68	18.97	14.66	14.86	14.61	17.66	15.58	17.43	18.74	TRUE	8	0.24	1	1.17	0.84	4.38	0.01	0.7	0.54	0.47	1	1.56
ZRANB2	ZRAB2_HUMAN	21.81	21.72	21.91	21.85	21.49	21.54	21.25	20.97	20.72	20.65	20.79	20.65	22.01	21.98	22.07	21.7	21.91	21.56	21.42	21.29	21.55	21.16	21.42	21.72	21.78	21.69	21.63	21.49	21.58	21.37	21.17	21.49	21.47	21.47	20.99	FALSE	0	0.1	1	-0.04	1	-0.27	0.76	-0.65	0	0.29	0.91	0.25
ZRANB3	ZRAB3_HUMAN	18.54	16.85	16.23	16.43	15.2	15.96	14.68	16.38	16.64	16.46	16.49	15.6	17.64	16.59	16.59	15.99	15.22	15.26	13.83	14.62	18.41	16.87	17.58	16.26	15.33	15.44	15.36	15.45	16.26	15.04	13.77	17.19	15.62	13.31	14.2	TRUE	22	1.34	1	0.17	1	0.5	1	1.21	0.27	1.26	1	0.2
[truncated: 10 more columns]

## Sheet: ALL quantified proteins
name	Protein.Names
AAAS	AAAS_HUMAN
AACS	AACS_HUMAN
AADAT	AADAT_HUMAN
AAGAB	AAGAB_HUMAN
AAK1	AAK1_HUMAN
AAMDC	AAMDC_HUMAN
AAMP	AAMP_HUMAN
AAR2	AAR2_HUMAN
AARS1	SYAC_HUMAN
AARS2	SYAM_HUMAN
AARSD1	AASD1_HUMAN
AASDHPPT	ADPPT_HUMAN
AASS	AASS_HUMAN
AATF	AATF_HUMAN
ABAT	GABT_HUMAN
ABCA2	ABCA2_HUMAN
ABCA3	ABCA3_HUMAN
ABCB10	ABCBA_HUMAN
ABCB6	ABCB6_HUMAN
ABCB7	ABCB7_HUMAN
ABCB8	MITOS_HUMAN
ABCC1	MRP1_HUMAN
ABCC10	MRP7_HUMAN
ABCC4	MRP4_HUMAN
ABCC5	MRP5_HUMAN
ABCC9	ABCC9_HUMAN
ABCD3	ABCD3_HUMAN
ABCE1	ABCE1_HUMAN
ABCF1	ABCF1_HUMAN
ABCF2	ABCF2_HUMAN
ABCF3	ABCF3_HUMAN
ABHD10	ABHDA_HUMAN
ABHD11	ABHDB_HUMAN
ABHD12	ABD12_HUMAN
ABHD13	ABHDD_HUMAN
ABHD14A	ABHEA_HUMAN
ABHD14B	ABHEB_HUMAN
ABHD15	ABH15_HUMAN
ABHD16A	ABHGA_HUMAN
ABHD17B	AB17B_HUMAN
ABHD17C	AB17C_HUMAN
ABHD2	ABHD2_HUMAN
ABHD4	ABHD4_HUMAN
ABHD5	ABHD5_HUMAN
ABHD6	ABHD6_HUMAN
ABI1	ABI1_HUMAN
ABI2	ABI2_HUMAN
ABL1	ABL1_HUMAN
ABL2	ABL2_HUMAN
ABLIM1	ABLM1_HUMAN
ABLIM2	ABLM2_HUMAN
ABR	ABR_HUMAN
ABRACL	ABRAL_HUMAN
ABRAXAS2	ABRX2_HUMAN
ABT1	ABT1_HUMAN
ABTB2	ABTB2_HUMAN
ABTB3	ABTB3_HUMAN
ACAA1	THIK_HUMAN
ACAA2	THIM_HUMAN
ACACA	ACACA_HUMAN
ACAD10	ACD10_HUMAN
ACAD8	ACAD8_HUMAN
ACAD9	ACAD9_HUMAN
ACADM	ACADM_HUMAN
ACADS	ACADS_HUMAN
ACADSB	ACDSB_HUMAN
ACADVL	ACADV_HUMAN
ACAP2	ACAP2_HUMAN
ACAP3	ACAP3_HUMAN
ACAT1	THIL_HUMAN
ACAT2	THIC_HUMAN
ACBD3	GCP60_HUMAN
ACBD5	ACBD5_HUMAN
ACBD6	ACBD6_HUMAN
ACBD7	ACBD7_HUMAN
ACD	ACD_HUMAN
ACIN1	ACINU_HUMAN
ACLY	ACLY_HUMAN
ACO1	ACOHC_HUMAN
ACO2	ACON_HUMAN
ACOT13	ACO13_HUMAN
ACOT7	BACH_HUMAN
ACOT8	ACOT8_HUMAN
ACOT9	ACOT9_HUMAN
ACOX1	ACOX1_HUMAN
ACOX3	ACOX3_HUMAN
ACP1	PPAC_HUMAN
ACP2	PPAL_HUMAN
ACSF2	ACSF2_HUMAN
ACSF3	ACSF3_HUMAN
ACSL1	ACSL1_HUMAN
ACSL3	ACSL3_HUMAN
ACSL4	ACSL4_HUMAN
ACSL6	ACSL6_HUMAN
ACSS1	ACS2L_HUMAN
ACSS2	ACSA_HUMAN
ACSS3	ACSS3_HUMAN
ACTA1	ACTS_HUMAN
ACTBL2	ACTBL_HUMAN
ACTG1	ACTG_HUMAN
ACTG2	ACTH_HUMAN
ACTL6A	ACL6A_HUMAN
ACTL6B	ACL6B_HUMAN
ACTL8	ACTL8_HUMAN
ACTN1	ACTN1_HUMAN
ACTN2	ACTN2_HUMAN
ACTN3	ACTN3_HUMAN
ACTN4	ACTN4_HUMAN
ACTR10	ARP10_HUMAN
ACTR1A	ACTZ_HUMAN
ACTR1B	ACTY_HUMAN
ACTR2	ARP2_HUMAN
ACTR3	ARP3_HUMAN
ACTR3B	ARP3B_HUMAN
ACTR5	ARP5_HUMAN
ACTR6	ARP6_HUMAN
ACTR8	ARP8_HUMAN
ACVR1B	ACV1B_HUMAN
ACVR2A	AVR2A_HUMAN
ACVR2B	AVR2B_HUMAN
ACY1	ACY1_HUMAN
ACYP1	ACYP1_HUMAN
ACYP2	ACYP2_HUMAN
ADA	ADA_HUMAN
ADAL	ADAL_HUMAN
ADAM10	ADA10_HUMAN
ADAM11	ADA11_HUMAN
ADAM17	ADA17_HUMAN
ADAM22	ADA22_HUMAN
ADAM9	ADAM9_HUMAN
ADAMTS15	ATS15_HUMAN
ADAMTS4	ATS4_HUMAN
ADAP1	ADAP1_HUMAN
ADAR	DSRAD_HUMAN
ADARB1	RED1_HUMAN
ADAT1	ADAT1_HUMAN
ADAT2	ADAT2_HUMAN
ADAT3	ADAT3_HUMAN
ADCY2	ADCY2_HUMAN
ADCY9	ADCY9_HUMAN
ADD1	ADDA_HUMAN
ADD2	ADDB_HUMAN
ADD3	ADDG_HUMAN
ADGRA3	AGRA3_HUMAN
ADGRG1	AGRG1_HUMAN
ADGRL1	AGRL1_HUMAN
ADGRL2	AGRL2_HUMAN
ADGRL3	AGRL3_HUMAN
ADH5	ADHX_HUMAN
ADI1	MTND_HUMAN
ADK	ADK_HUMAN
ADNP	ADNP_HUMAN
ADNP2	ADNP2_HUMAN
ADO	AEDO_HUMAN
ADPGK	ADPGK_HUMAN
ADPRHL1	ARHL1_HUMAN
ADPRS	ADPRS_HUMAN
ADRM1	ADRM1_HUMAN
ADSL	PUR8_HUMAN
ADSS2	PURA2_HUMAN
AEBP2	AEBP2_HUMAN
AFAP1	AFAP1_HUMAN
AFDN	AFAD_HUMAN
AFF1	AFF1_HUMAN
AFF3	AFF3_HUMAN
AFF4	AFF4_HUMAN
AFG3L2	AFG32_HUMAN
AFTPH	AFTIN_HUMAN
AGA	ASPG_HUMAN
AGAP1	AGAP1_HUMAN
AGAP2	AGAP2_HUMAN
AGAP3	AGAP3_HUMAN
AGFG1	AGFG1_HUMAN
AGK	AGK_HUMAN
AGL	GDE_HUMAN
AGO1	AGO1_HUMAN
AGO2	AGO2_HUMAN
AGO3	AGO3_HUMAN
AGPAT1	PLCA_HUMAN
AGPAT2	PLCB_HUMAN
AGPAT4	PLCD_HUMAN
AGPAT5	PLCE_HUMAN
AGPS	ADAS_HUMAN
AGRN	AGRIN_HUMAN
AGTPBP1	CBPC1_HUMAN
AGTRAP	ATRAP_HUMAN
AHCTF1	ELYS_HUMAN
AHCY	SAHH_HUMAN
AHCYL1	SAHH2_HUMAN
AHCYL2	SAHH3_HUMAN
AHDC1	AHDC1_HUMAN
AHSA1	AHSA1_HUMAN
AIDA	AIDA_HUMAN
AIF1L	AIF1L_HUMAN
AIFM1	AIFM1_HUMAN
AIG1	AIG1_HUMAN
AIMP1	AIMP1_HUMAN
AIMP2	AIMP2_HUMAN
AIP	AIP_HUMAN
AJM1	AJM1_HUMAN
AK1	KAD1_HUMAN
AK2	KAD2_HUMAN
AK3	KAD3_HUMAN
AK4	KAD4_HUMAN
AK6	KAD6_HUMAN
AKAP1	AKAP1_HUMAN
AKAP10	AKA10_HUMAN
AKAP11	AKA11_HUMAN
AKAP12	AKA12_HUMAN
AKAP13	AKP13_HUMAN
AKAP17A	AK17A_HUMAN
AKAP2	AKAP2_HUMAN
AKAP6	AKAP6_HUMAN
AKAP8	AKAP8_HUMAN
AKAP8L	AKP8L_HUMAN
AKAP9	AKAP9_HUMAN
AKR1A1	AK1A1_HUMAN
AKR1B1	ALDR_HUMAN
AKR1C1	AK1C1_HUMAN
AKR1E2	AKCL2_HUMAN
AKR7A2	ARK72_HUMAN
AKT1	AKT1_HUMAN
AKT1S1	AKTS1_HUMAN
AKT2	AKT2_HUMAN
AKT3	AKT3_HUMAN
AKTIP	AKTIP_HUMAN
ALAD	HEM2_HUMAN
ALB	ALBU_HUMAN
ALCAM	CD166_HUMAN
ALDH16A1	A16A1_HUMAN
ALDH18A1	P5CS_HUMAN
ALDH1B1	AL1B1_HUMAN
ALDH1L1	AL1L1_HUMAN
ALDH1L2	AL1L2_HUMAN
ALDH2	ALDH2_HUMAN
ALDH3A2	AL3A2_HUMAN
ALDH4A1	AL4A1_HUMAN
ALDH5A1	SSDH_HUMAN
ALDH6A1	MMSA_HUMAN
ALDH7A1	AL7A1_HUMAN
ALDH9A1	AL9A1_HUMAN
ALDOA	ALDOA_HUMAN
ALDOC	ALDOC_HUMAN
ALG1	ALG1_HUMAN
ALG10	AG10A_HUMAN
ALG11	ALG11_HUMAN
ALG12	ALG12_HUMAN
ALG2	ALG2_HUMAN
ALG3	ALG3_HUMAN
ALG5	ALG5_HUMAN
ALG6	ALG6_HUMAN
ALG8	ALG8_HUMAN
ALG9	ALG9_HUMAN
ALKBH1	ALKB1_HUMAN
ALKBH2	ALKB2_HUMAN
ALKBH3	ALKB3_HUMAN
ALKBH4	ALKB4_HUMAN
ALKBH5	ALKB5_HUMAN
ALKBH6	ALKB6_HUMAN
ALS2	ALS2_HUMAN
ALYREF	THOC4_HUMAN
AMBRA1	AMRA1_HUMAN
AMD1	DCAM_HUMAN
AMDHD2	NAGA_HUMAN
AMER2	AMER2_HUMAN
AMFR	AMFR_HUMAN
AMIGO1	AMGO1_HUMAN
AMMECR1L	AMERL_HUMAN
AMN1	AMN1_HUMAN
AMPD2	AMPD2_HUMAN
AMPD3	AMPD3_HUMAN
AMPH	AMPH_HUMAN
AMZ2	AMZ2_HUMAN
ANAPC1	APC1_HUMAN
ANAPC13	APC13_HUMAN
ANAPC16	APC16_HUMAN
ANAPC2	ANC2_HUMAN
ANAPC4	APC4_HUMAN
ANAPC5	APC5_HUMAN
ANAPC7	APC7_HUMAN
ANGEL1	ANGE1_HUMAN
ANGEL2	ANGE2_HUMAN
ANGPTL2	ANGL2_HUMAN
ANK1	ANK1_HUMAN
ANK2	ANK2_HUMAN
ANK3	ANK3_HUMAN
ANKFY1	ANFY1_HUMAN
ANKHD1	ANKH1_HUMAN
ANKIB1	AKIB1_HUMAN
ANKLE2	ANKL2_HUMAN
ANKMY2	ANKY2_HUMAN
ANKRD10	ANR10_HUMAN
ANKRD11	ANR11_HUMAN
ANKRD12	ANR12_HUMAN
ANKRD13A	AN13A_HUMAN
ANKRD13B	AN13B_HUMAN
ANKRD13D	AN13D_HUMAN
ANKRD17	ANR17_HUMAN
ANKRD28	ANR28_HUMAN
ANKRD30B	AN30B_HUMAN
ANKRD40	ANR40_HUMAN
ANKRD46	ANR46_HUMAN
ANKRD50	ANR50_HUMAN
ANKRD52	ANR52_HUMAN
ANKRD54	ANR54_HUMAN
ANKS1A	ANS1A_HUMAN
ANKS1B	ANS1B_HUMAN
ANKZF1	ANKZ1_HUMAN
ANLN	ANLN_HUMAN
ANO10	ANO10_HUMAN
ANO6	ANO6_HUMAN
ANO8	ANO8_HUMAN
ANP32A	AN32A_HUMAN
ANP32B	AN32B_HUMAN
ANP32E	AN32E_HUMAN
ANTXR1	ANTR1_HUMAN
ANTXR2	ANTR2_HUMAN
ANXA1	ANXA1_HUMAN
ANXA10	ANX10_HUMAN
ANXA11	ANX11_HUMAN
ANXA2	ANXA2_HUMAN
ANXA4	ANXA4_HUMAN
ANXA5	ANXA5_HUMAN
ANXA6	ANXA6_HUMAN
ANXA7	ANXA7_HUMAN
AP1B1	AP1B1_HUMAN
AP1G1	AP1G1_HUMAN
AP1M1	AP1M1_HUMAN
AP1S1	AP1S1_HUMAN
AP1S2	AP1S2_HUMAN
AP2A1	AP2A1_HUMAN
AP2A2	AP2A2_HUMAN
AP2B1	AP2B1_HUMAN
AP2M1	AP2M1_HUMAN
AP2S1	AP2S1_HUMAN
AP3B1	AP3B1_HUMAN
AP3B2	AP3B2_HUMAN
AP3D1	AP3D1_HUMAN
AP3M1	AP3M1_HUMAN
AP3M2	AP3M2_HUMAN
AP3S1	AP3S1_HUMAN
AP3S2	AP3S2_HUMAN
AP4B1	AP4B1_HUMAN
AP4E1	AP4E1_HUMAN
AP4M1	AP4M1_HUMAN
AP4S1	AP4S1_HUMAN
AP5B1	AP5B1_HUMAN
AP5S1	AP5S1_HUMAN
AP5Z1	AP5Z1_HUMAN
APAF1	APAF_HUMAN
APBA1	APBA1_HUMAN
APBA2	APBA2_HUMAN
APBB1	APBB1_HUMAN
APBB2	APBB2_HUMAN
APBB3	APBB3_HUMAN
APC	APC_HUMAN
APC2	APCL_HUMAN
APEH	ACPH_HUMAN
APEX1	APEX1_HUMAN
APH1A	APH1A_HUMAN
APH1B	APH1B_HUMAN
API5	API5_HUMAN
APIP	MTNB_HUMAN
APLP1	APLP1_HUMAN
APLP2	APLP2_HUMAN
APMAP	APMAP_HUMAN
APOA1	APOA1_HUMAN
APOA2	APOA2_HUMAN
APOA4	APOA4_HUMAN
APOC1	APOC1_HUMAN
APOC3	APOC3_HUMAN
APOH	APOH_HUMAN
APOO	MIC26_HUMAN
APOOL	MIC27_HUMAN
APP	A4_HUMAN
APPL1	DP13A_HUMAN
APPL2	DP13B_HUMAN
APRT	APT_HUMAN
APTX	APTX_HUMAN
AQR	AQR_HUMAN
ARAF	ARAF_HUMAN
ARAP1	ARAP1_HUMAN
ARC	ARC_HUMAN
ARCN1	COPD_HUMAN
AREL1	AREL1_HUMAN
ARF1	ARF1_HUMAN
ARF4	ARF4_HUMAN
ARF5	ARF5_HUMAN
ARF6	ARF6_HUMAN
ARFGAP1	ARFG1_HUMAN
ARFGAP2	ARFG2_HUMAN
ARFGAP3	ARFG3_HUMAN
ARFGEF1	BIG1_HUMAN
ARFGEF2	BIG2_HUMAN
ARFGEF3	BIG3_HUMAN
ARFIP1	ARFP1_HUMAN
ARFIP2	ARFP2_HUMAN
ARG2	ARGI2_HUMAN
ARGLU1	ARGL1_HUMAN
ARHGAP1	RHG01_HUMAN
ARHGAP10	RHG10_HUMAN
ARHGAP11A	RHGBA_HUMAN
ARHGAP12	RHG12_HUMAN
ARHGAP17	RHG17_HUMAN
ARHGAP18	RHG18_HUMAN
ARHGAP19	RHG19_HUMAN
ARHGAP21	RHG21_HUMAN
ARHGAP22	RHG22_HUMAN
ARHGAP23	RHG23_HUMAN
ARHGAP26	RHG26_HUMAN
ARHGAP28	RHG28_HUMAN
ARHGAP32	RHG32_HUMAN
ARHGAP33	RHG33_HUMAN
ARHGAP35	RHG35_HUMAN
ARHGAP39	RHG39_HUMAN
ARHGAP42	RHG42_HUMAN
ARHGAP44	RHG44_HUMAN
ARHGAP5	RHG05_HUMAN
ARHGDIA	GDIR1_HUMAN
ARHGEF1	ARHG1_HUMAN
ARHGEF10	ARHGA_HUMAN
ARHGEF10L	ARGAL_HUMAN
ARHGEF11	ARHGB_HUMAN
ARHGEF12	ARHGC_HUMAN
ARHGEF17	ARHGH_HUMAN
ARHGEF18	ARHGI_HUMAN
ARHGEF2	ARHG2_HUMAN
ARHGEF40	ARH40_HUMAN
ARHGEF6	ARHG6_HUMAN
ARHGEF7	ARHG7_HUMAN
ARHGEF9	ARHG9_HUMAN
ARID1A	ARI1A_HUMAN
ARID1B	ARI1B_HUMAN
ARID2	ARID2_HUMAN
ARID3A	ARI3A_HUMAN
ARID3B	ARI3B_HUMAN
ARID4B	ARI4B_HUMAN
ARIH1	ARI1_HUMAN
ARIH2	ARI2_HUMAN
ARL1	ARL1_HUMAN
ARL10	ARL10_HUMAN
ARL15	ARL15_HUMAN
ARL2	ARL2_HUMAN
ARL2BP	AR2BP_HUMAN
ARL3	ARL3_HUMAN
ARL5A	ARL5A_HUMAN
ARL5B	ARL5B_HUMAN
ARL6	ARL6_HUMAN
ARL6IP1	AR6P1_HUMAN
ARL6IP4	AR6P4_HUMAN
ARL6IP5	PRAF3_HUMAN
ARL6IP6	AR6P6_HUMAN
ARL8A	ARL8A_HUMAN
ARL8B	ARL8B_HUMAN
ARMC1	ARMC1_HUMAN
ARMC10	ARM10_HUMAN
ARMC5	ARMC5_HUMAN
ARMC6	ARMC6_HUMAN
ARMC7	ARMC7_HUMAN
ARMC8	ARMC8_HUMAN
ARMC9	ARMC9_HUMAN
ARMCX3	ARMX3_HUMAN
ARMH3	ARMD3_HUMAN
ARMT1	ARMT1_HUMAN
ARNT	ARNT_HUMAN
ARPC1A	ARC1A_HUMAN
ARPC1B	ARC1B_HUMAN
ARPC2	ARPC2_HUMAN
ARPC3	ARPC3_HUMAN
ARPC4	ARPC4_HUMAN
ARPC5	ARPC5_HUMAN
ARPC5L	ARP5L_HUMAN
ARPIN	ARPIN_HUMAN
ARPP19	ARP19_HUMAN
ARR3	ARRC_HUMAN
ARRB1	ARRB1_HUMAN
ARRB2	ARRB2_HUMAN
ARRDC1	ARRD1_HUMAN
ARSA	ARSA_HUMAN
ARSB	ARSB_HUMAN
ARSF	ARSF_HUMAN
ARVCF	ARVC_HUMAN
AS3MT	AS3MT_HUMAN
ASAH1	ASAH1_HUMAN
ASAP1	ASAP1_HUMAN
ASAP2	ASAP2_HUMAN
ASB3	ASB3_HUMAN
ASB6	ASB6_HUMAN
ASCC1	ASCC1_HUMAN
ASCC2	ASCC2_HUMAN
ASCC3	ASCC3_HUMAN
ASDURF	ASURF_HUMAN
ASF1A	ASF1A_HUMAN
ASF1B	ASF1B_HUMAN
ASH2L	ASH2L_HUMAN
ASIC1	ASIC1_HUMAN
ASIC4	ASIC4_HUMAN
ASL	ARLY_HUMAN
ASMTL	ASML_HUMAN
ASNS	ASNS_HUMAN
ASPH	ASPH_HUMAN
ASPHD1	ASPH1_HUMAN
ASPHD2	ASPH2_HUMAN
ASPM	ASPM_HUMAN
ASPSCR1	ASPC1_HUMAN
ASRGL1	ASGL1_HUMAN
ASS1	ASSY_HUMAN
ASTN1	ASTN1_HUMAN
ASXL2	ASXL2_HUMAN
ATAD1	ATAD1_HUMAN
ATAD2	ATAD2_HUMAN
ATAD2B	ATD2B_HUMAN
ATAD3A	ATD3A_HUMAN
ATAD3B	ATD3B_HUMAN
ATAD5	ATAD5_HUMAN
ATAT1	ATAT_HUMAN
ATCAY	ATCAY_HUMAN
ATE1	ATE1_HUMAN
ATF2	ATF2_HUMAN
ATF7IP	MCAF1_HUMAN
ATG101	ATGA1_HUMAN
ATG12	ATG12_HUMAN
ATG13	ATG13_HUMAN
ATG16L1	A16L1_HUMAN
ATG2A	ATG2A_HUMAN
ATG2B	ATG2B_HUMAN
ATG3	ATG3_HUMAN
ATG4B	ATG4B_HUMAN
ATG4C	ATG4C_HUMAN
ATG5	ATG5_HUMAN
ATG7	ATG7_HUMAN
ATG9A	ATG9A_HUMAN
ATIC	PUR9_HUMAN
ATL1	ATLA1_HUMAN
ATL2	ATLA2_HUMAN
ATL3	ATLA3_HUMAN
ATM	ATM_HUMAN
ATOX1	ATOX1_HUMAN
ATP11A	AT11A_HUMAN
ATP11C	AT11C_HUMAN
ATP13A1	AT131_HUMAN
ATP13A2	AT132_HUMAN
ATP1A1	AT1A1_HUMAN
ATP1A2	AT1A2_HUMAN
ATP1A3	AT1A3_HUMAN
ATP1B1	AT1B1_HUMAN
ATP1B2	AT1B2_HUMAN
ATP1B3	AT1B3_HUMAN
ATP2A1	AT2A1_HUMAN
ATP2A2	AT2A2_HUMAN
ATP2A3	AT2A3_HUMAN
ATP2B1	AT2B1_HUMAN
ATP2B2	AT2B2_HUMAN
ATP2B3	AT2B3_HUMAN
ATP2B4	AT2B4_HUMAN
ATP2C1	AT2C1_HUMAN
ATP4A	ATP4A_HUMAN
ATP5F1A	ATPA_HUMAN
ATP5F1B	ATPB_HUMAN
ATP5F1C	ATPG_HUMAN
ATP5F1D	ATPD_HUMAN
ATP5F1E	ATP5E_HUMAN
ATP5IF1	ATIF1_HUMAN
ATP5MC1	AT5G1_HUMAN;AT5G2_HUMAN;AT5G3_HUMAN
ATP5ME	ATP5I_HUMAN
ATP5MF	ATPK_HUMAN
ATP5MG	ATP5L_HUMAN
ATP5MJ	ATP68_HUMAN
ATP5MK	ATPMK_HUMAN
ATP5PB	AT5F1_HUMAN
ATP5PD	ATP5H_HUMAN
ATP5PF	ATP5J_HUMAN
ATP5PO	ATPO_HUMAN
ATP6AP1	VAS1_HUMAN
ATP6AP2	RENR_HUMAN
ATP6V0A1	VPP1_HUMAN
ATP6V0A2	VPP2_HUMAN
ATP6V0C	VATL_HUMAN
ATP6V0D1	VA0D1_HUMAN
ATP6V0D2	VA0D2_HUMAN
ATP6V1A	VATA_HUMAN
ATP6V1B1	VATB1_HUMAN
ATP6V1B2	VATB2_HUMAN
ATP6V1C1	VATC1_HUMAN
ATP6V1D	VATD_HUMAN
ATP6V1E1	VATE1_HUMAN
ATP6V1F	VATF_HUMAN
ATP6V1G1	VATG1_HUMAN
ATP6V1G2	VATG2_HUMAN
ATP6V1H	VATH_HUMAN
ATP7A	ATP7A_HUMAN
ATP7B	ATP7B_HUMAN
ATP8A1	AT8A1_HUMAN
ATP8A2	AT8A2_HUMAN
ATP8B2	AT8B2_HUMAN
ATP9A	ATP9A_HUMAN
ATP9B	ATP9B_HUMAN
ATPAF1	ATPF1_HUMAN
ATPAF2	ATPF2_HUMAN
ATR	ATR_HUMAN
ATRN	ATRN_HUMAN
ATRX	ATRX_HUMAN
ATXN10	ATX10_HUMAN
ATXN2	ATX2_HUMAN
ATXN2L	ATX2L_HUMAN
ATXN3	ATX3_HUMAN
ATXN7L3B	A7L3B_HUMAN
AUH	AUHM_HUMAN
AUP1	AUP1_HUMAN
AURKA	AURKA_HUMAN
AURKAIP1	AKIP_HUMAN
AURKB	AURKB_HUMAN
AUTS2	AUTS2_HUMAN
AVEN	AVEN_HUMAN
AVL9	AVL9_HUMAN
B2M	B2MG_HUMAN
B2RBV5	MRUPP_HUMAN
B3GALT6	B3GT6_HUMAN
B3GAT2	B3GA2_HUMAN
B3GAT3	B3GA3_HUMAN
B3GLCT	B3GLT_HUMAN
B4GALNT1	B4GN1_HUMAN
B4GALNT3	B4GN3_HUMAN
B4GALNT4	B4GN4_HUMAN
B4GALT1	B4GT1_HUMAN
B4GALT4	B4GT4_HUMAN
B4GALT5	B4GT5_HUMAN
B4GALT7	B4GT7_HUMAN
B4GAT1	B4GA1_HUMAN
B9D1	B9D1_HUMAN
BABAM1	BABA1_HUMAN
BABAM2	BABA2_HUMAN
BAD	BAD_HUMAN
BAG1	BAG1_HUMAN
BAG2	BAG2_HUMAN
BAG3	BAG3_HUMAN
BAG4	BAG4_HUMAN
BAG5	BAG5_HUMAN
BAG6	BAG6_HUMAN
BAIAP2	BAIP2_HUMAN
BANF1	BAF_HUMAN
BANP	BANP_HUMAN
BAP1	BAP1_HUMAN
BAP18	BAP18_HUMAN
BASP1	BASP1_HUMAN
BAX	BAX_HUMAN
BAZ1A	BAZ1A_HUMAN
BAZ1B	BAZ1B_HUMAN
BAZ2A	BAZ2A_HUMAN
BAZ2B	BAZ2B_HUMAN
BBLN	BBLN_HUMAN
BBS1	BBS1_HUMAN
BBS2	BBS2_HUMAN
BBS9	PTHB1_HUMAN
BCAP29	BAP29_HUMAN
BCAP31	BAP31_HUMAN
BCAR1	BCAR1_HUMAN
BCAR3	BCAR3_HUMAN
BCAS2	SPF27_HUMAN
BCAS3	BCAS3_HUMAN
BCAT1	BCAT1_HUMAN
BCAT2	BCAT2_HUMAN
BCCIP	BCCIP_HUMAN
BCHE	CHLE_HUMAN
BCKDHA	ODBA_HUMAN
BCKDHB	ODBB_HUMAN
BCKDK	BCKD_HUMAN
BCL10	BCL10_HUMAN
BCL2	BCL2_HUMAN
BCL2L1	B2CL1_HUMAN
BCL2L13	B2L13_HUMAN
BCL7A	BCL7A_HUMAN
BCL9	BCL9_HUMAN
BCLAF1	BCLF1_HUMAN
BCLAF3	BCLA3_HUMAN
BCOR	BCOR_HUMAN
BCR	BCR_HUMAN
BCS1L	BCS1_HUMAN
BDH1	BDH_HUMAN
BDH2	DHRS6_HUMAN
BECN1	BECN1_HUMAN
BEND3	BEND3_HUMAN
BEND5	BEND5_HUMAN
BET1	BET1_HUMAN
BET1L	BET1L_HUMAN
BICD1	BICD1_HUMAN
BICD2	BICD2_HUMAN
BICRA	BICRA_HUMAN
BID	BID_HUMAN
BIN1	BIN1_HUMAN
BIN3	BIN3_HUMAN
BIRC2	BIRC2_HUMAN
BIRC5	BIRC5_HUMAN
BIRC6	BIRC6_HUMAN
BLM	BLM_HUMAN
BLMH	BLMH_HUMAN
BLOC1S1	BL1S1_HUMAN
BLOC1S3	BL1S3_HUMAN
BLOC1S4	BL1S4_HUMAN
BLOC1S6	BL1S6_HUMAN
BLVRA	BIEA_HUMAN
BLVRB	BLVRB_HUMAN
BMI1	BMI1_HUMAN
BMP1	BMP1_HUMAN
BMP2K	BMP2K_HUMAN
BMPER	BMPER_HUMAN
BMPR1A	BMR1A_HUMAN
BMPR2	BMPR2_HUMAN
BMS1	BMS1_HUMAN
BNC2	BNC2_HUMAN
BNIP1	SEC20_HUMAN
BNIP2	BNIP2_HUMAN
BNIP3L	BNI3L_HUMAN
BOD1	BOD1_HUMAN
BOD1L1	BD1L1_HUMAN
BOLA2B	BOLA2_HUMAN
BOP1	BOP1_HUMAN
BORCS5	BORC5_HUMAN
BORCS6	BORC6_HUMAN
BORCS7	BORC7_HUMAN
BORCS8	BORC8_HUMAN
BPGM	PMGE_HUMAN
BPHL	BPHL_HUMAN
BPNT1	BPNT1_HUMAN
BPNT2	IMPA3_HUMAN
BPTF	BPTF_HUMAN
BRAF	BRAF_HUMAN
BRAP	BRAP_HUMAN
BRAT1	BRAT1_HUMAN
BRCC3	BRCC3_HUMAN
BRD1	BRD1_HUMAN
BRD2	BRD2_HUMAN
BRD3	BRD3_HUMAN
BRD4	BRD4_HUMAN
BRD7	BRD7_HUMAN
BRD8	BRD8_HUMAN
BRD9	BRD9_HUMAN
BRF1	TF3B_HUMAN
BRF2	BRF2_HUMAN
BRI3	BRI3_HUMAN
BRI3BP	BRI3B_HUMAN
BRINP2	BRNP2_HUMAN
BRIX1	BRX1_HUMAN
BRK1	BRK1_HUMAN
BRMS1	BRMS1_HUMAN
BRMS1L	BRM1L_HUMAN
BROX	BROX_HUMAN
BRPF1	BRPF1_HUMAN
BRSK1	BRSK1_HUMAN
BRSK2	BRSK2_HUMAN
BRWD1	BRWD1_HUMAN
BSCL2	BSCL2_HUMAN
BSDC1	BSDC1_HUMAN
BSG	BASI_HUMAN
BSN	BSN_HUMAN
BTAF1	BTAF1_HUMAN
BTBD17	BTBDH_HUMAN
BTBD2	BTBD2_HUMAN
BTF3	BTF3_HUMAN
BTF3L4	BT3L4_HUMAN
BTN2A1	BT2A1_HUMAN
BUB1	BUB1_HUMAN
BUB1B	BUB1B_HUMAN
BUB3	BUB3_HUMAN
BUD13	BUD13_HUMAN
BUD23	BUD23_HUMAN
BUD31	BUD31_HUMAN
BYSL	BYST_HUMAN
BZW1	5MP2_HUMAN
BZW2	5MP1_HUMAN
C10orf67	CJ067_HUMAN
C11orf54	CK054_HUMAN
C11orf68	CK068_HUMAN
C11orf98	CK098_HUMAN
C12orf29	CL029_HUMAN
C12orf4	CL004_HUMAN
C12orf57	C10_HUMAN
C15orf40	CO040_HUMAN
C16orf87	CP087_HUMAN
C17orf75	NJMU_HUMAN
C17orf80	CQ080_HUMAN
C18orf21	CR021_HUMAN
C18orf25	CR025_HUMAN
C18orf32	CR032_HUMAN
C19orf12	CS012_HUMAN
C19orf25	CS025_HUMAN
C19orf47	CS047_HUMAN
C19orf53	L10K_HUMAN
C19orf54	CS054_HUMAN
C1D	C1D_HUMAN
C1orf109	CA109_HUMAN
C1orf112	CA112_HUMAN
C1orf122	CA122_HUMAN
C1orf131	CA131_HUMAN
C1orf167	CA167_HUMAN
C1orf174	CA174_HUMAN
C1orf198	CA198_HUMAN
C1orf43	CA043_HUMAN
C1orf50	CA050_HUMAN
C1orf52	CA052_HUMAN
C1QBP	C1QBP_HUMAN
C1QL4	C1QL4_HUMAN
C20orf27	CT027_HUMAN
C2CD2	C2CD2_HUMAN
C2CD2L	C2C2L_HUMAN
C2CD4C	C2C4C_HUMAN
C2CD5	C2CD5_HUMAN
C2orf49	ASHWN_HUMAN
C2orf69	CB069_HUMAN
C2orf76	CB076_HUMAN
C3orf38	CC038_HUMAN
C5orf22	CE022_HUMAN
C5orf24	CE024_HUMAN
C6orf120	CF120_HUMAN
C6orf136	CF136_HUMAN
C6orf47	CF047_HUMAN
C6orf89	CF089_HUMAN
C7orf25	CG025_HUMAN
C7orf50	CG050_HUMAN
C8orf33	CH033_HUMAN
C8orf82	CH082_HUMAN
C9orf72	CI072_HUMAN
C9orf78	TLS1_HUMAN
CA11	CAH11_HUMAN
CA14	CAH14_HUMAN
CA7	CAH7_HUMAN
CA8	CAH8_HUMAN
CAAP1	CAAP1_HUMAN
CAB39	CAB39_HUMAN
CAB39L	CB39L_HUMAN
CABIN1	CABIN_HUMAN
CABLES1	CABL1_HUMAN
CABLES2	CABL2_HUMAN
CABP7	CABP7_HUMAN
CACNA1B	CAC1B_HUMAN
CACNA1H	CAC1H_HUMAN
CACNA2D1	CA2D1_HUMAN
CACNA2D2	CA2D2_HUMAN
CACNB1	CACB1_HUMAN
CACNB3	CACB3_HUMAN
CACNG4	CCG4_HUMAN
CACNG5	CCG5_HUMAN
CACTIN	CATIN_HUMAN
CACUL1	CACL1_HUMAN
CACYBP	CYBP_HUMAN
CAD	PYR1_HUMAN
CADM1	CADM1_HUMAN
CADM2	CADM2_HUMAN
CADM3	CADM3_HUMAN
CADM4	CADM4_HUMAN
CADPS	CAPS1_HUMAN
CALB1	CALB1_HUMAN
CALCOCO1	CACO1_HUMAN
CALD1	CALD1_HUMAN
CALM1	CALM1_HUMAN;CALM2_HUMAN;CALM3_HUMAN
CALR	CALR_HUMAN
CALU	CALU_HUMAN
CAMK1	KCC1A_HUMAN
CAMK2A	KCC2A_HUMAN
CAMK2B	KCC2B_HUMAN
CAMK2D	KCC2D_HUMAN
CAMK2G	KCC2G_HUMAN
CAMK4	KCC4_HUMAN
CAMKK1	KKCC1_HUMAN
CAMKK2	KKCC2_HUMAN
CAMKMT	CMKMT_HUMAN
CAMKV	CAMKV_HUMAN
CAMLG	CAMLG_HUMAN
CAMSAP1	CAMP1_HUMAN
CAMSAP2	CAMP2_HUMAN
CAMSAP3	CAMP3_HUMAN
CAND1	CAND1_HUMAN
CAND2	CAND2_HUMAN
CANX	CALX_HUMAN
CAP1	CAP1_HUMAN
CAP2	CAP2_HUMAN
CAPN1	CAN1_HUMAN
CAPN10	CAN10_HUMAN
CAPN2	CAN2_HUMAN
CAPN5	CAN5_HUMAN
CAPN7	CAN7_HUMAN
CAPNS1	CPNS1_HUMAN
CAPRIN1	CAPR1_HUMAN
CAPZA1	CAZA1_HUMAN
CAPZA2	CAZA2_HUMAN
CAPZB	CAPZB_HUMAN
CARD19	CAR19_HUMAN
CARHSP1	CHSP1_HUMAN
CARM1	CARM1_HUMAN
CARMIL1	CARL1_HUMAN
CARMIL2	CARL2_HUMAN
CARMIL3	CARL3_HUMAN
CARNMT1	CARME_HUMAN
CARS1	SYCC_HUMAN
CARS2	SYCM_HUMAN
CASC3	CASC3_HUMAN
CASD1	CASD1_HUMAN
CASK	CSKP_HUMAN
CASKIN1	CSKI1_HUMAN
CASP2	CASP2_HUMAN
CASP3	CASP3_HUMAN
CASP6	CASP6_HUMAN
CASP9	CASP9_HUMAN
CAST	ICAL_HUMAN
CASTOR2	CAST2_HUMAN
CASZ1	CASZ1_HUMAN
CAT	CATA_HUMAN
CBARP	CBARP_HUMAN
CBFB	PEBB_HUMAN
CBL	CBL_HUMAN
CBLB	CBLB_HUMAN
CBLL1	HAKAI_HUMAN
CBLN1	CBLN1_HUMAN
CBLN4	CBLN4_HUMAN
CBR1	CBR1_HUMAN
CBR4	CBR4_HUMAN
CBS	CBS_HUMAN
CBX1	CBX1_HUMAN
CBX2	CBX2_HUMAN
CBX3	CBX3_HUMAN
CBX4	CBX4_HUMAN
CBX5	CBX5_HUMAN
CBX8	CBX8_HUMAN
CC2D1A	C2D1A_HUMAN
CCAR1	CCAR1_HUMAN
CCAR2	CCAR2_HUMAN
CCDC106	CC106_HUMAN
CCDC115	CC115_HUMAN
CCDC117	CC117_HUMAN
CCDC12	CCD12_HUMAN
CCDC120	CC120_HUMAN
CCDC124	CC124_HUMAN
CCDC127	CC127_HUMAN
CCDC134	CC134_HUMAN
CCDC137	CC137_HUMAN
CCDC167	CC167_HUMAN
CCDC170	CC170_HUMAN
CCDC177	CC177_HUMAN
CCDC184	CC184_HUMAN
CCDC22	CCD22_HUMAN
CCDC25	CCD25_HUMAN
CCDC28B	CC28B_HUMAN
CCDC33	CCD33_HUMAN
CCDC39	CCD39_HUMAN
CCDC43	CCD43_HUMAN
CCDC47	CCD47_HUMAN
CCDC50	CCD50_HUMAN
CCDC51	MITOK_HUMAN
CCDC59	TAP26_HUMAN
CCDC6	CCDC6_HUMAN
CCDC77	CCD77_HUMAN
CCDC8	CCDC8_HUMAN
CCDC85C	CC85C_HUMAN
CCDC86	CCD86_HUMAN
CCDC88A	GRDN_HUMAN
CCDC88B	CC88B_HUMAN
CCDC9	CCDC9_HUMAN
CCDC90B	CC90B_HUMAN
CCDC91	CCD91_HUMAN
CCDC92	CCD92_HUMAN
CCDC93	CCD93_HUMAN
CCDC97	CCD97_HUMAN
CCER2	CCER2_HUMAN
CCM2	CCM2_HUMAN
CCNA2	CCNA2_HUMAN
CCNB1	CCNB1_HUMAN
CCNB2	CCNB2_HUMAN
CCNC	CCNC_HUMAN
CCNDBP1	CCDB1_HUMAN
CCNF	CCNF_HUMAN
CCNH	CCNH_HUMAN
CCNK	CCNK_HUMAN
CCNL1	CCNL1_HUMAN
CCNL2	CCNL2_HUMAN
CCNT1	CCNT1_HUMAN
CCNT2	CCNT2_HUMAN
CCNY	CCNY_HUMAN
CCNYL1	CCYL1_HUMAN
CCP110	CP110_HUMAN
CCS	CCS_HUMAN
CCT2	TCPB_HUMAN
CCT3	TCPG_HUMAN
CCT4	TCPD_HUMAN
CCT5	TCPE_HUMAN
CCT6A	TCPZ_HUMAN
CCT6B	TCPW_HUMAN
CCT7	TCPH_HUMAN
CCT8	TCPQ_HUMAN
CCZ1	CCZ1B_HUMAN;CCZ1_HUMAN
CD151	CD151_HUMAN
CD276	CD276_HUMAN
CD2AP	CD2AP_HUMAN
CD2BP2	CD2B2_HUMAN
CD320	CD320_HUMAN
CD46	MCP_HUMAN
CD47	CD47_HUMAN
CD55	DAF_HUMAN
CD59	CD59_HUMAN
CD63	CD63_HUMAN
CD81	CD81_HUMAN
CD99	CD99_HUMAN
CD99L2	C99L2_HUMAN
CDAN1	CDAN1_HUMAN
CDC123	CD123_HUMAN
CDC16	CDC16_HUMAN
CDC20	CDC20_HUMAN
CDC23	CDC23_HUMAN
CDC25B	MPIP2_HUMAN
CDC26	CDC26_HUMAN
CDC27	CDC27_HUMAN
CDC34	UB2R1_HUMAN
CDC37	CDC37_HUMAN
CDC40	PRP17_HUMAN
CDC42	CDC42_HUMAN
CDC42BPA	MRCKA_HUMAN
CDC42BPB	MRCKB_HUMAN
CDC42EP3	BORG2_HUMAN
CDC42EP4	BORG4_HUMAN
CDC42SE2	C42S2_HUMAN
CDC45	CDC45_HUMAN
CDC5L	CDC5L_HUMAN
CDC7	CDC7_HUMAN
CDC73	CDC73_HUMAN
CDCA2	CDCA2_HUMAN
CDCA3	CDCA3_HUMAN
CDCA5	CDCA5_HUMAN
CDCA7	CDCA7_HUMAN
CDCA7L	CDA7L_HUMAN
CDCA8	BOREA_HUMAN
CDH10	CAD10_HUMAN
CDH15	CAD15_HUMAN
CDH2	CADH2_HUMAN
CDH9	CADH9_HUMAN
CDIPT	CDIPT_HUMAN
CDK1	CDK1_HUMAN
CDK11B	CD11B_HUMAN
CDK12	CDK12_HUMAN
CDK13	CDK13_HUMAN
CDK14	CDK14_HUMAN
CDK16	CDK16_HUMAN
CDK17	CDK17_HUMAN
CDK19	CDK19_HUMAN
CDK2	CDK2_HUMAN
CDK2AP1	CDKA1_HUMAN
CDK4	CDK4_HUMAN
CDK5	CDK5_HUMAN
CDK5RAP1	CK5P1_HUMAN
CDK5RAP2	CK5P2_HUMAN
CDK5RAP3	CK5P3_HUMAN
CDK6	CDK6_HUMAN
CDK7	CDK7_HUMAN
CDK9	CDK9_HUMAN
CDKAL1	CDKAL_HUMAN
CDKN1B	CDN1B_HUMAN
CDKN1C	CDN1C_HUMAN
CDKN2AIP	CARF_HUMAN
CDKN2AIPNL	C2AIL_HUMAN
CDKN2D	CDN2D_HUMAN
CDR2	CDR2_HUMAN
CDR2L	CDR2L_HUMAN
CDS2	CDS2_HUMAN
CDV3	CDV3_HUMAN
CDYL	CDYL_HUMAN
CEBPB	CEBPB_HUMAN
CEBPZ	CEBPZ_HUMAN
CECR2	CECR2_HUMAN
CELF1	CELF1_HUMAN
CELF2	CELF2_HUMAN
CELF3	CELF3_HUMAN
CELF4	CELF4_HUMAN
CELF5	CELF5_HUMAN
CELSR2	CELR2_HUMAN
CELSR3	CELR3_HUMAN
CEMIP2	CEIP2_HUMAN
CEND1	CEND_HUMAN
CENPB	CENPB_HUMAN
CENPC	CENPC_HUMAN
CENPE	CENPE_HUMAN
CENPF	CENPF_HUMAN
CENPH	CENPH_HUMAN
CENPI	CENPI_HUMAN
CENPK	CENPK_HUMAN
CENPM	CENPM_HUMAN
CENPO	CENPO_HUMAN
CENPP	CENPP_HUMAN
CENPU	CENPU_HUMAN
CENPV	CENPV_HUMAN
CENPVL1	CENL1_HUMAN;CENL2_HUMAN;CENL3_HUMAN
CENPX	CENPX_HUMAN
CEP131	CP131_HUMAN
CEP170	CE170_HUMAN
CEP192	CE192_HUMAN
CEP250	CP250_HUMAN
CEP350	CE350_HUMAN
CEP41	CEP41_HUMAN
CEP43	CEP43_HUMAN
CEP44	CEP44_HUMAN
CEP55	CEP55_HUMAN
CEP57L1	CE57L_HUMAN
CEP68	CEP68_HUMAN
CEP72	CEP72_HUMAN
CEP76	CEP76_HUMAN
CEP78	CEP78_HUMAN
CEP83	CEP83_HUMAN
CEP85	CEP85_HUMAN
CEP97	CEP97_HUMAN
CEPT1	CEPT1_HUMAN
CERS1	CERS1_HUMAN
CERS2	CERS2_HUMAN
CERS5	CERS5_HUMAN
CERS6	CERS6_HUMAN
CERT1	CERT_HUMAN
CES2	EST2_HUMAN
CETN2	CETN2_HUMAN
CFAP20	CFA20_HUMAN
CFAP298	CF298_HUMAN
CFAP36	CFA36_HUMAN
CFAP410	CF410_HUMAN
CFAP45	CFA45_HUMAN
CFAP97	CFA97_HUMAN
CFDP1	CFDP1_HUMAN
CFI	CFAI_HUMAN
CFL1	COF1_HUMAN
CFL2	COF2_HUMAN
CGGBP1	CGBP1_HUMAN
CGN	CING_HUMAN
CGREF1	CGRE1_HUMAN
CHAC2	CHAC2_HUMAN
CHAF1A	CAF1A_HUMAN
CHAF1B	CAF1B_HUMAN
CHAMP1	CHAP1_HUMAN
CHCHD1	CHCH1_HUMAN
CHCHD2	CHCH2_HUMAN
CHCHD3	MIC19_HUMAN
CHCHD4	MIA40_HUMAN
CHCHD5	CHCH5_HUMAN
CHCHD6	MIC25_HUMAN
CHD1	CHD1_HUMAN
CHD1L	CHD1L_HUMAN
CHD2	CHD2_HUMAN
CHD3	CHD3_HUMAN
CHD4	CHD4_HUMAN
CHD6	CHD6_HUMAN
CHD7	CHD7_HUMAN
CHD8	CHD8_HUMAN
CHD9	CHD9_HUMAN
CHDH	CHDH_HUMAN
CHEK1	CHK1_HUMAN
CHEK2	CHK2_HUMAN
CHERP	CHERP_HUMAN
CHGA	CMGA_HUMAN
CHGB	SCG1_HUMAN
CHID1	CHID1_HUMAN
CHKA	CHKA_HUMAN
CHKB	CHKB_HUMAN
CHML	RAE2_HUMAN
CHMP1A	CHM1A_HUMAN
CHMP1B	CHM1B_HUMAN
CHMP2A	CHM2A_HUMAN
CHMP2B	CHM2B_HUMAN
CHMP3	CHMP3_HUMAN
CHMP4A	CHM4A_HUMAN
CHMP4B	CHM4B_HUMAN
CHMP5	CHMP5_HUMAN
CHMP6	CHMP6_HUMAN
CHMP7	CHMP7_HUMAN
CHN1	CHIN_HUMAN
CHN2	CHIO_HUMAN
CHORDC1	CHRD1_HUMAN
CHP1	CHP1_HUMAN
CHPF	CHSS2_HUMAN
CHPF2	CHPF2_HUMAN
CHRAC1	CHRC1_HUMAN
CHST12	CHSTC_HUMAN
CHST14	CHSTE_HUMAN
CHST2	CHST2_HUMAN
CHSY1	CHSS1_HUMAN
CHTF18	CTF18_HUMAN
CHTF8	CTF8_HUMAN
CHTOP	CHTOP_HUMAN
CHUK	IKKA_HUMAN
CHURC1	CHUR_HUMAN
CIAO1	CIAO1_HUMAN
CIAO2A	CIA2A_HUMAN
CIAO2B	CIA2B_HUMAN
CIAPIN1	CPIN1_HUMAN
CIBAR1	CBAR1_HUMAN
CIBAR2	CBAR2_HUMAN
CIC	CIC_HUMAN
CINP	CINP_HUMAN
CIP2A	CIP2A_HUMAN
CIR1	CIR1_HUMAN
CIRBP	CIRBP_HUMAN
CISD1	CISD1_HUMAN
CISD2	CISD2_HUMAN
CIT	CTRO_HUMAN
CIZ1	CIZ1_HUMAN
CKAP2	CKAP2_HUMAN
CKAP2L	CKP2L_HUMAN
CKAP4	CKAP4_HUMAN
CKAP5	CKAP5_HUMAN
CKB	KCRB_HUMAN
CKM	KCRM_HUMAN
CKMT1B	KCRU_HUMAN
CKS1B	CKS1_HUMAN
CKS2	CKS2_HUMAN
CLASP1	CLAP1_HUMAN
CLASP2	CLAP2_HUMAN
CLASRP	CLASR_HUMAN
CLCC1	CLCC1_HUMAN
CLCN3	CLCN3_HUMAN
CLCN4	CLCN4_HUMAN
CLCN6	CLCN6_HUMAN
CLCN7	CLCN7_HUMAN
CLDN6	CLD6_HUMAN
CLEC16A	CL16A_HUMAN
CLGN	CLGN_HUMAN
CLIC1	CLIC1_HUMAN
CLIC4	CLIC4_HUMAN
CLIC5	CLIC5_HUMAN
CLINT1	EPN4_HUMAN
CLIP1	CLIP1_HUMAN
CLIP2	CLIP2_HUMAN
CLIP3	CLIP3_HUMAN
CLK1	CLK1_HUMAN
CLK2	CLK2_HUMAN
CLK3	CLK3_HUMAN
CLK4	CLK4_HUMAN
CLN3	CLN3_HUMAN
CLN5	CLN5_HUMAN
CLN6	CLN6_HUMAN
CLN8	CLN8_HUMAN
CLNS1A	ICLN_HUMAN
CLP1	CLP1_HUMAN
CLPB	CLPB_HUMAN
CLPP	CLPP_HUMAN
CLPTM1	CLPT1_HUMAN
CLPTM1L	CLP1L_HUMAN
CLPX	CLPX_HUMAN
CLSTN3	CSTN3_HUMAN
CLTA	CLCA_HUMAN
CLTB	CLCB_HUMAN
CLTC	CLH1_HUMAN
CLTCL1	CLH2_HUMAN
CLU	CLUS_HUMAN
CLUH	CLU_HUMAN
CLVS1	CLVS1_HUMAN
CLYBL	CLYBL_HUMAN
CMAS	NEUA_HUMAN
CMBL	CMBL_HUMAN
CMC1	COXM1_HUMAN
CMC2	COXM2_HUMAN
CMIP	CMIP_HUMAN
CMPK1	KCY_HUMAN
CMSS1	CMS1_HUMAN
CMTM3	CKLF3_HUMAN
CMTM7	CKLF7_HUMAN
CMTR1	CMTR1_HUMAN
CMTR2	CMTR2_HUMAN
CNBP	CNBP_HUMAN
CNDP2	CNDP2_HUMAN
CNEP1R1	NEPR1_HUMAN
CNIH1	CNIH1_HUMAN
CNIH2	CNIH2_HUMAN
CNIH4	CNIH4_HUMAN
CNKSR2	CNKR2_HUMAN
CNN2	CNN2_HUMAN
CNN3	CNN3_HUMAN
CNNM2	CNNM2_HUMAN
CNNM3	CNNM3_HUMAN
CNNM4	CNNM4_HUMAN
CNOT1	CNOT1_HUMAN
CNOT10	CNO10_HUMAN
CNOT11	CNO11_HUMAN
CNOT2	CNOT2_HUMAN
CNOT3	CNOT3_HUMAN
CNOT4	CNOT4_HUMAN
CNOT6	CNOT6_HUMAN
CNOT6L	CNO6L_HUMAN
CNOT7	CNOT7_HUMAN
CNOT8	CNOT8_HUMAN
CNOT9	CNOT9_HUMAN
CNP	CN37_HUMAN
CNPY2	CNPY2_HUMAN
CNPY3	CNPY3_HUMAN
CNPY4	CNPY4_HUMAN
CNRIP1	CNRP1_HUMAN
CNST	CNST_HUMAN
CNTFR	CNTFR_HUMAN
CNTN1	CNTN1_HUMAN
CNTN2	CNTN2_HUMAN
CNTN5	CNTN5_HUMAN
CNTNAP1	CNTP1_HUMAN
CNTNAP4	CNTP4_HUMAN
COA1	COA1_HUMAN
COA3	COA3_HUMAN
COA4	COA4_HUMAN
COA6	COA6_HUMAN
COA7	COA7_HUMAN
COASY	COASY_HUMAN
COG1	COG1_HUMAN
COG2	COG2_HUMAN
COG3	COG3_HUMAN
COG4	COG4_HUMAN
COG5	COG5_HUMAN
COG6	COG6_HUMAN
COG7	COG7_HUMAN
COG8	COG8_HUMAN
COIL	COIL_HUMAN
COL18A1	COIA1_HUMAN
COL26A1	COQA1_HUMAN
COL2A1	CO2A1_HUMAN
COL4A1	CO4A1_HUMAN
COL4A2	CO4A2_HUMAN
COL6A1	CO6A1_HUMAN
COL6A2	CO6A2_HUMAN
COLGALT1	GT251_HUMAN
COMMD1	COMD1_HUMAN
COMMD10	COMDA_HUMAN
COMMD2	COMD2_HUMAN
COMMD3	COMD3_HUMAN
COMMD4	COMD4_HUMAN
COMMD5	COMD5_HUMAN
COMMD6	COMD6_HUMAN
COMMD7	COMD7_HUMAN
COMMD8	COMD8_HUMAN
COMMD9	COMD9_HUMAN
COMT	COMT_HUMAN
COMTD1	CMTD1_HUMAN
COPA	COPA_HUMAN
COPB1	COPB_HUMAN
COPB2	COPB2_HUMAN
COPE	COPE_HUMAN
COPG1	COPG1_HUMAN
COPG2	COPG2_HUMAN
COPRS	COPRS_HUMAN
COPS2	CSN2_HUMAN
COPS3	CSN3_HUMAN
COPS4	CSN4_HUMAN
COPS5	CSN5_HUMAN
COPS6	CSN6_HUMAN
COPS7A	CSN7A_HUMAN
COPS7B	CSN7B_HUMAN
COPS8	CSN8_HUMAN
COPZ1	COPZ1_HUMAN
COQ10A	CQ10A_HUMAN
COQ3	COQ3_HUMAN
COQ5	COQ5_HUMAN
COQ6	COQ6_HUMAN
COQ7	COQ7_HUMAN
COQ8A	COQ8A_HUMAN
COQ8B	COQ8B_HUMAN
COQ9	COQ9_HUMAN
CORO1A	COR1A_HUMAN
CORO1B	COR1B_HUMAN
CORO1C	COR1C_HUMAN
CORO2A	COR2A_HUMAN
CORO2B	COR2B_HUMAN
CORO7	CORO7_HUMAN
COTL1	COTL1_HUMAN
COX10	COX10_HUMAN
COX11	COX11_HUMAN
COX14	COX14_HUMAN
COX15	COX15_HUMAN
COX16	COX16_HUMAN
COX17	COX17_HUMAN
COX18	COX18_HUMAN
COX19	COX19_HUMAN
COX20	COX20_HUMAN
COX4I1	COX41_HUMAN
COX5A	COX5A_HUMAN
COX5B	COX5B_HUMAN
COX6A1	CX6A1_HUMAN
COX6B1	CX6B1_HUMAN
COX6C	COX6C_HUMAN
COX7A2	CX7A2_HUMAN
COX7A2L	COX7R_HUMAN
COX7B	COX7B_HUMAN
COX7C	COX7C_HUMAN
COX8A	COX8A_HUMAN
CPD	CBPD_HUMAN
CPE	CBPE_HUMAN
CPEB3	CPEB3_HUMAN
CPEB4	CPEB4_HUMAN
CPLX1	CPLX1_HUMAN
CPLX2	CPLX2_HUMAN
CPNE1	CPNE1_HUMAN
CPNE2	CPNE2_HUMAN
CPNE3	CPNE3_HUMAN
CPNE8	CPNE8_HUMAN
CPOX	HEM6_HUMAN
CPPED1	CPPED_HUMAN
CPS1	CPSM_HUMAN
CPSF1	CPSF1_HUMAN
CPSF2	CPSF2_HUMAN
CPSF3	CPSF3_HUMAN
CPSF4	CPSF4_HUMAN
CPSF6	CPSF6_HUMAN
CPSF7	CPSF7_HUMAN
CPT1A	CPT1A_HUMAN
CPT1C	CPT1C_HUMAN
CPT2	CPT2_HUMAN
CPTP	CPTP_HUMAN
CPVL	CPVL_HUMAN
CRABP1	RABP1_HUMAN
CRABP2	RABP2_HUMAN
CRACD	CRACD_HUMAN
CRADD	CRADD_HUMAN
CRAT	CACP_HUMAN
CRBN	CRBN_HUMAN
CRCP	RPC9_HUMAN
CREB1	CREB1_HUMAN
CREBBP	CBP_HUMAN
CREG1	CREG1_HUMAN
CRELD1	CREL1_HUMAN
CRELD2	CREL2_HUMAN
CRIP2	CRIP2_HUMAN
CRIPT	CRIPT_HUMAN
CRK	CRK_HUMAN
CRKL	CRKL_HUMAN
CRLF3	CRLF3_HUMAN
CRMP1	DPYL1_HUMAN
CRNKL1	CRNL1_HUMAN
CROCC	CROCC_HUMAN
CROT	OCTC_HUMAN
CRPPA	ISPD_HUMAN
CRTAP	CRTAP_HUMAN
CRTC1	CRTC1_HUMAN
CRTC3	CRTC3_HUMAN
CRY1	CRY1_HUMAN
CRY2	CRY2_HUMAN
CRYBA1	CRBA1_HUMAN
CRYBG3	CRBG3_HUMAN
CRYZ	QOR_HUMAN
CRYZL1	QORL1_HUMAN
CS	CISY_HUMAN
CSDE1	CSDE1_HUMAN
CSE1L	XPO2_HUMAN
CSGALNACT1	CGAT1_HUMAN
CSGALNACT2	CGAT2_HUMAN
CSK	CSK_HUMAN
CSNK1A1	KC1A_HUMAN
CSNK1D	KC1D_HUMAN
CSNK1E	KC1E_HUMAN
CSNK1G1	KC1G1_HUMAN
CSNK1G2	KC1G2_HUMAN
CSNK2A1	CSK21_HUMAN
CSNK2A2	CSK22_HUMAN
CSNK2B	CSK2B_HUMAN
CSRNP3	CSRN3_HUMAN
CSRP2	CSRP2_HUMAN
CST3	CYTC_HUMAN
CSTB	CYTB_HUMAN
CSTF1	CSTF1_HUMAN
CSTF2	CSTF2_HUMAN
CSTF2T	CSTFT_HUMAN
CSTF3	CSTF3_HUMAN
CSTPP1	CSTP1_HUMAN
CTBP1	CTBP1_HUMAN
CTBP2	CTBP2_HUMAN
CTCF	CTCF_HUMAN
CTDP1	CTDP1_HUMAN
CTDSPL2	CTSL2_HUMAN
CTH	CGL_HUMAN
CTHRC1	CTHR1_HUMAN
CTIF	CTIF_HUMAN
CTNNA1	CTNA1_HUMAN
CTNNA2	CTNA2_HUMAN
CTNNAL1	CTNL1_HUMAN
CTNNB1	CTNB1_HUMAN
CTNNBIP1	CNBP1_HUMAN
CTNNBL1	CTBL1_HUMAN
CTNND1	CTND1_HUMAN
CTNND2	CTND2_HUMAN
CTPS1	PYRG1_HUMAN
CTPS2	PYRG2_HUMAN
CTR9	CTR9_HUMAN
CTSA	PPGB_HUMAN
CTSB	CATB_HUMAN
CTSC	CATC_HUMAN
CTSD	CATD_HUMAN
CTSF	CATF_HUMAN
CTSL	CATL1_HUMAN
CTTN	SRC8_HUMAN
CTTNBP2	CTTB2_HUMAN
CTTNBP2NL	CT2NL_HUMAN
CTU1	CTU1_HUMAN
CTU2	CTU2_HUMAN
CUEDC1	CUED1_HUMAN
CUEDC2	CUED2_HUMAN
CUL1	CUL1_HUMAN
CUL2	CUL2_HUMAN
CUL3	CUL3_HUMAN
CUL4A	CUL4A_HUMAN
CUL4B	CUL4B_HUMAN
CUL5	CUL5_HUMAN
CUL7	CUL7_HUMAN
CUL9	CUL9_HUMAN
CUSTOS	CSTOS_HUMAN
CUTA	CUTA_HUMAN
CUTC	CUTC_HUMAN
CUX1	CUX1_HUMAN
CWC15	CWC15_HUMAN
CWC22	CWC22_HUMAN
CWC25	CWC25_HUMAN
CWC27	CWC27_HUMAN
CWF19L1	C19L1_HUMAN
CWF19L2	C19L2_HUMAN
CXADR	CXAR_HUMAN
CXCR4	CXCR4_HUMAN
CXorf38	CX038_HUMAN
CXXC1	CXXC1_HUMAN
CXXC5	CXXC5_HUMAN
CYB5A	CYB5_HUMAN
CYB5B	CYB5B_HUMAN
CYB5R1	NB5R1_HUMAN
CYB5R3	NB5R3_HUMAN
CYB5R4	NB5R4_HUMAN
CYBC1	CYBC1_HUMAN
CYC1	CY1_HUMAN
CYCS	CYC_HUMAN
CYFIP1	CYFP1_HUMAN
CYFIP2	CYFP2_HUMAN
CYLD	CYLD_HUMAN
CYP20A1	CP20A_HUMAN
CYP27C1	C27C1_HUMAN
CYP51A1	CP51A_HUMAN
CYRIA	CYRIA_HUMAN
CYRIB	CYRIB_HUMAN
CYSTM1	CYTM1_HUMAN
CYTH1	CYH1_HUMAN
CYTH2	CYH2_HUMAN
CZIB	CZIB_HUMAN
DAAM1	DAAM1_HUMAN
DAB2IP	DAB2P_HUMAN
DACH1	DACH1_HUMAN
DACT3	DACT3_HUMAN
DAD1	DAD1_HUMAN
DAG1	DAG1_HUMAN
DAGLB	DGLB_HUMAN
DAP	DAP1_HUMAN
DAP3	RT29_HUMAN
DAPK1	DAPK1_HUMAN
DARS1	SYDC_HUMAN
DARS2	SYDM_HUMAN
DAXX	DAXX_HUMAN
DAZAP1	DAZP1_HUMAN
DBI	ACBP_HUMAN
DBN1	DREB_HUMAN
DBNDD1	DBND1_HUMAN
DBNL	DBNL_HUMAN
DBR1	DBR1_HUMAN
DBT	ODB2_HUMAN
DCAF1	DCAF1_HUMAN
DCAF11	DCA11_HUMAN
DCAF13	DCA13_HUMAN
DCAF15	DCA15_HUMAN
DCAF16	DCA16_HUMAN
DCAF4	DCAF4_HUMAN
DCAF5	DCAF5_HUMAN
DCAF7	DCAF7_HUMAN
DCAF8	DCAF8_HUMAN
DCAKD	DCAKD_HUMAN
DCBLD2	DCBD2_HUMAN
DCC	DCC_HUMAN
DCD	DCD_HUMAN
DCHS1	PCD16_HUMAN
DCK	DCK_HUMAN
DCLK1	DCLK1_HUMAN
DCLK2	DCLK2_HUMAN
DCP1A	DCP1A_HUMAN
DCP1B	DCP1B_HUMAN
DCP2	DCP2_HUMAN
DCPS	DCPS_HUMAN
DCTD	DCTD_HUMAN
DCTN1	DCTN1_HUMAN
DCTN2	DCTN2_HUMAN
DCTN3	DCTN3_HUMAN
DCTN4	DCTN4_HUMAN
DCTN5	DCTN5_HUMAN
DCTN6	DCTN6_HUMAN
DCTPP1	DCTP1_HUMAN
DCUN1D1	DCNL1_HUMAN
DCUN1D2	DCNL2_HUMAN
DCUN1D3	DCNL3_HUMAN
DCUN1D4	DCNL4_HUMAN
DCUN1D5	DCNL5_HUMAN
DCX	DCX_HUMAN
DCXR	DCXR_HUMAN
DDA1	DDA1_HUMAN
DDAH1	DDAH1_HUMAN
DDAH2	DDAH2_HUMAN
DDB1	DDB1_HUMAN
DDHD1	DDHD1_HUMAN
DDHD2	DDHD2_HUMAN
DDI1	DDI1_HUMAN
DDI2	DDI2_HUMAN
DDOST	OST48_HUMAN
DDR1	DDR1_HUMAN
DDRGK1	DDRGK_HUMAN
DDT	DOPD_HUMAN
DDX1	DDX1_HUMAN
DDX10	DDX10_HUMAN
DDX11	DDX11_HUMAN
DDX17	DDX17_HUMAN
DDX18	DDX18_HUMAN
DDX19A	DD19A_HUMAN
DDX19B	DD19B_HUMAN
DDX20	DDX20_HUMAN
DDX21	DDX21_HUMAN
DDX23	DDX23_HUMAN
DDX24	DDX24_HUMAN
DDX27	DDX27_HUMAN
DDX28	DDX28_HUMAN
DDX31	DDX31_HUMAN
DDX39A	DX39A_HUMAN
DDX39B	DX39B_HUMAN
DDX3X	DDX3X_HUMAN
DDX41	DDX41_HUMAN
DDX42	DDX42_HUMAN
DDX46	DDX46_HUMAN
DDX47	DDX47_HUMAN
DDX49	DDX49_HUMAN
DDX5	DDX5_HUMAN
DDX50	DDX50_HUMAN
DDX51	DDX51_HUMAN
DDX52	DDX52_HUMAN
DDX54	DDX54_HUMAN
DDX55	DDX55_HUMAN
DDX56	DDX56_HUMAN
DDX59	DDX59_HUMAN
DDX6	DDX6_HUMAN
DECR1	DECR_HUMAN
DECR2	DECR2_HUMAN
DEGS1	DEGS1_HUMAN
DEK	DEK_HUMAN
DENND10	DEN10_HUMAN
DENND11	DEN11_HUMAN
DENND1A	DEN1A_HUMAN
DENND1B	DEN1B_HUMAN
DENND2A	DEN2A_HUMAN
DENND4A	MYCPP_HUMAN
DENND4B	DEN4B_HUMAN
DENND4C	DEN4C_HUMAN
DENND5B	DEN5B_HUMAN
DENND6A	DEN6A_HUMAN
DENR	DENR_HUMAN
DEPDC5	DEPD5_HUMAN
DEPDC7	DEPD7_HUMAN
DERA	DEOC_HUMAN
DERL1	DERL1_HUMAN
DERL2	DERL2_HUMAN
DERPC	DERPC_HUMAN
DES	DESM_HUMAN
DESI1	DESI1_HUMAN
DFFA	DFFA_HUMAN
DFFB	DFFB_HUMAN
DGAT1	DGAT1_HUMAN
DGCR2	IDD_HUMAN
DGCR8	DGCR8_HUMAN
DGKA	DGKA_HUMAN
DGKB	DGKB_HUMAN
DGKE	DGKE_HUMAN
DGKI	DGKI_HUMAN
DGKQ	DGKQ_HUMAN
DGKZ	DGKZ_HUMAN
DGLUCY	GLUCM_HUMAN
DGUOK	DGUOK_HUMAN
DHCR24	DHC24_HUMAN
DHCR7	DHCR7_HUMAN
DHFR	DYR_HUMAN
DHODH	PYRD_HUMAN
DHPS	DHYS_HUMAN
DHRS1	DHRS1_HUMAN
DHRS11	DHR11_HUMAN
DHRS13	DHR13_HUMAN
DHRS4	DHRS4_HUMAN
DHRS7	DHRS7_HUMAN
DHRS7B	DRS7B_HUMAN
DHTKD1	DHTK1_HUMAN
DHX15	DHX15_HUMAN
DHX16	DHX16_HUMAN
DHX29	DHX29_HUMAN
DHX30	DHX30_HUMAN
DHX32	DHX32_HUMAN
DHX33	DHX33_HUMAN
DHX34	DHX34_HUMAN
DHX35	DHX35_HUMAN
DHX36	DHX36_HUMAN
DHX37	DHX37_HUMAN
DHX38	PRP16_HUMAN
DHX40	DHX40_HUMAN
DHX57	DHX57_HUMAN
DHX8	DHX8_HUMAN
DHX9	DHX9_HUMAN
DIABLO	DBLOH_HUMAN
DIAPH1	DIAP1_HUMAN
DIAPH2	DIAP2_HUMAN
DIAPH3	DIAP3_HUMAN
DICER1	DICER_HUMAN
DIDO1	DIDO1_HUMAN
DIMT1	DIM1_HUMAN
DIP2A	DIP2A_HUMAN
DIP2B	DIP2B_HUMAN
DIP2C	DIP2C_HUMAN
DIPK1B	DIK1B_HUMAN
DIPK2A	DIK2A_HUMAN
DIRAS1	DIRA1_HUMAN
DIS3	RRP44_HUMAN
DIS3L	DI3L1_HUMAN
DIS3L2	DI3L2_HUMAN
DISP2	DISP2_HUMAN
DIXDC1	DIXC1_HUMAN
DKC1	DKC1_HUMAN
DKK3	DKK3_HUMAN
DLAT	ODP2_HUMAN
DLD	DLDH_HUMAN
DLG1	DLG1_HUMAN
DLG3	DLG3_HUMAN
DLG4	DLG4_HUMAN
DLG5	DLG5_HUMAN
DLGAP4	DLGP4_HUMAN
DLGAP5	DLGP5_HUMAN
DLL3	DLL3_HUMAN
DLST	ODO2_HUMAN
DMAC2L	ATP5S_HUMAN
DMAP1	DMAP1_HUMAN
DMD	DMD_HUMAN
DMTN	DEMA_HUMAN
DMWD	DMWD_HUMAN
DMXL1	DMXL1_HUMAN
DMXL2	DMXL2_HUMAN
DNA2	DNA2_HUMAN
DNAAF10	DAA10_HUMAN
DNAAF2	KTU_HUMAN
DNAAF5	DAAF5_HUMAN
DNAAF9	DAAF9_HUMAN
DNAH10	DYH10_HUMAN
DNAH8	DYH8_HUMAN
DNAJA1	DNJA1_HUMAN
DNAJA2	DNJA2_HUMAN
DNAJA3	DNJA3_HUMAN
DNAJB1	DNJB1_HUMAN
DNAJB11	DJB11_HUMAN
DNAJB12	DJB12_HUMAN
DNAJB2	DNJB2_HUMAN
DNAJB4	DNJB4_HUMAN
DNAJB5	DNJB5_HUMAN
DNAJB6	DNJB6_HUMAN
DNAJC10	DJC10_HUMAN
DNAJC11	DJC11_HUMAN
DNAJC12	DJC12_HUMAN
DNAJC13	DJC13_HUMAN
DNAJC15	DJC15_HUMAN
DNAJC16	DJC16_HUMAN
DNAJC17	DJC17_HUMAN
DNAJC19	TIM14_HUMAN
DNAJC2	DNJC2_HUMAN
DNAJC21	DJC21_HUMAN
DNAJC3	DNJC3_HUMAN
DNAJC5	DNJC5_HUMAN
DNAJC6	AUXI_HUMAN
DNAJC7	DNJC7_HUMAN
DNAJC8	DNJC8_HUMAN
DNAJC9	DNJC9_HUMAN
DNAL1	DNAL1_HUMAN
DNASE2	DNS2A_HUMAN
DNER	DNER_HUMAN
DNLZ	DNLZ_HUMAN
DNM1	DYN1_HUMAN
DNM1L	DNM1L_HUMAN
DNM2	DYN2_HUMAN
DNM3	DYN3_HUMAN
DNMBP	DNMBP_HUMAN
DNMT1	DNMT1_HUMAN
DNMT3A	DNM3A_HUMAN
DNMT3B	DNM3B_HUMAN
DNPEP	DNPEP_HUMAN
DNPH1	DNPH1_HUMAN
DNTTIP1	TDIF1_HUMAN
DNTTIP2	TDIF2_HUMAN
DOC2A	DOC2A_HUMAN
DOCK1	DOCK1_HUMAN
DOCK11	DOC11_HUMAN
DOCK3	DOCK3_HUMAN
DOCK4	DOCK4_HUMAN
DOCK5	DOCK5_HUMAN
DOCK6	DOCK6_HUMAN
DOCK7	DOCK7_HUMAN
DOHH	DOHH_HUMAN
DOLK	DOLK_HUMAN
DOLPP1	DOPP1_HUMAN
DOP1A	DOP1_HUMAN
DOP1B	DOP2_HUMAN
DPAGT1	GPT_HUMAN
DPCD	DPCD_HUMAN
DPF1	DPF1_HUMAN
DPF2	REQU_HUMAN
DPF3	DPF3_HUMAN
DPH1	DPH1_HUMAN
DPH2	DPH2_HUMAN
DPH3	DPH3_HUMAN
DPH5	DPH5_HUMAN
DPH6	DPH6_HUMAN
DPH7	DPH7_HUMAN
DPM1	DPM1_HUMAN
DPM3	DPM3_HUMAN
DPP10	DPP10_HUMAN
DPP3	DPP3_HUMAN
DPP7	DPP2_HUMAN
DPP8	DPP8_HUMAN
DPP9	DPP9_HUMAN
DPY19L1	D19L1_HUMAN
DPY19L3	D19L3_HUMAN
DPY30	DPY30_HUMAN
DPYSL2	DPYL2_HUMAN
DPYSL3	DPYL3_HUMAN
DPYSL4	DPYL4_HUMAN
DPYSL5	DPYL5_HUMAN
DR1	NC2B_HUMAN
DRAP1	NC2A_HUMAN
DRAXIN	DRAXI_HUMAN
DRG1	DRG1_HUMAN
DRG2	DRG2_HUMAN
DROSHA	RNC_HUMAN
DSCC1	DCC1_HUMAN
DSG1	DSG1_HUMAN
DSG2	DSG2_HUMAN
DSN1	DSN1_HUMAN
DST	DYST_HUMAN
DSTN	DEST_HUMAN
DTD1	DTD1_HUMAN
DTD2	DTD2_HUMAN
DTL	DTL_HUMAN
DTNA	DTNA_HUMAN
DTNBP1	DTBP1_HUMAN
DTX3	DTX3_HUMAN
DTYMK	KTHY_HUMAN
DUS1L	DUS1L_HUMAN
DUS2	DUS2L_HUMAN
DUS3L	DUS3L_HUMAN
DUSP12	DUS12_HUMAN
DUSP23	DUS23_HUMAN
DUSP3	DUS3_HUMAN
DUSP9	DUS9_HUMAN
DUT	DUT_HUMAN
DVL1	DVL1_HUMAN
DVL2	DVL2_HUMAN
DVL3	DVL3_HUMAN
DXO	DXO_HUMAN
DYM	DYM_HUMAN
DYNC1H1	DYHC1_HUMAN
DYNC1I1	DC1I1_HUMAN
DYNC1I2	DC1I2_HUMAN
DYNC1LI1	DC1L1_HUMAN
DYNC1LI2	DC1L2_HUMAN
DYNC2H1	DYHC2_HUMAN
DYNC2I1	DC2I1_HUMAN
DYNC2I2	DC2I2_HUMAN
DYNC2LI1	DC2L1_HUMAN
DYNLL1	DYL1_HUMAN
DYNLL2	DYL2_HUMAN
DYNLRB1	DLRB1_HUMAN
DYNLT1	DYLT1_HUMAN
DYNLT3	DYLT3_HUMAN
DYRK1A	DYR1A_HUMAN
DYRK1B	DYR1B_HUMAN
DYRK2	DYRK2_HUMAN
DYSF	DYSF_HUMAN
E2F3	E2F3_HUMAN
E2F4	E2F4_HUMAN
E2F5	E2F5_HUMAN
E2F6	E2F6_HUMAN
EAPP	EAPP_HUMAN
EARS2	SYEM_HUMAN
EBF1	COE1_HUMAN
EBF2	COE2_HUMAN
EBF3	COE3_HUMAN
EBNA1BP2	EBP2_HUMAN
EBP	EBP_HUMAN
ECD	ECD_HUMAN
ECE1	ECE1_HUMAN
ECH1	ECH1_HUMAN
ECHDC1	ECHD1_HUMAN
ECHS1	ECHM_HUMAN
ECI1	ECI1_HUMAN
ECI2	ECI2_HUMAN
ECPAS	ECM29_HUMAN
ECSIT	ECSIT_HUMAN
ECT2	ECT2_HUMAN
EDC3	EDC3_HUMAN
EDC4	EDC4_HUMAN
EDEM3	EDEM3_HUMAN
EDF1	EDF1_HUMAN
EDIL3	EDIL3_HUMAN
EDRF1	EDRF1_HUMAN
EEA1	EEA1_HUMAN
EED	EED_HUMAN
EEF1A1	EF1A1_HUMAN
EEF1A2	EF1A2_HUMAN
EEF1AKMT4	EFMT4_HUMAN
EEF1B2	EF1B_HUMAN
EEF1D	EF1D_HUMAN
EEF1E1	MCA3_HUMAN
EEF1G	EF1G_HUMAN
EEF2	EF2_HUMAN
EEF2K	EF2K_HUMAN
EEFSEC	SELB_HUMAN
EEPD1	EEPD1_HUMAN
EFHD2	EFHD2_HUMAN
EFL1	EFL1_HUMAN
EFNA3	EFNA3_HUMAN
EFNA5	EFNA5_HUMAN
EFNB1	EFNB1_HUMAN
EFNB2	EFNB2_HUMAN
EFNB3	EFNB3_HUMAN
EFR3A	EFR3A_HUMAN
EFR3B	EFR3B_HUMAN
EFTUD2	U5S1_HUMAN
EGFL7	EGFL7_HUMAN
EGFR	EGFR_HUMAN
EGLN1	EGLN1_HUMAN
EHBP1	EHBP1_HUMAN
EHBP1L1	EH1L1_HUMAN
EHD1	EHD1_HUMAN
EHD3	EHD3_HUMAN
EHD4	EHD4_HUMAN
EHMT1	EHMT1_HUMAN
EHMT2	EHMT2_HUMAN
EI24	EI24_HUMAN
EIF1	EIF1_HUMAN
EIF1AD	EIF1A_HUMAN
EIF1AX	IF1AX_HUMAN
EIF1B	EIF1B_HUMAN
EIF2A	EIF2A_HUMAN
EIF2AK2	E2AK2_HUMAN
EIF2AK3	E2AK3_HUMAN
EIF2AK4	E2AK4_HUMAN
EIF2B1	EI2BA_HUMAN
EIF2B2	EI2BB_HUMAN
EIF2B3	EI2BG_HUMAN
EIF2B4	EI2BD_HUMAN
EIF2B5	EI2BE_HUMAN
EIF2D	EIF2D_HUMAN
EIF2S1	IF2A_HUMAN
EIF2S2	IF2B_HUMAN
EIF2S3	IF2G_HUMAN
EIF3A	EIF3A_HUMAN
EIF3B	EIF3B_HUMAN
EIF3C	EIF3C_HUMAN
EIF3D	EIF3D_HUMAN
EIF3E	EIF3E_HUMAN
EIF3F	EIF3F_HUMAN
EIF3G	EIF3G_HUMAN
EIF3H	EIF3H_HUMAN
EIF3I	EIF3I_HUMAN
EIF3J	EIF3J_HUMAN
EIF3K	EIF3K_HUMAN
EIF3L	EIF3L_HUMAN
EIF3M	EIF3M_HUMAN
EIF4A1	IF4A1_HUMAN
EIF4A2	IF4A2_HUMAN
EIF4A3	IF4A3_HUMAN
EIF4B	IF4B_HUMAN
EIF4E	IF4E_HUMAN
EIF4E2	IF4E2_HUMAN
EIF4E3	IF4E3_HUMAN
EIF4EBP1	4EBP1_HUMAN
EIF4EBP2	4EBP2_HUMAN
EIF4ENIF1	4ET_HUMAN
EIF4G1	IF4G1_HUMAN
EIF4G2	IF4G2_HUMAN
EIF4G3	IF4G3_HUMAN
EIF4H	IF4H_HUMAN
EIF5	IF5_HUMAN
EIF5A	IF5A1_HUMAN
EIF5B	IF2P_HUMAN
EIF6	IF6_HUMAN
EIPR1	EIPR1_HUMAN
ELAC2	RNZ2_HUMAN
ELAPOR2	ELAP2_HUMAN
ELAVL1	ELAV1_HUMAN
ELAVL2	ELAV2_HUMAN
ELAVL3	ELAV3_HUMAN
ELAVL4	ELAV4_HUMAN
ELF2	ELF2_HUMAN
ELFN1	ELFN1_HUMAN
ELL	ELL_HUMAN
ELMO2	ELMO2_HUMAN
ELMOD2	ELMD2_HUMAN
ELOA	ELOA1_HUMAN
ELOB	ELOB_HUMAN
ELOC	ELOC_HUMAN
ELOF1	ELOF1_HUMAN
ELOVL1	ELOV1_HUMAN
ELOVL4	ELOV4_HUMAN
ELOVL5	ELOV5_HUMAN
ELP1	ELP1_HUMAN
ELP2	ELP2_HUMAN
[truncated: 5,809 more rows]
