# Supplementary material for: Roles of SNORD115 and SNORD116 ncRNA clusters during neuronal differentiation
Source: Nat Commun. 2024 Nov 30;15:10427. doi: 10.1038/s41467-024-54573-8 (PMC11608373; doi:10.1038/s41467-024-54573-8)
Supplement: Supplementary file 9 — Supplementary Dataset 7 [file 41467_2024_54573_MOESM9_ESM.xlsx]

## Sheet: DEGs_H116-specific
		AVERAGE EXPRESSION (CPM)
Gene Name		WT_D00_AV	WT_D06_AV	WT_D10_AV	WT_D15_AV	H115_D00_AV	H115_D06_AV	H115_D10_AV	H115_D15_AV	H116_D00_AV	H116_D06_AV	H116_D10_AV	H116_D15_AV	D00_logFC	D00_FDR	D06_logFC	D06_FDR	D10_logFC	D10_FDR	D15_logFC	D15_FDR
INSRR	ENSG00000027644.5	0.680066	13.6921	4.49758	2.73224	0.958266	11.2795	2.28373	0.87911	0.51157	13.7844	8.54752	14.401	-0.849233	1	0.305988	1	1.91126	0.7224	3.97	0.00841874
HDAC9	ENSG00000048052.21	16.4158	8.51009	24.8025	24.3181	4.91232	3.58975	16.188	25.2543	12.931	7.4216	70.4359	65.1469	1.37887	0.599834	1.00722	1	1.8217	0.0461	1.6971	0.125124
RPS6KA6	ENSG00000072133.11	4.00749	5.9503	9.53128	9.14941	0.913138	7.79922	14.8066	15.6812	7.6619	13.6791	28.6185	24.651	2.83273	8.49726e-05	0.571293	1	0.633914	1	0.653347	1
KHNYN	ENSG00000100441.10	61.1601	82.3541	62.7786	71.1427	28.9948	36.7416	26.9523	23.1839	59.5487	82.6637	54.1351	42.7719	1.03257	0.0109792	1.16216	0.00272779	1.01691	0.0123	0.869817	0.111237
PCDHB2	ENSG00000112852.7	1.79222	26.659	39.0622	42.5874	0.619321	12.0332	17.8852	16.445	5.16359	46.4117	54.1003	66.7798	3.04548	1.19332e-05	1.9513	0.000135093	1.56776	0.0023	2.0673	0.000113858
RGS4	ENSG00000117152.13	0.0181891	1.79158	3.64151	6.76119	0	4.38104	5.68924	12.0553	0	0.261137	0.267044	0.579815	0.165789	1	-3.89492	0.00141201	-4.05365	0.0002	-4.30037	0.000157865
VAV3	ENSG00000134215.16	5.77393	7.02938	4.42804	3.73237	6.23931	6.44245	4.86444	5.79029	18.9796	11.1067	15.4437	13.6759	1.49372	0.103545	0.713185	1	1.61482	0.047	1.22703	0.391686
APLNR	ENSG00000134817.10	3.79314	61.8307	62.5798	85.01	3.43939	32.7893	32.744	25.4023	3.83814	11.1365	5.00704	2.56535	0.242699	1	-1.35811	0.934923	-2.36295	0.0376	-2.97433	0.0195744
ADCYAP1	ENSG00000141433.13	0	3.35511	2.69722	0.88892	0	7.60835	0.850092	0.742771	0.019254	10.8296	5.04744	17.1723	1.98125	1	0.889129	1	2.83185	0.7273	4.75873	0.0257053
HMGCLL1	ENSG00000146151.13	0.0442761	1.07202	2.39693	4.36992	0.0355271	5.97285	10.2062	15.7694	0	0.162335	1.84374	0.049389	-2.25872	1	-5.19502	0.0251983	-2.66094	0.5579	-7.86512	0.00230482
SLC39A4	ENSG00000147804.10	1.02447	1.37748	1.31787	1.87754	3.29728	2.6702	2.07753	2.71068	2.05655	2.28214	1.26012	0.75934	-0.673857	1	-0.208221	1	-0.707473	1	-1.83173	0.0474495
EDIL3	ENSG00000164176.13	0.812405	55.0719	165.414	211.974	0.368711	88.5168	252.359	306.043	0	0.946	1.69526	7.42268	-5.26505	1	-6.57894	1.14472e-06	-7.20362	0	-5.51801	3.25132e-05
PTCHD1	ENSG00000165186.12	0.0624652	0.0393234	0.0757977	0.303109	0	0	0.042755	0.867476	0.200896	0.0579673	0.555465	8.58046	4.56046	1	3.06285	1	3.10868	1	3.7535	0.00305766
SCG5	ENSG00000166922.8	2.63878	1.48186	2.23051	4.32269	2.34478	13.4031	18.0361	16.8389	2.14238	0.0618327	0.15703	0.380387	-0.0616303	1	-7.43692	2.57372e-07	-6.77446	0	-5.64449	2.39594e-05
ZNF354C	ENSG00000177932.7	19.5098	18.6887	16.9376	18.5583	6.31996	17.4423	17.0551	17.0476	20.416	26.5907	32.1115	31.5588	1.74935	1.31578e-06	0.688504	0.423225	0.982541	0.0105	0.977849	0.0169392
P4HTM	ENSG00000178467.18	6.64153	11.8087	18.3581	20.0879	8.32291	19.1068	23.1947	20.3491	0.461533	6.69185	12.0917	4.24133	-4.17679	1.47283e-06	-1.54264	0.151882	-0.989086	0.9902	-2.23641	0.0055567
ZBTB20	ENSG00000181722.16	1.55722	11.1667	16.499	32.483	0.402319	5.86692	4.96227	7.02642	0.368267	3.78782	3.99356	1.41856	-0.119757	1	-0.643068	1	-0.509587	1	-2.20773	0.0195744
KLHL14	ENSG00000197705.10	0.450475	0.106128	1.89477	3.18228	0.362951	0.0779038	1.18712	4.46663	0	0	0	0.0726442	-5.11302	0.587916	-3.10315	1	-6.81668	0.0112	-5.66543	0.00218114
AC137630.1	ENSG00000223343.1	0.241114	0.672249	1.2537	1.21022	0.333184	1.23554	1.36071	1.40574	0.0189638	0.1198	0.0831016	0	-3.49727	0.291781	-3.25578	0.0139059	-3.91544	0.0011	-7.22616	0.000157865
AC012123.1	ENSG00000228835.1	0.0240381	0	0.303833	1.18014	0	0.102415	0.349615	2.67287	0	0	0	0	0.243845	1	-3.05837	1	-5.03758	0.5286	-8.03357	0.00983796
EDIL3-DT	ENSG00000250320.6	0.0652861	6.48486	16.4408	16.4297	0.145949	11.0016	22.7446	21.9497	0	0.0907827	0.115726	0.368607	-3.93365	1	-6.55895	1.36549e-05	-7.50823	0	-5.78304	4.12937e-05
LINC02714	ENSG00000251226.1	5.05447	13.1752	8.80237	8.92205	6.9268	16.6471	5.65162	5.17031	3.77057	9.48553	2.94918	0.415536	-0.962339	1	-0.876062	1	-1.11279	1	-3.64031	0.0113903
PCDHGB7	ENSG00000254122.3	4.41024	18.927	26.0773	20.3871	4.73757	32.0687	42.5967	33.226	3.50123	16.4472	22.7383	8.99863	-0.516887	1	-1.03266	0.527458	-1.06773	0.3757	-1.93356	0.00218114
MIR124-2HG	ENSG00000254377.6	8.48465	84.6448	145.633	129.099	10.9337	226.712	251.055	167.346	0.1953	59.9523	159.774	194.545	-5.67817	6.92878e-06	-1.86019	0.0381391	-0.581021	1	0.237111	1

## Sheet: BASE-PAIRING cDNA
SNORD	TARGET ENSG	TARGET name	ENST version	POSITION within cDNA	ENERGY	BP-target	BP-snoRNA	INT-target	INT-snoRNA	FULL GUIDE SEQ																															BOX
ENSG00000200661_SNORD116-10	ENSG00000117152	RGS4	ENST00000367909.6	1370	-17.4	((((((((((.(((.	.))).))))))))))	TTAGAmTGAGGTTGAG	ATCATCCTCATCTAA	AAACTCAGTACCATCATCCTCATCTAA				.	.	.	.	.	.	.	.	.	.	.	.	.	)	)	)	.	)	)	)	)	)	)	)	)	)	)	D
ENSG00000200661_SNORD116-10	ENSG00000117152	RGS4	ENST00000367908.4	987	-17.4	((((((((((.(((.	.))).))))))))))	TTAGAmTGAGGTTGAG	ATCATCCTCATCTAA	AAACTCAGTACCATCATCCTCATCTAA				.	.	.	.	.	.	.	.	.	.	.	.	.	)	)	)	.	)	)	)	)	)	)	)	)	)	)	D
ENSG00000200661_SNORD116-10	ENSG00000117152	RGS4	ENST00000491263.1	2155	-17.4	((((((((((.(((.	.))).))))))))))	TTAGAmTGAGGTTGAG	ATCATCCTCATCTAA	AAACTCAGTACCATCATCCTCATCTAA				.	.	.	.	.	.	.	.	.	.	.	.	.	)	)	)	.	)	)	)	)	)	)	)	)	)	)	D
ENSG00000200661_SNORD116-10	ENSG00000117152	RGS4	ENST00000421743.2	1481	-17.4	((((((((((.(((.	.))).))))))))))	TTAGAmTGAGGTTGAG	ATCATCCTCATCTAA	AAACTCAGTACCATCATCCTCATCTAA				.	.	.	.	.	.	.	.	.	.	.	.	.	)	)	)	.	)	)	)	)	)	)	)	)	)	)	D
ENSG00000251815_SNORD116-26	ENSG00000072133	RPS6KA6	ENST00000262752.2	547	-20	(((((((((.((((.	.)))).)))))))))	CTCGCmAGAACTGGCC	TGCCACTTCTGTGAG	CCAAATCATTTCTGTGCCACTTCTGTGAG		.	.	.	.	.	.	.	.	.	.	.	.	.	.	.	)	)	)	)	.	)	)	)	)	)	)	)	)	)	D
ENSG00000251815_SNORD116-26	ENSG00000072133	RPS6KA6	ENST00000543399.1	787	-20	(((((((((.((((.	.)))).)))))))))	CTCGCmAGAACTGGCC	TGCCACTTCTGTGAG	CCAAATCATTTCTGTGCCACTTCTGTGAG		.	.	.	.	.	.	.	.	.	.	.	.	.	.	.	)	)	)	)	.	)	)	)	)	)	)	)	)	)	D
ENSG00000252326_SNORD116-25	ENSG00000072133	RPS6KA6	ENST00000262752.2	547	-20	(((((((((.((((.	.)))).)))))))))	CTCGCmAGAACTGGCC	TGCCACTTCTGTGAG	CCAAATCACTTCTGTGCCACTTCTGTGAG		.	.	.	.	.	.	.	.	.	.	.	.	.	.	.	)	)	)	)	.	)	)	)	)	)	)	)	)	)	D
ENSG00000252326_SNORD116-25	ENSG00000072133	RPS6KA6	ENST00000543399.1	787	-20	(((((((((.((((.	.)))).)))))))))	CTCGCmAGAACTGGCC	TGCCACTTCTGTGAG	CCAAATCACTTCTGTGCCACTTCTGTGAG		.	.	.	.	.	.	.	.	.	.	.	.	.	.	.	)	)	)	)	.	)	)	)	)	)	)	)	)	)	D
ENSG00000275529_SNORD116-4	ENSG00000100441	KHNYN	ENST00000251343.5	2423	-17.2	((((((.((((((((.((.	.)).)))))))).))))))	TTCTGmTAGGGAGTGGGGGC	ACCGTCGTTCTCAGCGGAA	AAACTCATACCGTCGTTCTCAGCGGAA				.	.	.	.	.	.	.	.	.	)	)	.	)	)	)	)	)	)	)	)	.	)	)	)	)	)	)	D
ENSG00000275529_SNORD116-4	ENSG00000100441	KHNYN	ENST00000553935.1	2483	-17.2	((((((.((((((((.((.	.)).)))))))).))))))	TTCTGmTAGGGAGTGGGGGC	ACCGTCGTTCTCAGCGGAA	AAACTCATACCGTCGTTCTCAGCGGAA				.	.	.	.	.	.	.	.	.	)	)	.	)	)	)	)	)	)	)	)	.	)	)	)	)	)	)	D
ENSG00000275529_SNORD116-4	ENSG00000100441	KHNYN	ENST00000556255.1	1322	-17.2	((((((.((((((((.((.	.)).)))))))).))))))	TTCTGmTAGGGAGTGGGGGC	ACCGTCGTTCTCAGCGGAA	AAACTCATACCGTCGTTCTCAGCGGAA				.	.	.	.	.	.	.	.	.	)	)	.	)	)	)	)	)	)	)	)	.	)	)	)	)	)	)	D
ENSG00000275529_SNORD116-4	ENSG00000100441	KHNYN	ENST00000556842.1	2358	-17.2	((((((.((((((((.((.	.)).)))))))).))))))	TTCTGmTAGGGAGTGGGGGC	ACCGTCGTTCTCAGCGGAA	AAACTCATACCGTCGTTCTCAGCGGAA				.	.	.	.	.	.	.	.	.	)	)	.	)	)	)	)	)	)	)	)	.	)	)	)	)	)	)	D
ENSG00000207245_SNORD116-29	ENSG00000117152	RGS4	ENST00000367909.6	1590	-19.3	((((((..(((((((((.	.)))))))))..))))))	CTTACmATGGGTGTTTTGA	CCAAGACACTTCTGTGAG	CCAAGACACTTCTGTGAG													.	)	)	)	)	)	)	)	)	)	.	.	)	)	)	)	)	)	D
ENSG00000207245_SNORD116-29	ENSG00000117152	RGS4	ENST00000367908.4	1207	-19.3	((((((..(((((((((.	.)))))))))..))))))	CTTACmATGGGTGTTTTGA	CCAAGACACTTCTGTGAG	CCAAGACACTTCTGTGAG													.	)	)	)	)	)	)	)	)	)	.	.	)	)	)	)	)	)	D
ENSG00000207245_SNORD116-29	ENSG00000117152	RGS4	ENST00000491263.1	2375	-19.3	((((((..(((((((((.	.)))))))))..))))))	CTTACmATGGGTGTTTTGA	CCAAGACACTTCTGTGAG	CCAAGACACTTCTGTGAG													.	)	)	)	)	)	)	)	)	)	.	.	)	)	)	)	)	)	D
ENSG00000207245_SNORD116-29	ENSG00000117152	RGS4	ENST00000421743.2	1701	-19.3	((((((..(((((((((.	.)))))))))..))))))	CTTACmATGGGTGTTTTGA	CCAAGACACTTCTGTGAG	CCAAGACACTTCTGTGAG													.	)	)	)	)	)	)	)	)	)	.	.	)	)	)	)	)	)	D
ENSG00000207001_SNORD116-2	ENSG00000100441	KHNYN	ENST00000251343.5	2423	-17.7	(((((..((((((((.((.	.)).))))))))..)))))	TTCTGmTAGGGAGTGGGGGC	ACCGTCATTCTCATCGGAA	AAACTCATACCGTCATTCTCATCGGAA				.	.	.	.	.	.	.	.	.	)	)	.	)	)	)	)	)	)	)	)	.	.	)	)	)	)	)	D
ENSG00000207001_SNORD116-2	ENSG00000100441	KHNYN	ENST00000553935.1	2483	-17.7	(((((..((((((((.((.	.)).))))))))..)))))	TTCTGmTAGGGAGTGGGGGC	ACCGTCATTCTCATCGGAA	AAACTCATACCGTCATTCTCATCGGAA				.	.	.	.	.	.	.	.	.	)	)	.	)	)	)	)	)	)	)	)	.	.	)	)	)	)	)	D
ENSG00000207001_SNORD116-2	ENSG00000100441	KHNYN	ENST00000556255.1	1322	-17.7	(((((..((((((((.((.	.)).))))))))..)))))	TTCTGmTAGGGAGTGGGGGC	ACCGTCATTCTCATCGGAA	AAACTCATACCGTCATTCTCATCGGAA				.	.	.	.	.	.	.	.	.	)	)	.	)	)	)	)	)	)	)	)	.	.	)	)	)	)	)	D
ENSG00000207001_SNORD116-2	ENSG00000100441	KHNYN	ENST00000556842.1	2358	-17.7	(((((..((((((((.((.	.)).))))))))..)))))	TTCTGmTAGGGAGTGGGGGC	ACCGTCATTCTCATCGGAA	AAACTCATACCGTCATTCTCATCGGAA				.	.	.	.	.	.	.	.	.	)	)	.	)	)	)	)	)	)	)	)	.	.	)	)	)	)	)	D
ENSG00000207442_SNORD116-6	ENSG00000100441	KHNYN	ENST00000251343.5	2423	-17.7	(((((..((((((((.((.	.)).))))))))..)))))	TTCTGmTAGGGAGTGGGGGC	ACCGTCATTCTCATCGGAA	AAACTCATACCGTCATTCTCATCGGAA				.	.	.	.	.	.	.	.	.	)	)	.	)	)	)	)	)	)	)	)	.	.	)	)	)	)	)	D
ENSG00000207442_SNORD116-6	ENSG00000100441	KHNYN	ENST00000553935.1	2483	-17.7	(((((..((((((((.((.	.)).))))))))..)))))	TTCTGmTAGGGAGTGGGGGC	ACCGTCATTCTCATCGGAA	AAACTCATACCGTCATTCTCATCGGAA				.	.	.	.	.	.	.	.	.	)	)	.	)	)	)	)	)	)	)	)	.	.	)	)	)	)	)	D
ENSG00000207442_SNORD116-6	ENSG00000100441	KHNYN	ENST00000556255.1	1322	-17.7	(((((..((((((((.((.	.)).))))))))..)))))	TTCTGmTAGGGAGTGGGGGC	ACCGTCATTCTCATCGGAA	AAACTCATACCGTCATTCTCATCGGAA				.	.	.	.	.	.	.	.	.	)	)	.	)	)	)	)	)	)	)	)	.	.	)	)	)	)	)	D
ENSG00000207442_SNORD116-6	ENSG00000100441	KHNYN	ENST00000556842.1	2358	-17.7	(((((..((((((((.((.	.)).))))))))..)))))	TTCTGmTAGGGAGTGGGGGC	ACCGTCATTCTCATCGGAA	AAACTCATACCGTCATTCTCATCGGAA				.	.	.	.	.	.	.	.	.	)	)	.	)	)	)	)	)	)	)	)	.	.	)	)	)	)	)	D
ENSG00000251815_SNORD116-26	ENSG00000112852	PCDHB2	ENST00000194155.4	2175	-20.9	(((.((((((.(((((.	.))))).)))))).)))	CTCCCmGGAGGCGGCACC	TGTGCCACTTCTGTGAG	CCAAATCATTTCTGTGCCACTTCTGTGAG		.	.	.	.	.	.	.	.	.	.	.	.	.	)	)	)	)	)	.	)	)	)	)	)	)	.	)	)	)	D
ENSG00000252326_SNORD116-25	ENSG00000112852	PCDHB2	ENST00000194155.4	2175	-20.9	(((.((((((.(((((.	.))))).)))))).)))	CTCCCmGGAGGCGGCACC	TGTGCCACTTCTGTGAG	CCAAATCACTTCTGTGCCACTTCTGTGAG		.	.	.	.	.	.	.	.	.	.	.	.	.	)	)	)	)	)	.	)	)	)	)	)	)	.	)	)	)	D
ENSG00000206609_SNORD116-11	ENSG00000165186	PTCHD1	ENST00000379361.4	5720	-27.5	((.((((((((((((((.	.)))))))))))))).))	CTCTCmCAAGGGGCCCGCA	CGTGGGTTCCTTGGAAAG	CTTCCATACGTGGGTTCCTTGGAAAG					.	.	.	.	.	.	.	.	.	)	)	)	)	)	)	)	)	)	)	)	)	)	)	.	)	)	D'
ENSG00000207137_SNORD116-13	ENSG00000254377	LINC00966	ENST00000519741.1	361	-19.9	((..(..(((((((((.((.	.)).)))))))))..)..))	CTGGCmTGAGGAGTGCGAGTC	TACATGCATTCCTTGGAAAG	CTTCCATACATGCATTCCTTGGAAAG					.	.	.	.	.	.	.	)	)	.	)	)	)	)	)	)	)	)	)	.	.	)	.	.	)	)	D'
ENSG00000207137_SNORD116-13	ENSG00000254377	LINC00966	ENST00000524284.1	458	-19.9	((..(..(((((((((.((.	.)).)))))))))..)..))	CTGGCmTGAGGAGTGCGAGTC	TACATGCATTCCTTGGAAAG	CTTCCATACATGCATTCCTTGGAAAG					.	.	.	.	.	.	.	)	)	.	)	)	)	)	)	)	)	)	)	.	.	)	.	.	)	)	D'
ENSG00000207137_SNORD116-13	ENSG00000254377	LINC00966	ENST00000520799.1	486	-19.9	((..(..(((((((((.((.	.)).)))))))))..)..))	CTGGCmTGAGGAGTGCGAGTC	TACATGCATTCCTTGGAAAG	CTTCCATACATGCATTCCTTGGAAAG					.	.	.	.	.	.	.	)	)	.	)	)	)	)	)	)	)	)	)	.	.	)	.	.	)	)	D'
ENSG00000207137_SNORD116-13	ENSG00000254377	LINC00966	ENST00000524060.1	417	-19.9	((..(..(((((((((.((.	.)).)))))))))..)..))	CTGGCmTGAGGAGTGCGAGTC	TACATGCATTCCTTGGAAAG	CTTCCATACATGCATTCCTTGGAAAG					.	.	.	.	.	.	.	)	)	.	)	)	)	)	)	)	)	)	)	.	.	)	.	.	)	)	D'
ENSG00000207137_SNORD116-13	ENSG00000254377	LINC00966	ENST00000521441.1	486	-19.9	((..(..(((((((((.((.	.)).)))))))))..)..))	CTGGCmTGAGGAGTGCGAGTC	TACATGCATTCCTTGGAAAG	CTTCCATACATGCATTCCTTGGAAAG					.	.	.	.	.	.	.	)	)	.	)	)	)	)	)	)	)	)	)	.	.	)	.	.	)	)	D'
ENSG00000207263_SNORD116-16	ENSG00000254377	LINC00966	ENST00000519741.1	361	-19.9	((..(..(((((((((.((.	.)).)))))))))..)..))	CTGGCmTGAGGAGTGCGAGTC	TACATGCATTCCTTGGAAAG	CTTTCATACATGCATTCCTTGGAAAG					.	.	.	.	.	.	.	)	)	.	)	)	)	)	)	)	)	)	)	.	.	)	.	.	)	)	D'
ENSG00000207263_SNORD116-16	ENSG00000254377	LINC00966	ENST00000524284.1	458	-19.9	((..(..(((((((((.((.	.)).)))))))))..)..))	CTGGCmTGAGGAGTGCGAGTC	TACATGCATTCCTTGGAAAG	CTTTCATACATGCATTCCTTGGAAAG					.	.	.	.	.	.	.	)	)	.	)	)	)	)	)	)	)	)	)	.	.	)	.	.	)	)	D'
ENSG00000207263_SNORD116-16	ENSG00000254377	LINC00966	ENST00000520799.1	486	-19.9	((..(..(((((((((.((.	.)).)))))))))..)..))	CTGGCmTGAGGAGTGCGAGTC	TACATGCATTCCTTGGAAAG	CTTTCATACATGCATTCCTTGGAAAG					.	.	.	.	.	.	.	)	)	.	)	)	)	)	)	)	)	)	)	.	.	)	.	.	)	)	D'
ENSG00000207263_SNORD116-16	ENSG00000254377	LINC00966	ENST00000524060.1	417	-19.9	((..(..(((((((((.((.	.)).)))))))))..)..))	CTGGCmTGAGGAGTGCGAGTC	TACATGCATTCCTTGGAAAG	CTTTCATACATGCATTCCTTGGAAAG					.	.	.	.	.	.	.	)	)	.	)	)	)	)	)	)	)	)	)	.	.	)	.	.	)	)	D'
ENSG00000207263_SNORD116-16	ENSG00000254377	LINC00966	ENST00000521441.1	486	-19.9	((..(..(((((((((.((.	.)).)))))))))..)..))	CTGGCmTGAGGAGTGCGAGTC	TACATGCATTCCTTGGAAAG	CTTTCATACATGCATTCCTTGGAAAG					.	.	.	.	.	.	.	)	)	.	)	)	)	)	)	)	)	)	)	.	.	)	.	.	)	)	D'
ENSG00000207279_SNORD116-24	ENSG00000254377	LINC00966	ENST00000519741.1	361	-19.9	((..(..(((((((((.((.	.)).)))))))))..)..))	CTGGCmTGAGGAGTGCGAGTC	TACATGCATTCCTTGGAAAG	CTTTTATACATGCATTCCTTGGAAAG					.	.	.	.	.	.	.	)	)	.	)	)	)	)	)	)	)	)	)	.	.	)	.	.	)	)	D'
ENSG00000207279_SNORD116-24	ENSG00000254377	LINC00966	ENST00000524284.1	458	-19.9	((..(..(((((((((.((.	.)).)))))))))..)..))	CTGGCmTGAGGAGTGCGAGTC	TACATGCATTCCTTGGAAAG	CTTTTATACATGCATTCCTTGGAAAG					.	.	.	.	.	.	.	)	)	.	)	)	)	)	)	)	)	)	)	.	.	)	.	.	)	)	D'
ENSG00000207279_SNORD116-24	ENSG00000254377	LINC00966	ENST00000520799.1	486	-19.9	((..(..(((((((((.((.	.)).)))))))))..)..))	CTGGCmTGAGGAGTGCGAGTC	TACATGCATTCCTTGGAAAG	CTTTTATACATGCATTCCTTGGAAAG					.	.	.	.	.	.	.	)	)	.	)	)	)	)	)	)	)	)	)	.	.	)	.	.	)	)	D'
ENSG00000207279_SNORD116-24	ENSG00000254377	LINC00966	ENST00000524060.1	417	-19.9	((..(..(((((((((.((.	.)).)))))))))..)..))	CTGGCmTGAGGAGTGCGAGTC	TACATGCATTCCTTGGAAAG	CTTTTATACATGCATTCCTTGGAAAG					.	.	.	.	.	.	.	)	)	.	)	)	)	)	)	)	)	)	)	.	.	)	.	.	)	)	D'
ENSG00000207279_SNORD116-24	ENSG00000254377	LINC00966	ENST00000521441.1	486	-19.9	((..(..(((((((((.((.	.)).)))))))))..)..))	CTGGCmTGAGGAGTGCGAGTC	TACATGCATTCCTTGGAAAG	CTTTTATACATGCATTCCTTGGAAAG					.	.	.	.	.	.	.	)	)	.	)	)	)	)	)	)	)	)	)	.	.	)	.	.	)	)	D'
ENSG00000207375_SNORD116-23	ENSG00000254377	LINC00966	ENST00000519741.1	361	-19.9	((..(..(((((((((.((.	.)).)))))))))..)..))	CTGGCmTGAGGAGTGCGAGTC	TACATGCATTCCTTGGAAAG	CCTCAATACATGCATTCCTTGGAAAG					.	.	.	.	.	.	.	)	)	.	)	)	)	)	)	)	)	)	)	.	.	)	.	.	)	)	D'
ENSG00000207375_SNORD116-23	ENSG00000254377	LINC00966	ENST00000524284.1	458	-19.9	((..(..(((((((((.((.	.)).)))))))))..)..))	CTGGCmTGAGGAGTGCGAGTC	TACATGCATTCCTTGGAAAG	CCTCAATACATGCATTCCTTGGAAAG					.	.	.	.	.	.	.	)	)	.	)	)	)	)	)	)	)	)	)	.	.	)	.	.	)	)	D'
ENSG00000207375_SNORD116-23	ENSG00000254377	LINC00966	ENST00000520799.1	486	-19.9	((..(..(((((((((.((.	.)).)))))))))..)..))	CTGGCmTGAGGAGTGCGAGTC	TACATGCATTCCTTGGAAAG	CCTCAATACATGCATTCCTTGGAAAG					.	.	.	.	.	.	.	)	)	.	)	)	)	)	)	)	)	)	)	.	.	)	.	.	)	)	D'
ENSG00000207375_SNORD116-23	ENSG00000254377	LINC00966	ENST00000524060.1	417	-19.9	((..(..(((((((((.((.	.)).)))))))))..)..))	CTGGCmTGAGGAGTGCGAGTC	TACATGCATTCCTTGGAAAG	CCTCAATACATGCATTCCTTGGAAAG					.	.	.	.	.	.	.	)	)	.	)	)	)	)	)	)	)	)	)	.	.	)	.	.	)	)	D'
ENSG00000207375_SNORD116-23	ENSG00000254377	LINC00966	ENST00000521441.1	486	-19.9	((..(..(((((((((.((.	.)).)))))))))..)..))	CTGGCmTGAGGAGTGCGAGTC	TACATGCATTCCTTGGAAAG	CCTCAATACATGCATTCCTTGGAAAG					.	.	.	.	.	.	.	)	)	.	)	)	)	)	)	)	)	)	)	.	.	)	.	.	)	)	D'
ENSG00000207442_SNORD116-6	ENSG00000164176	EDIL3	ENST00000296591.5	3936	-17.2	.((((((((((((.	.)))))))))))).	ATTTTmCCAAGGAAG	ATTCCTTGGAAAAG	GTCCTCCAAAAAAAACATTCCTTGGAAAAG	.	.	.	.	.	.	.	.	.	.	.	.	.	.	.	.	.	)	)	)	)	)	)	)	)	)	)	)	)	.	D'
ENSG00000207442_SNORD116-6	ENSG00000164176	EDIL3	ENST00000380138.3	3499	-17.2	.((((((((((((.	.)))))))))))).	ATTTTmCCAAGGAAG	ATTCCTTGGAAAAG	GTCCTCCAAAAAAAACATTCCTTGGAAAAG	.	.	.	.	.	.	.	.	.	.	.	.	.	.	.	.	.	)	)	)	)	)	)	)	)	)	)	)	)	.	D'
ENSG00000275529_SNORD116-4	ENSG00000164176	EDIL3	ENST00000296591.5	3936	-17.2	.((((((((((((.	.)))))))))))).	ATTTTmCCAAGGAAG	ATTCCTTGGAAAAG	GTCCCCCCAAAAAAACATTCCTTGGAAAAG	.	.	.	.	.	.	.	.	.	.	.	.	.	.	.	.	.	)	)	)	)	)	)	)	)	)	)	)	)	.	D'
ENSG00000275529_SNORD116-4	ENSG00000164176	EDIL3	ENST00000380138.3	3499	-17.2	.((((((((((((.	.)))))))))))).	ATTTTmCCAAGGAAG	ATTCCTTGGAAAAG	GTCCCCCCAAAAAAACATTCCTTGGAAAAG	.	.	.	.	.	.	.	.	.	.	.	.	.	.	.	.	.	)	)	)	)	)	)	)	)	)	)	)	)	.	D'
ENSG00000206727_SNORD116-9	ENSG00000164176	EDIL3	ENST00000296591.5	3936	-17.2	.((((((((((((.	.)))))))))))).	ATTTTmCCAAGGAAG	ATTCCTTGGAAAAG	GTCCCCCATAAAAACATTCCTTGGAAAAG		.	.	.	.	.	.	.	.	.	.	.	.	.	.	.	.	)	)	)	)	)	)	)	)	)	)	)	)	.	D'
ENSG00000206727_SNORD116-9	ENSG00000164176	EDIL3	ENST00000380138.3	3499	-17.2	.((((((((((((.	.)))))))))))).	ATTTTmCCAAGGAAG	ATTCCTTGGAAAAG	GTCCCCCATAAAAACATTCCTTGGAAAAG		.	.	.	.	.	.	.	.	.	.	.	.	.	.	.	.	)	)	)	)	)	)	)	)	)	)	)	)	.	D'
ENSG00000207001_SNORD116-2	ENSG00000164176	EDIL3	ENST00000296591.5	3936	-17.2	.((((((((((((.	.)))))))))))).	ATTTTmCCAAGGAAG	ATTCCTTGGAAAAG	GTCCCCAAAAAAAACATTCCTTGGAAAAG		.	.	.	.	.	.	.	.	.	.	.	.	.	.	.	.	)	)	)	)	)	)	)	)	)	)	)	)	.	D'
ENSG00000207001_SNORD116-2	ENSG00000164176	EDIL3	ENST00000380138.3	3499	-17.2	.((((((((((((.	.)))))))))))).	ATTTTmCCAAGGAAG	ATTCCTTGGAAAAG	GTCCCCAAAAAAAACATTCCTTGGAAAAG		.	.	.	.	.	.	.	.	.	.	.	.	.	.	.	.	)	)	)	)	)	)	)	)	)	)	)	)	.	D'
ENSG00000207014_SNORD116-3	ENSG00000164176	EDIL3	ENST00000296591.5	3936	-17.2	.((((((((((((.	.)))))))))))).	ATTTTmCCAAGGAAG	ATTCCTTGGAAAAG	GTCCCCCATAAAAACATTCCTTGGAAAAG		.	.	.	.	.	.	.	.	.	.	.	.	.	.	.	.	)	)	)	)	)	)	)	)	)	)	)	)	.	D'
ENSG00000207014_SNORD116-3	ENSG00000164176	EDIL3	ENST00000380138.3	3499	-17.2	.((((((((((((.	.)))))))))))).	ATTTTmCCAAGGAAG	ATTCCTTGGAAAAG	GTCCCCCATAAAAACATTCCTTGGAAAAG		.	.	.	.	.	.	.	.	.	.	.	.	.	.	.	.	)	)	)	)	)	)	)	)	)	)	)	)	.	D'
ENSG00000207063_SNORD116-1	ENSG00000164176	EDIL3	ENST00000296591.5	3936	-17.2	.((((((((((((.	.)))))))))))).	ATTTTmCCAAGGAAG	ATTCCTTGGAAAAG	GTCCCCTATAAAAACATTCCTTGGAAAAG		.	.	.	.	.	.	.	.	.	.	.	.	.	.	.	.	)	)	)	)	)	)	)	)	)	)	)	)	.	D'
ENSG00000207063_SNORD116-1	ENSG00000164176	EDIL3	ENST00000380138.3	3499	-17.2	.((((((((((((.	.)))))))))))).	ATTTTmCCAAGGAAG	ATTCCTTGGAAAAG	GTCCCCTATAAAAACATTCCTTGGAAAAG		.	.	.	.	.	.	.	.	.	.	.	.	.	.	.	.	)	)	)	)	)	)	)	)	)	)	)	)	.	D'
ENSG00000207093_SNORD116-8	ENSG00000164176	EDIL3	ENST00000296591.5	3936	-17.2	.((((((((((((.	.)))))))))))).	ATTTTmCCAAGGAAG	ATTCCTTGGAAAAG	GTCCTCCAAAAAAACATTCCTTGGAAAAG		.	.	.	.	.	.	.	.	.	.	.	.	.	.	.	.	)	)	)	)	)	)	)	)	)	)	)	)	.	D'
ENSG00000207093_SNORD116-8	ENSG00000164176	EDIL3	ENST00000380138.3	3499	-17.2	.((((((((((((.	.)))))))))))).	ATTTTmCCAAGGAAG	ATTCCTTGGAAAAG	GTCCTCCAAAAAAACATTCCTTGGAAAAG		.	.	.	.	.	.	.	.	.	.	.	.	.	.	.	.	)	)	)	)	)	)	)	)	)	)	)	)	.	D'
ENSG00000207133_SNORD116-7	ENSG00000164176	EDIL3	ENST00000296591.5	3936	-17.2	.((((((((((((.	.)))))))))))).	ATTTTmCCAAGGAAG	ATTCCTTGGAAAAG	GTCCCCCATAAAAACATTCCTTGGAAAAG		.	.	.	.	.	.	.	.	.	.	.	.	.	.	.	.	)	)	)	)	)	)	)	)	)	)	)	)	.	D'
ENSG00000207133_SNORD116-7	ENSG00000164176	EDIL3	ENST00000380138.3	3499	-17.2	.((((((((((((.	.)))))))))))).	ATTTTmCCAAGGAAG	ATTCCTTGGAAAAG	GTCCCCCATAAAAACATTCCTTGGAAAAG		.	.	.	.	.	.	.	.	.	.	.	.	.	.	.	.	)	)	)	)	)	)	)	)	)	)	)	)	.	D'
ENSG00000207191_SNORD116-5	ENSG00000164176	EDIL3	ENST00000296591.5	3936	-17.2	.((((((((((((.	.)))))))))))).	ATTTTmCCAAGGAAG	ATTCCTTGGAAAAG	GTCCCCCATAAAAACATTCCTTGGAAAAG		.	.	.	.	.	.	.	.	.	.	.	.	.	.	.	.	)	)	)	)	)	)	)	)	)	)	)	)	.	D'
ENSG00000207191_SNORD116-5	ENSG00000164176	EDIL3	ENST00000380138.3	3499	-17.2	.((((((((((((.	.)))))))))))).	ATTTTmCCAAGGAAG	ATTCCTTGGAAAAG	GTCCCCCATAAAAACATTCCTTGGAAAAG		.	.	.	.	.	.	.	.	.	.	.	.	.	.	.	.	)	)	)	)	)	)	)	)	)	)	)	)	.	D'
ENSG00000275529_SNORD116-4	ENSG00000112852	PCDHB2	ENST00000194155.4	1343	-19	.((((((((((((.	.)))))))))))).	TTCTGmTTGAGAACT	CGTTCTCAGCGGAA	AAACTCATACCGTCGTTCTCAGCGGAA				.	.	.	.	.	.	.	.	.	.	.	.	.	.	)	)	)	)	)	)	)	)	)	)	)	)	.	D
ENSG00000278123_SNORD116-28	ENSG00000072133	RPS6KA6	ENST00000262752.2	547	-18	.(((((((((((.	.))))))))))).	CTCGCmAGAACTGG	GCAGTTCTGTGAA	GCAAACCACTTCTGTGCAGTTCTGTGAA			.	.	.	.	.	.	.	.	.	.	.	.	.	.	.	.	)	)	)	)	)	)	)	)	)	)	)	.	D
ENSG00000278123_SNORD116-28	ENSG00000072133	RPS6KA6	ENST00000543399.1	787	-18	.(((((((((((.	.))))))))))).	CTCGCmAGAACTGG	GCAGTTCTGTGAA	GCAAACCACTTCTGTGCAGTTCTGTGAA			.	.	.	.	.	.	.	.	.	.	.	.	.	.	.	.	)	)	)	)	)	)	)	)	)	)	)	.	D
ENSG00000278123_SNORD116-28	ENSG00000178467	P4HTM	ENST00000609406.1	863	-17.6	.(((((((((((.	.))))))))))).	ATCACmAGGGCTGG	GCAGTTCTGTGAA	GCAAACCACTTCTGTGCAGTTCTGTGAA			.	.	.	.	.	.	.	.	.	.	.	.	.	.	.	.	)	)	)	)	)	)	)	)	)	)	)	.	D
ENSG00000251815_SNORD116-26	ENSG00000178467	P4HTM	ENST00000609406.1	863	-19.1	.((((((((.(((((.	.))))).)))))))).	ATCACmAGGGCTGGCAG	GTGCCACTTCTGTGAG	CCAAATCATTTCTGTGCCACTTCTGTGAG		.	.	.	.	.	.	.	.	.	.	.	.	.	.	)	)	)	)	)	.	)	)	)	)	)	)	)	)	.	D
ENSG00000252326_SNORD116-25	ENSG00000178467	P4HTM	ENST00000609406.1	863	-19.1	.((((((((.(((((.	.))))).)))))))).	ATCACmAGGGCTGGCAG	GTGCCACTTCTGTGAG	CCAAATCACTTCTGTGCCACTTCTGTGAG		.	.	.	.	.	.	.	.	.	.	.	.	.	.	)	)	)	)	)	.	)	)	)	)	)	)	)	)	.	D
ENSG00000207191_SNORD116-5	ENSG00000181722	ZBTB20	ENST00000357258.3	444	-17.9	.(((((.((((((((.	.)))))))).))))).	ATCTGmAGGAGAATGAG	GTCGTTCTCATCAGAA	GAACTCATACCGTCGTTCTCATCAGAA				.	.	.	.	.	.	.	.	.	.	.	.	)	)	)	)	)	)	)	)	.	)	)	)	)	)	.	D
ENSG00000207191_SNORD116-5	ENSG00000181722	ZBTB20	ENST00000393785.2	248	-17.9	.(((((.((((((((.	.)))))))).))))).	ATCTGmAGGAGAATGAG	GTCGTTCTCATCAGAA	GAACTCATACCGTCGTTCTCATCAGAA				.	.	.	.	.	.	.	.	.	.	.	.	)	)	)	)	)	)	)	)	.	)	)	)	)	)	.	D
ENSG00000207191_SNORD116-5	ENSG00000181722	ZBTB20	ENST00000464560.1	318	-17.9	.(((((.((((((((.	.)))))))).))))).	ATCTGmAGGAGAATGAG	GTCGTTCTCATCAGAA	GAACTCATACCGTCGTTCTCATCAGAA				.	.	.	.	.	.	.	.	.	.	.	.	)	)	)	)	)	)	)	)	.	)	)	)	)	)	.	D
ENSG00000207191_SNORD116-5	ENSG00000181722	ZBTB20	ENST00000481632.1	270	-17.9	.(((((.((((((((.	.)))))))).))))).	ATCTGmAGGAGAATGAG	GTCGTTCTCATCAGAA	GAACTCATACCGTCGTTCTCATCAGAA				.	.	.	.	.	.	.	.	.	.	.	.	)	)	)	)	)	)	)	)	.	)	)	)	)	)	.	D
ENSG00000207191_SNORD116-5	ENSG00000181722	ZBTB20	ENST00000479879.1	292	-17.9	.(((((.((((((((.	.)))))))).))))).	ATCTGmAGGAGAATGAG	GTCGTTCTCATCAGAA	GAACTCATACCGTCGTTCTCATCAGAA				.	.	.	.	.	.	.	.	.	.	.	.	)	)	)	)	)	)	)	)	.	)	)	)	)	)	.	D
ENSG00000207191_SNORD116-5	ENSG00000181722	ZBTB20	ENST00000474710.1	228	-17.9	.(((((.((((((((.	.)))))))).))))).	ATCTGmAGGAGAATGAG	GTCGTTCTCATCAGAA	GAACTCATACCGTCGTTCTCATCAGAA				.	.	.	.	.	.	.	.	.	.	.	.	)	)	)	)	)	)	)	)	.	)	)	)	)	)	.	D
ENSG00000207191_SNORD116-5	ENSG00000181722	ZBTB20	ENST00000470311.1	244	-17.9	.(((((.((((((((.	.)))))))).))))).	ATCTGmAGGAGAATGAG	GTCGTTCTCATCAGAA	GAACTCATACCGTCGTTCTCATCAGAA				.	.	.	.	.	.	.	.	.	.	.	.	)	)	)	)	)	)	)	)	.	)	)	)	)	)	.	D
ENSG00000207191_SNORD116-5	ENSG00000181722	ZBTB20	ENST00000471418.1	603	-17.9	.(((((.((((((((.	.)))))))).))))).	ATCTGmAGGAGAATGAG	GTCGTTCTCATCAGAA	GAACTCATACCGTCGTTCTCATCAGAA				.	.	.	.	.	.	.	.	.	.	.	.	)	)	)	)	)	)	)	)	.	)	)	)	)	)	.	D
ENSG00000207191_SNORD116-5	ENSG00000181722	ZBTB20	ENST00000462705.1	652	-17.9	.(((((.((((((((.	.)))))))).))))).	ATCTGmAGGAGAATGAG	GTCGTTCTCATCAGAA	GAACTCATACCGTCGTTCTCATCAGAA				.	.	.	.	.	.	.	.	.	.	.	.	)	)	)	)	)	)	)	)	.	)	)	)	)	)	.	D
ENSG00000207133_SNORD116-7	ENSG00000181722	ZBTB20	ENST00000357258.3	444	-17.9	.(((((.((((((((.	.)))))))).))))).	ATCTGmAGGAGAATGAG	GTCGTTCTCATCAGAA	GAACTCATACCGTCGTTCTCATCAGAA				.	.	.	.	.	.	.	.	.	.	.	.	)	)	)	)	)	)	)	)	.	)	)	)	)	)	.	D
ENSG00000207133_SNORD116-7	ENSG00000181722	ZBTB20	ENST00000393785.2	248	-17.9	.(((((.((((((((.	.)))))))).))))).	ATCTGmAGGAGAATGAG	GTCGTTCTCATCAGAA	GAACTCATACCGTCGTTCTCATCAGAA				.	.	.	.	.	.	.	.	.	.	.	.	)	)	)	)	)	)	)	)	.	)	)	)	)	)	.	D
ENSG00000207133_SNORD116-7	ENSG00000181722	ZBTB20	ENST00000464560.1	318	-17.9	.(((((.((((((((.	.)))))))).))))).	ATCTGmAGGAGAATGAG	GTCGTTCTCATCAGAA	GAACTCATACCGTCGTTCTCATCAGAA				.	.	.	.	.	.	.	.	.	.	.	.	)	)	)	)	)	)	)	)	.	)	)	)	)	)	.	D
ENSG00000207133_SNORD116-7	ENSG00000181722	ZBTB20	ENST00000481632.1	270	-17.9	.(((((.((((((((.	.)))))))).))))).	ATCTGmAGGAGAATGAG	GTCGTTCTCATCAGAA	GAACTCATACCGTCGTTCTCATCAGAA				.	.	.	.	.	.	.	.	.	.	.	.	)	)	)	)	)	)	)	)	.	)	)	)	)	)	.	D
ENSG00000207133_SNORD116-7	ENSG00000181722	ZBTB20	ENST00000479879.1	292	-17.9	.(((((.((((((((.	.)))))))).))))).	ATCTGmAGGAGAATGAG	GTCGTTCTCATCAGAA	GAACTCATACCGTCGTTCTCATCAGAA				.	.	.	.	.	.	.	.	.	.	.	.	)	)	)	)	)	)	)	)	.	)	)	)	)	)	.	D
ENSG00000207133_SNORD116-7	ENSG00000181722	ZBTB20	ENST00000474710.1	228	-17.9	.(((((.((((((((.	.)))))))).))))).	ATCTGmAGGAGAATGAG	GTCGTTCTCATCAGAA	GAACTCATACCGTCGTTCTCATCAGAA				.	.	.	.	.	.	.	.	.	.	.	.	)	)	)	)	)	)	)	)	.	)	)	)	)	)	.	D
ENSG00000207133_SNORD116-7	ENSG00000181722	ZBTB20	ENST00000470311.1	244	-17.9	.(((((.((((((((.	.)))))))).))))).	ATCTGmAGGAGAATGAG	GTCGTTCTCATCAGAA	GAACTCATACCGTCGTTCTCATCAGAA				.	.	.	.	.	.	.	.	.	.	.	.	)	)	)	)	)	)	)	)	.	)	)	)	)	)	.	D
ENSG00000207133_SNORD116-7	ENSG00000181722	ZBTB20	ENST00000471418.1	603	-17.9	.(((((.((((((((.	.)))))))).))))).	ATCTGmAGGAGAATGAG	GTCGTTCTCATCAGAA	GAACTCATACCGTCGTTCTCATCAGAA				.	.	.	.	.	.	.	.	.	.	.	.	)	)	)	)	)	)	)	)	.	)	)	)	)	)	.	D
ENSG00000207133_SNORD116-7	ENSG00000181722	ZBTB20	ENST00000462705.1	652	-17.9	.(((((.((((((((.	.)))))))).))))).	ATCTGmAGGAGAATGAG	GTCGTTCTCATCAGAA	GAACTCATACCGTCGTTCTCATCAGAA				.	.	.	.	.	.	.	.	.	.	.	.	)	)	)	)	)	)	)	)	.	)	)	)	)	)	.	D
ENSG00000207001_SNORD116-2	ENSG00000181722	ZBTB20	ENST00000357258.3	444	-17.6	.(((((.((((((((.	.)))))))).))))).	ATCTGmAGGAGAATGAG	GTCATTCTCATCGGAA	AAACTCATACCGTCATTCTCATCGGAA				.	.	.	.	.	.	.	.	.	.	.	.	)	)	)	)	)	)	)	)	.	)	)	)	)	)	.	D
ENSG00000207001_SNORD116-2	ENSG00000181722	ZBTB20	ENST00000393785.2	248	-17.6	.(((((.((((((((.	.)))))))).))))).	ATCTGmAGGAGAATGAG	GTCATTCTCATCGGAA	AAACTCATACCGTCATTCTCATCGGAA				.	.	.	.	.	.	.	.	.	.	.	.	)	)	)	)	)	)	)	)	.	)	)	)	)	)	.	D
ENSG00000207001_SNORD116-2	ENSG00000181722	ZBTB20	ENST00000464560.1	318	-17.6	.(((((.((((((((.	.)))))))).))))).	ATCTGmAGGAGAATGAG	GTCATTCTCATCGGAA	AAACTCATACCGTCATTCTCATCGGAA				.	.	.	.	.	.	.	.	.	.	.	.	)	)	)	)	)	)	)	)	.	)	)	)	)	)	.	D
ENSG00000207001_SNORD116-2	ENSG00000181722	ZBTB20	ENST00000481632.1	270	-17.6	.(((((.((((((((.	.)))))))).))))).	ATCTGmAGGAGAATGAG	GTCATTCTCATCGGAA	AAACTCATACCGTCATTCTCATCGGAA				.	.	.	.	.	.	.	.	.	.	.	.	)	)	)	)	)	)	)	)	.	)	)	)	)	)	.	D
ENSG00000207001_SNORD116-2	ENSG00000181722	ZBTB20	ENST00000479879.1	292	-17.6	.(((((.((((((((.	.)))))))).))))).	ATCTGmAGGAGAATGAG	GTCATTCTCATCGGAA	AAACTCATACCGTCATTCTCATCGGAA				.	.	.	.	.	.	.	.	.	.	.	.	)	)	)	)	)	)	)	)	.	)	)	)	)	)	.	D
ENSG00000207001_SNORD116-2	ENSG00000181722	ZBTB20	ENST00000474710.1	228	-17.6	.(((((.((((((((.	.)))))))).))))).	ATCTGmAGGAGAATGAG	GTCATTCTCATCGGAA	AAACTCATACCGTCATTCTCATCGGAA				.	.	.	.	.	.	.	.	.	.	.	.	)	)	)	)	)	)	)	)	.	)	)	)	)	)	.	D
ENSG00000207001_SNORD116-2	ENSG00000181722	ZBTB20	ENST00000470311.1	244	-17.6	.(((((.((((((((.	.)))))))).))))).	ATCTGmAGGAGAATGAG	GTCATTCTCATCGGAA	AAACTCATACCGTCATTCTCATCGGAA				.	.	.	.	.	.	.	.	.	.	.	.	)	)	)	)	)	)	)	)	.	)	)	)	)	)	.	D
ENSG00000207001_SNORD116-2	ENSG00000181722	ZBTB20	ENST00000471418.1	603	-17.6	.(((((.((((((((.	.)))))))).))))).	ATCTGmAGGAGAATGAG	GTCATTCTCATCGGAA	AAACTCATACCGTCATTCTCATCGGAA				.	.	.	.	.	.	.	.	.	.	.	.	)	)	)	)	)	)	)	)	.	)	)	)	)	)	.	D
ENSG00000207001_SNORD116-2	ENSG00000181722	ZBTB20	ENST00000462705.1	652	-17.6	.(((((.((((((((.	.)))))))).))))).	ATCTGmAGGAGAATGAG	GTCATTCTCATCGGAA	AAACTCATACCGTCATTCTCATCGGAA				.	.	.	.	.	.	.	.	.	.	.	.	)	)	)	)	)	)	)	)	.	)	)	)	)	)	.	D
ENSG00000207063_SNORD116-1	ENSG00000181722	ZBTB20	ENST00000357258.3	444	-17.6	.(((((.((((((((.	.)))))))).))))).	ATCTGmAGGAGAATGAG	GTCATTCTCATCGGAA	GAACTCATAACGTCATTCTCATCGGAA				.	.	.	.	.	.	.	.	.	.	.	.	)	)	)	)	)	)	)	)	.	)	)	)	)	)	.	D
ENSG00000207063_SNORD116-1	ENSG00000181722	ZBTB20	ENST00000393785.2	248	-17.6	.(((((.((((((((.	.)))))))).))))).	ATCTGmAGGAGAATGAG	GTCATTCTCATCGGAA	GAACTCATAACGTCATTCTCATCGGAA				.	.	.	.	.	.	.	.	.	.	.	.	)	)	)	)	)	)	)	)	.	)	)	)	)	)	.	D
ENSG00000207063_SNORD116-1	ENSG00000181722	ZBTB20	ENST00000464560.1	318	-17.6	.(((((.((((((((.	.)))))))).))))).	ATCTGmAGGAGAATGAG	GTCATTCTCATCGGAA	GAACTCATAACGTCATTCTCATCGGAA				.	.	.	.	.	.	.	.	.	.	.	.	)	)	)	)	)	)	)	)	.	)	)	)	)	)	.	D
ENSG00000207063_SNORD116-1	ENSG00000181722	ZBTB20	ENST00000481632.1	270	-17.6	.(((((.((((((((.	.)))))))).))))).	ATCTGmAGGAGAATGAG	GTCATTCTCATCGGAA	GAACTCATAACGTCATTCTCATCGGAA				.	.	.	.	.	.	.	.	.	.	.	.	)	)	)	)	)	)	)	)	.	)	)	)	)	)	.	D
ENSG00000207063_SNORD116-1	ENSG00000181722	ZBTB20	ENST00000479879.1	292	-17.6	.(((((.((((((((.	.)))))))).))))).	ATCTGmAGGAGAATGAG	GTCATTCTCATCGGAA	GAACTCATAACGTCATTCTCATCGGAA				.	.	.	.	.	.	.	.	.	.	.	.	)	)	)	)	)	)	)	)	.	)	)	)	)	)	.	D
ENSG00000207063_SNORD116-1	ENSG00000181722	ZBTB20	ENST00000474710.1	228	-17.6	.(((((.((((((((.	.)))))))).))))).	ATCTGmAGGAGAATGAG	GTCATTCTCATCGGAA	GAACTCATAACGTCATTCTCATCGGAA				.	.	.	.	.	.	.	.	.	.	.	.	)	)	)	)	)	)	)	)	.	)	)	)	)	)	.	D
ENSG00000207063_SNORD116-1	ENSG00000181722	ZBTB20	ENST00000470311.1	244	-17.6	.(((((.((((((((.	.)))))))).))))).	ATCTGmAGGAGAATGAG	GTCATTCTCATCGGAA	GAACTCATAACGTCATTCTCATCGGAA				.	.	.	.	.	.	.	.	.	.	.	.	)	)	)	)	)	)	)	)	.	)	)	)	)	)	.	D
ENSG00000207063_SNORD116-1	ENSG00000181722	ZBTB20	ENST00000471418.1	603	-17.6	.(((((.((((((((.	.)))))))).))))).	ATCTGmAGGAGAATGAG	GTCATTCTCATCGGAA	GAACTCATAACGTCATTCTCATCGGAA				.	.	.	.	.	.	.	.	.	.	.	.	)	)	)	)	)	)	)	)	.	)	)	)	)	)	.	D
ENSG00000207063_SNORD116-1	ENSG00000181722	ZBTB20	ENST00000462705.1	652	-17.6	.(((((.((((((((.	.)))))))).))))).	ATCTGmAGGAGAATGAG	GTCATTCTCATCGGAA	GAACTCATAACGTCATTCTCATCGGAA				.	.	.	.	.	.	.	.	.	.	.	.	)	)	)	)	)	)	)	)	.	)	)	)	)	)	.	D
ENSG00000207442_SNORD116-6	ENSG00000181722	ZBTB20	ENST00000357258.3	444	-17.6	.(((((.((((((((.	.)))))))).))))).	ATCTGmAGGAGAATGAG	GTCATTCTCATCGGAA	AAACTCATACCGTCATTCTCATCGGAA				.	.	.	.	.	.	.	.	.	.	.	.	)	)	)	)	)	)	)	)	.	)	)	)	)	)	.	D
ENSG00000207442_SNORD116-6	ENSG00000181722	ZBTB20	ENST00000393785.2	248	-17.6	.(((((.((((((((.	.)))))))).))))).	ATCTGmAGGAGAATGAG	GTCATTCTCATCGGAA	AAACTCATACCGTCATTCTCATCGGAA				.	.	.	.	.	.	.	.	.	.	.	.	)	)	)	)	)	)	)	)	.	)	)	)	)	)	.	D
ENSG00000207442_SNORD116-6	ENSG00000181722	ZBTB20	ENST00000464560.1	318	-17.6	.(((((.((((((((.	.)))))))).))))).	ATCTGmAGGAGAATGAG	GTCATTCTCATCGGAA	AAACTCATACCGTCATTCTCATCGGAA				.	.	.	.	.	.	.	.	.	.	.	.	)	)	)	)	)	)	)	)	.	)	)	)	)	)	.	D
ENSG00000207442_SNORD116-6	ENSG00000181722	ZBTB20	ENST00000481632.1	270	-17.6	.(((((.((((((((.	.)))))))).))))).	ATCTGmAGGAGAATGAG	GTCATTCTCATCGGAA	AAACTCATACCGTCATTCTCATCGGAA				.	.	.	.	.	.	.	.	.	.	.	.	)	)	)	)	)	)	)	)	.	)	)	)	)	)	.	D
ENSG00000207442_SNORD116-6	ENSG00000181722	ZBTB20	ENST00000479879.1	292	-17.6	.(((((.((((((((.	.)))))))).))))).	ATCTGmAGGAGAATGAG	GTCATTCTCATCGGAA	AAACTCATACCGTCATTCTCATCGGAA				.	.	.	.	.	.	.	.	.	.	.	.	)	)	)	)	)	)	)	)	.	)	)	)	)	)	.	D
ENSG00000207442_SNORD116-6	ENSG00000181722	ZBTB20	ENST00000474710.1	228	-17.6	.(((((.((((((((.	.)))))))).))))).	ATCTGmAGGAGAATGAG	GTCATTCTCATCGGAA	AAACTCATACCGTCATTCTCATCGGAA				.	.	.	.	.	.	.	.	.	.	.	.	)	)	)	)	)	)	)	)	.	)	)	)	)	)	.	D
ENSG00000207442_SNORD116-6	ENSG00000181722	ZBTB20	ENST00000470311.1	244	-17.6	.(((((.((((((((.	.)))))))).))))).	ATCTGmAGGAGAATGAG	GTCATTCTCATCGGAA	AAACTCATACCGTCATTCTCATCGGAA				.	.	.	.	.	.	.	.	.	.	.	.	)	)	)	)	)	)	)	)	.	)	)	)	)	)	.	D
ENSG00000207442_SNORD116-6	ENSG00000181722	ZBTB20	ENST00000471418.1	603	-17.6	.(((((.((((((((.	.)))))))).))))).	ATCTGmAGGAGAATGAG	GTCATTCTCATCGGAA	AAACTCATACCGTCATTCTCATCGGAA				.	.	.	.	.	.	.	.	.	.	.	.	)	)	)	)	)	)	)	)	.	)	)	)	)	)	.	D
ENSG00000207442_SNORD116-6	ENSG00000181722	ZBTB20	ENST00000462705.1	652	-17.6	.(((((.((((((((.	.)))))))).))))).	ATCTGmAGGAGAATGAG	GTCATTCTCATCGGAA	AAACTCATACCGTCATTCTCATCGGAA				.	.	.	.	.	.	.	.	.	.	.	.	)	)	)	)	)	)	)	)	.	)	)	)	)	)	.	D
ENSG00000207014_SNORD116-3	ENSG00000181722	ZBTB20	ENST00000357258.3	444	-17.2	.(((((.((((((((.	.)))))))).))))).	ATCTGmAGGAGAATGAG	GTCGTTCTCATCGGAA	GAACTCATACCGTCGTTCTCATCGGAA				.	.	.	.	.	.	.	.	.	.	.	.	)	)	)	)	)	)	)	)	.	)	)	)	)	)	.	D
ENSG00000207014_SNORD116-3	ENSG00000181722	ZBTB20	ENST00000393785.2	248	-17.2	.(((((.((((((((.	.)))))))).))))).	ATCTGmAGGAGAATGAG	GTCGTTCTCATCGGAA	GAACTCATACCGTCGTTCTCATCGGAA				.	.	.	.	.	.	.	.	.	.	.	.	)	)	)	)	)	)	)	)	.	)	)	)	)	)	.	D
ENSG00000207014_SNORD116-3	ENSG00000181722	ZBTB20	ENST00000464560.1	318	-17.2	.(((((.((((((((.	.)))))))).))))).	ATCTGmAGGAGAATGAG	GTCGTTCTCATCGGAA	GAACTCATACCGTCGTTCTCATCGGAA				.	.	.	.	.	.	.	.	.	.	.	.	)	)	)	)	)	)	)	)	.	)	)	)	)	)	.	D
ENSG00000207014_SNORD116-3	ENSG00000181722	ZBTB20	ENST00000481632.1	270	-17.2	.(((((.((((((((.	.)))))))).))))).	ATCTGmAGGAGAATGAG	GTCGTTCTCATCGGAA	GAACTCATACCGTCGTTCTCATCGGAA				.	.	.	.	.	.	.	.	.	.	.	.	)	)	)	)	)	)	)	)	.	)	)	)	)	)	.	D
ENSG00000207014_SNORD116-3	ENSG00000181722	ZBTB20	ENST00000479879.1	292	-17.2	.(((((.((((((((.	.)))))))).))))).	ATCTGmAGGAGAATGAG	GTCGTTCTCATCGGAA	GAACTCATACCGTCGTTCTCATCGGAA				.	.	.	.	.	.	.	.	.	.	.	.	)	)	)	)	)	)	)	)	.	)	)	)	)	)	.	D
ENSG00000207014_SNORD116-3	ENSG00000181722	ZBTB20	ENST00000474710.1	228	-17.2	.(((((.((((((((.	.)))))))).))))).	ATCTGmAGGAGAATGAG	GTCGTTCTCATCGGAA	GAACTCATACCGTCGTTCTCATCGGAA				.	.	.	.	.	.	.	.	.	.	.	.	)	)	)	)	)	)	)	)	.	)	)	)	)	)	.	D
ENSG00000207014_SNORD116-3	ENSG00000181722	ZBTB20	ENST00000470311.1	244	-17.2	.(((((.((((((((.	.)))))))).))))).	ATCTGmAGGAGAATGAG	GTCGTTCTCATCGGAA	GAACTCATACCGTCGTTCTCATCGGAA				.	.	.	.	.	.	.	.	.	.	.	.	)	)	)	)	)	)	)	)	.	)	)	)	)	)	.	D
ENSG00000207014_SNORD116-3	ENSG00000181722	ZBTB20	ENST00000471418.1	603	-17.2	.(((((.((((((((.	.)))))))).))))).	ATCTGmAGGAGAATGAG	GTCGTTCTCATCGGAA	GAACTCATACCGTCGTTCTCATCGGAA				.	.	.	.	.	.	.	.	.	.	.	.	)	)	)	)	)	)	)	)	.	)	)	)	)	)	.	D
ENSG00000207014_SNORD116-3	ENSG00000181722	ZBTB20	ENST00000462705.1	652	-17.2	.(((((.((((((((.	.)))))))).))))).	ATCTGmAGGAGAATGAG	GTCGTTCTCATCGGAA	GAACTCATACCGTCGTTCTCATCGGAA				.	.	.	.	.	.	.	.	.	.	.	.	)	)	)	)	)	)	)	)	.	)	)	)	)	)	.	D
ENSG00000206727_SNORD116-9	ENSG00000181722	ZBTB20	ENST00000357258.3	444	-17.2	.(((((.((((((((.	.)))))))).))))).	ATCTGmAGGAGAATGAG	GTCGTTCTCATCGGAA	GAACTCATACCGTCGTTCTCATCGGAA				.	.	.	.	.	.	.	.	.	.	.	.	)	)	)	)	)	)	)	)	.	)	)	)	)	)	.	D
ENSG00000206727_SNORD116-9	ENSG00000181722	ZBTB20	ENST00000393785.2	248	-17.2	.(((((.((((((((.	.)))))))).))))).	ATCTGmAGGAGAATGAG	GTCGTTCTCATCGGAA	GAACTCATACCGTCGTTCTCATCGGAA				.	.	.	.	.	.	.	.	.	.	.	.	)	)	)	)	)	)	)	)	.	)	)	)	)	)	.	D
ENSG00000206727_SNORD116-9	ENSG00000181722	ZBTB20	ENST00000464560.1	318	-17.2	.(((((.((((((((.	.)))))))).))))).	ATCTGmAGGAGAATGAG	GTCGTTCTCATCGGAA	GAACTCATACCGTCGTTCTCATCGGAA				.	.	.	.	.	.	.	.	.	.	.	.	)	)	)	)	)	)	)	)	.	)	)	)	)	)	.	D
ENSG00000206727_SNORD116-9	ENSG00000181722	ZBTB20	ENST00000481632.1	270	-17.2	.(((((.((((((((.	.)))))))).))))).	ATCTGmAGGAGAATGAG	GTCGTTCTCATCGGAA	GAACTCATACCGTCGTTCTCATCGGAA				.	.	.	.	.	.	.	.	.	.	.	.	)	)	)	)	)	)	)	)	.	)	)	)	)	)	.	D
ENSG00000206727_SNORD116-9	ENSG00000181722	ZBTB20	ENST00000479879.1	292	-17.2	.(((((.((((((((.	.)))))))).))))).	ATCTGmAGGAGAATGAG	GTCGTTCTCATCGGAA	GAACTCATACCGTCGTTCTCATCGGAA				.	.	.	.	.	.	.	.	.	.	.	.	)	)	)	)	)	)	)	)	.	)	)	)	)	)	.	D
ENSG00000206727_SNORD116-9	ENSG00000181722	ZBTB20	ENST00000474710.1	228	-17.2	.(((((.((((((((.	.)))))))).))))).	ATCTGmAGGAGAATGAG	GTCGTTCTCATCGGAA	GAACTCATACCGTCGTTCTCATCGGAA				.	.	.	.	.	.	.	.	.	.	.	.	)	)	)	)	)	)	)	)	.	)	)	)	)	)	.	D
ENSG00000206727_SNORD116-9	ENSG00000181722	ZBTB20	ENST00000470311.1	244	-17.2	.(((((.((((((((.	.)))))))).))))).	ATCTGmAGGAGAATGAG	GTCGTTCTCATCGGAA	GAACTCATACCGTCGTTCTCATCGGAA				.	.	.	.	.	.	.	.	.	.	.	.	)	)	)	)	)	)	)	)	.	)	)	)	)	)	.	D
ENSG00000206727_SNORD116-9	ENSG00000181722	ZBTB20	ENST00000471418.1	603	-17.2	.(((((.((((((((.	.)))))))).))))).	ATCTGmAGGAGAATGAG	GTCGTTCTCATCGGAA	GAACTCATACCGTCGTTCTCATCGGAA				.	.	.	.	.	.	.	.	.	.	.	.	)	)	)	)	)	)	)	)	.	)	)	)	)	)	.	D
ENSG00000206727_SNORD116-9	ENSG00000181722	ZBTB20	ENST00000462705.1	652	-17.2	.(((((.((((((((.	.)))))))).))))).	ATCTGmAGGAGAATGAG	GTCGTTCTCATCGGAA	GAACTCATACCGTCGTTCTCATCGGAA				.	.	.	.	.	.	.	.	.	.	.	.	)	)	)	)	)	)	)	)	.	)	)	)	)	)	.	D
ENSG00000207093_SNORD116-8	ENSG00000181722	ZBTB20	ENST00000357258.3	444	-17.2	.(((((.((((((((.	.)))))))).))))).	ATCTGmAGGAGAATGAG	GTCGTTCTCATCGGAA	GAACTCATACCGTCGTTCTCATCGGAA				.	.	.	.	.	.	.	.	.	.	.	.	)	)	)	)	)	)	)	)	.	)	)	)	)	)	.	D
ENSG00000207093_SNORD116-8	ENSG00000181722	ZBTB20	ENST00000393785.2	248	-17.2	.(((((.((((((((.	.)))))))).))))).	ATCTGmAGGAGAATGAG	GTCGTTCTCATCGGAA	GAACTCATACCGTCGTTCTCATCGGAA				.	.	.	.	.	.	.	.	.	.	.	.	)	)	)	)	)	)	)	)	.	)	)	)	)	)	.	D
ENSG00000207093_SNORD116-8	ENSG00000181722	ZBTB20	ENST00000464560.1	318	-17.2	.(((((.((((((((.	.)))))))).))))).	ATCTGmAGGAGAATGAG	GTCGTTCTCATCGGAA	GAACTCATACCGTCGTTCTCATCGGAA				.	.	.	.	.	.	.	.	.	.	.	.	)	)	)	)	)	)	)	)	.	)	)	)	)	)	.	D
ENSG00000207093_SNORD116-8	ENSG00000181722	ZBTB20	ENST00000481632.1	270	-17.2	.(((((.((((((((.	.)))))))).))))).	ATCTGmAGGAGAATGAG	GTCGTTCTCATCGGAA	GAACTCATACCGTCGTTCTCATCGGAA				.	.	.	.	.	.	.	.	.	.	.	.	)	)	)	)	)	)	)	)	.	)	)	)	)	)	.	D
ENSG00000207093_SNORD116-8	ENSG00000181722	ZBTB20	ENST00000479879.1	292	-17.2	.(((((.((((((((.	.)))))))).))))).	ATCTGmAGGAGAATGAG	GTCGTTCTCATCGGAA	GAACTCATACCGTCGTTCTCATCGGAA				.	.	.	.	.	.	.	.	.	.	.	.	)	)	)	)	)	)	)	)	.	)	)	)	)	)	.	D
ENSG00000207093_SNORD116-8	ENSG00000181722	ZBTB20	ENST00000474710.1	228	-17.2	.(((((.((((((((.	.)))))))).))))).	ATCTGmAGGAGAATGAG	GTCGTTCTCATCGGAA	GAACTCATACCGTCGTTCTCATCGGAA				.	.	.	.	.	.	.	.	.	.	.	.	)	)	)	)	)	)	)	)	.	)	)	)	)	)	.	D
ENSG00000207093_SNORD116-8	ENSG00000181722	ZBTB20	ENST00000470311.1	244	-17.2	.(((((.((((((((.	.)))))))).))))).	ATCTGmAGGAGAATGAG	GTCGTTCTCATCGGAA	GAACTCATACCGTCGTTCTCATCGGAA				.	.	.	.	.	.	.	.	.	.	.	.	)	)	)	)	)	)	)	)	.	)	)	)	)	)	.	D
ENSG00000207093_SNORD116-8	ENSG00000181722	ZBTB20	ENST00000471418.1	603	-17.2	.(((((.((((((((.	.)))))))).))))).	ATCTGmAGGAGAATGAG	GTCGTTCTCATCGGAA	GAACTCATACCGTCGTTCTCATCGGAA				.	.	.	.	.	.	.	.	.	.	.	.	)	)	)	)	)	)	)	)	.	)	)	)	)	)	.	D
ENSG00000207093_SNORD116-8	ENSG00000181722	ZBTB20	ENST00000462705.1	652	-17.2	.(((((.((((((((.	.)))))))).))))).	ATCTGmAGGAGAATGAG	GTCGTTCTCATCGGAA	GAACTCATACCGTCGTTCTCATCGGAA				.	.	.	.	.	.	.	.	.	.	.	.	)	)	)	)	)	)	)	)	.	)	)	)	)	)	.	D
ENSG00000207014_SNORD116-3	ENSG00000197705	KLHL14	ENST00000583263.1	12	-22.55	.(((((...(((((((((.	.)))))))))...))))).	CTCCGmAGCCGGGCGGCGGC	ACCGTCGTTCTCATCGGAA	GAACTCATACCGTCGTTCTCATCGGAA				.	.	.	.	.	.	.	.	.	)	)	)	)	)	)	)	)	)	.	.	.	)	)	)	)	)	.	D
ENSG00000206727_SNORD116-9	ENSG00000197705	KLHL14	ENST00000583263.1	12	-22.55	.(((((...(((((((((.	.)))))))))...))))).	CTCCGmAGCCGGGCGGCGGC	ACCGTCGTTCTCATCGGAA	GAACTCATACCGTCGTTCTCATCGGAA				.	.	.	.	.	.	.	.	.	)	)	)	)	)	)	)	)	)	.	.	.	)	)	)	)	)	.	D
ENSG00000207093_SNORD116-8	ENSG00000197705	KLHL14	ENST00000583263.1	12	-22.55	.(((((...(((((((((.	.)))))))))...))))).	CTCCGmAGCCGGGCGGCGGC	ACCGTCGTTCTCATCGGAA	GAACTCATACCGTCGTTCTCATCGGAA				.	.	.	.	.	.	.	.	.	)	)	)	)	)	)	)	)	)	.	.	.	)	)	)	)	)	.	D
ENSG00000275529_SNORD116-4	ENSG00000027644	INSRR	ENST00000368195.3	4010	-19.05	.(((((...(((((((((.	.)))))))))...))))).	GTTCGmTCATGGATGGCGGG	ACCGTCGTTCTCAGCGGAA	AAACTCATACCGTCGTTCTCAGCGGAA				.	.	.	.	.	.	.	.	.	)	)	)	)	)	)	)	)	)	.	.	.	)	)	)	)	)	.	D
ENSG00000200661_SNORD116-10	ENSG00000134215	VAV3	ENST00000343258.4	2377	-17.2	.((((.((((((((.	.)))))))).)))).	GTGGAmAGAGGATGAA	ATCATCCTCATCTAA	AAACTCAGTACCATCATCCTCATCTAA				.	.	.	.	.	.	.	.	.	.	.	.	.	)	)	)	)	)	)	)	)	.	)	)	)	)	.	D
ENSG00000200661_SNORD116-10	ENSG00000134215	VAV3	ENST00000370056.4	2806	-17.2	.((((.((((((((.	.)))))))).)))).	GTGGAmAGAGGATGAA	ATCATCCTCATCTAA	AAACTCAGTACCATCATCCTCATCTAA				.	.	.	.	.	.	.	.	.	.	.	.	.	)	)	)	)	)	)	)	)	.	)	)	)	)	.	D
ENSG00000200661_SNORD116-10	ENSG00000134215	VAV3	ENST00000415432.2	924	-17.2	.((((.((((((((.	.)))))))).)))).	GTGGAmAGAGGATGAA	ATCATCCTCATCTAA	AAACTCAGTACCATCATCCTCATCTAA				.	.	.	.	.	.	.	.	.	.	.	.	.	)	)	)	)	)	)	)	)	.	)	)	)	)	.	D
ENSG00000200661_SNORD116-10	ENSG00000134215	VAV3	ENST00000544443.1	878	-17.2	.((((.((((((((.	.)))))))).)))).	GTGGAmAGAGGATGAA	ATCATCCTCATCTAA	AAACTCAGTACCATCATCCTCATCTAA				.	.	.	.	.	.	.	.	.	.	.	.	.	)	)	)	)	)	)	)	)	.	)	)	)	)	.	D
ENSG00000200661_SNORD116-10	ENSG00000134215	VAV3	ENST00000525460.1	1029	-17.2	.((((.((((((((.	.)))))))).)))).	GTGGAmAGAGGATGAA	ATCATCCTCATCTAA	AAACTCAGTACCATCATCCTCATCTAA				.	.	.	.	.	.	.	.	.	.	.	.	.	)	)	)	)	)	)	)	)	.	)	)	)	)	.	D
ENSG00000200661_SNORD116-10	ENSG00000134215	VAV3	ENST00000527011.1	2755	-17.2	.((((.((((((((.	.)))))))).)))).	GTGGAmAGAGGATGAA	ATCATCCTCATCTAA	AAACTCAGTACCATCATCCTCATCTAA				.	.	.	.	.	.	.	.	.	.	.	.	.	)	)	)	)	)	)	)	)	.	)	)	)	)	.	D
ENSG00000200661_SNORD116-10	ENSG00000134215	VAV3	ENST00000529413.1	878	-17.2	.((((.((((((((.	.)))))))).)))).	GTGGAmAGAGGATGAA	ATCATCCTCATCTAA	AAACTCAGTACCATCATCCTCATCTAA				.	.	.	.	.	.	.	.	.	.	.	.	.	)	)	)	)	)	)	)	)	.	)	)	)	)	.	D
ENSG00000278123_SNORD116-28	ENSG00000197705	KLHL14	ENST00000358095.4	834	-19.7	.((((.(.(((((((((.	.))))))))).).)))).	ATCGCmCGCGCTGCACGGC	TCTGTGCAGTTCTGTGAA	GCAAACCACTTCTGTGCAGTTCTGTGAA			.	.	.	.	.	.	.	.	.	.	.	)	)	)	)	)	)	)	)	)	.	)	.	)	)	)	)	.	D
ENSG00000278123_SNORD116-28	ENSG00000197705	KLHL14	ENST00000359358.4	1017	-19.7	.((((.(.(((((((((.	.))))))))).).)))).	ATCGCmCGCGCTGCACGGC	TCTGTGCAGTTCTGTGAA	GCAAACCACTTCTGTGCAGTTCTGTGAA			.	.	.	.	.	.	.	.	.	.	.	)	)	)	)	)	)	)	)	)	.	)	.	)	)	)	)	.	D
ENSG00000278123_SNORD116-28	ENSG00000197705	KLHL14	ENST00000583263.1	742	-19.7	.((((.(.(((((((((.	.))))))))).).)))).	ATCGCmCGCGCTGCACGGC	TCTGTGCAGTTCTGTGAA	GCAAACCACTTCTGTGCAGTTCTGTGAA			.	.	.	.	.	.	.	.	.	.	.	)	)	)	)	)	)	)	)	)	.	)	.	)	)	)	)	.	D
ENSG00000275529_SNORD116-4	ENSG00000197705	KLHL14	ENST00000583263.1	12	-20.69	.((((....(((((((((.	.)))))))))....)))).	CTCCGmAGCCGGGCGGCGGC	ACCGTCGTTCTCAGCGGAA	AAACTCATACCGTCGTTCTCAGCGGAA				.	.	.	.	.	.	.	.	.	)	)	)	)	)	)	)	)	)	.	.	.	.	)	)	)	)	.	D
ENSG00000207001_SNORD116-2	ENSG00000027644	INSRR	ENST00000368195.3	4010	-18.19	.((((....(((((((((.	.)))))))))....)))).	GTTCGmTCATGGATGGCGGG	ACCGTCATTCTCATCGGAA	AAACTCATACCGTCATTCTCATCGGAA				.	.	.	.	.	.	.	.	.	)	)	)	)	)	)	)	)	)	.	.	.	.	)	)	)	)	.	D
ENSG00000207442_SNORD116-6	ENSG00000027644	INSRR	ENST00000368195.3	4010	-18.19	.((((....(((((((((.	.)))))))))....)))).	GTTCGmTCATGGATGGCGGG	ACCGTCATTCTCATCGGAA	AAACTCATACCGTCATTCTCATCGGAA				.	.	.	.	.	.	.	.	.	)	)	)	)	)	)	)	)	)	.	.	.	.	)	)	)	)	.	D
ENSG00000207014_SNORD116-3	ENSG00000027644	INSRR	ENST00000368195.3	4010	-17.79	.((((....(((((((((.	.)))))))))....)))).	GTTCGmTCATGGATGGCGGG	ACCGTCGTTCTCATCGGAA	GAACTCATACCGTCGTTCTCATCGGAA				.	.	.	.	.	.	.	.	.	)	)	)	)	)	)	)	)	)	.	.	.	.	)	)	)	)	.	D
ENSG00000206727_SNORD116-9	ENSG00000027644	INSRR	ENST00000368195.3	4010	-17.79	.((((....(((((((((.	.)))))))))....)))).	GTTCGmTCATGGATGGCGGG	ACCGTCGTTCTCATCGGAA	GAACTCATACCGTCGTTCTCATCGGAA				.	.	.	.	.	.	.	.	.	)	)	)	)	)	)	)	)	)	.	.	.	.	)	)	)	)	.	D
ENSG00000207093_SNORD116-8	ENSG00000027644	INSRR	ENST00000368195.3	4010	-17.79	.((((....(((((((((.	.)))))))))....)))).	GTTCGmTCATGGATGGCGGG	ACCGTCGTTCTCATCGGAA	GAACTCATACCGTCGTTCTCATCGGAA				.	.	.	.	.	.	.	.	.	)	)	)	)	)	)	)	)	)	.	.	.	.	)	)	)	)	.	D
ENSG00000206621_SNORD116-14	ENSG00000048052	HDAC9	ENST00000406072.1	69	-17.8	.((.(((((((((((.	.))))))))))).)).	ATTTAmCGAGAGTGACT	CGTCATTCTCGTCGAA	AAACTCTATACCGTCATTCTCGTCGAA				.	.	.	.	.	.	.	.	.	.	.	.	)	)	)	)	)	)	)	)	)	)	)	.	)	)	.	D
ENSG00000206621_SNORD116-14	ENSG00000048052	HDAC9	ENST00000446646.1	60	-17.8	.((.(((((((((((.	.))))))))))).)).	ATTTAmCGAGAGTGACT	CGTCATTCTCGTCGAA	AAACTCTATACCGTCATTCTCGTCGAA				.	.	.	.	.	.	.	.	.	.	.	.	)	)	)	)	)	)	)	)	)	)	)	.	)	)	.	D
ENSG00000277785_SNORD116-21	ENSG00000178467	P4HTM	ENST00000343546.4	1210	-19.3	.((.((.(((((((.((((.	.)))).))))))).)).)).	CTCTAmCCAGGGTGAGGGTGC	ATACCGTCATCCTCGTCGAA	AAACTCTATACCGTCATCCTCGTCGAA				.	.	.	.	.	.	.	.	)	)	)	)	.	)	)	)	)	)	)	)	.	)	)	.	)	)	.	D
ENSG00000277785_SNORD116-21	ENSG00000178467	P4HTM	ENST00000383729.4	1213	-19.3	.((.((.(((((((.((((.	.)))).))))))).)).)).	CTCTAmCCAGGGTGAGGGTGC	ATACCGTCATCCTCGTCGAA	AAACTCTATACCGTCATCCTCGTCGAA				.	.	.	.	.	.	.	.	)	)	)	)	.	)	)	)	)	)	)	)	.	)	)	.	)	)	.	D
ENSG00000277785_SNORD116-21	ENSG00000178467	P4HTM	ENST00000444213.1	630	-19.3	.((.((.(((((((.((((.	.)))).))))))).)).)).	CTCTAmCCAGGGTGAGGGTGC	ATACCGTCATCCTCGTCGAA	AAACTCTATACCGTCATCCTCGTCGAA				.	.	.	.	.	.	.	.	)	)	)	)	.	)	)	)	)	)	)	)	.	)	)	.	)	)	.	D
ENSG00000277785_SNORD116-21	ENSG00000178467	P4HTM	ENST00000472301.1	1191	-19.3	.((.((.(((((((.((((.	.)))).))))))).)).)).	CTCTAmCCAGGGTGAGGGTGC	ATACCGTCATCCTCGTCGAA	AAACTCTATACCGTCATCCTCGTCGAA				.	.	.	.	.	.	.	.	)	)	)	)	.	)	)	)	)	)	)	)	.	)	)	.	)	)	.	D
ENSG00000277785_SNORD116-21	ENSG00000178467	P4HTM	ENST00000484115.1	2884	-19.3	.((.((.(((((((.((((.	.)))).))))))).)).)).	CTCTAmCCAGGGTGAGGGTGC	ATACCGTCATCCTCGTCGAA	AAACTCTATACCGTCATCCTCGTCGAA				.	.	.	.	.	.	.	.	)	)	)	)	.	)	)	)	)	)	)	)	.	)	)	.	)	)	.	D
ENSG00000277785_SNORD116-21	ENSG00000178467	P4HTM	ENST00000472796.2	218	-19.3	.((.((.(((((((.((((.	.)))).))))))).)).)).	CTCTAmCCAGGGTGAGGGTGC	ATACCGTCATCCTCGTCGAA	AAACTCTATACCGTCATCCTCGTCGAA				.	.	.	.	.	.	.	.	)	)	)	)	.	)	)	)	)	)	)	)	.	)	)	.	)	)	.	D
ENSG00000206656_SNORD116-17	ENSG00000178467	P4HTM	ENST00000343546.4	1210	-19.3	.((.((.(((((((.((((.	.)))).))))))).)).)).	CTCTAmCCAGGGTGAGGGTGC	ATACCGTCATCCTCGTCGAA	AAACTCTATACCGTCATCCTCGTCGAA				.	.	.	.	.	.	.	.	)	)	)	)	.	)	)	)	)	)	)	)	.	)	)	.	)	)	.	D
ENSG00000206656_SNORD116-17	ENSG00000178467	P4HTM	ENST00000383729.4	1213	-19.3	.((.((.(((((((.((((.	.)))).))))))).)).)).	CTCTAmCCAGGGTGAGGGTGC	ATACCGTCATCCTCGTCGAA	AAACTCTATACCGTCATCCTCGTCGAA				.	.	.	.	.	.	.	.	)	)	)	)	.	)	)	)	)	)	)	)	.	)	)	.	)	)	.	D
ENSG00000206656_SNORD116-17	ENSG00000178467	P4HTM	ENST00000444213.1	630	-19.3	.((.((.(((((((.((((.	.)))).))))))).)).)).	CTCTAmCCAGGGTGAGGGTGC	ATACCGTCATCCTCGTCGAA	AAACTCTATACCGTCATCCTCGTCGAA				.	.	.	.	.	.	.	.	)	)	)	)	.	)	)	)	)	)	)	)	.	)	)	.	)	)	.	D
ENSG00000206656_SNORD116-17	ENSG00000178467	P4HTM	ENST00000472301.1	1191	-19.3	.((.((.(((((((.((((.	.)))).))))))).)).)).	CTCTAmCCAGGGTGAGGGTGC	ATACCGTCATCCTCGTCGAA	AAACTCTATACCGTCATCCTCGTCGAA				.	.	.	.	.	.	.	.	)	)	)	)	.	)	)	)	)	)	)	)	.	)	)	.	)	)	.	D
ENSG00000206656_SNORD116-17	ENSG00000178467	P4HTM	ENST00000484115.1	2884	-19.3	.((.((.(((((((.((((.	.)))).))))))).)).)).	CTCTAmCCAGGGTGAGGGTGC	ATACCGTCATCCTCGTCGAA	AAACTCTATACCGTCATCCTCGTCGAA				.	.	.	.	.	.	.	.	)	)	)	)	.	)	)	)	)	)	)	)	.	)	)	.	)	)	.	D
ENSG00000206656_SNORD116-17	ENSG00000178467	P4HTM	ENST00000472796.2	218	-19.3	.((.((.(((((((.((((.	.)))).))))))).)).)).	CTCTAmCCAGGGTGAGGGTGC	ATACCGTCATCCTCGTCGAA	AAACTCTATACCGTCATCCTCGTCGAA				.	.	.	.	.	.	.	.	)	)	)	)	.	)	)	)	)	)	)	)	.	)	)	.	)	)	.	D
ENSG00000207460_SNORD116-19	ENSG00000178467	P4HTM	ENST00000343546.4	1210	-19.3	.((.((.(((((((.((((.	.)))).))))))).)).)).	CTCTAmCCAGGGTGAGGGTGC	ATACCGTCATCCTCGTCGAA	AAACTCTATACCGTCATCCTCGTCGAA				.	.	.	.	.	.	.	.	)	)	)	)	.	)	)	)	)	)	)	)	.	)	)	.	)	)	.	D
ENSG00000207460_SNORD116-19	ENSG00000178467	P4HTM	ENST00000383729.4	1213	-19.3	.((.((.(((((((.((((.	.)))).))))))).)).)).	CTCTAmCCAGGGTGAGGGTGC	ATACCGTCATCCTCGTCGAA	AAACTCTATACCGTCATCCTCGTCGAA				.	.	.	.	.	.	.	.	)	)	)	)	.	)	)	)	)	)	)	)	.	)	)	.	)	)	.	D
ENSG00000207460_SNORD116-19	ENSG00000178467	P4HTM	ENST00000444213.1	630	-19.3	.((.((.(((((((.((((.	.)))).))))))).)).)).	CTCTAmCCAGGGTGAGGGTGC	ATACCGTCATCCTCGTCGAA	AAACTCTATACCGTCATCCTCGTCGAA				.	.	.	.	.	.	.	.	)	)	)	)	.	)	)	)	)	)	)	)	.	)	)	.	)	)	.	D
ENSG00000207460_SNORD116-19	ENSG00000178467	P4HTM	ENST00000472301.1	1191	-19.3	.((.((.(((((((.((((.	.)))).))))))).)).)).	CTCTAmCCAGGGTGAGGGTGC	ATACCGTCATCCTCGTCGAA	AAACTCTATACCGTCATCCTCGTCGAA				.	.	.	.	.	.	.	.	)	)	)	)	.	)	)	)	)	)	)	)	.	)	)	.	)	)	.	D
ENSG00000207460_SNORD116-19	ENSG00000178467	P4HTM	ENST00000484115.1	2884	-19.3	.((.((.(((((((.((((.	.)))).))))))).)).)).	CTCTAmCCAGGGTGAGGGTGC	ATACCGTCATCCTCGTCGAA	AAACTCTATACCGTCATCCTCGTCGAA				.	.	.	.	.	.	.	.	)	)	)	)	.	)	)	)	)	)	)	)	.	)	)	.	)	)	.	D
ENSG00000207460_SNORD116-19	ENSG00000178467	P4HTM	ENST00000472796.2	218	-19.3	.((.((.(((((((.((((.	.)))).))))))).)).)).	CTCTAmCCAGGGTGAGGGTGC	ATACCGTCATCCTCGTCGAA	AAACTCTATACCGTCATCCTCGTCGAA				.	.	.	.	.	.	.	.	)	)	)	)	.	)	)	)	)	)	)	)	.	)	)	.	)	)	.	D
ENSG00000275127_SNORD116-22	ENSG00000178467	P4HTM	ENST00000343546.4	1210	-19.3	.((.((.(((((((.((((.	.)))).))))))).)).)).	CTCTAmCCAGGGTGAGGGTGC	ATACCGTCATCCTCGTCGAA	AAACTCTATACCGTCATCCTCGTCGAA				.	.	.	.	.	.	.	.	)	)	)	)	.	)	)	)	)	)	)	)	.	)	)	.	)	)	.	D
ENSG00000275127_SNORD116-22	ENSG00000178467	P4HTM	ENST00000383729.4	1213	-19.3	.((.((.(((((((.((((.	.)))).))))))).)).)).	CTCTAmCCAGGGTGAGGGTGC	ATACCGTCATCCTCGTCGAA	AAACTCTATACCGTCATCCTCGTCGAA				.	.	.	.	.	.	.	.	)	)	)	)	.	)	)	)	)	)	)	)	.	)	)	.	)	)	.	D
ENSG00000275127_SNORD116-22	ENSG00000178467	P4HTM	ENST00000444213.1	630	-19.3	.((.((.(((((((.((((.	.)))).))))))).)).)).	CTCTAmCCAGGGTGAGGGTGC	ATACCGTCATCCTCGTCGAA	AAACTCTATACCGTCATCCTCGTCGAA				.	.	.	.	.	.	.	.	)	)	)	)	.	)	)	)	)	)	)	)	.	)	)	.	)	)	.	D
ENSG00000275127_SNORD116-22	ENSG00000178467	P4HTM	ENST00000472301.1	1191	-19.3	.((.((.(((((((.((((.	.)))).))))))).)).)).	CTCTAmCCAGGGTGAGGGTGC	ATACCGTCATCCTCGTCGAA	AAACTCTATACCGTCATCCTCGTCGAA				.	.	.	.	.	.	.	.	)	)	)	)	.	)	)	)	)	)	)	)	.	)	)	.	)	)	.	D
ENSG00000275127_SNORD116-22	ENSG00000178467	P4HTM	ENST00000484115.1	2884	-19.3	.((.((.(((((((.((((.	.)))).))))))).)).)).	CTCTAmCCAGGGTGAGGGTGC	ATACCGTCATCCTCGTCGAA	AAACTCTATACCGTCATCCTCGTCGAA				.	.	.	.	.	.	.	.	)	)	)	)	.	)	)	)	)	)	)	)	.	)	)	.	)	)	.	D
ENSG00000275127_SNORD116-22	ENSG00000178467	P4HTM	ENST00000472796.2	218	-19.3	.((.((.(((((((.((((.	.)))).))))))).)).)).	CTCTAmCCAGGGTGAGGGTGC	ATACCGTCATCCTCGTCGAA	AAACTCTATACCGTCATCCTCGTCGAA				.	.	.	.	.	.	.	.	)	)	)	)	.	)	)	)	)	)	)	)	.	)	)	.	)	)	.	D
ENSG00000206688_SNORD116-18	ENSG00000178467	P4HTM	ENST00000343546.4	1210	-19.3	.((.((.(((((((.((((.	.)))).))))))).)).)).	CTCTAmCCAGGGTGAGGGTGC	ATACCGTCATCCTCGTCGAA	AAACTCTATACCGTCATCCTCGTCGAA				.	.	.	.	.	.	.	.	)	)	)	)	.	)	)	)	)	)	)	)	.	)	)	.	)	)	.	D
ENSG00000206688_SNORD116-18	ENSG00000178467	P4HTM	ENST00000383729.4	1213	-19.3	.((.((.(((((((.((((.	.)))).))))))).)).)).	CTCTAmCCAGGGTGAGGGTGC	ATACCGTCATCCTCGTCGAA	AAACTCTATACCGTCATCCTCGTCGAA				.	.	.	.	.	.	.	.	)	)	)	)	.	)	)	)	)	)	)	)	.	)	)	.	)	)	.	D
ENSG00000206688_SNORD116-18	ENSG00000178467	P4HTM	ENST00000444213.1	630	-19.3	.((.((.(((((((.((((.	.)))).))))))).)).)).	CTCTAmCCAGGGTGAGGGTGC	ATACCGTCATCCTCGTCGAA	AAACTCTATACCGTCATCCTCGTCGAA				.	.	.	.	.	.	.	.	)	)	)	)	.	)	)	)	)	)	)	)	.	)	)	.	)	)	.	D
ENSG00000206688_SNORD116-18	ENSG00000178467	P4HTM	ENST00000472301.1	1191	-19.3	.((.((.(((((((.((((.	.)))).))))))).)).)).	CTCTAmCCAGGGTGAGGGTGC	ATACCGTCATCCTCGTCGAA	AAACTCTATACCGTCATCCTCGTCGAA				.	.	.	.	.	.	.	.	)	)	)	)	.	)	)	)	)	)	)	)	.	)	)	.	)	)	.	D
ENSG00000206688_SNORD116-18	ENSG00000178467	P4HTM	ENST00000484115.1	2884	-19.3	.((.((.(((((((.((((.	.)))).))))))).)).)).	CTCTAmCCAGGGTGAGGGTGC	ATACCGTCATCCTCGTCGAA	AAACTCTATACCGTCATCCTCGTCGAA				.	.	.	.	.	.	.	.	)	)	)	)	.	)	)	)	)	)	)	)	.	)	)	.	)	)	.	D
ENSG00000206688_SNORD116-18	ENSG00000178467	P4HTM	ENST00000472796.2	218	-19.3	.((.((.(((((((.((((.	.)))).))))))).)).)).	CTCTAmCCAGGGTGAGGGTGC	ATACCGTCATCCTCGTCGAA	AAACTCTATACCGTCATCCTCGTCGAA				.	.	.	.	.	.	.	.	)	)	)	)	.	)	)	)	)	)	)	)	.	)	)	.	)	)	.	D
ENSG00000207263_SNORD116-16	ENSG00000178467	P4HTM	ENST00000343546.4	1210	-19.3	.((.((.(((((((.((((.	.)))).))))))).)).)).	CTCTAmCCAGGGTGAGGGTGC	ATACCGTCATCCTCGTCGAA	AAACTCTATACCGTCATCCTCGTCGAA				.	.	.	.	.	.	.	.	)	)	)	)	.	)	)	)	)	)	)	)	.	)	)	.	)	)	.	D
ENSG00000207263_SNORD116-16	ENSG00000178467	P4HTM	ENST00000383729.4	1213	-19.3	.((.((.(((((((.((((.	.)))).))))))).)).)).	CTCTAmCCAGGGTGAGGGTGC	ATACCGTCATCCTCGTCGAA	AAACTCTATACCGTCATCCTCGTCGAA				.	.	.	.	.	.	.	.	)	)	)	)	.	)	)	)	)	)	)	)	.	)	)	.	)	)	.	D
ENSG00000207263_SNORD116-16	ENSG00000178467	P4HTM	ENST00000444213.1	630	-19.3	.((.((.(((((((.((((.	.)))).))))))).)).)).	CTCTAmCCAGGGTGAGGGTGC	ATACCGTCATCCTCGTCGAA	AAACTCTATACCGTCATCCTCGTCGAA				.	.	.	.	.	.	.	.	)	)	)	)	.	)	)	)	)	)	)	)	.	)	)	.	)	)	.	D
ENSG00000207263_SNORD116-16	ENSG00000178467	P4HTM	ENST00000472301.1	1191	-19.3	.((.((.(((((((.((((.	.)))).))))))).)).)).	CTCTAmCCAGGGTGAGGGTGC	ATACCGTCATCCTCGTCGAA	AAACTCTATACCGTCATCCTCGTCGAA				.	.	.	.	.	.	.	.	)	)	)	)	.	)	)	)	)	)	)	)	.	)	)	.	)	)	.	D
ENSG00000207263_SNORD116-16	ENSG00000178467	P4HTM	ENST00000484115.1	2884	-19.3	.((.((.(((((((.((((.	.)))).))))))).)).)).	CTCTAmCCAGGGTGAGGGTGC	ATACCGTCATCCTCGTCGAA	AAACTCTATACCGTCATCCTCGTCGAA				.	.	.	.	.	.	.	.	)	)	)	)	.	)	)	)	)	)	)	)	.	)	)	.	)	)	.	D
ENSG00000207263_SNORD116-16	ENSG00000178467	P4HTM	ENST00000472796.2	218	-19.3	.((.((.(((((((.((((.	.)))).))))))).)).)).	CTCTAmCCAGGGTGAGGGTGC	ATACCGTCATCCTCGTCGAA	AAACTCTATACCGTCATCCTCGTCGAA				.	.	.	.	.	.	.	.	)	)	)	)	.	)	)	)	)	)	)	)	.	)	)	.	)	)	.	D
ENSG00000278715_SNORD116-20	ENSG00000178467	P4HTM	ENST00000343546.4	1210	-17.5	.((.((.(((((((.((((.	.)))).))))))).)).)).	CTCTAmCCAGGGTGAGGGTGC	ATACTGTCATCCTCGTCGAA	AAACTCTATACTGTCATCCTCGTCGAA				.	.	.	.	.	.	.	.	)	)	)	)	.	)	)	)	)	)	)	)	.	)	)	.	)	)	.	D
ENSG00000278715_SNORD116-20	ENSG00000178467	P4HTM	ENST00000383729.4	1213	-17.5	.((.((.(((((((.((((.	.)))).))))))).)).)).	CTCTAmCCAGGGTGAGGGTGC	ATACTGTCATCCTCGTCGAA	AAACTCTATACTGTCATCCTCGTCGAA				.	.	.	.	.	.	.	.	)	)	)	)	.	)	)	)	)	)	)	)	.	)	)	.	)	)	.	D
ENSG00000278715_SNORD116-20	ENSG00000178467	P4HTM	ENST00000444213.1	630	-17.5	.((.((.(((((((.((((.	.)))).))))))).)).)).	CTCTAmCCAGGGTGAGGGTGC	ATACTGTCATCCTCGTCGAA	AAACTCTATACTGTCATCCTCGTCGAA				.	.	.	.	.	.	.	.	)	)	)	)	.	)	)	)	)	)	)	)	.	)	)	.	)	)	.	D
ENSG00000278715_SNORD116-20	ENSG00000178467	P4HTM	ENST00000472301.1	1191	-17.5	.((.((.(((((((.((((.	.)))).))))))).)).)).	CTCTAmCCAGGGTGAGGGTGC	ATACTGTCATCCTCGTCGAA	AAACTCTATACTGTCATCCTCGTCGAA				.	.	.	.	.	.	.	.	)	)	)	)	.	)	)	)	)	)	)	)	.	)	)	.	)	)	.	D
ENSG00000278715_SNORD116-20	ENSG00000178467	P4HTM	ENST00000484115.1	2884	-17.5	.((.((.(((((((.((((.	.)))).))))))).)).)).	CTCTAmCCAGGGTGAGGGTGC	ATACTGTCATCCTCGTCGAA	AAACTCTATACTGTCATCCTCGTCGAA				.	.	.	.	.	.	.	.	)	)	)	)	.	)	)	)	)	)	)	)	.	)	)	.	)	)	.	D
ENSG00000278715_SNORD116-20	ENSG00000178467	P4HTM	ENST00000472796.2	218	-17.5	.((.((.(((((((.((((.	.)))).))))))).)).)).	CTCTAmCCAGGGTGAGGGTGC	ATACTGTCATCCTCGTCGAA	AAACTCTATACTGTCATCCTCGTCGAA				.	.	.	.	.	.	.	.	)	)	)	)	.	)	)	)	)	)	)	)	.	)	)	.	)	)	.	D
ENSG00000207245_SNORD116-29	ENSG00000146151	HMGCLL1	ENST00000308161.4	631	-20.1	.(.((((((((((((.	.)))))))))))).).	GTGACmAGAAGTGTCTA	AAGACACTTCTGTGAG	CCAAGACACTTCTGTGAG													.	.	.	)	)	)	)	)	)	)	)	)	)	)	)	.	)	.	D
ENSG00000207245_SNORD116-29	ENSG00000146151	HMGCLL1	ENST00000274901.4	761	-20.1	.(.((((((((((((.	.)))))))))))).).	GTGACmAGAAGTGTCTA	AAGACACTTCTGTGAG	CCAAGACACTTCTGTGAG													.	.	.	)	)	)	)	)	)	)	)	)	)	)	)	.	)	.	D
ENSG00000207245_SNORD116-29	ENSG00000146151	HMGCLL1	ENST00000398661.2	824	-20.1	.(.((((((((((((.	.)))))))))))).).	GTGACmAGAAGTGTCTA	AAGACACTTCTGTGAG	CCAAGACACTTCTGTGAG													.	.	.	)	)	)	)	)	)	)	)	)	)	)	)	.	)	.	D
ENSG00000207245_SNORD116-29	ENSG00000146151	HMGCLL1	ENST00000370852.2	742	-20.1	.(.((((((((((((.	.)))))))))))).).	GTGACmAGAAGTGTCTA	AAGACACTTCTGTGAG	CCAAGACACTTCTGTGAG													.	.	.	)	)	)	)	)	)	)	)	)	)	)	)	.	)	.	D
ENSG00000207191_SNORD116-5	ENSG00000178467	P4HTM	ENST00000343546.4	1662	-20.1	.(((((((((((((.	.))))))))))))).	ACTGmGTGGGGGCGAG	GTCGTTCTCATCAGA	GAACTCATACCGTCGTTCTCATCAGAA				.	.	.	.	.	.	.	.	.	.	.	.	)	)	)	)	)	)	)	)	)	)	)	)	)	.	.	D
ENSG00000207191_SNORD116-5	ENSG00000178467	P4HTM	ENST00000383729.4	1482	-20.1	.(((((((((((((.	.))))))))))))).	ACTGmGTGGGGGCGAG	GTCGTTCTCATCAGA	GAACTCATACCGTCGTTCTCATCAGAA				.	.	.	.	.	.	.	.	.	.	.	.	)	)	)	)	)	)	)	)	)	)	)	)	)	.	.	D
ENSG00000207191_SNORD116-5	ENSG00000178467	P4HTM	ENST00000472301.1	2190	-20.1	.(((((((((((((.	.))))))))))))).	ACTGmGTGGGGGCGAG	GTCGTTCTCATCAGA	GAACTCATACCGTCGTTCTCATCAGAA				.	.	.	.	.	.	.	.	.	.	.	.	)	)	)	)	)	)	)	)	)	)	)	)	)	.	.	D
ENSG00000207191_SNORD116-5	ENSG00000178467	P4HTM	ENST00000484115.1	4483	-20.1	.(((((((((((((.	.))))))))))))).	ACTGmGTGGGGGCGAG	GTCGTTCTCATCAGA	GAACTCATACCGTCGTTCTCATCAGAA				.	.	.	.	.	.	.	.	.	.	.	.	)	)	)	)	)	)	)	)	)	)	)	)	)	.	.	D
ENSG00000207133_SNORD116-7	ENSG00000178467	P4HTM	ENST00000343546.4	1662	-20.1	.(((((((((((((.	.))))))))))))).	ACTGmGTGGGGGCGAG	GTCGTTCTCATCAGA	GAACTCATACCGTCGTTCTCATCAGAA				.	.	.	.	.	.	.	.	.	.	.	.	)	)	)	)	)	)	)	)	)	)	)	)	)	.	.	D
ENSG00000207133_SNORD116-7	ENSG00000178467	P4HTM	ENST00000383729.4	1482	-20.1	.(((((((((((((.	.))))))))))))).	ACTGmGTGGGGGCGAG	GTCGTTCTCATCAGA	GAACTCATACCGTCGTTCTCATCAGAA				.	.	.	.	.	.	.	.	.	.	.	.	)	)	)	)	)	)	)	)	)	)	)	)	)	.	.	D
ENSG00000207133_SNORD116-7	ENSG00000178467	P4HTM	ENST00000472301.1	2190	-20.1	.(((((((((((((.	.))))))))))))).	ACTGmGTGGGGGCGAG	GTCGTTCTCATCAGA	GAACTCATACCGTCGTTCTCATCAGAA				.	.	.	.	.	.	.	.	.	.	.	.	)	)	)	)	)	)	)	)	)	)	)	)	)	.	.	D
ENSG00000207133_SNORD116-7	ENSG00000178467	P4HTM	ENST00000484115.1	4483	-20.1	.(((((((((((((.	.))))))))))))).	ACTGmGTGGGGGCGAG	GTCGTTCTCATCAGA	GAACTCATACCGTCGTTCTCATCAGAA				.	.	.	.	.	.	.	.	.	.	.	.	)	)	)	)	)	)	)	)	)	)	)	)	)	.	.	D
ENSG00000207014_SNORD116-3	ENSG00000178467	P4HTM	ENST00000343546.4	1662	-19.4	.(((((((((((((.	.))))))))))))).	ACTGmGTGGGGGCGAG	GTCGTTCTCATCGGA	GAACTCATACCGTCGTTCTCATCGGAA				.	.	.	.	.	.	.	.	.	.	.	.	)	)	)	)	)	)	)	)	)	)	)	)	)	.	.	D
ENSG00000207014_SNORD116-3	ENSG00000178467	P4HTM	ENST00000383729.4	1482	-19.4	.(((((((((((((.	.))))))))))))).	ACTGmGTGGGGGCGAG	GTCGTTCTCATCGGA	GAACTCATACCGTCGTTCTCATCGGAA				.	.	.	.	.	.	.	.	.	.	.	.	)	)	)	)	)	)	)	)	)	)	)	)	)	.	.	D
ENSG00000207014_SNORD116-3	ENSG00000178467	P4HTM	ENST00000472301.1	2190	-19.4	.(((((((((((((.	.))))))))))))).	ACTGmGTGGGGGCGAG	GTCGTTCTCATCGGA	GAACTCATACCGTCGTTCTCATCGGAA				.	.	.	.	.	.	.	.	.	.	.	.	)	)	)	)	)	)	)	)	)	)	)	)	)	.	.	D
ENSG00000207014_SNORD116-3	ENSG00000178467	P4HTM	ENST00000484115.1	4483	-19.4	.(((((((((((((.	.))))))))))))).	ACTGmGTGGGGGCGAG	GTCGTTCTCATCGGA	GAACTCATACCGTCGTTCTCATCGGAA				.	.	.	.	.	.	.	.	.	.	.	.	)	)	)	)	)	)	)	)	)	)	)	)	)	.	.	D
ENSG00000206727_SNORD116-9	ENSG00000178467	P4HTM	ENST00000343546.4	1662	-19.4	.(((((((((((((.	.))))))))))))).	ACTGmGTGGGGGCGAG	GTCGTTCTCATCGGA	GAACTCATACCGTCGTTCTCATCGGAA				.	.	.	.	.	.	.	.	.	.	.	.	)	)	)	)	)	)	)	)	)	)	)	)	)	.	.	D
ENSG00000206727_SNORD116-9	ENSG00000178467	P4HTM	ENST00000383729.4	1482	-19.4	.(((((((((((((.	.))))))))))))).	ACTGmGTGGGGGCGAG	GTCGTTCTCATCGGA	GAACTCATACCGTCGTTCTCATCGGAA				.	.	.	.	.	.	.	.	.	.	.	.	)	)	)	)	)	)	)	)	)	)	)	)	)	.	.	D
ENSG00000206727_SNORD116-9	ENSG00000178467	P4HTM	ENST00000472301.1	2190	-19.4	.(((((((((((((.	.))))))))))))).	ACTGmGTGGGGGCGAG	GTCGTTCTCATCGGA	GAACTCATACCGTCGTTCTCATCGGAA				.	.	.	.	.	.	.	.	.	.	.	.	)	)	)	)	)	)	)	)	)	)	)	)	)	.	.	D
ENSG00000206727_SNORD116-9	ENSG00000178467	P4HTM	ENST00000484115.1	4483	-19.4	.(((((((((((((.	.))))))))))))).	ACTGmGTGGGGGCGAG	GTCGTTCTCATCGGA	GAACTCATACCGTCGTTCTCATCGGAA				.	.	.	.	.	.	.	.	.	.	.	.	)	)	)	)	)	)	)	)	)	)	)	)	)	.	.	D
ENSG00000207093_SNORD116-8	ENSG00000178467	P4HTM	ENST00000343546.4	1662	-19.4	.(((((((((((((.	.))))))))))))).	ACTGmGTGGGGGCGAG	GTCGTTCTCATCGGA	GAACTCATACCGTCGTTCTCATCGGAA				.	.	.	.	.	.	.	.	.	.	.	.	)	)	)	)	)	)	)	)	)	)	)	)	)	.	.	D
ENSG00000207093_SNORD116-8	ENSG00000178467	P4HTM	ENST00000383729.4	1482	-19.4	.(((((((((((((.	.))))))))))))).	ACTGmGTGGGGGCGAG	GTCGTTCTCATCGGA	GAACTCATACCGTCGTTCTCATCGGAA				.	.	.	.	.	.	.	.	.	.	.	.	)	)	)	)	)	)	)	)	)	)	)	)	)	.	.	D
ENSG00000207093_SNORD116-8	ENSG00000178467	P4HTM	ENST00000472301.1	2190	-19.4	.(((((((((((((.	.))))))))))))).	ACTGmGTGGGGGCGAG	GTCGTTCTCATCGGA	GAACTCATACCGTCGTTCTCATCGGAA				.	.	.	.	.	.	.	.	.	.	.	.	)	)	)	)	)	)	)	)	)	)	)	)	)	.	.	D
ENSG00000207093_SNORD116-8	ENSG00000178467	P4HTM	ENST00000484115.1	4483	-19.4	.(((((((((((((.	.))))))))))))).	ACTGmGTGGGGGCGAG	GTCGTTCTCATCGGA	GAACTCATACCGTCGTTCTCATCGGAA				.	.	.	.	.	.	.	.	.	.	.	.	)	)	)	)	)	)	)	)	)	)	)	)	)	.	.	D
ENSG00000207245_SNORD116-29	ENSG00000147804	SLC39A4	ENST00000527148.1	629	-17.9	.((((((((((((.	.)))))))))))).	CCGCmGGGAGTGTTG	AGACACTTCTGTGA	CCAAGACACTTCTGTGAG													.	.	.	.	)	)	)	)	)	)	)	)	)	)	)	)	.	.	D
ENSG00000275529_SNORD116-4	ENSG00000134215	VAV3	ENST00000533398.1	67	-19	.(((((((((((.	.))))))))))).	CCTGmCTGGGGACA	CGTTCTCAGCGGA	AAACTCATACCGTCGTTCTCAGCGGAA				.	.	.	.	.	.	.	.	.	.	.	.	.	.	)	)	)	)	)	)	)	)	)	)	)	.	.	D
ENSG00000207174_SNORD116-15	ENSG00000117152	RGS4	ENST00000491263.1	322	-17	.(((((((((((.	.))))))))))).	ATGAmTGGGGATGT	TCATCCTCGTCAA	AAACTCTATACCGTCATCCTCGTCAAA				.	.	.	.	.	.	.	.	.	.	.	.	.	.	)	)	)	)	)	)	)	)	)	)	)	.	.	D
ENSG00000275529_SNORD116-4	ENSG00000100441	KHNYN	ENST00000556510.1	142	-17	.(((((((((((.	.))))))))))).	CCTGmCTGAGGATT	CGTTCTCAGCGGA	AAACTCATACCGTCGTTCTCAGCGGAA				.	.	.	.	.	.	.	.	.	.	.	.	.	.	)	)	)	)	)	)	)	)	)	)	)	.	.	D
ENSG00000278123_SNORD116-28	ENSG00000164176	EDIL3	ENST00000296591.5	4052	-17.3	.(((((((((((.	.))))))))))).	GTCCmAACGGGATA	AATCTCGTTGGAA	CTTAAAAATGAATCTCGTTGGAAT							.	.	.	.	.	.	.	.	.	.	.	)	)	)	)	)	)	)	)	)	)	)	.	.	D'
ENSG00000278123_SNORD116-28	ENSG00000164176	EDIL3	ENST00000380138.3	3615	-17.3	.(((((((((((.	.))))))))))).	GTCCmAACGGGATA	AATCTCGTTGGAA	CTTAAAAATGAATCTCGTTGGAAT							.	.	.	.	.	.	.	.	.	.	.	)	)	)	)	)	)	)	)	)	)	)	.	.	D'
ENSG00000275529_SNORD116-4	ENSG00000178467	P4HTM	ENST00000484115.1	1776	-18	.((((((((((.((.	.)).)))))))))).	ACTGmCTGGGGAGGGG	GTCGTTCTCAGCGGA	AAACTCATACCGTCGTTCTCAGCGGAA				.	.	.	.	.	.	.	.	.	.	.	.	)	)	.	)	)	)	)	)	)	)	)	)	)	.	.	D
ENSG00000207375_SNORD116-23	ENSG00000165186	PTCHD1	ENST00000379361.4	2773	-20.8	.((((((((.(((((.	.))))).)))))))).	ATGAmTGAGGTCGATGT	CCGTCGTCCTCGTCAA	AAACTCTATACCGTCGTCCTCGTCAAA				.	.	.	.	.	.	.	.	.	.	.	)	)	)	)	)	.	)	)	)	)	)	)	)	)	.	.	D
ENSG00000251815_SNORD116-26	ENSG00000223343	RP13-131K19.2	ENST00000452042.1	145	-18.6	.((((((((.((((.	.)))).)))))))).	GCGCmGGAGGAGGCAG	GTGCCACTTCTGTGA	CCAAATCATTTCTGTGCCACTTCTGTGAG		.	.	.	.	.	.	.	.	.	.	.	.	.	.	)	)	)	)	.	)	)	)	)	)	)	)	)	.	.	D
ENSG00000252326_SNORD116-25	ENSG00000223343	RP13-131K19.2	ENST00000452042.1	145	-18.6	.((((((((.((((.	.)))).)))))))).	GCGCmGGAGGAGGCAG	GTGCCACTTCTGTGA	CCAAATCACTTCTGTGCCACTTCTGTGAG		.	.	.	.	.	.	.	.	.	.	.	.	.	.	)	)	)	)	.	)	)	)	)	)	)	)	)	.	.	D
ENSG00000206609_SNORD116-11	ENSG00000027644	INSRR	ENST00000368195.3	1159	-18.2	.((((((((.((((.	.)))).)))))))).	CTTCmCAGGGTGCCTG	TGGGTTCCTTGGAAA	CTTCCATACGTGGGTTCCTTGGAAAG					.	.	.	.	.	.	.	.	.	.	.	)	)	)	)	.	)	)	)	)	)	)	)	)	.	.	D'
ENSG00000275529_SNORD116-4	ENSG00000181722	ZBTB20	ENST00000357258.3	1644	-17.7	.((((((((..(	)..)))))))).	CCCGmCTGAGGGT	GTTCTCAGCGGA	AAACTCATACCGTCGTTCTCAGCGGAA				.	.	.	.	.	.	.	.	.	.	.	.	.	.	)	.	.	)	)	)	)	)	)	)	)	.	.	D
ENSG00000275529_SNORD116-4	ENSG00000181722	ZBTB20	ENST00000393785.2	1448	-17.7	.((((((((..(	)..)))))))).	CCCGmCTGAGGGT	GTTCTCAGCGGA	AAACTCATACCGTCGTTCTCAGCGGAA				.	.	.	.	.	.	.	.	.	.	.	.	.	.	)	.	.	)	)	)	)	)	)	)	)	.	.	D
ENSG00000275529_SNORD116-4	ENSG00000181722	ZBTB20	ENST00000464560.1	1518	-17.7	.((((((((..(	)..)))))))).	CCCGmCTGAGGGT	GTTCTCAGCGGA	AAACTCATACCGTCGTTCTCAGCGGAA				.	.	.	.	.	.	.	.	.	.	.	.	.	.	)	.	.	)	)	)	)	)	)	)	)	.	.	D
ENSG00000275529_SNORD116-4	ENSG00000181722	ZBTB20	ENST00000481632.1	1470	-17.7	.((((((((..(	)..)))))))).	CCCGmCTGAGGGT	GTTCTCAGCGGA	AAACTCATACCGTCGTTCTCAGCGGAA				.	.	.	.	.	.	.	.	.	.	.	.	.	.	)	.	.	)	)	)	)	)	)	)	)	.	.	D
ENSG00000275529_SNORD116-4	ENSG00000181722	ZBTB20	ENST00000474710.1	1428	-17.7	.((((((((..(	)..)))))))).	CCCGmCTGAGGGT	GTTCTCAGCGGA	AAACTCATACCGTCGTTCTCAGCGGAA				.	.	.	.	.	.	.	.	.	.	.	.	.	.	)	.	.	)	)	)	)	)	)	)	)	.	.	D
ENSG00000275529_SNORD116-4	ENSG00000181722	ZBTB20	ENST00000471418.1	1803	-17.7	.((((((((..(	)..)))))))).	CCCGmCTGAGGGT	GTTCTCAGCGGA	AAACTCATACCGTCGTTCTCAGCGGAA				.	.	.	.	.	.	.	.	.	.	.	.	.	.	)	.	.	)	)	)	)	)	)	)	)	.	.	D
ENSG00000275529_SNORD116-4	ENSG00000181722	ZBTB20	ENST00000462705.1	1852	-17.7	.((((((((..(	)..)))))))).	CCCGmCTGAGGGT	GTTCTCAGCGGA	AAACTCATACCGTCGTTCTCAGCGGAA				.	.	.	.	.	.	.	.	.	.	.	.	.	.	)	.	.	)	)	)	)	)	)	)	)	.	.	D
ENSG00000207375_SNORD116-23	ENSG00000147804	SLC39A4	ENST00000301305.3	161	-20.2	.((((((.(((((((.	.))))))).)))))).	GTGAmCGGCGACGGCGT	CCGTCGTCCTCGTCAA	AAACTCTATACCGTCGTCCTCGTCAAA				.	.	.	.	.	.	.	.	.	.	.	)	)	)	)	)	)	)	.	)	)	)	)	)	)	.	.	D
ENSG00000207375_SNORD116-23	ENSG00000147804	SLC39A4	ENST00000526658.1	85	-20.2	.((((((.(((((((.	.))))))).)))))).	GTGAmCGGCGACGGCGT	CCGTCGTCCTCGTCAA	AAACTCTATACCGTCGTCCTCGTCAAA				.	.	.	.	.	.	.	.	.	.	.	)	)	)	)	)	)	)	.	)	)	)	)	)	)	.	.	D
ENSG00000275529_SNORD116-4	ENSG00000181722	ZBTB20	ENST00000463497.1	450	-17.4	.((((((.((((((.	.)))))).)))))).	ACTGmCTGTGGATGAG	GTCGTTCTCAGCGGA	AAACTCATACCGTCGTTCTCAGCGGAA				.	.	.	.	.	.	.	.	.	.	.	.	)	)	)	)	)	)	.	)	)	)	)	)	)	.	.	D
ENSG00000207245_SNORD116-29	ENSG00000251226	RP11-469N6.1	ENST00000513405.1	1938	-17.9	.((((((.(((((.	.))))).)))))).	CCACmAGACGTGTCA	AGACACTTCTGTGA	CCAAGACACTTCTGTGAG													.	.	.	.	)	)	)	)	)	.	)	)	)	)	)	)	.	.	D
ENSG00000251815_SNORD116-26	ENSG00000112852	PCDHB2	ENST00000194155.4	828	-19.45	.(((((...(((((((((.	.)))))))))...))))).	GCACmGGCCCTGGTACGGAT	TTCTGTGCCACTTCTGTGA	CCAAATCATTTCTGTGCCACTTCTGTGAG		.	.	.	.	.	.	.	.	.	.	)	)	)	)	)	)	)	)	)	.	.	.	)	)	)	)	)	.	.	D
ENSG00000251896_SNORD116-27	ENSG00000112852	PCDHB2	ENST00000194155.4	828	-19.45	.(((((...(((((((((.	.)))))))))...))))).	GCACmGGCCCTGGTACGGAT	TTCTGTACCACTTCTGTGA	CCAAAACACTTCTGTACCACTTCTGTGAG		.	.	.	.	.	.	.	.	.	.	)	)	)	)	)	)	)	)	)	.	.	.	)	)	)	)	)	.	.	D
ENSG00000252326_SNORD116-25	ENSG00000112852	PCDHB2	ENST00000194155.4	828	-19.45	.(((((...(((((((((.	.)))))))))...))))).	GCACmGGCCCTGGTACGGAT	TTCTGTGCCACTTCTGTGA	CCAAATCACTTCTGTGCCACTTCTGTGAG		.	.	.	.	.	.	.	.	.	.	)	)	)	)	)	)	)	)	)	.	.	.	)	)	)	)	)	.	.	D
ENSG00000206609_SNORD116-11	ENSG00000251226	RP11-469N6.1	ENST00000513405.1	594	-21.8	.((((.(((((((((((.	.))))))))))).)))).	ATTCmCTGGGGGCCCGTGG	ACGTGGGTTCCTTGGAAA	CTTCCATACGTGGGTTCCTTGGAAAG					.	.	.	.	.	.	.	.	)	)	)	)	)	)	)	)	)	)	)	.	)	)	)	)	.	.	D'
ENSG00000206609_SNORD116-11	ENSG00000181722	ZBTB20	ENST00000357258.3	998	-21	.((((.(((((((((.(.	.).))))))))).)))).	GTTCmCCGGGGATCCAGGA	ACGTGGGTTCCTTGGAAA	CTTCCATACGTGGGTTCCTTGGAAAG					.	.	.	.	.	.	.	.	)	.	)	)	)	)	)	)	)	)	)	.	)	)	)	)	.	.	D'
ENSG00000206609_SNORD116-11	ENSG00000181722	ZBTB20	ENST00000393785.2	802	-21	.((((.(((((((((.(.	.).))))))))).)))).	GTTCmCCGGGGATCCAGGA	ACGTGGGTTCCTTGGAAA	CTTCCATACGTGGGTTCCTTGGAAAG					.	.	.	.	.	.	.	.	)	.	)	)	)	)	)	)	)	)	)	.	)	)	)	)	.	.	D'
ENSG00000206609_SNORD116-11	ENSG00000181722	ZBTB20	ENST00000464560.1	872	-21	.((((.(((((((((.(.	.).))))))))).)))).	GTTCmCCGGGGATCCAGGA	ACGTGGGTTCCTTGGAAA	CTTCCATACGTGGGTTCCTTGGAAAG					.	.	.	.	.	.	.	.	)	.	)	)	)	)	)	)	)	)	)	.	)	)	)	)	.	.	D'
ENSG00000206609_SNORD116-11	ENSG00000181722	ZBTB20	ENST00000481632.1	824	-21	.((((.(((((((((.(.	.).))))))))).)))).	GTTCmCCGGGGATCCAGGA	ACGTGGGTTCCTTGGAAA	CTTCCATACGTGGGTTCCTTGGAAAG					.	.	.	.	.	.	.	.	)	.	)	)	)	)	)	)	)	)	)	.	)	)	)	)	.	.	D'
ENSG00000206609_SNORD116-11	ENSG00000181722	ZBTB20	ENST00000474710.1	782	-21	.((((.(((((((((.(.	.).))))))))).)))).	GTTCmCCGGGGATCCAGGA	ACGTGGGTTCCTTGGAAA	CTTCCATACGTGGGTTCCTTGGAAAG					.	.	.	.	.	.	.	.	)	.	)	)	)	)	)	)	)	)	)	.	)	)	)	)	.	.	D'
ENSG00000206609_SNORD116-11	ENSG00000181722	ZBTB20	ENST00000471418.1	1157	-21	.((((.(((((((((.(.	.).))))))))).)))).	GTTCmCCGGGGATCCAGGA	ACGTGGGTTCCTTGGAAA	CTTCCATACGTGGGTTCCTTGGAAAG					.	.	.	.	.	.	.	.	)	.	)	)	)	)	)	)	)	)	)	.	)	)	)	)	.	.	D'
ENSG00000206609_SNORD116-11	ENSG00000181722	ZBTB20	ENST00000462705.1	1206	-21	.((((.(((((((((.(.	.).))))))))).)))).	GTTCmCCGGGGATCCAGGA	ACGTGGGTTCCTTGGAAA	CTTCCATACGTGGGTTCCTTGGAAAG					.	.	.	.	.	.	.	.	)	.	)	)	)	)	)	)	)	)	)	.	)	)	)	)	.	.	D'
ENSG00000278123_SNORD116-28	ENSG00000165186	PTCHD1	ENST00000379361.4	4560	-20.5	.((((.(((((((.((((.	.)))).))))))).)))).	ACACmAAAACTGCGGGGAAA	CTTCTGTGCAGTTCTGTGA	GCAAACCACTTCTGTGCAGTTCTGTGAA			.	.	.	.	.	.	.	.	.	)	)	)	)	.	)	)	)	)	)	)	)	.	)	)	)	)	.	.	D
ENSG00000275529_SNORD116-4	ENSG00000254377	LINC00966	ENST00000519741.1	201	-18.2	.((((.(((((((.((.	.)).))))))).)))).	GCCGmTAGGGGACGCCGT	CCGTCGTTCTCAGCGGA	AAACTCATACCGTCGTTCTCAGCGGAA				.	.	.	.	.	.	.	.	.	.	)	)	.	)	)	)	)	)	)	)	.	)	)	)	)	.	.	D
ENSG00000275529_SNORD116-4	ENSG00000254377	LINC00966	ENST00000524284.1	298	-18.2	.((((.(((((((.((.	.)).))))))).)))).	GCCGmTAGGGGACGCCGT	CCGTCGTTCTCAGCGGA	AAACTCATACCGTCGTTCTCAGCGGAA				.	.	.	.	.	.	.	.	.	.	)	)	.	)	)	)	)	)	)	)	.	)	)	)	)	.	.	D
ENSG00000275529_SNORD116-4	ENSG00000254377	LINC00966	ENST00000520799.1	326	-18.2	.((((.(((((((.((.	.)).))))))).)))).	GCCGmTAGGGGACGCCGT	CCGTCGTTCTCAGCGGA	AAACTCATACCGTCGTTCTCAGCGGAA				.	.	.	.	.	.	.	.	.	.	)	)	.	)	)	)	)	)	)	)	.	)	)	)	)	.	.	D
ENSG00000275529_SNORD116-4	ENSG00000254377	LINC00966	ENST00000524060.1	257	-18.2	.((((.(((((((.((.	.)).))))))).)))).	GCCGmTAGGGGACGCCGT	CCGTCGTTCTCAGCGGA	AAACTCATACCGTCGTTCTCAGCGGAA				.	.	.	.	.	.	.	.	.	.	)	)	.	)	)	)	)	)	)	)	.	)	)	)	)	.	.	D
ENSG00000275529_SNORD116-4	ENSG00000254377	LINC00966	ENST00000521441.1	326	-18.2	.((((.(((((((.((.	.)).))))))).)))).	GCCGmTAGGGGACGCCGT	CCGTCGTTCTCAGCGGA	AAACTCATACCGTCGTTCTCAGCGGAA				.	.	.	.	.	.	.	.	.	.	)	)	.	)	)	)	)	)	)	)	.	)	)	)	)	.	.	D
ENSG00000207014_SNORD116-3	ENSG00000178467	P4HTM	ENST00000343546.4	477	-21.45	.((((...(((((((((.	.)))))))))...)))).	GCCGmGGCTGGGCGACGGC	ACCGTCGTTCTCATCGGA	GAACTCATACCGTCGTTCTCATCGGAA				.	.	.	.	.	.	.	.	.	)	)	)	)	)	)	)	)	)	.	.	.	)	)	)	)	.	.	D
ENSG00000207014_SNORD116-3	ENSG00000178467	P4HTM	ENST00000383729.4	480	-21.45	.((((...(((((((((.	.)))))))))...)))).	GCCGmGGCTGGGCGACGGC	ACCGTCGTTCTCATCGGA	GAACTCATACCGTCGTTCTCATCGGAA				.	.	.	.	.	.	.	.	.	)	)	)	)	)	)	)	)	)	.	.	.	)	)	)	)	.	.	D
ENSG00000207014_SNORD116-3	ENSG00000178467	P4HTM	ENST00000472301.1	458	-21.45	.((((...(((((((((.	.)))))))))...)))).	GCCGmGGCTGGGCGACGGC	ACCGTCGTTCTCATCGGA	GAACTCATACCGTCGTTCTCATCGGAA				.	.	.	.	.	.	.	.	.	)	)	)	)	)	)	)	)	)	.	.	.	)	)	)	)	.	.	D
ENSG00000207014_SNORD116-3	ENSG00000178467	P4HTM	ENST00000484115.1	428	-21.45	.((((...(((((((((.	.)))))))))...)))).	GCCGmGGCTGGGCGACGGC	ACCGTCGTTCTCATCGGA	GAACTCATACCGTCGTTCTCATCGGAA				.	.	.	.	.	.	.	.	.	)	)	)	)	)	)	)	)	)	.	.	.	)	)	)	)	.	.	D
ENSG00000207014_SNORD116-3	ENSG00000178467	P4HTM	ENST00000475629.1	28	-21.45	.((((...(((((((((.	.)))))))))...)))).	GCCGmGGCTGGGCGACGGC	ACCGTCGTTCTCATCGGA	GAACTCATACCGTCGTTCTCATCGGAA				.	.	.	.	.	.	.	.	.	)	)	)	)	)	)	)	)	)	.	.	.	)	)	)	)	.	.	D
ENSG00000207014_SNORD116-3	ENSG00000178467	P4HTM	ENST00000609406.1	104	-21.45	.((((...(((((((((.	.)))))))))...)))).	GCCGmGGCTGGGCGACGGC	ACCGTCGTTCTCATCGGA	GAACTCATACCGTCGTTCTCATCGGAA				.	.	.	.	.	.	.	.	.	)	)	)	)	)	)	)	)	)	.	.	.	)	)	)	)	.	.	D
ENSG00000206727_SNORD116-9	ENSG00000178467	P4HTM	ENST00000343546.4	477	-21.45	.((((...(((((((((.	.)))))))))...)))).	GCCGmGGCTGGGCGACGGC	ACCGTCGTTCTCATCGGA	GAACTCATACCGTCGTTCTCATCGGAA				.	.	.	.	.	.	.	.	.	)	)	)	)	)	)	)	)	)	.	.	.	)	)	)	)	.	.	D
ENSG00000206727_SNORD116-9	ENSG00000178467	P4HTM	ENST00000383729.4	480	-21.45	.((((...(((((((((.	.)))))))))...)))).	GCCGmGGCTGGGCGACGGC	ACCGTCGTTCTCATCGGA	GAACTCATACCGTCGTTCTCATCGGAA				.	.	.	.	.	.	.	.	.	)	)	)	)	)	)	)	)	)	.	.	.	)	)	)	)	.	.	D
ENSG00000206727_SNORD116-9	ENSG00000178467	P4HTM	ENST00000472301.1	458	-21.45	.((((...(((((((((.	.)))))))))...)))).	GCCGmGGCTGGGCGACGGC	ACCGTCGTTCTCATCGGA	GAACTCATACCGTCGTTCTCATCGGAA				.	.	.	.	.	.	.	.	.	)	)	)	)	)	)	)	)	)	.	.	.	)	)	)	)	.	.	D
ENSG00000206727_SNORD116-9	ENSG00000178467	P4HTM	ENST00000484115.1	428	-21.45	.((((...(((((((((.	.)))))))))...)))).	GCCGmGGCTGGGCGACGGC	ACCGTCGTTCTCATCGGA	GAACTCATACCGTCGTTCTCATCGGAA				.	.	.	.	.	.	.	.	.	)	)	)	)	)	)	)	)	)	.	.	.	)	)	)	)	.	.	D
ENSG00000206727_SNORD116-9	ENSG00000178467	P4HTM	ENST00000475629.1	28	-21.45	.((((...(((((((((.	.)))))))))...)))).	GCCGmGGCTGGGCGACGGC	ACCGTCGTTCTCATCGGA	GAACTCATACCGTCGTTCTCATCGGAA				.	.	.	.	.	.	.	.	.	)	)	)	)	)	)	)	)	)	.	.	.	)	)	)	)	.	.	D
ENSG00000206727_SNORD116-9	ENSG00000178467	P4HTM	ENST00000609406.1	104	-21.45	.((((...(((((((((.	.)))))))))...)))).	GCCGmGGCTGGGCGACGGC	ACCGTCGTTCTCATCGGA	GAACTCATACCGTCGTTCTCATCGGAA				.	.	.	.	.	.	.	.	.	)	)	)	)	)	)	)	)	)	.	.	.	)	)	)	)	.	.	D
ENSG00000207093_SNORD116-8	ENSG00000178467	P4HTM	ENST00000343546.4	477	-21.45	.((((...(((((((((.	.)))))))))...)))).	GCCGmGGCTGGGCGACGGC	ACCGTCGTTCTCATCGGA	GAACTCATACCGTCGTTCTCATCGGAA				.	.	.	.	.	.	.	.	.	)	)	)	)	)	)	)	)	)	.	.	.	)	)	)	)	.	.	D
ENSG00000207093_SNORD116-8	ENSG00000178467	P4HTM	ENST00000383729.4	480	-21.45	.((((...(((((((((.	.)))))))))...)))).	GCCGmGGCTGGGCGACGGC	ACCGTCGTTCTCATCGGA	GAACTCATACCGTCGTTCTCATCGGAA				.	.	.	.	.	.	.	.	.	)	)	)	)	)	)	)	)	)	.	.	.	)	)	)	)	.	.	D
ENSG00000207093_SNORD116-8	ENSG00000178467	P4HTM	ENST00000472301.1	458	-21.45	.((((...(((((((((.	.)))))))))...)))).	GCCGmGGCTGGGCGACGGC	ACCGTCGTTCTCATCGGA	GAACTCATACCGTCGTTCTCATCGGAA				.	.	.	.	.	.	.	.	.	)	)	)	)	)	)	)	)	)	.	.	.	)	)	)	)	.	.	D
ENSG00000207093_SNORD116-8	ENSG00000178467	P4HTM	ENST00000484115.1	428	-21.45	.((((...(((((((((.	.)))))))))...)))).	GCCGmGGCTGGGCGACGGC	ACCGTCGTTCTCATCGGA	GAACTCATACCGTCGTTCTCATCGGAA				.	.	.	.	.	.	.	.	.	)	)	)	)	)	)	)	)	)	.	.	.	)	)	)	)	.	.	D
ENSG00000207093_SNORD116-8	ENSG00000178467	P4HTM	ENST00000475629.1	28	-21.45	.((((...(((((((((.	.)))))))))...)))).	GCCGmGGCTGGGCGACGGC	ACCGTCGTTCTCATCGGA	GAACTCATACCGTCGTTCTCATCGGAA				.	.	.	.	.	.	.	.	.	)	)	)	)	)	)	)	)	)	.	.	.	)	)	)	)	.	.	D
ENSG00000207093_SNORD116-8	ENSG00000178467	P4HTM	ENST00000609406.1	104	-21.45	.((((...(((((((((.	.)))))))))...)))).	GCCGmGGCTGGGCGACGGC	ACCGTCGTTCTCATCGGA	GAACTCATACCGTCGTTCTCATCGGAA				.	.	.	.	.	.	.	.	.	)	)	)	)	)	)	)	)	)	.	.	.	)	)	)	)	.	.	D
ENSG00000275529_SNORD116-4	ENSG00000178467	P4HTM	ENST00000343546.4	1662	-17.5	.(((.(((((((((.	.))))))))).))).	ACTGmGTGGGGGCGAG	GTCGTTCTCAGCGGA	AAACTCATACCGTCGTTCTCAGCGGAA				.	.	.	.	.	.	.	.	.	.	.	.	)	)	)	)	)	)	)	)	)	.	)	)	)	.	.	D
ENSG00000275529_SNORD116-4	ENSG00000178467	P4HTM	ENST00000383729.4	1482	-17.5	.(((.(((((((((.	.))))))))).))).	ACTGmGTGGGGGCGAG	GTCGTTCTCAGCGGA	AAACTCATACCGTCGTTCTCAGCGGAA				.	.	.	.	.	.	.	.	.	.	.	.	)	)	)	)	)	)	)	)	)	.	)	)	)	.	.	D
ENSG00000275529_SNORD116-4	ENSG00000178467	P4HTM	ENST00000472301.1	2190	-17.5	.(((.(((((((((.	.))))))))).))).	ACTGmGTGGGGGCGAG	GTCGTTCTCAGCGGA	AAACTCATACCGTCGTTCTCAGCGGAA				.	.	.	.	.	.	.	.	.	.	.	.	)	)	)	)	)	)	)	)	)	.	)	)	)	.	.	D
ENSG00000275529_SNORD116-4	ENSG00000178467	P4HTM	ENST00000484115.1	4483	-17.5	.(((.(((((((((.	.))))))))).))).	ACTGmGTGGGGGCGAG	GTCGTTCTCAGCGGA	AAACTCATACCGTCGTTCTCAGCGGAA				.	.	.	.	.	.	.	.	.	.	.	.	)	)	)	)	)	)	)	)	)	.	)	)	)	.	.	D
ENSG00000200661_SNORD116-10	ENSG00000027644	INSRR	ENST00000368195.3	3138	-19.3	.(((.(((((((.(((.	.))).))))))).))).	AGGAmGGAGGATGCTGGG	ACCATCATCCTCATCTA	AAACTCAGTACCATCATCCTCATCTAA				.	.	.	.	.	.	.	.	.	.	)	)	)	.	)	)	)	)	)	)	)	.	)	)	)	.	.	D
ENSG00000251815_SNORD116-26	ENSG00000141433	ADCYAP1	ENST00000581602.1	143	-17.8	.(((.((((.(((((.	.))))).)))).))).	CCGCmCGAGGGGGCGCG	TGTGCCACTTCTGTGA	CCAAATCATTTCTGTGCCACTTCTGTGAG		.	.	.	.	.	.	.	.	.	.	.	.	.	)	)	)	)	)	.	)	)	)	)	.	)	)	)	.	.	D
ENSG00000252326_SNORD116-25	ENSG00000141433	ADCYAP1	ENST00000581602.1	143	-17.8	.(((.((((.(((((.	.))))).)))).))).	CCGCmCGAGGGGGCGCG	TGTGCCACTTCTGTGA	CCAAATCACTTCTGTGCCACTTCTGTGAG		.	.	.	.	.	.	.	.	.	.	.	.	.	)	)	)	)	)	.	)	)	)	)	.	)	)	)	.	.	D
ENSG00000207191_SNORD116-5	ENSG00000100441	KHNYN	ENST00000251343.5	5121	-17.1	.(((..(((((.((((.	.)))).)))))..))).	GCTGmGGGAGAGGGATGA	CCGTCGTTCTCATCAGA	GAACTCATACCGTCGTTCTCATCAGAA				.	.	.	.	.	.	.	.	.	.	)	)	)	)	.	)	)	)	)	)	.	.	)	)	)	.	.	D
ENSG00000207133_SNORD116-7	ENSG00000100441	KHNYN	ENST00000251343.5	5121	-17.1	.(((..(((((.((((.	.)))).)))))..))).	GCTGmGGGAGAGGGATGA	CCGTCGTTCTCATCAGA	GAACTCATACCGTCGTTCTCATCAGAA				.	.	.	.	.	.	.	.	.	.	)	)	)	)	.	)	)	)	)	)	.	.	)	)	)	.	.	D
ENSG00000207014_SNORD116-3	ENSG00000100441	KHNYN	ENST00000553935.1	164	-21.7	.(((..(.(((((((((.	.))))))))).)..))).	GCCGmGCGCGGGCGGCGGA	ACCGTCGTTCTCATCGGA	GAACTCATACCGTCGTTCTCATCGGAA				.	.	.	.	.	.	.	.	.	)	)	)	)	)	)	)	)	)	.	)	.	.	)	)	)	.	.	D
ENSG00000206727_SNORD116-9	ENSG00000100441	KHNYN	ENST00000553935.1	164	-21.7	.(((..(.(((((((((.	.))))))))).)..))).	GCCGmGCGCGGGCGGCGGA	ACCGTCGTTCTCATCGGA	GAACTCATACCGTCGTTCTCATCGGAA				.	.	.	.	.	.	.	.	.	)	)	)	)	)	)	)	)	)	.	)	.	.	)	)	)	.	.	D
ENSG00000207093_SNORD116-8	ENSG00000100441	KHNYN	ENST00000553935.1	164	-21.7	.(((..(.(((((((((.	.))))))))).)..))).	GCCGmGCGCGGGCGGCGGA	ACCGTCGTTCTCATCGGA	GAACTCATACCGTCGTTCTCATCGGAA				.	.	.	.	.	.	.	.	.	)	)	)	)	)	)	)	)	)	.	)	.	.	)	)	)	.	.	D
ENSG00000275529_SNORD116-4	ENSG00000100441	KHNYN	ENST00000553935.1	164	-19.7	.(((..(.(((((((((.	.))))))))).)..))).	GCCGmGCGCGGGCGGCGGA	ACCGTCGTTCTCAGCGGA	AAACTCATACCGTCGTTCTCAGCGGAA				.	.	.	.	.	.	.	.	.	)	)	)	)	)	)	)	)	)	.	)	.	.	)	)	)	.	.	D
ENSG00000200661_SNORD116-10	ENSG00000178467	P4HTM	ENST00000343546.4	1019	-17.65	.(((...(((((((((.	.)))))))))...))).	GGGAmAATGGATGGTGGA	ACCATCATCCTCATCTA	AAACTCAGTACCATCATCCTCATCTAA				.	.	.	.	.	.	.	.	.	.	)	)	)	)	)	)	)	)	)	.	.	.	)	)	)	.	.	D
ENSG00000200661_SNORD116-10	ENSG00000178467	P4HTM	ENST00000383729.4	1022	-17.65	.(((...(((((((((.	.)))))))))...))).	GGGAmAATGGATGGTGGA	ACCATCATCCTCATCTA	AAACTCAGTACCATCATCCTCATCTAA				.	.	.	.	.	.	.	.	.	.	)	)	)	)	)	)	)	)	)	.	.	.	)	)	)	.	.	D
ENSG00000200661_SNORD116-10	ENSG00000178467	P4HTM	ENST00000444213.1	439	-17.65	.(((...(((((((((.	.)))))))))...))).	GGGAmAATGGATGGTGGA	ACCATCATCCTCATCTA	AAACTCAGTACCATCATCCTCATCTAA				.	.	.	.	.	.	.	.	.	.	)	)	)	)	)	)	)	)	)	.	.	.	)	)	)	.	.	D
ENSG00000200661_SNORD116-10	ENSG00000178467	P4HTM	ENST00000472301.1	1000	-17.65	.(((...(((((((((.	.)))))))))...))).	GGGAmAATGGATGGTGGA	ACCATCATCCTCATCTA	AAACTCAGTACCATCATCCTCATCTAA				.	.	.	.	.	.	.	.	.	.	)	)	)	)	)	)	)	)	)	.	.	.	)	)	)	.	.	D
ENSG00000200661_SNORD116-10	ENSG00000178467	P4HTM	ENST00000484115.1	1192	-17.65	.(((...(((((((((.	.)))))))))...))).	GGGAmAATGGATGGTGGA	ACCATCATCCTCATCTA	AAACTCAGTACCATCATCCTCATCTAA				.	.	.	.	.	.	.	.	.	.	)	)	)	)	)	)	)	)	)	.	.	.	)	)	)	.	.	D
ENSG00000200661_SNORD116-10	ENSG00000178467	P4HTM	ENST00000486817.1	504	-17.65	.(((...(((((((((.	.)))))))))...))).	GGGAmAATGGATGGTGGA	ACCATCATCCTCATCTA	AAACTCAGTACCATCATCCTCATCTAA				.	.	.	.	.	.	.	.	.	.	)	)	)	)	)	)	)	)	)	.	.	.	)	)	)	.	.	D
ENSG00000200661_SNORD116-10	ENSG00000178467	P4HTM	ENST00000491739.1	179	-17.65	.(((...(((((((((.	.)))))))))...))).	GGGAmAATGGATGGTGGA	ACCATCATCCTCATCTA	AAACTCAGTACCATCATCCTCATCTAA				.	.	.	.	.	.	.	.	.	.	)	)	)	)	)	)	)	)	)	.	.	.	)	)	)	.	.	D
ENSG00000200661_SNORD116-10	ENSG00000178467	P4HTM	ENST00000485210.1	580	-17.65	.(((...(((((((((.	.)))))))))...))).	GGGAmAATGGATGGTGGA	ACCATCATCCTCATCTA	AAACTCAGTACCATCATCCTCATCTAA				.	.	.	.	.	.	.	.	.	.	)	)	)	)	)	)	)	)	)	.	.	.	)	)	)	.	.	D
ENSG00000200661_SNORD116-10	ENSG00000178467	P4HTM	ENST00000472796.2	27	-17.65	.(((...(((((((((.	.)))))))))...))).	GGGAmAATGGATGGTGGA	ACCATCATCCTCATCTA	AAACTCAGTACCATCATCCTCATCTAA				.	.	.	.	.	.	.	.	.	.	)	)	)	)	)	)	)	)	)	.	.	.	)	)	)	.	.	D
ENSG00000200661_SNORD116-10	ENSG00000178467	P4HTM	ENST00000468374.1	525	-17.65	.(((...(((((((((.	.)))))))))...))).	GGGAmAATGGATGGTGGA	ACCATCATCCTCATCTA	AAACTCAGTACCATCATCCTCATCTAA				.	.	.	.	.	.	.	.	.	.	)	)	)	)	)	)	)	)	)	.	.	.	)	)	)	.	.	D
ENSG00000251815_SNORD116-26	ENSG00000141433	ADCYAP1	ENST00000269200.5	349	-18.6	.(.(((.((.((((((((.	.)))))))).)).))).).	CCTCmGGCGGCGGCGCGGGG	TTCTGTGCCACTTCTGTGA	CCAAATCATTTCTGTGCCACTTCTGTGAG		.	.	.	.	.	.	.	.	.	.	)	)	)	)	)	)	)	)	.	)	)	.	)	)	)	.	)	.	.	D
ENSG00000251815_SNORD116-26	ENSG00000141433	ADCYAP1	ENST00000450565.3	470	-18.6	.(.(((.((.((((((((.	.)))))))).)).))).).	CCTCmGGCGGCGGCGCGGGG	TTCTGTGCCACTTCTGTGA	CCAAATCATTTCTGTGCCACTTCTGTGAG		.	.	.	.	.	.	.	.	.	.	)	)	)	)	)	)	)	)	.	)	)	.	)	)	)	.	)	.	.	D
ENSG00000251815_SNORD116-26	ENSG00000141433	ADCYAP1	ENST00000581602.1	342	-18.6	.(.(((.((.((((((((.	.)))))))).)).))).).	CCTCmGGCGGCGGCGCGGGG	TTCTGTGCCACTTCTGTGA	CCAAATCATTTCTGTGCCACTTCTGTGAG		.	.	.	.	.	.	.	.	.	.	)	)	)	)	)	)	)	)	.	)	)	.	)	)	)	.	)	.	.	D
ENSG00000251815_SNORD116-26	ENSG00000141433	ADCYAP1	ENST00000579794.1	629	-18.6	.(.(((.((.((((((((.	.)))))))).)).))).).	CCTCmGGCGGCGGCGCGGGG	TTCTGTGCCACTTCTGTGA	CCAAATCATTTCTGTGCCACTTCTGTGAG		.	.	.	.	.	.	.	.	.	.	)	)	)	)	)	)	)	)	.	)	)	.	)	)	)	.	)	.	.	D
ENSG00000252326_SNORD116-25	ENSG00000141433	ADCYAP1	ENST00000269200.5	349	-18.6	.(.(((.((.((((((((.	.)))))))).)).))).).	CCTCmGGCGGCGGCGCGGGG	TTCTGTGCCACTTCTGTGA	CCAAATCACTTCTGTGCCACTTCTGTGAG		.	.	.	.	.	.	.	.	.	.	)	)	)	)	)	)	)	)	.	)	)	.	)	)	)	.	)	.	.	D
ENSG00000252326_SNORD116-25	ENSG00000141433	ADCYAP1	ENST00000450565.3	470	-18.6	.(.(((.((.((((((((.	.)))))))).)).))).).	CCTCmGGCGGCGGCGCGGGG	TTCTGTGCCACTTCTGTGA	CCAAATCACTTCTGTGCCACTTCTGTGAG		.	.	.	.	.	.	.	.	.	.	)	)	)	)	)	)	)	)	.	)	)	.	)	)	)	.	)	.	.	D
ENSG00000252326_SNORD116-25	ENSG00000141433	ADCYAP1	ENST00000581602.1	342	-18.6	.(.(((.((.((((((((.	.)))))))).)).))).).	CCTCmGGCGGCGGCGCGGGG	TTCTGTGCCACTTCTGTGA	CCAAATCACTTCTGTGCCACTTCTGTGAG		.	.	.	.	.	.	.	.	.	.	)	)	)	)	)	)	)	)	.	)	)	.	)	)	)	.	)	.	.	D
ENSG00000252326_SNORD116-25	ENSG00000141433	ADCYAP1	ENST00000579794.1	629	-18.6	.(.(((.((.((((((((.	.)))))))).)).))).).	CCTCmGGCGGCGGCGCGGGG	TTCTGTGCCACTTCTGTGA	CCAAATCACTTCTGTGCCACTTCTGTGAG		.	.	.	.	.	.	.	.	.	.	)	)	)	)	)	)	)	)	.	)	)	.	)	)	)	.	)	.	.	D
ENSG00000207063_SNORD116-1	ENSG00000166922	SCG5	ENST00000300175.4	10	-17.8	.(.((.((((((((((.	.)))))))))).)).).	GCGGmAGGAGGGTGACGC	ACGTCATTCTCATCGGA	GAACTCATAACGTCATTCTCATCGGAA				.	.	.	.	.	.	.	.	.	.	)	)	)	)	)	)	)	)	)	)	.	)	)	.	)	.	.	D
ENSG00000207063_SNORD116-1	ENSG00000166922	SCG5	ENST00000413748.2	10	-17.8	.(.((.((((((((((.	.)))))))))).)).).	GCGGmAGGAGGGTGACGC	ACGTCATTCTCATCGGA	GAACTCATAACGTCATTCTCATCGGAA				.	.	.	.	.	.	.	.	.	.	)	)	)	)	)	)	)	)	)	)	.	)	)	.	)	.	.	D
ENSG00000207001_SNORD116-2	ENSG00000166922	SCG5	ENST00000300175.4	10	-17.6	.(.((.((((((((((.	.)))))))))).)).).	GCGGmAGGAGGGTGACGC	CCGTCATTCTCATCGGA	AAACTCATACCGTCATTCTCATCGGAA				.	.	.	.	.	.	.	.	.	.	)	)	)	)	)	)	)	)	)	)	.	)	)	.	)	.	.	D
ENSG00000207001_SNORD116-2	ENSG00000166922	SCG5	ENST00000413748.2	10	-17.6	.(.((.((((((((((.	.)))))))))).)).).	GCGGmAGGAGGGTGACGC	CCGTCATTCTCATCGGA	AAACTCATACCGTCATTCTCATCGGAA				.	.	.	.	.	.	.	.	.	.	)	)	)	)	)	)	)	)	)	)	.	)	)	.	)	.	.	D
ENSG00000207442_SNORD116-6	ENSG00000166922	SCG5	ENST00000300175.4	10	-17.6	.(.((.((((((((((.	.)))))))))).)).).	GCGGmAGGAGGGTGACGC	CCGTCATTCTCATCGGA	AAACTCATACCGTCATTCTCATCGGAA				.	.	.	.	.	.	.	.	.	.	)	)	)	)	)	)	)	)	)	)	.	)	)	.	)	.	.	D
ENSG00000207442_SNORD116-6	ENSG00000166922	SCG5	ENST00000413748.2	10	-17.6	.(.((.((((((((((.	.)))))))))).)).).	GCGGmAGGAGGGTGACGC	CCGTCATTCTCATCGGA	AAACTCATACCGTCATTCTCATCGGAA				.	.	.	.	.	.	.	.	.	.	)	)	)	)	)	)	)	)	)	)	.	)	)	.	)	.	.	D
ENSG00000275529_SNORD116-4	ENSG00000251226	RP11-469N6.1	ENST00000513405.1	2468	-26.1	.(((((((((((((((.	.))))))))))))))).	GTGmCTGAGGATGGCGGC	ACCGTCGTTCTCAGCGG	AAACTCATACCGTCGTTCTCAGCGGAA				.	.	.	.	.	.	.	.	.	)	)	)	)	)	)	)	)	)	)	)	)	)	)	)	.	.	.	D
ENSG00000275529_SNORD116-4	ENSG00000251226	RP11-469N6.1	ENST00000513405.1	2439	-26.1	.(((((((((((((((.	.))))))))))))))).	GTGmCTGAGGATGGCGGC	ACCGTCGTTCTCAGCGG	AAACTCATACCGTCGTTCTCAGCGGAA				.	.	.	.	.	.	.	.	.	)	)	)	)	)	)	)	)	)	)	)	)	)	)	)	.	.	.	D
ENSG00000275529_SNORD116-4	ENSG00000251226	RP11-469N6.1	ENST00000513405.1	2404	-26.1	.(((((((((((((((.	.))))))))))))))).	GTGmCTGAGGATGGCGGC	ACCGTCGTTCTCAGCGG	AAACTCATACCGTCGTTCTCAGCGGAA				.	.	.	.	.	.	.	.	.	)	)	)	)	)	)	)	)	)	)	)	)	)	)	)	.	.	.	D
ENSG00000275529_SNORD116-4	ENSG00000251226	RP11-469N6.1	ENST00000513405.1	2369	-26.1	.(((((((((((((((.	.))))))))))))))).	GTGmCTGAGGATGGCGGC	ACCGTCGTTCTCAGCGG	AAACTCATACCGTCGTTCTCAGCGGAA				.	.	.	.	.	.	.	.	.	)	)	)	)	)	)	)	)	)	)	)	)	)	)	)	.	.	.	D
ENSG00000207137_SNORD116-13	ENSG00000181722	ZBTB20	ENST00000357258.3	1453	-23	.(((((((((((((.(.	.).))))))))))))).	ATCmCGAGGAGTGCACGG	ACATGCATTCCTTGGAA	CTTCCATACATGCATTCCTTGGAAAG					.	.	.	.	.	.	.	.	)	.	)	)	)	)	)	)	)	)	)	)	)	)	)	.	.	.	D'
ENSG00000207137_SNORD116-13	ENSG00000181722	ZBTB20	ENST00000393785.2	1257	-23	.(((((((((((((.(.	.).))))))))))))).	ATCmCGAGGAGTGCACGG	ACATGCATTCCTTGGAA	CTTCCATACATGCATTCCTTGGAAAG					.	.	.	.	.	.	.	.	)	.	)	)	)	)	)	)	)	)	)	)	)	)	)	.	.	.	D'
ENSG00000207137_SNORD116-13	ENSG00000181722	ZBTB20	ENST00000464560.1	1327	-23	.(((((((((((((.(.	.).))))))))))))).	ATCmCGAGGAGTGCACGG	ACATGCATTCCTTGGAA	CTTCCATACATGCATTCCTTGGAAAG					.	.	.	.	.	.	.	.	)	.	)	)	)	)	)	)	)	)	)	)	)	)	)	.	.	.	D'
ENSG00000207137_SNORD116-13	ENSG00000181722	ZBTB20	ENST00000481632.1	1279	-23	.(((((((((((((.(.	.).))))))))))))).	ATCmCGAGGAGTGCACGG	ACATGCATTCCTTGGAA	CTTCCATACATGCATTCCTTGGAAAG					.	.	.	.	.	.	.	.	)	.	)	)	)	)	)	)	)	)	)	)	)	)	)	.	.	.	D'
ENSG00000207137_SNORD116-13	ENSG00000181722	ZBTB20	ENST00000474710.1	1237	-23	.(((((((((((((.(.	.).))))))))))))).	ATCmCGAGGAGTGCACGG	ACATGCATTCCTTGGAA	CTTCCATACATGCATTCCTTGGAAAG					.	.	.	.	.	.	.	.	)	.	)	)	)	)	)	)	)	)	)	)	)	)	)	.	.	.	D'
ENSG00000207137_SNORD116-13	ENSG00000181722	ZBTB20	ENST00000471418.1	1612	-23	.(((((((((((((.(.	.).))))))))))))).	ATCmCGAGGAGTGCACGG	ACATGCATTCCTTGGAA	CTTCCATACATGCATTCCTTGGAAAG					.	.	.	.	.	.	.	.	)	.	)	)	)	)	)	)	)	)	)	)	)	)	)	.	.	.	D'
ENSG00000207137_SNORD116-13	ENSG00000181722	ZBTB20	ENST00000462705.1	1661	-23	.(((((((((((((.(.	.).))))))))))))).	ATCmCGAGGAGTGCACGG	ACATGCATTCCTTGGAA	CTTCCATACATGCATTCCTTGGAAAG					.	.	.	.	.	.	.	.	)	.	)	)	)	)	)	)	)	)	)	)	)	)	)	.	.	.	D'
ENSG00000207263_SNORD116-16	ENSG00000181722	ZBTB20	ENST00000357258.3	1453	-23	.(((((((((((((.(.	.).))))))))))))).	ATCmCGAGGAGTGCACGG	ACATGCATTCCTTGGAA	CTTTCATACATGCATTCCTTGGAAAG					.	.	.	.	.	.	.	.	)	.	)	)	)	)	)	)	)	)	)	)	)	)	)	.	.	.	D'
ENSG00000207263_SNORD116-16	ENSG00000181722	ZBTB20	ENST00000393785.2	1257	-23	.(((((((((((((.(.	.).))))))))))))).	ATCmCGAGGAGTGCACGG	ACATGCATTCCTTGGAA	CTTTCATACATGCATTCCTTGGAAAG					.	.	.	.	.	.	.	.	)	.	)	)	)	)	)	)	)	)	)	)	)	)	)	.	.	.	D'
ENSG00000207263_SNORD116-16	ENSG00000181722	ZBTB20	ENST00000464560.1	1327	-23	.(((((((((((((.(.	.).))))))))))))).	ATCmCGAGGAGTGCACGG	ACATGCATTCCTTGGAA	CTTTCATACATGCATTCCTTGGAAAG					.	.	.	.	.	.	.	.	)	.	)	)	)	)	)	)	)	)	)	)	)	)	)	.	.	.	D'
ENSG00000207263_SNORD116-16	ENSG00000181722	ZBTB20	ENST00000481632.1	1279	-23	.(((((((((((((.(.	.).))))))))))))).	ATCmCGAGGAGTGCACGG	ACATGCATTCCTTGGAA	CTTTCATACATGCATTCCTTGGAAAG					.	.	.	.	.	.	.	.	)	.	)	)	)	)	)	)	)	)	)	)	)	)	)	.	.	.	D'
ENSG00000207263_SNORD116-16	ENSG00000181722	ZBTB20	ENST00000474710.1	1237	-23	.(((((((((((((.(.	.).))))))))))))).	ATCmCGAGGAGTGCACGG	ACATGCATTCCTTGGAA	CTTTCATACATGCATTCCTTGGAAAG					.	.	.	.	.	.	.	.	)	.	)	)	)	)	)	)	)	)	)	)	)	)	)	.	.	.	D'
ENSG00000207263_SNORD116-16	ENSG00000181722	ZBTB20	ENST00000471418.1	1612	-23	.(((((((((((((.(.	.).))))))))))))).	ATCmCGAGGAGTGCACGG	ACATGCATTCCTTGGAA	CTTTCATACATGCATTCCTTGGAAAG					.	.	.	.	.	.	.	.	)	.	)	)	)	)	)	)	)	)	)	)	)	)	)	.	.	.	D'
ENSG00000207263_SNORD116-16	ENSG00000181722	ZBTB20	ENST00000462705.1	1661	-23	.(((((((((((((.(.	.).))))))))))))).	ATCmCGAGGAGTGCACGG	ACATGCATTCCTTGGAA	CTTTCATACATGCATTCCTTGGAAAG					.	.	.	.	.	.	.	.	)	.	)	)	)	)	)	)	)	)	)	)	)	)	)	.	.	.	D'
ENSG00000207279_SNORD116-24	ENSG00000181722	ZBTB20	ENST00000357258.3	1453	-23	.(((((((((((((.(.	.).))))))))))))).	ATCmCGAGGAGTGCACGG	ACATGCATTCCTTGGAA	CTTTTATACATGCATTCCTTGGAAAG					.	.	.	.	.	.	.	.	)	.	)	)	)	)	)	)	)	)	)	)	)	)	)	.	.	.	D'
ENSG00000207279_SNORD116-24	ENSG00000181722	ZBTB20	ENST00000393785.2	1257	-23	.(((((((((((((.(.	.).))))))))))))).	ATCmCGAGGAGTGCACGG	ACATGCATTCCTTGGAA	CTTTTATACATGCATTCCTTGGAAAG					.	.	.	.	.	.	.	.	)	.	)	)	)	)	)	)	)	)	)	)	)	)	)	.	.	.	D'
ENSG00000207279_SNORD116-24	ENSG00000181722	ZBTB20	ENST00000464560.1	1327	-23	.(((((((((((((.(.	.).))))))))))))).	ATCmCGAGGAGTGCACGG	ACATGCATTCCTTGGAA	CTTTTATACATGCATTCCTTGGAAAG					.	.	.	.	.	.	.	.	)	.	)	)	)	)	)	)	)	)	)	)	)	)	)	.	.	.	D'
ENSG00000207279_SNORD116-24	ENSG00000181722	ZBTB20	ENST00000481632.1	1279	-23	.(((((((((((((.(.	.).))))))))))))).	ATCmCGAGGAGTGCACGG	ACATGCATTCCTTGGAA	CTTTTATACATGCATTCCTTGGAAAG					.	.	.	.	.	.	.	.	)	.	)	)	)	)	)	)	)	)	)	)	)	)	)	.	.	.	D'
ENSG00000207279_SNORD116-24	ENSG00000181722	ZBTB20	ENST00000474710.1	1237	-23	.(((((((((((((.(.	.).))))))))))))).	ATCmCGAGGAGTGCACGG	ACATGCATTCCTTGGAA	CTTTTATACATGCATTCCTTGGAAAG					.	.	.	.	.	.	.	.	)	.	)	)	)	)	)	)	)	)	)	)	)	)	)	.	.	.	D'
ENSG00000207279_SNORD116-24	ENSG00000181722	ZBTB20	ENST00000471418.1	1612	-23	.(((((((((((((.(.	.).))))))))))))).	ATCmCGAGGAGTGCACGG	ACATGCATTCCTTGGAA	CTTTTATACATGCATTCCTTGGAAAG					.	.	.	.	.	.	.	.	)	.	)	)	)	)	)	)	)	)	)	)	)	)	)	.	.	.	D'
ENSG00000207279_SNORD116-24	ENSG00000181722	ZBTB20	ENST00000462705.1	1661	-23	.(((((((((((((.(.	.).))))))))))))).	ATCmCGAGGAGTGCACGG	ACATGCATTCCTTGGAA	CTTTTATACATGCATTCCTTGGAAAG					.	.	.	.	.	.	.	.	)	.	)	)	)	)	)	)	)	)	)	)	)	)	)	.	.	.	D'
ENSG00000207375_SNORD116-23	ENSG00000181722	ZBTB20	ENST00000357258.3	1453	-23	.(((((((((((((.(.	.).))))))))))))).	ATCmCGAGGAGTGCACGG	ACATGCATTCCTTGGAA	CCTCAATACATGCATTCCTTGGAAAG					.	.	.	.	.	.	.	.	)	.	)	)	)	)	)	)	)	)	)	)	)	)	)	.	.	.	D'
ENSG00000207375_SNORD116-23	ENSG00000181722	ZBTB20	ENST00000393785.2	1257	-23	.(((((((((((((.(.	.).))))))))))))).	ATCmCGAGGAGTGCACGG	ACATGCATTCCTTGGAA	CCTCAATACATGCATTCCTTGGAAAG					.	.	.	.	.	.	.	.	)	.	)	)	)	)	)	)	)	)	)	)	)	)	)	.	.	.	D'
ENSG00000207375_SNORD116-23	ENSG00000181722	ZBTB20	ENST00000464560.1	1327	-23	.(((((((((((((.(.	.).))))))))))))).	ATCmCGAGGAGTGCACGG	ACATGCATTCCTTGGAA	CCTCAATACATGCATTCCTTGGAAAG					.	.	.	.	.	.	.	.	)	.	)	)	)	)	)	)	)	)	)	)	)	)	)	.	.	.	D'
ENSG00000207375_SNORD116-23	ENSG00000181722	ZBTB20	ENST00000481632.1	1279	-23	.(((((((((((((.(.	.).))))))))))))).	ATCmCGAGGAGTGCACGG	ACATGCATTCCTTGGAA	CCTCAATACATGCATTCCTTGGAAAG					.	.	.	.	.	.	.	.	)	.	)	)	)	)	)	)	)	)	)	)	)	)	)	.	.	.	D'
ENSG00000207375_SNORD116-23	ENSG00000181722	ZBTB20	ENST00000474710.1	1237	-23	.(((((((((((((.(.	.).))))))))))))).	ATCmCGAGGAGTGCACGG	ACATGCATTCCTTGGAA	CCTCAATACATGCATTCCTTGGAAAG					.	.	.	.	.	.	.	.	)	.	)	)	)	)	)	)	)	)	)	)	)	)	)	.	.	.	D'
ENSG00000207375_SNORD116-23	ENSG00000181722	ZBTB20	ENST00000471418.1	1612	-23	.(((((((((((((.(.	.).))))))))))))).	ATCmCGAGGAGTGCACGG	ACATGCATTCCTTGGAA	CCTCAATACATGCATTCCTTGGAAAG					.	.	.	.	.	.	.	.	)	.	)	)	)	)	)	)	)	)	)	)	)	)	)	.	.	.	D'
ENSG00000207375_SNORD116-23	ENSG00000181722	ZBTB20	ENST00000462705.1	1661	-23	.(((((((((((((.(.	.).))))))))))))).	ATCmCGAGGAGTGCACGG	ACATGCATTCCTTGGAA	CCTCAATACATGCATTCCTTGGAAAG					.	.	.	.	.	.	.	.	)	.	)	)	)	)	)	)	)	)	)	)	)	)	)	.	.	.	D'
ENSG00000207014_SNORD116-3	ENSG00000147804	SLC39A4	ENST00000301305.3	616	-22	.((((((((((((.((.	.)).)))))))))))).	GCGmGTGGGGGCGGGGGC	ACCGTCGTTCTCATCGG	GAACTCATACCGTCGTTCTCATCGGAA				.	.	.	.	.	.	.	.	.	)	)	.	)	)	)	)	)	)	)	)	)	)	)	)	.	.	.	D
ENSG00000207014_SNORD116-3	ENSG00000147804	SLC39A4	ENST00000276833.5	739	-22	.((((((((((((.((.	.)).)))))))))))).	GCGmGTGGGGGCGGGGGC	ACCGTCGTTCTCATCGG	GAACTCATACCGTCGTTCTCATCGGAA				.	.	.	.	.	.	.	.	.	)	)	.	)	)	)	)	)	)	)	)	)	)	)	)	.	.	.	D
ENSG00000207014_SNORD116-3	ENSG00000147804	SLC39A4	ENST00000526658.1	258	-22	.((((((((((((.((.	.)).)))))))))))).	GCGmGTGGGGGCGGGGGC	ACCGTCGTTCTCATCGG	GAACTCATACCGTCGTTCTCATCGGAA				.	.	.	.	.	.	.	.	.	)	)	.	)	)	)	)	)	)	)	)	)	)	)	)	.	.	.	D
ENSG00000206727_SNORD116-9	ENSG00000147804	SLC39A4	ENST00000301305.3	616	-22	.((((((((((((.((.	.)).)))))))))))).	GCGmGTGGGGGCGGGGGC	ACCGTCGTTCTCATCGG	GAACTCATACCGTCGTTCTCATCGGAA				.	.	.	.	.	.	.	.	.	)	)	.	)	)	)	)	)	)	)	)	)	)	)	)	.	.	.	D
ENSG00000206727_SNORD116-9	ENSG00000147804	SLC39A4	ENST00000276833.5	739	-22	.((((((((((((.((.	.)).)))))))))))).	GCGmGTGGGGGCGGGGGC	ACCGTCGTTCTCATCGG	GAACTCATACCGTCGTTCTCATCGGAA				.	.	.	.	.	.	.	.	.	)	)	.	)	)	)	)	)	)	)	)	)	)	)	)	.	.	.	D
ENSG00000206727_SNORD116-9	ENSG00000147804	SLC39A4	ENST00000526658.1	258	-22	.((((((((((((.((.	.)).)))))))))))).	GCGmGTGGGGGCGGGGGC	ACCGTCGTTCTCATCGG	GAACTCATACCGTCGTTCTCATCGGAA				.	.	.	.	.	.	.	.	.	)	)	.	)	)	)	)	)	)	)	)	)	)	)	)	.	.	.	D
ENSG00000207093_SNORD116-8	ENSG00000147804	SLC39A4	ENST00000301305.3	616	-22	.((((((((((((.((.	.)).)))))))))))).	GCGmGTGGGGGCGGGGGC	ACCGTCGTTCTCATCGG	GAACTCATACCGTCGTTCTCATCGGAA				.	.	.	.	.	.	.	.	.	)	)	.	)	)	)	)	)	)	)	)	)	)	)	)	.	.	.	D
ENSG00000207093_SNORD116-8	ENSG00000147804	SLC39A4	ENST00000276833.5	739	-22	.((((((((((((.((.	.)).)))))))))))).	GCGmGTGGGGGCGGGGGC	ACCGTCGTTCTCATCGG	GAACTCATACCGTCGTTCTCATCGGAA				.	.	.	.	.	.	.	.	.	)	)	.	)	)	)	)	)	)	)	)	)	)	)	)	.	.	.	D
ENSG00000207093_SNORD116-8	ENSG00000147804	SLC39A4	ENST00000526658.1	258	-22	.((((((((((((.((.	.)).)))))))))))).	GCGmGTGGGGGCGGGGGC	ACCGTCGTTCTCATCGG	GAACTCATACCGTCGTTCTCATCGGAA				.	.	.	.	.	.	.	.	.	)	)	.	)	)	)	)	)	)	)	)	)	)	)	)	.	.	.	D
ENSG00000251896_SNORD116-27	ENSG00000178467	P4HTM	ENST00000484115.1	2011	-19.2	.((((((((((((.	.)))))))))))).	AACmAGAGGTGGTGA	GTACCACTTCTGTG	CCAAAACACTTCTGTACCACTTCTGTGAG		.	.	.	.	.	.	.	.	.	.	.	.	.	.	)	)	)	)	)	)	)	)	)	)	)	)	.	.	.	D
ENSG00000206609_SNORD116-11	ENSG00000166922	SCG5	ENST00000300175.4	11	-21.8	.((((((((((((.	.)))))))))))).	GGAmGGAGGGTGACG	TGTCATCCTCTTCA	AAACTTTATACTGTCATCCTCTTCAAA				.	.	.	.	.	.	.	.	.	.	.	.	)	)	)	)	)	)	)	)	)	)	)	)	.	.	.	D
ENSG00000206609_SNORD116-11	ENSG00000166922	SCG5	ENST00000413748.2	11	-21.8	.((((((((((((.	.)))))))))))).	GGAmGGAGGGTGACG	TGTCATCCTCTTCA	AAACTTTATACTGTCATCCTCTTCAAA				.	.	.	.	.	.	.	.	.	.	.	.	)	)	)	)	)	)	)	)	)	)	)	)	.	.	.	D
ENSG00000206609_SNORD116-11	ENSG00000117152	RGS4	ENST00000367909.6	1730	-18.5	.((((((((((((.	.)))))))))))).	ATCmCAAGGAACTTC	TGGGTTCCTTGGAA	CTTCCATACGTGGGTTCCTTGGAAAG					.	.	.	.	.	.	.	.	.	.	.	)	)	)	)	)	)	)	)	)	)	)	)	.	.	.	D'
ENSG00000206609_SNORD116-11	ENSG00000117152	RGS4	ENST00000367908.4	1347	-18.5	.((((((((((((.	.)))))))))))).	ATCmCAAGGAACTTC	TGGGTTCCTTGGAA	CTTCCATACGTGGGTTCCTTGGAAAG					.	.	.	.	.	.	.	.	.	.	.	)	)	)	)	)	)	)	)	)	)	)	)	.	.	.	D'
ENSG00000206609_SNORD116-11	ENSG00000117152	RGS4	ENST00000491263.1	2515	-18.5	.((((((((((((.	.)))))))))))).	ATCmCAAGGAACTTC	TGGGTTCCTTGGAA	CTTCCATACGTGGGTTCCTTGGAAAG					.	.	.	.	.	.	.	.	.	.	.	)	)	)	)	)	)	)	)	)	)	)	)	.	.	.	D'
ENSG00000206609_SNORD116-11	ENSG00000117152	RGS4	ENST00000421743.2	1841	-18.5	.((((((((((((.	.)))))))))))).	ATCmCAAGGAACTTC	TGGGTTCCTTGGAA	CTTCCATACGTGGGTTCCTTGGAAAG					.	.	.	.	.	.	.	.	.	.	.	)	)	)	)	)	)	)	)	)	)	)	)	.	.	.	D'
ENSG00000275127_SNORD116-22	ENSG00000181722	ZBTB20	ENST00000357258.3	1453	-19.9	.(((((((((((.(((.	.))).))))))))))).	ATCmCGAGGAGTGCACGG	ATGTACATTCCTTGGAA	CTTCCATATGTACATTCCTTGGAAAG					.	.	.	.	.	.	.	.	)	)	)	.	)	)	)	)	)	)	)	)	)	)	)	.	.	.	D'
ENSG00000275127_SNORD116-22	ENSG00000181722	ZBTB20	ENST00000393785.2	1257	-19.9	.(((((((((((.(((.	.))).))))))))))).	ATCmCGAGGAGTGCACGG	ATGTACATTCCTTGGAA	CTTCCATATGTACATTCCTTGGAAAG					.	.	.	.	.	.	.	.	)	)	)	.	)	)	)	)	)	)	)	)	)	)	)	.	.	.	D'
ENSG00000275127_SNORD116-22	ENSG00000181722	ZBTB20	ENST00000464560.1	1327	-19.9	.(((((((((((.(((.	.))).))))))))))).	ATCmCGAGGAGTGCACGG	ATGTACATTCCTTGGAA	CTTCCATATGTACATTCCTTGGAAAG					.	.	.	.	.	.	.	.	)	)	)	.	)	)	)	)	)	)	)	)	)	)	)	.	.	.	D'
ENSG00000275127_SNORD116-22	ENSG00000181722	ZBTB20	ENST00000481632.1	1279	-19.9	.(((((((((((.(((.	.))).))))))))))).	ATCmCGAGGAGTGCACGG	ATGTACATTCCTTGGAA	CTTCCATATGTACATTCCTTGGAAAG					.	.	.	.	.	.	.	.	)	)	)	.	)	)	)	)	)	)	)	)	)	)	)	.	.	.	D'
ENSG00000275127_SNORD116-22	ENSG00000181722	ZBTB20	ENST00000474710.1	1237	-19.9	.(((((((((((.(((.	.))).))))))))))).	ATCmCGAGGAGTGCACGG	ATGTACATTCCTTGGAA	CTTCCATATGTACATTCCTTGGAAAG					.	.	.	.	.	.	.	.	)	)	)	.	)	)	)	)	)	)	)	)	)	)	)	.	.	.	D'
ENSG00000275127_SNORD116-22	ENSG00000181722	ZBTB20	ENST00000471418.1	1612	-19.9	.(((((((((((.(((.	.))).))))))))))).	ATCmCGAGGAGTGCACGG	ATGTACATTCCTTGGAA	CTTCCATATGTACATTCCTTGGAAAG					.	.	.	.	.	.	.	.	)	)	)	.	)	)	)	)	)	)	)	)	)	)	)	.	.	.	D'
ENSG00000275127_SNORD116-22	ENSG00000181722	ZBTB20	ENST00000462705.1	1661	-19.9	.(((((((((((.(((.	.))).))))))))))).	ATCmCGAGGAGTGCACGG	ATGTACATTCCTTGGAA	CTTCCATATGTACATTCCTTGGAAAG					.	.	.	.	.	.	.	.	)	)	)	.	)	)	)	)	)	)	)	)	)	)	)	.	.	.	D'
ENSG00000251815_SNORD116-26	ENSG00000178467	P4HTM	ENST00000484115.1	2011	-18.4	.(((((((((((.	.))))))))))).	AACmAGAGGTGGTG	TGCCACTTCTGTG	CCAAATCATTTCTGTGCCACTTCTGTGAG		.	.	.	.	.	.	.	.	.	.	.	.	.	.	.	)	)	)	)	)	)	)	)	)	)	)	.	.	.	D
ENSG00000252326_SNORD116-25	ENSG00000178467	P4HTM	ENST00000484115.1	2011	-18.4	.(((((((((((.	.))))))))))).	AACmAGAGGTGGTG	TGCCACTTCTGTG	CCAAATCACTTCTGTGCCACTTCTGTGAG		.	.	.	.	.	.	.	.	.	.	.	.	.	.	.	)	)	)	)	)	)	)	)	)	)	)	.	.	.	D
ENSG00000278123_SNORD116-28	ENSG00000223343	RP13-131K19.2	ENST00000452042.1	662	-18.7	.(((((((((((.	.))))))))))).	TGCmAGAGCTGCAA	GTGCAGTTCTGTG	GCAAACCACTTCTGTGCAGTTCTGTGAA			.	.	.	.	.	.	.	.	.	.	.	.	.	.	)	)	)	)	)	)	)	)	)	)	)	.	.	.	D
ENSG00000278123_SNORD116-28	ENSG00000165186	PTCHD1	ENST00000379361.4	1728	-17.3	.(((((((((((.	.))))))))))).	TGCmAGGACTGCGT	GTGCAGTTCTGTG	GCAAACCACTTCTGTGCAGTTCTGTGAA			.	.	.	.	.	.	.	.	.	.	.	.	.	.	)	)	)	)	)	)	)	)	)	)	)	.	.	.	D
ENSG00000275529_SNORD116-4	ENSG00000027644	INSRR	ENST00000368195.3	1902	-19.7	.(((((((((((.	.))))))))))).	ACGmCTGGGAGCGC	TCGTTCTCAGCGG	AAACTCATACCGTCGTTCTCAGCGGAA				.	.	.	.	.	.	.	.	.	.	.	.	.	)	)	)	)	)	)	)	)	)	)	)	.	.	.	D
ENSG00000206609_SNORD116-11	ENSG00000134215	VAV3	ENST00000343258.4	2377	-19.3	.(((((((((((.	.))))))))))).	GGAmAGAGGATGAA	GTCATCCTCTTCA	AAACTTTATACTGTCATCCTCTTCAAA				.	.	.	.	.	.	.	.	.	.	.	.	.	)	)	)	)	)	)	)	)	)	)	)	.	.	.	D
ENSG00000206609_SNORD116-11	ENSG00000134215	VAV3	ENST00000370056.4	2806	-19.3	.(((((((((((.	.))))))))))).	GGAmAGAGGATGAA	GTCATCCTCTTCA	AAACTTTATACTGTCATCCTCTTCAAA				.	.	.	.	.	.	.	.	.	.	.	.	.	)	)	)	)	)	)	)	)	)	)	)	.	.	.	D
ENSG00000206609_SNORD116-11	ENSG00000134215	VAV3	ENST00000415432.2	924	-19.3	.(((((((((((.	.))))))))))).	GGAmAGAGGATGAA	GTCATCCTCTTCA	AAACTTTATACTGTCATCCTCTTCAAA				.	.	.	.	.	.	.	.	.	.	.	.	.	)	)	)	)	)	)	)	)	)	)	)	.	.	.	D
ENSG00000206609_SNORD116-11	ENSG00000134215	VAV3	ENST00000544443.1	878	-19.3	.(((((((((((.	.))))))))))).	GGAmAGAGGATGAA	GTCATCCTCTTCA	AAACTTTATACTGTCATCCTCTTCAAA				.	.	.	.	.	.	.	.	.	.	.	.	.	)	)	)	)	)	)	)	)	)	)	)	.	.	.	D
ENSG00000206609_SNORD116-11	ENSG00000134215	VAV3	ENST00000525460.1	1029	-19.3	.(((((((((((.	.))))))))))).	GGAmAGAGGATGAA	GTCATCCTCTTCA	AAACTTTATACTGTCATCCTCTTCAAA				.	.	.	.	.	.	.	.	.	.	.	.	.	)	)	)	)	)	)	)	)	)	)	)	.	.	.	D
ENSG00000206609_SNORD116-11	ENSG00000134215	VAV3	ENST00000527011.1	2755	-19.3	.(((((((((((.	.))))))))))).	GGAmAGAGGATGAA	GTCATCCTCTTCA	AAACTTTATACTGTCATCCTCTTCAAA				.	.	.	.	.	.	.	.	.	.	.	.	.	)	)	)	)	)	)	)	)	)	)	)	.	.	.	D
ENSG00000206609_SNORD116-11	ENSG00000134215	VAV3	ENST00000529413.1	878	-19.3	.(((((((((((.	.))))))))))).	GGAmAGAGGATGAA	GTCATCCTCTTCA	AAACTTTATACTGTCATCCTCTTCAAA				.	.	.	.	.	.	.	.	.	.	.	.	.	)	)	)	)	)	)	)	)	)	)	)	.	.	.	D
ENSG00000206621_SNORD116-14	ENSG00000181722	ZBTB20	ENST00000357258.3	1453	-17.7	.(((((((((((.	.))))))))))).	ATCmCGAGGAGTGC	ACATTCCTTGGAA	CTTCCATATATACATTCCTTGGAAAG					.	.	.	.	.	.	.	.	.	.	.	.	)	)	)	)	)	)	)	)	)	)	)	.	.	.	D'
ENSG00000206621_SNORD116-14	ENSG00000181722	ZBTB20	ENST00000393785.2	1257	-17.7	.(((((((((((.	.))))))))))).	ATCmCGAGGAGTGC	ACATTCCTTGGAA	CTTCCATATATACATTCCTTGGAAAG					.	.	.	.	.	.	.	.	.	.	.	.	)	)	)	)	)	)	)	)	)	)	)	.	.	.	D'
ENSG00000206621_SNORD116-14	ENSG00000181722	ZBTB20	ENST00000464560.1	1327	-17.7	.(((((((((((.	.))))))))))).	ATCmCGAGGAGTGC	ACATTCCTTGGAA	CTTCCATATATACATTCCTTGGAAAG					.	.	.	.	.	.	.	.	.	.	.	.	)	)	)	)	)	)	)	)	)	)	)	.	.	.	D'
ENSG00000206621_SNORD116-14	ENSG00000181722	ZBTB20	ENST00000481632.1	1279	-17.7	.(((((((((((.	.))))))))))).	ATCmCGAGGAGTGC	ACATTCCTTGGAA	CTTCCATATATACATTCCTTGGAAAG					.	.	.	.	.	.	.	.	.	.	.	.	)	)	)	)	)	)	)	)	)	)	)	.	.	.	D'
ENSG00000206621_SNORD116-14	ENSG00000181722	ZBTB20	ENST00000474710.1	1237	-17.7	.(((((((((((.	.))))))))))).	ATCmCGAGGAGTGC	ACATTCCTTGGAA	CTTCCATATATACATTCCTTGGAAAG					.	.	.	.	.	.	.	.	.	.	.	.	)	)	)	)	)	)	)	)	)	)	)	.	.	.	D'
ENSG00000206621_SNORD116-14	ENSG00000181722	ZBTB20	ENST00000471418.1	1612	-17.7	.(((((((((((.	.))))))))))).	ATCmCGAGGAGTGC	ACATTCCTTGGAA	CTTCCATATATACATTCCTTGGAAAG					.	.	.	.	.	.	.	.	.	.	.	.	)	)	)	)	)	)	)	)	)	)	)	.	.	.	D'
ENSG00000206621_SNORD116-14	ENSG00000181722	ZBTB20	ENST00000462705.1	1661	-17.7	.(((((((((((.	.))))))))))).	ATCmCGAGGAGTGC	ACATTCCTTGGAA	CTTCCATATATACATTCCTTGGAAAG					.	.	.	.	.	.	.	.	.	.	.	.	)	)	)	)	)	)	)	)	)	)	)	.	.	.	D'
ENSG00000206656_SNORD116-17	ENSG00000181722	ZBTB20	ENST00000357258.3	1453	-17.7	.(((((((((((.	.))))))))))).	ATCmCGAGGAGTGC	ACATTCCTTGGAA	CTTCCATATATACATTCCTTGGAAAG					.	.	.	.	.	.	.	.	.	.	.	.	)	)	)	)	)	)	)	)	)	)	)	.	.	.	D'
ENSG00000206656_SNORD116-17	ENSG00000181722	ZBTB20	ENST00000393785.2	1257	-17.7	.(((((((((((.	.))))))))))).	ATCmCGAGGAGTGC	ACATTCCTTGGAA	CTTCCATATATACATTCCTTGGAAAG					.	.	.	.	.	.	.	.	.	.	.	.	)	)	)	)	)	)	)	)	)	)	)	.	.	.	D'
ENSG00000206656_SNORD116-17	ENSG00000181722	ZBTB20	ENST00000464560.1	1327	-17.7	.(((((((((((.	.))))))))))).	ATCmCGAGGAGTGC	ACATTCCTTGGAA	CTTCCATATATACATTCCTTGGAAAG					.	.	.	.	.	.	.	.	.	.	.	.	)	)	)	)	)	)	)	)	)	)	)	.	.	.	D'
ENSG00000206656_SNORD116-17	ENSG00000181722	ZBTB20	ENST00000481632.1	1279	-17.7	.(((((((((((.	.))))))))))).	ATCmCGAGGAGTGC	ACATTCCTTGGAA	CTTCCATATATACATTCCTTGGAAAG					.	.	.	.	.	.	.	.	.	.	.	.	)	)	)	)	)	)	)	)	)	)	)	.	.	.	D'
ENSG00000206656_SNORD116-17	ENSG00000181722	ZBTB20	ENST00000474710.1	1237	-17.7	.(((((((((((.	.))))))))))).	ATCmCGAGGAGTGC	ACATTCCTTGGAA	CTTCCATATATACATTCCTTGGAAAG					.	.	.	.	.	.	.	.	.	.	.	.	)	)	)	)	)	)	)	)	)	)	)	.	.	.	D'
ENSG00000206656_SNORD116-17	ENSG00000181722	ZBTB20	ENST00000471418.1	1612	-17.7	.(((((((((((.	.))))))))))).	ATCmCGAGGAGTGC	ACATTCCTTGGAA	CTTCCATATATACATTCCTTGGAAAG					.	.	.	.	.	.	.	.	.	.	.	.	)	)	)	)	)	)	)	)	)	)	)	.	.	.	D'
ENSG00000206656_SNORD116-17	ENSG00000181722	ZBTB20	ENST00000462705.1	1661	-17.7	.(((((((((((.	.))))))))))).	ATCmCGAGGAGTGC	ACATTCCTTGGAA	CTTCCATATATACATTCCTTGGAAAG					.	.	.	.	.	.	.	.	.	.	.	.	)	)	)	)	)	)	)	)	)	)	)	.	.	.	D'
ENSG00000206688_SNORD116-18	ENSG00000181722	ZBTB20	ENST00000357258.3	1453	-17.7	.(((((((((((.	.))))))))))).	ATCmCGAGGAGTGC	ACATTCCTTGGAA	CTTCCTTATATACATTCCTTGGAAAG					.	.	.	.	.	.	.	.	.	.	.	.	)	)	)	)	)	)	)	)	)	)	)	.	.	.	D'
ENSG00000206688_SNORD116-18	ENSG00000181722	ZBTB20	ENST00000393785.2	1257	-17.7	.(((((((((((.	.))))))))))).	ATCmCGAGGAGTGC	ACATTCCTTGGAA	CTTCCTTATATACATTCCTTGGAAAG					.	.	.	.	.	.	.	.	.	.	.	.	)	)	)	)	)	)	)	)	)	)	)	.	.	.	D'
ENSG00000206688_SNORD116-18	ENSG00000181722	ZBTB20	ENST00000464560.1	1327	-17.7	.(((((((((((.	.))))))))))).	ATCmCGAGGAGTGC	ACATTCCTTGGAA	CTTCCTTATATACATTCCTTGGAAAG					.	.	.	.	.	.	.	.	.	.	.	.	)	)	)	)	)	)	)	)	)	)	)	.	.	.	D'
ENSG00000206688_SNORD116-18	ENSG00000181722	ZBTB20	ENST00000481632.1	1279	-17.7	.(((((((((((.	.))))))))))).	ATCmCGAGGAGTGC	ACATTCCTTGGAA	CTTCCTTATATACATTCCTTGGAAAG					.	.	.	.	.	.	.	.	.	.	.	.	)	)	)	)	)	)	)	)	)	)	)	.	.	.	D'
ENSG00000206688_SNORD116-18	ENSG00000181722	ZBTB20	ENST00000474710.1	1237	-17.7	.(((((((((((.	.))))))))))).	ATCmCGAGGAGTGC	ACATTCCTTGGAA	CTTCCTTATATACATTCCTTGGAAAG					.	.	.	.	.	.	.	.	.	.	.	.	)	)	)	)	)	)	)	)	)	)	)	.	.	.	D'
ENSG00000206688_SNORD116-18	ENSG00000181722	ZBTB20	ENST00000471418.1	1612	-17.7	.(((((((((((.	.))))))))))).	ATCmCGAGGAGTGC	ACATTCCTTGGAA	CTTCCTTATATACATTCCTTGGAAAG					.	.	.	.	.	.	.	.	.	.	.	.	)	)	)	)	)	)	)	)	)	)	)	.	.	.	D'
ENSG00000206688_SNORD116-18	ENSG00000181722	ZBTB20	ENST00000462705.1	1661	-17.7	.(((((((((((.	.))))))))))).	ATCmCGAGGAGTGC	ACATTCCTTGGAA	CTTCCTTATATACATTCCTTGGAAAG					.	.	.	.	.	.	.	.	.	.	.	.	)	)	)	)	)	)	)	)	)	)	)	.	.	.	D'
ENSG00000207174_SNORD116-15	ENSG00000181722	ZBTB20	ENST00000357258.3	1453	-17.7	.(((((((((((.	.))))))))))).	ATCmCGAGGAGTGC	ACATTCCTTGGAA	CTTCCATATATACATTCCTTGGAAAG					.	.	.	.	.	.	.	.	.	.	.	.	)	)	)	)	)	)	)	)	)	)	)	.	.	.	D'
ENSG00000207174_SNORD116-15	ENSG00000181722	ZBTB20	ENST00000393785.2	1257	-17.7	.(((((((((((.	.))))))))))).	ATCmCGAGGAGTGC	ACATTCCTTGGAA	CTTCCATATATACATTCCTTGGAAAG					.	.	.	.	.	.	.	.	.	.	.	.	)	)	)	)	)	)	)	)	)	)	)	.	.	.	D'
ENSG00000207174_SNORD116-15	ENSG00000181722	ZBTB20	ENST00000464560.1	1327	-17.7	.(((((((((((.	.))))))))))).	ATCmCGAGGAGTGC	ACATTCCTTGGAA	CTTCCATATATACATTCCTTGGAAAG					.	.	.	.	.	.	.	.	.	.	.	.	)	)	)	)	)	)	)	)	)	)	)	.	.	.	D'
ENSG00000207174_SNORD116-15	ENSG00000181722	ZBTB20	ENST00000481632.1	1279	-17.7	.(((((((((((.	.))))))))))).	ATCmCGAGGAGTGC	ACATTCCTTGGAA	CTTCCATATATACATTCCTTGGAAAG					.	.	.	.	.	.	.	.	.	.	.	.	)	)	)	)	)	)	)	)	)	)	)	.	.	.	D'
ENSG00000207174_SNORD116-15	ENSG00000181722	ZBTB20	ENST00000474710.1	1237	-17.7	.(((((((((((.	.))))))))))).	ATCmCGAGGAGTGC	ACATTCCTTGGAA	CTTCCATATATACATTCCTTGGAAAG					.	.	.	.	.	.	.	.	.	.	.	.	)	)	)	)	)	)	)	)	)	)	)	.	.	.	D'
ENSG00000207174_SNORD116-15	ENSG00000181722	ZBTB20	ENST00000471418.1	1612	-17.7	.(((((((((((.	.))))))))))).	ATCmCGAGGAGTGC	ACATTCCTTGGAA	CTTCCATATATACATTCCTTGGAAAG					.	.	.	.	.	.	.	.	.	.	.	.	)	)	)	)	)	)	)	)	)	)	)	.	.	.	D'
ENSG00000207174_SNORD116-15	ENSG00000181722	ZBTB20	ENST00000462705.1	1661	-17.7	.(((((((((((.	.))))))))))).	ATCmCGAGGAGTGC	ACATTCCTTGGAA	CTTCCATATATACATTCCTTGGAAAG					.	.	.	.	.	.	.	.	.	.	.	.	)	)	)	)	)	)	)	)	)	)	)	.	.	.	D'
ENSG00000207197_SNORD116-12	ENSG00000181722	ZBTB20	ENST00000357258.3	1453	-17.7	.(((((((((((.	.))))))))))).	ATCmCGAGGAGTGC	ACATTCCTTGGAA	CTTCCATATATACATTCCTTGGAAAG					.	.	.	.	.	.	.	.	.	.	.	.	)	)	)	)	)	)	)	)	)	)	)	.	.	.	D'
ENSG00000207197_SNORD116-12	ENSG00000181722	ZBTB20	ENST00000393785.2	1257	-17.7	.(((((((((((.	.))))))))))).	ATCmCGAGGAGTGC	ACATTCCTTGGAA	CTTCCATATATACATTCCTTGGAAAG					.	.	.	.	.	.	.	.	.	.	.	.	)	)	)	)	)	)	)	)	)	)	)	.	.	.	D'
ENSG00000207197_SNORD116-12	ENSG00000181722	ZBTB20	ENST00000464560.1	1327	-17.7	.(((((((((((.	.))))))))))).	ATCmCGAGGAGTGC	ACATTCCTTGGAA	CTTCCATATATACATTCCTTGGAAAG					.	.	.	.	.	.	.	.	.	.	.	.	)	)	)	)	)	)	)	)	)	)	)	.	.	.	D'
ENSG00000207197_SNORD116-12	ENSG00000181722	ZBTB20	ENST00000481632.1	1279	-17.7	.(((((((((((.	.))))))))))).	ATCmCGAGGAGTGC	ACATTCCTTGGAA	CTTCCATATATACATTCCTTGGAAAG					.	.	.	.	.	.	.	.	.	.	.	.	)	)	)	)	)	)	)	)	)	)	)	.	.	.	D'
ENSG00000207197_SNORD116-12	ENSG00000181722	ZBTB20	ENST00000474710.1	1237	-17.7	.(((((((((((.	.))))))))))).	ATCmCGAGGAGTGC	ACATTCCTTGGAA	CTTCCATATATACATTCCTTGGAAAG					.	.	.	.	.	.	.	.	.	.	.	.	)	)	)	)	)	)	)	)	)	)	)	.	.	.	D'
ENSG00000207197_SNORD116-12	ENSG00000181722	ZBTB20	ENST00000471418.1	1612	-17.7	.(((((((((((.	.))))))))))).	ATCmCGAGGAGTGC	ACATTCCTTGGAA	CTTCCATATATACATTCCTTGGAAAG					.	.	.	.	.	.	.	.	.	.	.	.	)	)	)	)	)	)	)	)	)	)	)	.	.	.	D'
ENSG00000207197_SNORD116-12	ENSG00000181722	ZBTB20	ENST00000462705.1	1661	-17.7	.(((((((((((.	.))))))))))).	ATCmCGAGGAGTGC	ACATTCCTTGGAA	CTTCCATATATACATTCCTTGGAAAG					.	.	.	.	.	.	.	.	.	.	.	.	)	)	)	)	)	)	)	)	)	)	)	.	.	.	D'
ENSG00000207460_SNORD116-19	ENSG00000181722	ZBTB20	ENST00000357258.3	1453	-17.7	.(((((((((((.	.))))))))))).	ATCmCGAGGAGTGC	ACATTCCTTGGAA	CTTCCATATATACATTCCTTGGAAAG					.	.	.	.	.	.	.	.	.	.	.	.	)	)	)	)	)	)	)	)	)	)	)	.	.	.	D'
ENSG00000207460_SNORD116-19	ENSG00000181722	ZBTB20	ENST00000393785.2	1257	-17.7	.(((((((((((.	.))))))))))).	ATCmCGAGGAGTGC	ACATTCCTTGGAA	CTTCCATATATACATTCCTTGGAAAG					.	.	.	.	.	.	.	.	.	.	.	.	)	)	)	)	)	)	)	)	)	)	)	.	.	.	D'
ENSG00000207460_SNORD116-19	ENSG00000181722	ZBTB20	ENST00000464560.1	1327	-17.7	.(((((((((((.	.))))))))))).	ATCmCGAGGAGTGC	ACATTCCTTGGAA	CTTCCATATATACATTCCTTGGAAAG					.	.	.	.	.	.	.	.	.	.	.	.	)	)	)	)	)	)	)	)	)	)	)	.	.	.	D'
ENSG00000207460_SNORD116-19	ENSG00000181722	ZBTB20	ENST00000481632.1	1279	-17.7	.(((((((((((.	.))))))))))).	ATCmCGAGGAGTGC	ACATTCCTTGGAA	CTTCCATATATACATTCCTTGGAAAG					.	.	.	.	.	.	.	.	.	.	.	.	)	)	)	)	)	)	)	)	)	)	)	.	.	.	D'
ENSG00000207460_SNORD116-19	ENSG00000181722	ZBTB20	ENST00000474710.1	1237	-17.7	.(((((((((((.	.))))))))))).	ATCmCGAGGAGTGC	ACATTCCTTGGAA	CTTCCATATATACATTCCTTGGAAAG					.	.	.	.	.	.	.	.	.	.	.	.	)	)	)	)	)	)	)	)	)	)	)	.	.	.	D'
ENSG00000207460_SNORD116-19	ENSG00000181722	ZBTB20	ENST00000471418.1	1612	-17.7	.(((((((((((.	.))))))))))).	ATCmCGAGGAGTGC	ACATTCCTTGGAA	CTTCCATATATACATTCCTTGGAAAG					.	.	.	.	.	.	.	.	.	.	.	.	)	)	)	)	)	)	)	)	)	)	)	.	.	.	D'
ENSG00000207460_SNORD116-19	ENSG00000181722	ZBTB20	ENST00000462705.1	1661	-17.7	.(((((((((((.	.))))))))))).	ATCmCGAGGAGTGC	ACATTCCTTGGAA	CTTCCATATATACATTCCTTGGAAAG					.	.	.	.	.	.	.	.	.	.	.	.	)	)	)	)	)	)	)	)	)	)	)	.	.	.	D'
ENSG00000277785_SNORD116-21	ENSG00000181722	ZBTB20	ENST00000357258.3	1453	-17.7	.(((((((((((.	.))))))))))).	ATCmCGAGGAGTGC	ACATTCCTTGGAA	CTTCCACATATACATTCCTTGGAAAG					.	.	.	.	.	.	.	.	.	.	.	.	)	)	)	)	)	)	)	)	)	)	)	.	.	.	D'
ENSG00000277785_SNORD116-21	ENSG00000181722	ZBTB20	ENST00000393785.2	1257	-17.7	.(((((((((((.	.))))))))))).	ATCmCGAGGAGTGC	ACATTCCTTGGAA	CTTCCACATATACATTCCTTGGAAAG					.	.	.	.	.	.	.	.	.	.	.	.	)	)	)	)	)	)	)	)	)	)	)	.	.	.	D'
ENSG00000277785_SNORD116-21	ENSG00000181722	ZBTB20	ENST00000464560.1	1327	-17.7	.(((((((((((.	.))))))))))).	ATCmCGAGGAGTGC	ACATTCCTTGGAA	CTTCCACATATACATTCCTTGGAAAG					.	.	.	.	.	.	.	.	.	.	.	.	)	)	)	)	)	)	)	)	)	)	)	.	.	.	D'
ENSG00000277785_SNORD116-21	ENSG00000181722	ZBTB20	ENST00000481632.1	1279	-17.7	.(((((((((((.	.))))))))))).	ATCmCGAGGAGTGC	ACATTCCTTGGAA	CTTCCACATATACATTCCTTGGAAAG					.	.	.	.	.	.	.	.	.	.	.	.	)	)	)	)	)	)	)	)	)	)	)	.	.	.	D'
ENSG00000277785_SNORD116-21	ENSG00000181722	ZBTB20	ENST00000474710.1	1237	-17.7	.(((((((((((.	.))))))))))).	ATCmCGAGGAGTGC	ACATTCCTTGGAA	CTTCCACATATACATTCCTTGGAAAG					.	.	.	.	.	.	.	.	.	.	.	.	)	)	)	)	)	)	)	)	)	)	)	.	.	.	D'
ENSG00000277785_SNORD116-21	ENSG00000181722	ZBTB20	ENST00000471418.1	1612	-17.7	.(((((((((((.	.))))))))))).	ATCmCGAGGAGTGC	ACATTCCTTGGAA	CTTCCACATATACATTCCTTGGAAAG					.	.	.	.	.	.	.	.	.	.	.	.	)	)	)	)	)	)	)	)	)	)	)	.	.	.	D'
ENSG00000277785_SNORD116-21	ENSG00000181722	ZBTB20	ENST00000462705.1	1661	-17.7	.(((((((((((.	.))))))))))).	ATCmCGAGGAGTGC	ACATTCCTTGGAA	CTTCCACATATACATTCCTTGGAAAG					.	.	.	.	.	.	.	.	.	.	.	.	)	)	)	)	)	)	)	)	)	)	)	.	.	.	D'
ENSG00000278715_SNORD116-20	ENSG00000181722	ZBTB20	ENST00000357258.3	1453	-17.7	.(((((((((((.	.))))))))))).	ATCmCGAGGAGTGC	ACATTCCTTGGAA	CTTCCATATATACATTCCTTGGAAAG					.	.	.	.	.	.	.	.	.	.	.	.	)	)	)	)	)	)	)	)	)	)	)	.	.	.	D'
ENSG00000278715_SNORD116-20	ENSG00000181722	ZBTB20	ENST00000393785.2	1257	-17.7	.(((((((((((.	.))))))))))).	ATCmCGAGGAGTGC	ACATTCCTTGGAA	CTTCCATATATACATTCCTTGGAAAG					.	.	.	.	.	.	.	.	.	.	.	.	)	)	)	)	)	)	)	)	)	)	)	.	.	.	D'
ENSG00000278715_SNORD116-20	ENSG00000181722	ZBTB20	ENST00000464560.1	1327	-17.7	.(((((((((((.	.))))))))))).	ATCmCGAGGAGTGC	ACATTCCTTGGAA	CTTCCATATATACATTCCTTGGAAAG					.	.	.	.	.	.	.	.	.	.	.	.	)	)	)	)	)	)	)	)	)	)	)	.	.	.	D'
ENSG00000278715_SNORD116-20	ENSG00000181722	ZBTB20	ENST00000481632.1	1279	-17.7	.(((((((((((.	.))))))))))).	ATCmCGAGGAGTGC	ACATTCCTTGGAA	CTTCCATATATACATTCCTTGGAAAG					.	.	.	.	.	.	.	.	.	.	.	.	)	)	)	)	)	)	)	)	)	)	)	.	.	.	D'
ENSG00000278715_SNORD116-20	ENSG00000181722	ZBTB20	ENST00000474710.1	1237	-17.7	.(((((((((((.	.))))))))))).	ATCmCGAGGAGTGC	ACATTCCTTGGAA	CTTCCATATATACATTCCTTGGAAAG					.	.	.	.	.	.	.	.	.	.	.	.	)	)	)	)	)	)	)	)	)	)	)	.	.	.	D'
ENSG00000278715_SNORD116-20	ENSG00000181722	ZBTB20	ENST00000471418.1	1612	-17.7	.(((((((((((.	.))))))))))).	ATCmCGAGGAGTGC	ACATTCCTTGGAA	CTTCCATATATACATTCCTTGGAAAG					.	.	.	.	.	.	.	.	.	.	.	.	)	)	)	)	)	)	)	)	)	)	)	.	.	.	D'
ENSG00000278715_SNORD116-20	ENSG00000181722	ZBTB20	ENST00000462705.1	1661	-17.7	.(((((((((((.	.))))))))))).	ATCmCGAGGAGTGC	ACATTCCTTGGAA	CTTCCATATATACATTCCTTGGAAAG					.	.	.	.	.	.	.	.	.	.	.	.	)	)	)	)	)	)	)	)	)	)	)	.	.	.	D'
ENSG00000252277_SNORD116-30	ENSG00000178467	P4HTM	ENST00000484115.1	2011	-18.2	.(((((((((((.	.))))))))))).	AACmAGAGGTGGTG	AACCACTTCTGTG	CCAAACCACTTCTGTGAG													.	.	.	.	)	)	)	)	)	)	)	)	)	)	)	.	.	.	D
ENSG00000206609_SNORD116-11	ENSG00000181722	ZBTB20	ENST00000357258.3	1453	-21.5	.((((((((((.((((.	.)))).)))))))))).	ATCmCGAGGAGTGCACGG	ACGTGGGTTCCTTGGAA	CTTCCATACGTGGGTTCCTTGGAAAG					.	.	.	.	.	.	.	.	)	)	)	)	.	)	)	)	)	)	)	)	)	)	)	.	.	.	D'
ENSG00000206609_SNORD116-11	ENSG00000181722	ZBTB20	ENST00000393785.2	1257	-21.5	.((((((((((.((((.	.)))).)))))))))).	ATCmCGAGGAGTGCACGG	ACGTGGGTTCCTTGGAA	CTTCCATACGTGGGTTCCTTGGAAAG					.	.	.	.	.	.	.	.	)	)	)	)	.	)	)	)	)	)	)	)	)	)	)	.	.	.	D'
ENSG00000206609_SNORD116-11	ENSG00000181722	ZBTB20	ENST00000464560.1	1327	-21.5	.((((((((((.((((.	.)))).)))))))))).	ATCmCGAGGAGTGCACGG	ACGTGGGTTCCTTGGAA	CTTCCATACGTGGGTTCCTTGGAAAG					.	.	.	.	.	.	.	.	)	)	)	)	.	)	)	)	)	)	)	)	)	)	)	.	.	.	D'
ENSG00000206609_SNORD116-11	ENSG00000181722	ZBTB20	ENST00000481632.1	1279	-21.5	.((((((((((.((((.	.)))).)))))))))).	ATCmCGAGGAGTGCACGG	ACGTGGGTTCCTTGGAA	CTTCCATACGTGGGTTCCTTGGAAAG					.	.	.	.	.	.	.	.	)	)	)	)	.	)	)	)	)	)	)	)	)	)	)	.	.	.	D'
ENSG00000206609_SNORD116-11	ENSG00000181722	ZBTB20	ENST00000474710.1	1237	-21.5	.((((((((((.((((.	.)))).)))))))))).	ATCmCGAGGAGTGCACGG	ACGTGGGTTCCTTGGAA	CTTCCATACGTGGGTTCCTTGGAAAG					.	.	.	.	.	.	.	.	)	)	)	)	.	)	)	)	)	)	)	)	)	)	)	.	.	.	D'
ENSG00000206609_SNORD116-11	ENSG00000181722	ZBTB20	ENST00000471418.1	1612	-21.5	.((((((((((.((((.	.)))).)))))))))).	ATCmCGAGGAGTGCACGG	ACGTGGGTTCCTTGGAA	CTTCCATACGTGGGTTCCTTGGAAAG					.	.	.	.	.	.	.	.	)	)	)	)	.	)	)	)	)	)	)	)	)	)	)	.	.	.	D'
ENSG00000206609_SNORD116-11	ENSG00000181722	ZBTB20	ENST00000462705.1	1661	-21.5	.((((((((((.((((.	.)))).)))))))))).	ATCmCGAGGAGTGCACGG	ACGTGGGTTCCTTGGAA	CTTCCATACGTGGGTTCCTTGGAAAG					.	.	.	.	.	.	.	.	)	)	)	)	.	)	)	)	)	)	)	)	)	)	)	.	.	.	D'
ENSG00000206609_SNORD116-11	ENSG00000027644	INSRR	ENST00000368195.3	3138	-18.6	.((((((((((.(((.	.))).)))))))))).	GGAmGGAGGATGCTGGG	ACTGTCATCCTCTTCA	AAACTTTATACTGTCATCCTCTTCAAA				.	.	.	.	.	.	.	.	.	.	)	)	)	.	)	)	)	)	)	)	)	)	)	)	.	.	.	D
ENSG00000278123_SNORD116-28	ENSG00000197705	KLHL14	ENST00000358095.4	638	-17.1	.((((((((((.(.	.).)))))))))).	TGCmAGGGCTGCTCG	TGTGCAGTTCTGTG	GCAAACCACTTCTGTGCAGTTCTGTGAA			.	.	.	.	.	.	.	.	.	.	.	.	.	)	.	)	)	)	)	)	)	)	)	)	)	.	.	.	D
ENSG00000278123_SNORD116-28	ENSG00000197705	KLHL14	ENST00000359358.4	821	-17.1	.((((((((((.(.	.).)))))))))).	TGCmAGGGCTGCTCG	TGTGCAGTTCTGTG	GCAAACCACTTCTGTGCAGTTCTGTGAA			.	.	.	.	.	.	.	.	.	.	.	.	.	)	.	)	)	)	)	)	)	)	)	)	)	.	.	.	D
ENSG00000278123_SNORD116-28	ENSG00000197705	KLHL14	ENST00000583263.1	546	-17.1	.((((((((((.(.	.).)))))))))).	TGCmAGGGCTGCTCG	TGTGCAGTTCTGTG	GCAAACCACTTCTGTGCAGTTCTGTGAA			.	.	.	.	.	.	.	.	.	.	.	.	.	)	.	)	)	)	)	)	)	)	)	)	)	.	.	.	D
ENSG00000278123_SNORD116-28	ENSG00000048052	HDAC9	ENST00000401921.1	3077	-17.4	.((((((((((.	.)))))))))).	AGCmAGAACTGCT	TGCAGTTCTGTG	GCAAACCACTTCTGTGCAGTTCTGTGAA			.	.	.	.	.	.	.	.	.	.	.	.	.	.	.	)	)	)	)	)	)	)	)	)	)	.	.	.	D
ENSG00000278123_SNORD116-28	ENSG00000048052	HDAC9	ENST00000406451.4	3309	-17.4	.((((((((((.	.)))))))))).	AGCmAGAACTGCT	TGCAGTTCTGTG	GCAAACCACTTCTGTGCAGTTCTGTGAA			.	.	.	.	.	.	.	.	.	.	.	.	.	.	.	)	)	)	)	)	)	)	)	)	)	.	.	.	D
ENSG00000278123_SNORD116-28	ENSG00000048052	HDAC9	ENST00000490851.1	1140	-17.4	.((((((((((.	.)))))))))).	AGCmAGAACTGCT	TGCAGTTCTGTG	GCAAACCACTTCTGTGCAGTTCTGTGAA			.	.	.	.	.	.	.	.	.	.	.	.	.	.	.	)	)	)	)	)	)	)	)	)	)	.	.	.	D
ENSG00000278123_SNORD116-28	ENSG00000048052	HDAC9	ENST00000496026.1	537	-17.4	.((((((((((.	.)))))))))).	AGCmAGAACTGCT	TGCAGTTCTGTG	GCAAACCACTTCTGTGCAGTTCTGTGAA			.	.	.	.	.	.	.	.	.	.	.	.	.	.	.	)	)	)	)	)	)	)	)	)	)	.	.	.	D
ENSG00000278123_SNORD116-28	ENSG00000048052	HDAC9	ENST00000441542.2	3168	-17.4	.((((((((((.	.)))))))))).	AGCmAGAACTGCT	TGCAGTTCTGTG	GCAAACCACTTCTGTGCAGTTCTGTGAA			.	.	.	.	.	.	.	.	.	.	.	.	.	.	.	)	)	)	)	)	)	)	)	)	)	.	.	.	D
ENSG00000275529_SNORD116-4	ENSG00000147804	SLC39A4	ENST00000301305.3	93	-18.3	.((((((((((.	.)))))))))).	ACGmCTGGGAGCT	CGTTCTCAGCGG	AAACTCATACCGTCGTTCTCAGCGGAA				.	.	.	.	.	.	.	.	.	.	.	.	.	.	)	)	)	)	)	)	)	)	)	)	.	.	.	D
ENSG00000275529_SNORD116-4	ENSG00000147804	SLC39A4	ENST00000526658.1	17	-18.3	.((((((((((.	.)))))))))).	ACGmCTGGGAGCT	CGTTCTCAGCGG	AAACTCATACCGTCGTTCTCAGCGGAA				.	.	.	.	.	.	.	.	.	.	.	.	.	.	)	)	)	)	)	)	)	)	)	)	.	.	.	D
ENSG00000275529_SNORD116-4	ENSG00000134817	APLNR	ENST00000257254.3	89	-19.4	.(((((((((.(((.	.))).))))))))).	GTGmCTGGGAAGGACT	CGTCGTTCTCAGCGG	AAACTCATACCGTCGTTCTCAGCGGAA				.	.	.	.	.	.	.	.	.	.	.	)	)	)	.	)	)	)	)	)	)	)	)	)	.	.	.	D
ENSG00000275529_SNORD116-4	ENSG00000134817	APLNR	ENST00000606794.1	55	-19.4	.(((((((((.(((.	.))).))))))))).	GTGmCTGGGAAGGACT	CGTCGTTCTCAGCGG	AAACTCATACCGTCGTTCTCAGCGGAA				.	.	.	.	.	.	.	.	.	.	.	)	)	)	.	)	)	)	)	)	)	)	)	)	.	.	.	D
ENSG00000275529_SNORD116-4	ENSG00000165186	PTCHD1	ENST00000379361.4	496	-17.9	.(((((((((.((.	.)).))))))))).	GCGmCTGAGAGGGGA	GTCGTTCTCAGCGG	AAACTCATACCGTCGTTCTCAGCGGAA				.	.	.	.	.	.	.	.	.	.	.	.	)	)	.	)	)	)	)	)	)	)	)	)	.	.	.	D
ENSG00000206621_SNORD116-14	ENSG00000251226	RP11-469N6.1	ENST00000513405.1	2569	-21.8	.((((((((.(((((.	.))))).)))))))).	AGAmCGAGAGAGGCGGC	ACCGTCATTCTCGTCG	AAACTCTATACCGTCATTCTCGTCGAA				.	.	.	.	.	.	.	.	.	.	)	)	)	)	)	.	)	)	)	)	)	)	)	)	.	.	.	D
ENSG00000251815_SNORD116-26	ENSG00000134817	APLNR	ENST00000257254.3	952	-19.5	.(((((((.(((((.	.))))).))))))).	TGCmGGAAGCGGCGCC	TGTGCCACTTCTGTG	CCAAATCATTTCTGTGCCACTTCTGTGAG		.	.	.	.	.	.	.	.	.	.	.	.	.	)	)	)	)	)	.	)	)	)	)	)	)	)	.	.	.	D
ENSG00000251815_SNORD116-26	ENSG00000134817	APLNR	ENST00000606794.1	918	-19.5	.(((((((.(((((.	.))))).))))))).	TGCmGGAAGCGGCGCC	TGTGCCACTTCTGTG	CCAAATCATTTCTGTGCCACTTCTGTGAG		.	.	.	.	.	.	.	.	.	.	.	.	.	)	)	)	)	)	.	)	)	)	)	)	)	)	.	.	.	D
ENSG00000252326_SNORD116-25	ENSG00000134817	APLNR	ENST00000257254.3	952	-19.5	.(((((((.(((((.	.))))).))))))).	TGCmGGAAGCGGCGCC	TGTGCCACTTCTGTG	CCAAATCACTTCTGTGCCACTTCTGTGAG		.	.	.	.	.	.	.	.	.	.	.	.	.	)	)	)	)	)	.	)	)	)	)	)	)	)	.	.	.	D
ENSG00000252326_SNORD116-25	ENSG00000134817	APLNR	ENST00000606794.1	918	-19.5	.(((((((.(((((.	.))))).))))))).	TGCmGGAAGCGGCGCC	TGTGCCACTTCTGTG	CCAAATCACTTCTGTGCCACTTCTGTGAG		.	.	.	.	.	.	.	.	.	.	.	.	.	)	)	)	)	)	.	)	)	)	)	)	)	)	.	.	.	D
ENSG00000206609_SNORD116-11	ENSG00000178467	P4HTM	ENST00000475629.1	503	-20	.(((((((.(((((.	.))))).))))))).	CTCmCGAGGTGCCCGG	GTGGGTTCCTTGGAA	CTTCCATACGTGGGTTCCTTGGAAAG					.	.	.	.	.	.	.	.	.	.	)	)	)	)	)	.	)	)	)	)	)	)	)	.	.	.	D'
ENSG00000206609_SNORD116-11	ENSG00000100441	KHNYN	ENST00000251343.5	1799	-18.9	.((((.((((((((.	.)))))))).)))).	AGAmAGTGGATGGCAA	CTGTCATCCTCTTCA	AAACTTTATACTGTCATCCTCTTCAAA				.	.	.	.	.	.	.	.	.	.	.	)	)	)	)	)	)	)	)	.	)	)	)	)	.	.	.	D
ENSG00000206609_SNORD116-11	ENSG00000100441	KHNYN	ENST00000553935.1	1859	-18.9	.((((.((((((((.	.)))))))).)))).	AGAmAGTGGATGGCAA	CTGTCATCCTCTTCA	AAACTTTATACTGTCATCCTCTTCAAA				.	.	.	.	.	.	.	.	.	.	.	)	)	)	)	)	)	)	)	.	)	)	)	)	.	.	.	D
ENSG00000206609_SNORD116-11	ENSG00000100441	KHNYN	ENST00000556255.1	698	-18.9	.((((.((((((((.	.)))))))).)))).	AGAmAGTGGATGGCAA	CTGTCATCCTCTTCA	AAACTTTATACTGTCATCCTCTTCAAA				.	.	.	.	.	.	.	.	.	.	.	)	)	)	)	)	)	)	)	.	)	)	)	)	.	.	.	D
ENSG00000206609_SNORD116-11	ENSG00000100441	KHNYN	ENST00000556842.1	1734	-18.9	.((((.((((((((.	.)))))))).)))).	AGAmAGTGGATGGCAA	CTGTCATCCTCTTCA	AAACTTTATACTGTCATCCTCTTCAAA				.	.	.	.	.	.	.	.	.	.	.	)	)	)	)	)	)	)	)	.	)	)	)	)	.	.	.	D
ENSG00000206609_SNORD116-11	ENSG00000100441	KHNYN	ENST00000554268.1	243	-18.9	.((((.((((((((.	.)))))))).)))).	AGAmAGTGGATGGCAA	CTGTCATCCTCTTCA	AAACTTTATACTGTCATCCTCTTCAAA				.	.	.	.	.	.	.	.	.	.	.	)	)	)	)	)	)	)	)	.	)	)	)	)	.	.	.	D
ENSG00000206609_SNORD116-11	ENSG00000100441	KHNYN	ENST00000251343.5	855	-17.7	.((((.((((((((.	.)))))))).)))).	ATCmTATGGGACCCGG	GTGGGTTCCTTGGAA	CTTCCATACGTGGGTTCCTTGGAAAG					.	.	.	.	.	.	.	.	.	.	)	)	)	)	)	)	)	)	.	)	)	)	)	.	.	.	D'
ENSG00000206609_SNORD116-11	ENSG00000100441	KHNYN	ENST00000553935.1	915	-17.7	.((((.((((((((.	.)))))))).)))).	ATCmTATGGGACCCGG	GTGGGTTCCTTGGAA	CTTCCATACGTGGGTTCCTTGGAAAG					.	.	.	.	.	.	.	.	.	.	)	)	)	)	)	)	)	)	.	)	)	)	)	.	.	.	D'
ENSG00000206609_SNORD116-11	ENSG00000100441	KHNYN	ENST00000556842.1	790	-17.7	.((((.((((((((.	.)))))))).)))).	ATCmTATGGGACCCGG	GTGGGTTCCTTGGAA	CTTCCATACGTGGGTTCCTTGGAAAG					.	.	.	.	.	.	.	.	.	.	)	)	)	)	)	)	)	)	.	)	)	)	)	.	.	.	D'
ENSG00000251815_SNORD116-26	ENSG00000228835	AC012123.1	ENST00000426194.1	177	-17.4	.((((.(((((((.	.))))))).)))).	AACmAGCAGTGGCAG	GTGCCACTTCTGTG	CCAAATCATTTCTGTGCCACTTCTGTGAG		.	.	.	.	.	.	.	.	.	.	.	.	.	.	)	)	)	)	)	)	)	.	)	)	)	)	.	.	.	D
ENSG00000252326_SNORD116-25	ENSG00000228835	AC012123.1	ENST00000426194.1	177	-17.4	.((((.(((((((.	.))))))).)))).	AACmAGCAGTGGCAG	GTGCCACTTCTGTG	CCAAATCACTTCTGTGCCACTTCTGTGAG		.	.	.	.	.	.	.	.	.	.	.	.	.	.	)	)	)	)	)	)	)	.	)	)	)	)	.	.	.	D
ENSG00000275529_SNORD116-4	ENSG00000141433	ADCYAP1	ENST00000269200.5	359	-21.5	.(((.((((((((((.	.)))))))))).))).	GCGmCGGGGGACGACGC	CCGTCGTTCTCAGCGG	AAACTCATACCGTCGTTCTCAGCGGAA				.	.	.	.	.	.	.	.	.	.	)	)	)	)	)	)	)	)	)	)	.	)	)	)	.	.	.	D
ENSG00000275529_SNORD116-4	ENSG00000141433	ADCYAP1	ENST00000450565.3	480	-21.5	.(((.((((((((((.	.)))))))))).))).	GCGmCGGGGGACGACGC	CCGTCGTTCTCAGCGG	AAACTCATACCGTCGTTCTCAGCGGAA				.	.	.	.	.	.	.	.	.	.	)	)	)	)	)	)	)	)	)	)	.	)	)	)	.	.	.	D
ENSG00000275529_SNORD116-4	ENSG00000141433	ADCYAP1	ENST00000581602.1	352	-21.5	.(((.((((((((((.	.)))))))))).))).	GCGmCGGGGGACGACGC	CCGTCGTTCTCAGCGG	AAACTCATACCGTCGTTCTCAGCGGAA				.	.	.	.	.	.	.	.	.	.	)	)	)	)	)	)	)	)	)	)	.	)	)	)	.	.	.	D
ENSG00000275529_SNORD116-4	ENSG00000141433	ADCYAP1	ENST00000579794.1	639	-21.5	.(((.((((((((((.	.)))))))))).))).	GCGmCGGGGGACGACGC	CCGTCGTTCTCAGCGG	AAACTCATACCGTCGTTCTCAGCGGAA				.	.	.	.	.	.	.	.	.	.	)	)	)	)	)	)	)	)	)	)	.	)	)	)	.	.	.	D
ENSG00000206621_SNORD116-14	ENSG00000181722	ZBTB20	ENST00000463497.1	212	-19.8	.(((.((((((((((.	.)))))))))).))).	GGAmCAAGAATGATGGA	ACCGTCATTCTCGTCG	AAACTCTATACCGTCATTCTCGTCGAA				.	.	.	.	.	.	.	.	.	.	)	)	)	)	)	)	)	)	)	)	.	)	)	)	.	.	.	D
ENSG00000275127_SNORD116-22	ENSG00000134215	VAV3	ENST00000370056.4	3944	-17.7	.(((.((((((((((.	.)))))))))).))).	ATCmCTGGGAGTGTATT	TGTACATTCCTTGGAA	CTTCCATATGTACATTCCTTGGAAAG					.	.	.	.	.	.	.	.	.	)	)	)	)	)	)	)	)	)	)	.	)	)	)	.	.	.	D'
ENSG00000275127_SNORD116-22	ENSG00000134215	VAV3	ENST00000527011.1	3893	-17.7	.(((.((((((((((.	.)))))))))).))).	ATCmCTGGGAGTGTATT	TGTACATTCCTTGGAA	CTTCCATATGTACATTCCTTGGAAAG					.	.	.	.	.	.	.	.	.	)	)	)	)	)	)	)	)	)	)	.	)	)	)	.	.	.	D'
ENSG00000207137_SNORD116-13	ENSG00000134215	VAV3	ENST00000370056.4	3944	-17.5	.(((.((((((((((.	.)))))))))).))).	ATCmCTGGGAGTGTATT	CATGCATTCCTTGGAA	CTTCCATACATGCATTCCTTGGAAAG					.	.	.	.	.	.	.	.	.	)	)	)	)	)	)	)	)	)	)	.	)	)	)	.	.	.	D'
ENSG00000207137_SNORD116-13	ENSG00000134215	VAV3	ENST00000527011.1	3893	-17.5	.(((.((((((((((.	.)))))))))).))).	ATCmCTGGGAGTGTATT	CATGCATTCCTTGGAA	CTTCCATACATGCATTCCTTGGAAAG					.	.	.	.	.	.	.	.	.	)	)	)	)	)	)	)	)	)	)	.	)	)	)	.	.	.	D'
ENSG00000207263_SNORD116-16	ENSG00000134215	VAV3	ENST00000370056.4	3944	-17.5	.(((.((((((((((.	.)))))))))).))).	ATCmCTGGGAGTGTATT	CATGCATTCCTTGGAA	CTTTCATACATGCATTCCTTGGAAAG					.	.	.	.	.	.	.	.	.	)	)	)	)	)	)	)	)	)	)	.	)	)	)	.	.	.	D'
ENSG00000207263_SNORD116-16	ENSG00000134215	VAV3	ENST00000527011.1	3893	-17.5	.(((.((((((((((.	.)))))))))).))).	ATCmCTGGGAGTGTATT	CATGCATTCCTTGGAA	CTTTCATACATGCATTCCTTGGAAAG					.	.	.	.	.	.	.	.	.	)	)	)	)	)	)	)	)	)	)	.	)	)	)	.	.	.	D'
ENSG00000207279_SNORD116-24	ENSG00000134215	VAV3	ENST00000370056.4	3944	-17.5	.(((.((((((((((.	.)))))))))).))).	ATCmCTGGGAGTGTATT	CATGCATTCCTTGGAA	CTTTTATACATGCATTCCTTGGAAAG					.	.	.	.	.	.	.	.	.	)	)	)	)	)	)	)	)	)	)	.	)	)	)	.	.	.	D'
ENSG00000207279_SNORD116-24	ENSG00000134215	VAV3	ENST00000527011.1	3893	-17.5	.(((.((((((((((.	.)))))))))).))).	ATCmCTGGGAGTGTATT	CATGCATTCCTTGGAA	CTTTTATACATGCATTCCTTGGAAAG					.	.	.	.	.	.	.	.	.	)	)	)	)	)	)	)	)	)	)	.	)	)	)	.	.	.	D'
ENSG00000207375_SNORD116-23	ENSG00000134215	VAV3	ENST00000370056.4	3944	-17.5	.(((.((((((((((.	.)))))))))).))).	ATCmCTGGGAGTGTATT	CATGCATTCCTTGGAA	CCTCAATACATGCATTCCTTGGAAAG					.	.	.	.	.	.	.	.	.	)	)	)	)	)	)	)	)	)	)	.	)	)	)	.	.	.	D'
ENSG00000207375_SNORD116-23	ENSG00000134215	VAV3	ENST00000527011.1	3893	-17.5	.(((.((((((((((.	.)))))))))).))).	ATCmCTGGGAGTGTATT	CATGCATTCCTTGGAA	CCTCAATACATGCATTCCTTGGAAAG					.	.	.	.	.	.	.	.	.	)	)	)	)	)	)	)	)	)	)	.	)	)	)	.	.	.	D'
ENSG00000206621_SNORD116-14	ENSG00000134215	VAV3	ENST00000370056.4	3944	-17.4	.(((.((((((((((.	.)))))))))).))).	ATCmCTGGGAGTGTATT	TATACATTCCTTGGAA	CTTCCATATATACATTCCTTGGAAAG					.	.	.	.	.	.	.	.	.	)	)	)	)	)	)	)	)	)	)	.	)	)	)	.	.	.	D'
ENSG00000206621_SNORD116-14	ENSG00000134215	VAV3	ENST00000527011.1	3893	-17.4	.(((.((((((((((.	.)))))))))).))).	ATCmCTGGGAGTGTATT	TATACATTCCTTGGAA	CTTCCATATATACATTCCTTGGAAAG					.	.	.	.	.	.	.	.	.	)	)	)	)	)	)	)	)	)	)	.	)	)	)	.	.	.	D'
ENSG00000206656_SNORD116-17	ENSG00000134215	VAV3	ENST00000370056.4	3944	-17.4	.(((.((((((((((.	.)))))))))).))).	ATCmCTGGGAGTGTATT	TATACATTCCTTGGAA	CTTCCATATATACATTCCTTGGAAAG					.	.	.	.	.	.	.	.	.	)	)	)	)	)	)	)	)	)	)	.	)	)	)	.	.	.	D'
ENSG00000206656_SNORD116-17	ENSG00000134215	VAV3	ENST00000527011.1	3893	-17.4	.(((.((((((((((.	.)))))))))).))).	ATCmCTGGGAGTGTATT	TATACATTCCTTGGAA	CTTCCATATATACATTCCTTGGAAAG					.	.	.	.	.	.	.	.	.	)	)	)	)	)	)	)	)	)	)	.	)	)	)	.	.	.	D'
ENSG00000206688_SNORD116-18	ENSG00000134215	VAV3	ENST00000370056.4	3944	-17.4	.(((.((((((((((.	.)))))))))).))).	ATCmCTGGGAGTGTATT	TATACATTCCTTGGAA	CTTCCTTATATACATTCCTTGGAAAG					.	.	.	.	.	.	.	.	.	)	)	)	)	)	)	)	)	)	)	.	)	)	)	.	.	.	D'
ENSG00000206688_SNORD116-18	ENSG00000134215	VAV3	ENST00000527011.1	3893	-17.4	.(((.((((((((((.	.)))))))))).))).	ATCmCTGGGAGTGTATT	TATACATTCCTTGGAA	CTTCCTTATATACATTCCTTGGAAAG					.	.	.	.	.	.	.	.	.	)	)	)	)	)	)	)	)	)	)	.	)	)	)	.	.	.	D'
ENSG00000207174_SNORD116-15	ENSG00000134215	VAV3	ENST00000370056.4	3944	-17.4	.(((.((((((((((.	.)))))))))).))).	ATCmCTGGGAGTGTATT	TATACATTCCTTGGAA	CTTCCATATATACATTCCTTGGAAAG					.	.	.	.	.	.	.	.	.	)	)	)	)	)	)	)	)	)	)	.	)	)	)	.	.	.	D'
ENSG00000207174_SNORD116-15	ENSG00000134215	VAV3	ENST00000527011.1	3893	-17.4	.(((.((((((((((.	.)))))))))).))).	ATCmCTGGGAGTGTATT	TATACATTCCTTGGAA	CTTCCATATATACATTCCTTGGAAAG					.	.	.	.	.	.	.	.	.	)	)	)	)	)	)	)	)	)	)	.	)	)	)	.	.	.	D'
ENSG00000207197_SNORD116-12	ENSG00000134215	VAV3	ENST00000370056.4	3944	-17.4	.(((.((((((((((.	.)))))))))).))).	ATCmCTGGGAGTGTATT	TATACATTCCTTGGAA	CTTCCATATATACATTCCTTGGAAAG					.	.	.	.	.	.	.	.	.	)	)	)	)	)	)	)	)	)	)	.	)	)	)	.	.	.	D'
ENSG00000207197_SNORD116-12	ENSG00000134215	VAV3	ENST00000527011.1	3893	-17.4	.(((.((((((((((.	.)))))))))).))).	ATCmCTGGGAGTGTATT	TATACATTCCTTGGAA	CTTCCATATATACATTCCTTGGAAAG					.	.	.	.	.	.	.	.	.	)	)	)	)	)	)	)	)	)	)	.	)	)	)	.	.	.	D'
ENSG00000207460_SNORD116-19	ENSG00000134215	VAV3	ENST00000370056.4	3944	-17.4	.(((.((((((((((.	.)))))))))).))).	ATCmCTGGGAGTGTATT	TATACATTCCTTGGAA	CTTCCATATATACATTCCTTGGAAAG					.	.	.	.	.	.	.	.	.	)	)	)	)	)	)	)	)	)	)	.	)	)	)	.	.	.	D'
ENSG00000207460_SNORD116-19	ENSG00000134215	VAV3	ENST00000527011.1	3893	-17.4	.(((.((((((((((.	.)))))))))).))).	ATCmCTGGGAGTGTATT	TATACATTCCTTGGAA	CTTCCATATATACATTCCTTGGAAAG					.	.	.	.	.	.	.	.	.	)	)	)	)	)	)	)	)	)	)	.	)	)	)	.	.	.	D'
ENSG00000277785_SNORD116-21	ENSG00000134215	VAV3	ENST00000370056.4	3944	-17.4	.(((.((((((((((.	.)))))))))).))).	ATCmCTGGGAGTGTATT	TATACATTCCTTGGAA	CTTCCACATATACATTCCTTGGAAAG					.	.	.	.	.	.	.	.	.	)	)	)	)	)	)	)	)	)	)	.	)	)	)	.	.	.	D'
ENSG00000277785_SNORD116-21	ENSG00000134215	VAV3	ENST00000527011.1	3893	-17.4	.(((.((((((((((.	.)))))))))).))).	ATCmCTGGGAGTGTATT	TATACATTCCTTGGAA	CTTCCACATATACATTCCTTGGAAAG					.	.	.	.	.	.	.	.	.	)	)	)	)	)	)	)	)	)	)	.	)	)	)	.	.	.	D'
ENSG00000278715_SNORD116-20	ENSG00000134215	VAV3	ENST00000370056.4	3944	-17.4	.(((.((((((((((.	.)))))))))).))).	ATCmCTGGGAGTGTATT	TATACATTCCTTGGAA	CTTCCATATATACATTCCTTGGAAAG					.	.	.	.	.	.	.	.	.	)	)	)	)	)	)	)	)	)	)	.	)	)	)	.	.	.	D'
ENSG00000278715_SNORD116-20	ENSG00000134215	VAV3	ENST00000527011.1	3893	-17.4	.(((.((((((((((.	.)))))))))).))).	ATCmCTGGGAGTGTATT	TATACATTCCTTGGAA	CTTCCATATATACATTCCTTGGAAAG					.	.	.	.	.	.	.	.	.	)	)	)	)	)	)	)	)	)	)	.	)	)	)	.	.	.	D'
ENSG00000277785_SNORD116-21	ENSG00000100441	KHNYN	ENST00000251343.5	1254	-17.8	.(((.((((((((.	.)))))))).))).	AGAmCCGGGGTGACT	CGTCATCCTCGTCG	AAACTCTATACCGTCATCCTCGTCGAA				.	.	.	.	.	.	.	.	.	.	.	.	)	)	)	)	)	)	)	)	.	)	)	)	.	.	.	D
ENSG00000277785_SNORD116-21	ENSG00000100441	KHNYN	ENST00000553935.1	1314	-17.8	.(((.((((((((.	.)))))))).))).	AGAmCCGGGGTGACT	CGTCATCCTCGTCG	AAACTCTATACCGTCATCCTCGTCGAA				.	.	.	.	.	.	.	.	.	.	.	.	)	)	)	)	)	)	)	)	.	)	)	)	.	.	.	D
ENSG00000277785_SNORD116-21	ENSG00000100441	KHNYN	ENST00000556842.1	1189	-17.8	.(((.((((((((.	.)))))))).))).	AGAmCCGGGGTGACT	CGTCATCCTCGTCG	AAACTCTATACCGTCATCCTCGTCGAA				.	.	.	.	.	.	.	.	.	.	.	.	)	)	)	)	)	)	)	)	.	)	)	)	.	.	.	D
ENSG00000207174_SNORD116-15	ENSG00000100441	KHNYN	ENST00000251343.5	1254	-17.8	.(((.((((((((.	.)))))))).))).	AGAmCCGGGGTGACT	CGTCATCCTCGTCA	AAACTCTATACCGTCATCCTCGTCAAA				.	.	.	.	.	.	.	.	.	.	.	.	)	)	)	)	)	)	)	)	.	)	)	)	.	.	.	D
ENSG00000207174_SNORD116-15	ENSG00000100441	KHNYN	ENST00000553935.1	1314	-17.8	.(((.((((((((.	.)))))))).))).	AGAmCCGGGGTGACT	CGTCATCCTCGTCA	AAACTCTATACCGTCATCCTCGTCAAA				.	.	.	.	.	.	.	.	.	.	.	.	)	)	)	)	)	)	)	)	.	)	)	)	.	.	.	D
ENSG00000207174_SNORD116-15	ENSG00000100441	KHNYN	ENST00000556842.1	1189	-17.8	.(((.((((((((.	.)))))))).))).	AGAmCCGGGGTGACT	CGTCATCCTCGTCA	AAACTCTATACCGTCATCCTCGTCAAA				.	.	.	.	.	.	.	.	.	.	.	.	)	)	)	)	)	)	)	)	.	)	)	)	.	.	.	D
ENSG00000206656_SNORD116-17	ENSG00000100441	KHNYN	ENST00000251343.5	1254	-17.8	.(((.((((((((.	.)))))))).))).	AGAmCCGGGGTGACT	CGTCATCCTCGTCG	AAACTCTATACCGTCATCCTCGTCGAA				.	.	.	.	.	.	.	.	.	.	.	.	)	)	)	)	)	)	)	)	.	)	)	)	.	.	.	D
ENSG00000206656_SNORD116-17	ENSG00000100441	KHNYN	ENST00000553935.1	1314	-17.8	.(((.((((((((.	.)))))))).))).	AGAmCCGGGGTGACT	CGTCATCCTCGTCG	AAACTCTATACCGTCATCCTCGTCGAA				.	.	.	.	.	.	.	.	.	.	.	.	)	)	)	)	)	)	)	)	.	)	)	)	.	.	.	D
ENSG00000206656_SNORD116-17	ENSG00000100441	KHNYN	ENST00000556842.1	1189	-17.8	.(((.((((((((.	.)))))))).))).	AGAmCCGGGGTGACT	CGTCATCCTCGTCG	AAACTCTATACCGTCATCCTCGTCGAA				.	.	.	.	.	.	.	.	.	.	.	.	)	)	)	)	)	)	)	)	.	)	)	)	.	.	.	D
ENSG00000207460_SNORD116-19	ENSG00000100441	KHNYN	ENST00000251343.5	1254	-17.8	.(((.((((((((.	.)))))))).))).	AGAmCCGGGGTGACT	CGTCATCCTCGTCG	AAACTCTATACCGTCATCCTCGTCGAA				.	.	.	.	.	.	.	.	.	.	.	.	)	)	)	)	)	)	)	)	.	)	)	)	.	.	.	D
ENSG00000207460_SNORD116-19	ENSG00000100441	KHNYN	ENST00000553935.1	1314	-17.8	.(((.((((((((.	.)))))))).))).	AGAmCCGGGGTGACT	CGTCATCCTCGTCG	AAACTCTATACCGTCATCCTCGTCGAA				.	.	.	.	.	.	.	.	.	.	.	.	)	)	)	)	)	)	)	)	.	)	)	)	.	.	.	D
ENSG00000207460_SNORD116-19	ENSG00000100441	KHNYN	ENST00000556842.1	1189	-17.8	.(((.((((((((.	.)))))))).))).	AGAmCCGGGGTGACT	CGTCATCCTCGTCG	AAACTCTATACCGTCATCCTCGTCGAA				.	.	.	.	.	.	.	.	.	.	.	.	)	)	)	)	)	)	)	)	.	)	)	)	.	.	.	D
ENSG00000275127_SNORD116-22	ENSG00000100441	KHNYN	ENST00000251343.5	1254	-17.8	.(((.((((((((.	.)))))))).))).	AGAmCCGGGGTGACT	CGTCATCCTCGTCG	AAACTCTATACCGTCATCCTCGTCGAA				.	.	.	.	.	.	.	.	.	.	.	.	)	)	)	)	)	)	)	)	.	)	)	)	.	.	.	D
ENSG00000275127_SNORD116-22	ENSG00000100441	KHNYN	ENST00000553935.1	1314	-17.8	.(((.((((((((.	.)))))))).))).	AGAmCCGGGGTGACT	CGTCATCCTCGTCG	AAACTCTATACCGTCATCCTCGTCGAA				.	.	.	.	.	.	.	.	.	.	.	.	)	)	)	)	)	)	)	)	.	)	)	)	.	.	.	D
ENSG00000275127_SNORD116-22	ENSG00000100441	KHNYN	ENST00000556842.1	1189	-17.8	.(((.((((((((.	.)))))))).))).	AGAmCCGGGGTGACT	CGTCATCCTCGTCG	AAACTCTATACCGTCATCCTCGTCGAA				.	.	.	.	.	.	.	.	.	.	.	.	)	)	)	)	)	)	)	)	.	)	)	)	.	.	.	D
ENSG00000206688_SNORD116-18	ENSG00000100441	KHNYN	ENST00000251343.5	1254	-17.8	.(((.((((((((.	.)))))))).))).	AGAmCCGGGGTGACT	CGTCATCCTCGTCG	AAACTCTATACCGTCATCCTCGTCGAA				.	.	.	.	.	.	.	.	.	.	.	.	)	)	)	)	)	)	)	)	.	)	)	)	.	.	.	D
ENSG00000206688_SNORD116-18	ENSG00000100441	KHNYN	ENST00000553935.1	1314	-17.8	.(((.((((((((.	.)))))))).))).	AGAmCCGGGGTGACT	CGTCATCCTCGTCG	AAACTCTATACCGTCATCCTCGTCGAA				.	.	.	.	.	.	.	.	.	.	.	.	)	)	)	)	)	)	)	)	.	)	)	)	.	.	.	D
ENSG00000206688_SNORD116-18	ENSG00000100441	KHNYN	ENST00000556842.1	1189	-17.8	.(((.((((((((.	.)))))))).))).	AGAmCCGGGGTGACT	CGTCATCCTCGTCG	AAACTCTATACCGTCATCCTCGTCGAA				.	.	.	.	.	.	.	.	.	.	.	.	)	)	)	)	)	)	)	)	.	)	)	)	.	.	.	D
ENSG00000207263_SNORD116-16	ENSG00000100441	KHNYN	ENST00000251343.5	1254	-17.8	.(((.((((((((.	.)))))))).))).	AGAmCCGGGGTGACT	CGTCATCCTCGTCG	AAACTCTATACCGTCATCCTCGTCGAA				.	.	.	.	.	.	.	.	.	.	.	.	)	)	)	)	)	)	)	)	.	)	)	)	.	.	.	D
ENSG00000207263_SNORD116-16	ENSG00000100441	KHNYN	ENST00000553935.1	1314	-17.8	.(((.((((((((.	.)))))))).))).	AGAmCCGGGGTGACT	CGTCATCCTCGTCG	AAACTCTATACCGTCATCCTCGTCGAA				.	.	.	.	.	.	.	.	.	.	.	.	)	)	)	)	)	)	)	)	.	)	)	)	.	.	.	D
ENSG00000207263_SNORD116-16	ENSG00000100441	KHNYN	ENST00000556842.1	1189	-17.8	.(((.((((((((.	.)))))))).))).	AGAmCCGGGGTGACT	CGTCATCCTCGTCG	AAACTCTATACCGTCATCCTCGTCGAA				.	.	.	.	.	.	.	.	.	.	.	.	)	)	)	)	)	)	)	)	.	)	)	)	.	.	.	D
ENSG00000278715_SNORD116-20	ENSG00000100441	KHNYN	ENST00000251343.5	1254	-17.5	.(((.((((((((.	.)))))))).))).	AGAmCCGGGGTGACT	TGTCATCCTCGTCG	AAACTCTATACTGTCATCCTCGTCGAA				.	.	.	.	.	.	.	.	.	.	.	.	)	)	)	)	)	)	)	)	.	)	)	)	.	.	.	D
ENSG00000278715_SNORD116-20	ENSG00000100441	KHNYN	ENST00000553935.1	1314	-17.5	.(((.((((((((.	.)))))))).))).	AGAmCCGGGGTGACT	TGTCATCCTCGTCG	AAACTCTATACTGTCATCCTCGTCGAA				.	.	.	.	.	.	.	.	.	.	.	.	)	)	)	)	)	)	)	)	.	)	)	)	.	.	.	D
ENSG00000278715_SNORD116-20	ENSG00000100441	KHNYN	ENST00000556842.1	1189	-17.5	.(((.((((((((.	.)))))))).))).	AGAmCCGGGGTGACT	TGTCATCCTCGTCG	AAACTCTATACTGTCATCCTCGTCGAA				.	.	.	.	.	.	.	.	.	.	.	.	)	)	)	)	)	)	)	)	.	)	)	)	.	.	.	D
ENSG00000275529_SNORD116-4	ENSG00000164176	EDIL3	ENST00000296591.5	21	-18	.(((.((((((.(((.	.))).)))))).))).	GCGmCGGAGAACAGCGA	CCGTCGTTCTCAGCGG	AAACTCATACCGTCGTTCTCAGCGGAA				.	.	.	.	.	.	.	.	.	.	)	)	)	.	)	)	)	)	)	)	.	)	)	)	.	.	.	D
ENSG00000206609_SNORD116-11	ENSG00000164176	EDIL3	ENST00000296591.5	178	-18.4	.(((..(((((((((.	.)))))))))..))).	CTCmCCCGGAGCTCACC	CGTGGGTTCCTTGGAA	CTTCCATACGTGGGTTCCTTGGAAAG					.	.	.	.	.	.	.	.	.	)	)	)	)	)	)	)	)	)	.	.	)	)	)	.	.	.	D'
ENSG00000278123_SNORD116-28	ENSG00000164176	EDIL3	ENST00000296591.5	1839	-24.1	.((.((((((((((((((	)))))))))))))).)).	TGCmTGGGCTGCACAGAGG	CTTCTGTGCAGTTCTGTG	GCAAACCACTTCTGTGCAGTTCTGTGAA			.	.	.	.	.	.	.	.	)	)	)	)	)	)	)	)	)	)	)	)	)	)	.	)	)	.	.	.	D
ENSG00000278123_SNORD116-28	ENSG00000164176	EDIL3	ENST00000380138.3	1402	-24.1	.((.((((((((((((((	)))))))))))))).)).	TGCmTGGGCTGCACAGAGG	CTTCTGTGCAGTTCTGTG	GCAAACCACTTCTGTGCAGTTCTGTGAA			.	.	.	.	.	.	.	.	)	)	)	)	)	)	)	)	)	)	)	)	)	)	.	)	)	.	.	.	D
ENSG00000207191_SNORD116-5	ENSG00000251226	RP11-469N6.1	ENST00000513405.1	2468	-20.2	.((.((((((((((((.	.)))))))))))).)).	GTGmCTGAGGATGGCGGC	ACCGTCGTTCTCATCAG	GAACTCATACCGTCGTTCTCATCAGAA				.	.	.	.	.	.	.	.	.	)	)	)	)	)	)	)	)	)	)	)	)	.	)	)	.	.	.	D
ENSG00000207191_SNORD116-5	ENSG00000251226	RP11-469N6.1	ENST00000513405.1	2439	-20.2	.((.((((((((((((.	.)))))))))))).)).	GTGmCTGAGGATGGCGGC	ACCGTCGTTCTCATCAG	GAACTCATACCGTCGTTCTCATCAGAA				.	.	.	.	.	.	.	.	.	)	)	)	)	)	)	)	)	)	)	)	)	.	)	)	.	.	.	D
ENSG00000207191_SNORD116-5	ENSG00000251226	RP11-469N6.1	ENST00000513405.1	2404	-20.2	.((.((((((((((((.	.)))))))))))).)).	GTGmCTGAGGATGGCGGC	ACCGTCGTTCTCATCAG	GAACTCATACCGTCGTTCTCATCAGAA				.	.	.	.	.	.	.	.	.	)	)	)	)	)	)	)	)	)	)	)	)	.	)	)	.	.	.	D
ENSG00000207191_SNORD116-5	ENSG00000251226	RP11-469N6.1	ENST00000513405.1	2369	-20.2	.((.((((((((((((.	.)))))))))))).)).	GTGmCTGAGGATGGCGGC	ACCGTCGTTCTCATCAG	GAACTCATACCGTCGTTCTCATCAGAA				.	.	.	.	.	.	.	.	.	)	)	)	)	)	)	)	)	)	)	)	)	.	)	)	.	.	.	D
ENSG00000207133_SNORD116-7	ENSG00000251226	RP11-469N6.1	ENST00000513405.1	2468	-20.2	.((.((((((((((((.	.)))))))))))).)).	GTGmCTGAGGATGGCGGC	ACCGTCGTTCTCATCAG	GAACTCATACCGTCGTTCTCATCAGAA				.	.	.	.	.	.	.	.	.	)	)	)	)	)	)	)	)	)	)	)	)	.	)	)	.	.	.	D
ENSG00000207133_SNORD116-7	ENSG00000251226	RP11-469N6.1	ENST00000513405.1	2439	-20.2	.((.((((((((((((.	.)))))))))))).)).	GTGmCTGAGGATGGCGGC	ACCGTCGTTCTCATCAG	GAACTCATACCGTCGTTCTCATCAGAA				.	.	.	.	.	.	.	.	.	)	)	)	)	)	)	)	)	)	)	)	)	.	)	)	.	.	.	D
ENSG00000207133_SNORD116-7	ENSG00000251226	RP11-469N6.1	ENST00000513405.1	2404	-20.2	.((.((((((((((((.	.)))))))))))).)).	GTGmCTGAGGATGGCGGC	ACCGTCGTTCTCATCAG	GAACTCATACCGTCGTTCTCATCAGAA				.	.	.	.	.	.	.	.	.	)	)	)	)	)	)	)	)	)	)	)	)	.	)	)	.	.	.	D
ENSG00000207133_SNORD116-7	ENSG00000251226	RP11-469N6.1	ENST00000513405.1	2369	-20.2	.((.((((((((((((.	.)))))))))))).)).	GTGmCTGAGGATGGCGGC	ACCGTCGTTCTCATCAG	GAACTCATACCGTCGTTCTCATCAGAA				.	.	.	.	.	.	.	.	.	)	)	)	)	)	)	)	)	)	)	)	)	.	)	)	.	.	.	D
ENSG00000207001_SNORD116-2	ENSG00000251226	RP11-469N6.1	ENST00000513405.1	2468	-19.9	.((.((((((((((((.	.)))))))))))).)).	GTGmCTGAGGATGGCGGC	ACCGTCATTCTCATCGG	AAACTCATACCGTCATTCTCATCGGAA				.	.	.	.	.	.	.	.	.	)	)	)	)	)	)	)	)	)	)	)	)	.	)	)	.	.	.	D
ENSG00000207001_SNORD116-2	ENSG00000251226	RP11-469N6.1	ENST00000513405.1	2439	-19.9	.((.((((((((((((.	.)))))))))))).)).	GTGmCTGAGGATGGCGGC	ACCGTCATTCTCATCGG	AAACTCATACCGTCATTCTCATCGGAA				.	.	.	.	.	.	.	.	.	)	)	)	)	)	)	)	)	)	)	)	)	.	)	)	.	.	.	D
ENSG00000207001_SNORD116-2	ENSG00000251226	RP11-469N6.1	ENST00000513405.1	2404	-19.9	.((.((((((((((((.	.)))))))))))).)).	GTGmCTGAGGATGGCGGC	ACCGTCATTCTCATCGG	AAACTCATACCGTCATTCTCATCGGAA				.	.	.	.	.	.	.	.	.	)	)	)	)	)	)	)	)	)	)	)	)	.	)	)	.	.	.	D
ENSG00000207001_SNORD116-2	ENSG00000251226	RP11-469N6.1	ENST00000513405.1	2369	-19.9	.((.((((((((((((.	.)))))))))))).)).	GTGmCTGAGGATGGCGGC	ACCGTCATTCTCATCGG	AAACTCATACCGTCATTCTCATCGGAA				.	.	.	.	.	.	.	.	.	)	)	)	)	)	)	)	)	)	)	)	)	.	)	)	.	.	.	D
ENSG00000207442_SNORD116-6	ENSG00000251226	RP11-469N6.1	ENST00000513405.1	2468	-19.9	.((.((((((((((((.	.)))))))))))).)).	GTGmCTGAGGATGGCGGC	ACCGTCATTCTCATCGG	AAACTCATACCGTCATTCTCATCGGAA				.	.	.	.	.	.	.	.	.	)	)	)	)	)	)	)	)	)	)	)	)	.	)	)	.	.	.	D
ENSG00000207442_SNORD116-6	ENSG00000251226	RP11-469N6.1	ENST00000513405.1	2439	-19.9	.((.((((((((((((.	.)))))))))))).)).	GTGmCTGAGGATGGCGGC	ACCGTCATTCTCATCGG	AAACTCATACCGTCATTCTCATCGGAA				.	.	.	.	.	.	.	.	.	)	)	)	)	)	)	)	)	)	)	)	)	.	)	)	.	.	.	D
ENSG00000207442_SNORD116-6	ENSG00000251226	RP11-469N6.1	ENST00000513405.1	2404	-19.9	.((.((((((((((((.	.)))))))))))).)).	GTGmCTGAGGATGGCGGC	ACCGTCATTCTCATCGG	AAACTCATACCGTCATTCTCATCGGAA				.	.	.	.	.	.	.	.	.	)	)	)	)	)	)	)	)	)	)	)	)	.	)	)	.	.	.	D
ENSG00000207442_SNORD116-6	ENSG00000251226	RP11-469N6.1	ENST00000513405.1	2369	-19.9	.((.((((((((((((.	.)))))))))))).)).	GTGmCTGAGGATGGCGGC	ACCGTCATTCTCATCGG	AAACTCATACCGTCATTCTCATCGGAA				.	.	.	.	.	.	.	.	.	)	)	)	)	)	)	)	)	)	)	)	)	.	)	)	.	.	.	D
ENSG00000207014_SNORD116-3	ENSG00000251226	RP11-469N6.1	ENST00000513405.1	2468	-19.5	.((.((((((((((((.	.)))))))))))).)).	GTGmCTGAGGATGGCGGC	ACCGTCGTTCTCATCGG	GAACTCATACCGTCGTTCTCATCGGAA				.	.	.	.	.	.	.	.	.	)	)	)	)	)	)	)	)	)	)	)	)	.	)	)	.	.	.	D
ENSG00000207014_SNORD116-3	ENSG00000251226	RP11-469N6.1	ENST00000513405.1	2439	-19.5	.((.((((((((((((.	.)))))))))))).)).	GTGmCTGAGGATGGCGGC	ACCGTCGTTCTCATCGG	GAACTCATACCGTCGTTCTCATCGGAA				.	.	.	.	.	.	.	.	.	)	)	)	)	)	)	)	)	)	)	)	)	.	)	)	.	.	.	D
ENSG00000207014_SNORD116-3	ENSG00000251226	RP11-469N6.1	ENST00000513405.1	2404	-19.5	.((.((((((((((((.	.)))))))))))).)).	GTGmCTGAGGATGGCGGC	ACCGTCGTTCTCATCGG	GAACTCATACCGTCGTTCTCATCGGAA				.	.	.	.	.	.	.	.	.	)	)	)	)	)	)	)	)	)	)	)	)	.	)	)	.	.	.	D
ENSG00000207014_SNORD116-3	ENSG00000251226	RP11-469N6.1	ENST00000513405.1	2369	-19.5	.((.((((((((((((.	.)))))))))))).)).	GTGmCTGAGGATGGCGGC	ACCGTCGTTCTCATCGG	GAACTCATACCGTCGTTCTCATCGGAA				.	.	.	.	.	.	.	.	.	)	)	)	)	)	)	)	)	)	)	)	)	.	)	)	.	.	.	D
ENSG00000206727_SNORD116-9	ENSG00000251226	RP11-469N6.1	ENST00000513405.1	2468	-19.5	.((.((((((((((((.	.)))))))))))).)).	GTGmCTGAGGATGGCGGC	ACCGTCGTTCTCATCGG	GAACTCATACCGTCGTTCTCATCGGAA				.	.	.	.	.	.	.	.	.	)	)	)	)	)	)	)	)	)	)	)	)	.	)	)	.	.	.	D
ENSG00000206727_SNORD116-9	ENSG00000251226	RP11-469N6.1	ENST00000513405.1	2439	-19.5	.((.((((((((((((.	.)))))))))))).)).	GTGmCTGAGGATGGCGGC	ACCGTCGTTCTCATCGG	GAACTCATACCGTCGTTCTCATCGGAA				.	.	.	.	.	.	.	.	.	)	)	)	)	)	)	)	)	)	)	)	)	.	)	)	.	.	.	D
ENSG00000206727_SNORD116-9	ENSG00000251226	RP11-469N6.1	ENST00000513405.1	2404	-19.5	.((.((((((((((((.	.)))))))))))).)).	GTGmCTGAGGATGGCGGC	ACCGTCGTTCTCATCGG	GAACTCATACCGTCGTTCTCATCGGAA				.	.	.	.	.	.	.	.	.	)	)	)	)	)	)	)	)	)	)	)	)	.	)	)	.	.	.	D
ENSG00000206727_SNORD116-9	ENSG00000251226	RP11-469N6.1	ENST00000513405.1	2369	-19.5	.((.((((((((((((.	.)))))))))))).)).	GTGmCTGAGGATGGCGGC	ACCGTCGTTCTCATCGG	GAACTCATACCGTCGTTCTCATCGGAA				.	.	.	.	.	.	.	.	.	)	)	)	)	)	)	)	)	)	)	)	)	.	)	)	.	.	.	D
ENSG00000207093_SNORD116-8	ENSG00000251226	RP11-469N6.1	ENST00000513405.1	2468	-19.5	.((.((((((((((((.	.)))))))))))).)).	GTGmCTGAGGATGGCGGC	ACCGTCGTTCTCATCGG	GAACTCATACCGTCGTTCTCATCGGAA				.	.	.	.	.	.	.	.	.	)	)	)	)	)	)	)	)	)	)	)	)	.	)	)	.	.	.	D
ENSG00000207093_SNORD116-8	ENSG00000251226	RP11-469N6.1	ENST00000513405.1	2439	-19.5	.((.((((((((((((.	.)))))))))))).)).	GTGmCTGAGGATGGCGGC	ACCGTCGTTCTCATCGG	GAACTCATACCGTCGTTCTCATCGGAA				.	.	.	.	.	.	.	.	.	)	)	)	)	)	)	)	)	)	)	)	)	.	)	)	.	.	.	D
ENSG00000207093_SNORD116-8	ENSG00000251226	RP11-469N6.1	ENST00000513405.1	2404	-19.5	.((.((((((((((((.	.)))))))))))).)).	GTGmCTGAGGATGGCGGC	ACCGTCGTTCTCATCGG	GAACTCATACCGTCGTTCTCATCGGAA				.	.	.	.	.	.	.	.	.	)	)	)	)	)	)	)	)	)	)	)	)	.	)	)	.	.	.	D
ENSG00000207093_SNORD116-8	ENSG00000251226	RP11-469N6.1	ENST00000513405.1	2369	-19.5	.((.((((((((((((.	.)))))))))))).)).	GTGmCTGAGGATGGCGGC	ACCGTCGTTCTCATCGG	GAACTCATACCGTCGTTCTCATCGGAA				.	.	.	.	.	.	.	.	.	)	)	)	)	)	)	)	)	)	)	)	)	.	)	)	.	.	.	D
ENSG00000207063_SNORD116-1	ENSG00000251226	RP11-469N6.1	ENST00000513405.1	2468	-17.5	.((.(((((((((((.	.))))))))))).)).	GTGmCTGAGGATGGCGG	ACGTCATTCTCATCGG	GAACTCATAACGTCATTCTCATCGGAA				.	.	.	.	.	.	.	.	.	.	)	)	)	)	)	)	)	)	)	)	)	.	)	)	.	.	.	D
ENSG00000207063_SNORD116-1	ENSG00000251226	RP11-469N6.1	ENST00000513405.1	2439	-17.5	.((.(((((((((((.	.))))))))))).)).	GTGmCTGAGGATGGCGG	ACGTCATTCTCATCGG	GAACTCATAACGTCATTCTCATCGGAA				.	.	.	.	.	.	.	.	.	.	)	)	)	)	)	)	)	)	)	)	)	.	)	)	.	.	.	D
ENSG00000207063_SNORD116-1	ENSG00000251226	RP11-469N6.1	ENST00000513405.1	2404	-17.5	.((.(((((((((((.	.))))))))))).)).	GTGmCTGAGGATGGCGG	ACGTCATTCTCATCGG	GAACTCATAACGTCATTCTCATCGGAA				.	.	.	.	.	.	.	.	.	.	)	)	)	)	)	)	)	)	)	)	)	.	)	)	.	.	.	D
ENSG00000207063_SNORD116-1	ENSG00000251226	RP11-469N6.1	ENST00000513405.1	2369	-17.5	.((.(((((((((((.	.))))))))))).)).	GTGmCTGAGGATGGCGG	ACGTCATTCTCATCGG	GAACTCATAACGTCATTCTCATCGGAA				.	.	.	.	.	.	.	.	.	.	)	)	)	)	)	)	)	)	)	)	)	.	)	)	.	.	.	D
ENSG00000277785_SNORD116-21	ENSG00000166922	SCG5	ENST00000300175.4	11	-21.5	.((.((((((((((.	.)))))))))).)).	GGAmGGAGGGTGACGC	CCGTCATCCTCGTCG	AAACTCTATACCGTCATCCTCGTCGAA				.	.	.	.	.	.	.	.	.	.	.	)	)	)	)	)	)	)	)	)	)	.	)	)	.	.	.	D
ENSG00000277785_SNORD116-21	ENSG00000166922	SCG5	ENST00000413748.2	11	-21.5	.((.((((((((((.	.)))))))))).)).	GGAmGGAGGGTGACGC	CCGTCATCCTCGTCG	AAACTCTATACCGTCATCCTCGTCGAA				.	.	.	.	.	.	.	.	.	.	.	)	)	)	)	)	)	)	)	)	)	.	)	)	.	.	.	D
ENSG00000207174_SNORD116-15	ENSG00000166922	SCG5	ENST00000300175.4	11	-21.5	.((.((((((((((.	.)))))))))).)).	GGAmGGAGGGTGACGC	CCGTCATCCTCGTCA	AAACTCTATACCGTCATCCTCGTCAAA				.	.	.	.	.	.	.	.	.	.	.	)	)	)	)	)	)	)	)	)	)	.	)	)	.	.	.	D
ENSG00000207174_SNORD116-15	ENSG00000166922	SCG5	ENST00000413748.2	11	-21.5	.((.((((((((((.	.)))))))))).)).	GGAmGGAGGGTGACGC	CCGTCATCCTCGTCA	AAACTCTATACCGTCATCCTCGTCAAA				.	.	.	.	.	.	.	.	.	.	.	)	)	)	)	)	)	)	)	)	)	.	)	)	.	.	.	D
ENSG00000206656_SNORD116-17	ENSG00000166922	SCG5	ENST00000300175.4	11	-21.5	.((.((((((((((.	.)))))))))).)).	GGAmGGAGGGTGACGC	CCGTCATCCTCGTCG	AAACTCTATACCGTCATCCTCGTCGAA				.	.	.	.	.	.	.	.	.	.	.	)	)	)	)	)	)	)	)	)	)	.	)	)	.	.	.	D
ENSG00000206656_SNORD116-17	ENSG00000166922	SCG5	ENST00000413748.2	11	-21.5	.((.((((((((((.	.)))))))))).)).	GGAmGGAGGGTGACGC	CCGTCATCCTCGTCG	AAACTCTATACCGTCATCCTCGTCGAA				.	.	.	.	.	.	.	.	.	.	.	)	)	)	)	)	)	)	)	)	)	.	)	)	.	.	.	D
ENSG00000207460_SNORD116-19	ENSG00000166922	SCG5	ENST00000300175.4	11	-21.5	.((.((((((((((.	.)))))))))).)).	GGAmGGAGGGTGACGC	CCGTCATCCTCGTCG	AAACTCTATACCGTCATCCTCGTCGAA				.	.	.	.	.	.	.	.	.	.	.	)	)	)	)	)	)	)	)	)	)	.	)	)	.	.	.	D
ENSG00000207460_SNORD116-19	ENSG00000166922	SCG5	ENST00000413748.2	11	-21.5	.((.((((((((((.	.)))))))))).)).	GGAmGGAGGGTGACGC	CCGTCATCCTCGTCG	AAACTCTATACCGTCATCCTCGTCGAA				.	.	.	.	.	.	.	.	.	.	.	)	)	)	)	)	)	)	)	)	)	.	)	)	.	.	.	D
ENSG00000275127_SNORD116-22	ENSG00000166922	SCG5	ENST00000300175.4	11	-21.5	.((.((((((((((.	.)))))))))).)).	GGAmGGAGGGTGACGC	CCGTCATCCTCGTCG	AAACTCTATACCGTCATCCTCGTCGAA				.	.	.	.	.	.	.	.	.	.	.	)	)	)	)	)	)	)	)	)	)	.	)	)	.	.	.	D
ENSG00000275127_SNORD116-22	ENSG00000166922	SCG5	ENST00000413748.2	11	-21.5	.((.((((((((((.	.)))))))))).)).	GGAmGGAGGGTGACGC	CCGTCATCCTCGTCG	AAACTCTATACCGTCATCCTCGTCGAA				.	.	.	.	.	.	.	.	.	.	.	)	)	)	)	)	)	)	)	)	)	.	)	)	.	.	.	D
ENSG00000206688_SNORD116-18	ENSG00000166922	SCG5	ENST00000300175.4	11	-21.5	.((.((((((((((.	.)))))))))).)).	GGAmGGAGGGTGACGC	CCGTCATCCTCGTCG	AAACTCTATACCGTCATCCTCGTCGAA				.	.	.	.	.	.	.	.	.	.	.	)	)	)	)	)	)	)	)	)	)	.	)	)	.	.	.	D
ENSG00000206688_SNORD116-18	ENSG00000166922	SCG5	ENST00000413748.2	11	-21.5	.((.((((((((((.	.)))))))))).)).	GGAmGGAGGGTGACGC	CCGTCATCCTCGTCG	AAACTCTATACCGTCATCCTCGTCGAA				.	.	.	.	.	.	.	.	.	.	.	)	)	)	)	)	)	)	)	)	)	.	)	)	.	.	.	D
ENSG00000207263_SNORD116-16	ENSG00000166922	SCG5	ENST00000300175.4	11	-21.5	.((.((((((((((.	.)))))))))).)).	GGAmGGAGGGTGACGC	CCGTCATCCTCGTCG	AAACTCTATACCGTCATCCTCGTCGAA				.	.	.	.	.	.	.	.	.	.	.	)	)	)	)	)	)	)	)	)	)	.	)	)	.	.	.	D
ENSG00000207263_SNORD116-16	ENSG00000166922	SCG5	ENST00000413748.2	11	-21.5	.((.((((((((((.	.)))))))))).)).	GGAmGGAGGGTGACGC	CCGTCATCCTCGTCG	AAACTCTATACCGTCATCCTCGTCGAA				.	.	.	.	.	.	.	.	.	.	.	)	)	)	)	)	)	)	)	)	)	.	)	)	.	.	.	D
ENSG00000206621_SNORD116-14	ENSG00000166922	SCG5	ENST00000300175.4	11	-18.7	.((.((((((((((.	.)))))))))).)).	GGAmGGAGGGTGACGC	CCGTCATTCTCGTCG	AAACTCTATACCGTCATTCTCGTCGAA				.	.	.	.	.	.	.	.	.	.	.	)	)	)	)	)	)	)	)	)	)	.	)	)	.	.	.	D
ENSG00000206621_SNORD116-14	ENSG00000166922	SCG5	ENST00000413748.2	11	-18.7	.((.((((((((((.	.)))))))))).)).	GGAmGGAGGGTGACGC	CCGTCATTCTCGTCG	AAACTCTATACCGTCATTCTCGTCGAA				.	.	.	.	.	.	.	.	.	.	.	)	)	)	)	)	)	)	)	)	)	.	)	)	.	.	.	D
ENSG00000275529_SNORD116-4	ENSG00000147804	SLC39A4	ENST00000301305.3	616	-20.1	.((.(((((((((.((.	.)).))))))))).)).	GCGmGTGGGGGCGGGGGC	ACCGTCGTTCTCAGCGG	AAACTCATACCGTCGTTCTCAGCGGAA				.	.	.	.	.	.	.	.	.	)	)	.	)	)	)	)	)	)	)	)	)	.	)	)	.	.	.	D
ENSG00000275529_SNORD116-4	ENSG00000147804	SLC39A4	ENST00000276833.5	739	-20.1	.((.(((((((((.((.	.)).))))))))).)).	GCGmGTGGGGGCGGGGGC	ACCGTCGTTCTCAGCGG	AAACTCATACCGTCGTTCTCAGCGGAA				.	.	.	.	.	.	.	.	.	)	)	.	)	)	)	)	)	)	)	)	)	.	)	)	.	.	.	D
ENSG00000275529_SNORD116-4	ENSG00000147804	SLC39A4	ENST00000526658.1	258	-20.1	.((.(((((((((.((.	.)).))))))))).)).	GCGmGTGGGGGCGGGGGC	ACCGTCGTTCTCAGCGG	AAACTCATACCGTCGTTCTCAGCGGAA				.	.	.	.	.	.	.	.	.	)	)	.	)	)	)	)	)	)	)	)	)	.	)	)	.	.	.	D
ENSG00000206609_SNORD116-11	ENSG00000165186	PTCHD1	ENST00000379361.4	662	-18.7	.((.(((((((((.(.	.).))))))))).)).	CTCmGAGGGGACCCTCC	CGTGGGTTCCTTGGAA	CTTCCATACGTGGGTTCCTTGGAAAG					.	.	.	.	.	.	.	.	.	)	.	)	)	)	)	)	)	)	)	)	.	)	)	.	.	.	D'
ENSG00000251815_SNORD116-26	ENSG00000250320	CTD-2269F5.1	ENST00000514696.1	8	-17.2	.((.(((((((((.	.))))))))).)).	AGCmCGAGGTGGCAG	GTGCCACTTCTGTG	CCAAATCATTTCTGTGCCACTTCTGTGAG		.	.	.	.	.	.	.	.	.	.	.	.	.	.	)	)	)	)	)	)	)	)	)	.	)	)	.	.	.	D
ENSG00000252326_SNORD116-25	ENSG00000250320	CTD-2269F5.1	ENST00000514696.1	8	-17.2	.((.(((((((((.	.))))))))).)).	AGCmCGAGGTGGCAG	GTGCCACTTCTGTG	CCAAATCACTTCTGTGCCACTTCTGTGAG		.	.	.	.	.	.	.	.	.	.	.	.	.	.	)	)	)	)	)	)	)	)	)	.	)	)	.	.	.	D
ENSG00000278715_SNORD116-20	ENSG00000166922	SCG5	ENST00000300175.4	11	-20.1	.((.(((((((((.	.))))))))).)).	GGAmGGAGGGTGACG	TGTCATCCTCGTCG	AAACTCTATACTGTCATCCTCGTCGAA				.	.	.	.	.	.	.	.	.	.	.	.	)	)	)	)	)	)	)	)	)	.	)	)	.	.	.	D
ENSG00000278715_SNORD116-20	ENSG00000166922	SCG5	ENST00000413748.2	11	-20.1	.((.(((((((((.	.))))))))).)).	GGAmGGAGGGTGACG	TGTCATCCTCGTCG	AAACTCTATACTGTCATCCTCGTCGAA				.	.	.	.	.	.	.	.	.	.	.	.	)	)	)	)	)	)	)	)	)	.	)	)	.	.	.	D
ENSG00000277785_SNORD116-21	ENSG00000027644	INSRR	ENST00000368195.3	3138	-19.8	.((.(((((((.(((.	.))).))))))).)).	GGAmGGAGGATGCTGGG	ACCGTCATCCTCGTCG	AAACTCTATACCGTCATCCTCGTCGAA				.	.	.	.	.	.	.	.	.	.	)	)	)	.	)	)	)	)	)	)	)	.	)	)	.	.	.	D
ENSG00000207174_SNORD116-15	ENSG00000027644	INSRR	ENST00000368195.3	3138	-19.8	.((.(((((((.(((.	.))).))))))).)).	GGAmGGAGGATGCTGGG	ACCGTCATCCTCGTCA	AAACTCTATACCGTCATCCTCGTCAAA				.	.	.	.	.	.	.	.	.	.	)	)	)	.	)	)	)	)	)	)	)	.	)	)	.	.	.	D
ENSG00000206656_SNORD116-17	ENSG00000027644	INSRR	ENST00000368195.3	3138	-19.8	.((.(((((((.(((.	.))).))))))).)).	GGAmGGAGGATGCTGGG	ACCGTCATCCTCGTCG	AAACTCTATACCGTCATCCTCGTCGAA				.	.	.	.	.	.	.	.	.	.	)	)	)	.	)	)	)	)	)	)	)	.	)	)	.	.	.	D
ENSG00000207460_SNORD116-19	ENSG00000027644	INSRR	ENST00000368195.3	3138	-19.8	.((.(((((((.(((.	.))).))))))).)).	GGAmGGAGGATGCTGGG	ACCGTCATCCTCGTCG	AAACTCTATACCGTCATCCTCGTCGAA				.	.	.	.	.	.	.	.	.	.	)	)	)	.	)	)	)	)	)	)	)	.	)	)	.	.	.	D
ENSG00000275127_SNORD116-22	ENSG00000027644	INSRR	ENST00000368195.3	3138	-19.8	.((.(((((((.(((.	.))).))))))).)).	GGAmGGAGGATGCTGGG	ACCGTCATCCTCGTCG	AAACTCTATACCGTCATCCTCGTCGAA				.	.	.	.	.	.	.	.	.	.	)	)	)	.	)	)	)	)	)	)	)	.	)	)	.	.	.	D
ENSG00000206688_SNORD116-18	ENSG00000027644	INSRR	ENST00000368195.3	3138	-19.8	.((.(((((((.(((.	.))).))))))).)).	GGAmGGAGGATGCTGGG	ACCGTCATCCTCGTCG	AAACTCTATACCGTCATCCTCGTCGAA				.	.	.	.	.	.	.	.	.	.	)	)	)	.	)	)	)	)	)	)	)	.	)	)	.	.	.	D
ENSG00000207263_SNORD116-16	ENSG00000027644	INSRR	ENST00000368195.3	3138	-19.8	.((.(((((((.(((.	.))).))))))).)).	GGAmGGAGGATGCTGGG	ACCGTCATCCTCGTCG	AAACTCTATACCGTCATCCTCGTCGAA				.	.	.	.	.	.	.	.	.	.	)	)	)	.	)	)	)	)	)	)	)	.	)	)	.	.	.	D
ENSG00000207375_SNORD116-23	ENSG00000027644	INSRR	ENST00000368195.3	3138	-19.4	.((.(((((((.(((.	.))).))))))).)).	GGAmGGAGGATGCTGGG	ACCGTCGTCCTCGTCA	AAACTCTATACCGTCGTCCTCGTCAAA				.	.	.	.	.	.	.	.	.	.	)	)	)	.	)	)	)	)	)	)	)	.	)	)	.	.	.	D
ENSG00000207375_SNORD116-23	ENSG00000027644	INSRR	ENST00000368195.3	3135	-18.3	.((.(((((.((((.	.)))).))))).)).	AGAmGGAGGAGGATGC	CCGTCGTCCTCGTCA	AAACTCTATACCGTCGTCCTCGTCAAA				.	.	.	.	.	.	.	.	.	.	.	)	)	)	)	.	)	)	)	)	)	.	)	)	.	.	.	D
ENSG00000251815_SNORD116-26	ENSG00000048052	HDAC9	ENST00000401921.1	3208	-21.8	.((..((((((((((((.	.))))))))))))..)).	TGCmCTGGGTGGCACAGAT	TTCTGTGCCACTTCTGTG	CCAAATCATTTCTGTGCCACTTCTGTGAG		.	.	.	.	.	.	.	.	.	.	)	)	)	)	)	)	)	)	)	)	)	)	.	.	)	)	.	.	.	D
ENSG00000251815_SNORD116-26	ENSG00000048052	HDAC9	ENST00000406451.4	3440	-21.8	.((..((((((((((((.	.))))))))))))..)).	TGCmCTGGGTGGCACAGAT	TTCTGTGCCACTTCTGTG	CCAAATCATTTCTGTGCCACTTCTGTGAG		.	.	.	.	.	.	.	.	.	.	)	)	)	)	)	)	)	)	)	)	)	)	.	.	)	)	.	.	.	D
ENSG00000251815_SNORD116-26	ENSG00000048052	HDAC9	ENST00000490851.1	1271	-21.8	.((..((((((((((((.	.))))))))))))..)).	TGCmCTGGGTGGCACAGAT	TTCTGTGCCACTTCTGTG	CCAAATCATTTCTGTGCCACTTCTGTGAG		.	.	.	.	.	.	.	.	.	.	)	)	)	)	)	)	)	)	)	)	)	)	.	.	)	)	.	.	.	D
ENSG00000251815_SNORD116-26	ENSG00000048052	HDAC9	ENST00000496026.1	668	-21.8	.((..((((((((((((.	.))))))))))))..)).	TGCmCTGGGTGGCACAGAT	TTCTGTGCCACTTCTGTG	CCAAATCATTTCTGTGCCACTTCTGTGAG		.	.	.	.	.	.	.	.	.	.	)	)	)	)	)	)	)	)	)	)	)	)	.	.	)	)	.	.	.	D
ENSG00000252326_SNORD116-25	ENSG00000048052	HDAC9	ENST00000401921.1	3208	-21.8	.((..((((((((((((.	.))))))))))))..)).	TGCmCTGGGTGGCACAGAT	TTCTGTGCCACTTCTGTG	CCAAATCACTTCTGTGCCACTTCTGTGAG		.	.	.	.	.	.	.	.	.	.	)	)	)	)	)	)	)	)	)	)	)	)	.	.	)	)	.	.	.	D
ENSG00000252326_SNORD116-25	ENSG00000048052	HDAC9	ENST00000406451.4	3440	-21.8	.((..((((((((((((.	.))))))))))))..)).	TGCmCTGGGTGGCACAGAT	TTCTGTGCCACTTCTGTG	CCAAATCACTTCTGTGCCACTTCTGTGAG		.	.	.	.	.	.	.	.	.	.	)	)	)	)	)	)	)	)	)	)	)	)	.	.	)	)	.	.	.	D
ENSG00000252326_SNORD116-25	ENSG00000048052	HDAC9	ENST00000490851.1	1271	-21.8	.((..((((((((((((.	.))))))))))))..)).	TGCmCTGGGTGGCACAGAT	TTCTGTGCCACTTCTGTG	CCAAATCACTTCTGTGCCACTTCTGTGAG		.	.	.	.	.	.	.	.	.	.	)	)	)	)	)	)	)	)	)	)	)	)	.	.	)	)	.	.	.	D
ENSG00000252326_SNORD116-25	ENSG00000048052	HDAC9	ENST00000496026.1	668	-21.8	.((..((((((((((((.	.))))))))))))..)).	TGCmCTGGGTGGCACAGAT	TTCTGTGCCACTTCTGTG	CCAAATCACTTCTGTGCCACTTCTGTGAG		.	.	.	.	.	.	.	.	.	.	)	)	)	)	)	)	)	)	)	)	)	)	.	.	)	)	.	.	.	D
ENSG00000207014_SNORD116-3	ENSG00000141433	ADCYAP1	ENST00000269200.5	359	-17.3	.((..((((((((((.	.))))))))))..)).	GCGmCGGGGGACGACGC	CCGTCGTTCTCATCGG	GAACTCATACCGTCGTTCTCATCGGAA				.	.	.	.	.	.	.	.	.	.	)	)	)	)	)	)	)	)	)	)	.	.	)	)	.	.	.	D
ENSG00000207014_SNORD116-3	ENSG00000141433	ADCYAP1	ENST00000450565.3	480	-17.3	.((..((((((((((.	.))))))))))..)).	GCGmCGGGGGACGACGC	CCGTCGTTCTCATCGG	GAACTCATACCGTCGTTCTCATCGGAA				.	.	.	.	.	.	.	.	.	.	)	)	)	)	)	)	)	)	)	)	.	.	)	)	.	.	.	D
ENSG00000207014_SNORD116-3	ENSG00000141433	ADCYAP1	ENST00000581602.1	352	-17.3	.((..((((((((((.	.))))))))))..)).	GCGmCGGGGGACGACGC	CCGTCGTTCTCATCGG	GAACTCATACCGTCGTTCTCATCGGAA				.	.	.	.	.	.	.	.	.	.	)	)	)	)	)	)	)	)	)	)	.	.	)	)	.	.	.	D
ENSG00000207014_SNORD116-3	ENSG00000141433	ADCYAP1	ENST00000579794.1	639	-17.3	.((..((((((((((.	.))))))))))..)).	GCGmCGGGGGACGACGC	CCGTCGTTCTCATCGG	GAACTCATACCGTCGTTCTCATCGGAA				.	.	.	.	.	.	.	.	.	.	)	)	)	)	)	)	)	)	)	)	.	.	)	)	.	.	.	D
ENSG00000206727_SNORD116-9	ENSG00000141433	ADCYAP1	ENST00000269200.5	359	-17.3	.((..((((((((((.	.))))))))))..)).	GCGmCGGGGGACGACGC	CCGTCGTTCTCATCGG	GAACTCATACCGTCGTTCTCATCGGAA				.	.	.	.	.	.	.	.	.	.	)	)	)	)	)	)	)	)	)	)	.	.	)	)	.	.	.	D
ENSG00000206727_SNORD116-9	ENSG00000141433	ADCYAP1	ENST00000450565.3	480	-17.3	.((..((((((((((.	.))))))))))..)).	GCGmCGGGGGACGACGC	CCGTCGTTCTCATCGG	GAACTCATACCGTCGTTCTCATCGGAA				.	.	.	.	.	.	.	.	.	.	)	)	)	)	)	)	)	)	)	)	.	.	)	)	.	.	.	D
ENSG00000206727_SNORD116-9	ENSG00000141433	ADCYAP1	ENST00000581602.1	352	-17.3	.((..((((((((((.	.))))))))))..)).	GCGmCGGGGGACGACGC	CCGTCGTTCTCATCGG	GAACTCATACCGTCGTTCTCATCGGAA				.	.	.	.	.	.	.	.	.	.	)	)	)	)	)	)	)	)	)	)	.	.	)	)	.	.	.	D
ENSG00000206727_SNORD116-9	ENSG00000141433	ADCYAP1	ENST00000579794.1	639	-17.3	.((..((((((((((.	.))))))))))..)).	GCGmCGGGGGACGACGC	CCGTCGTTCTCATCGG	GAACTCATACCGTCGTTCTCATCGGAA				.	.	.	.	.	.	.	.	.	.	)	)	)	)	)	)	)	)	)	)	.	.	)	)	.	.	.	D
ENSG00000207093_SNORD116-8	ENSG00000141433	ADCYAP1	ENST00000269200.5	359	-17.3	.((..((((((((((.	.))))))))))..)).	GCGmCGGGGGACGACGC	CCGTCGTTCTCATCGG	GAACTCATACCGTCGTTCTCATCGGAA				.	.	.	.	.	.	.	.	.	.	)	)	)	)	)	)	)	)	)	)	.	.	)	)	.	.	.	D
ENSG00000207093_SNORD116-8	ENSG00000141433	ADCYAP1	ENST00000450565.3	480	-17.3	.((..((((((((((.	.))))))))))..)).	GCGmCGGGGGACGACGC	CCGTCGTTCTCATCGG	GAACTCATACCGTCGTTCTCATCGGAA				.	.	.	.	.	.	.	.	.	.	)	)	)	)	)	)	)	)	)	)	.	.	)	)	.	.	.	D
ENSG00000207093_SNORD116-8	ENSG00000141433	ADCYAP1	ENST00000581602.1	352	-17.3	.((..((((((((((.	.))))))))))..)).	GCGmCGGGGGACGACGC	CCGTCGTTCTCATCGG	GAACTCATACCGTCGTTCTCATCGGAA				.	.	.	.	.	.	.	.	.	.	)	)	)	)	)	)	)	)	)	)	.	.	)	)	.	.	.	D
ENSG00000207093_SNORD116-8	ENSG00000141433	ADCYAP1	ENST00000579794.1	639	-17.3	.((..((((((((((.	.))))))))))..)).	GCGmCGGGGGACGACGC	CCGTCGTTCTCATCGG	GAACTCATACCGTCGTTCTCATCGGAA				.	.	.	.	.	.	.	.	.	.	)	)	)	)	)	)	)	)	)	)	.	.	)	)	.	.	.	D

## Sheet: BASE-PAIRING GENE
SNORD	TARGET ENSG	TARGET name	POSITION within GENE	ENERGY	BP - target	BP - snoRNA	INT - target	INT - snoRNA	FULL GUIDE SEQ																																					BOX
ENSG00000200661_SNORD116-10	ENSG00000181722	ZBTB20	206886	-19.2	(((((((((((((((((((.	.)))))))))))))))))))	CTTTCmCAAAAAAAAAAAAAT	TTTTTTTTTTTTTTGGAAAG	CTTACATATATACGTTTTTTTTTTTTTTTTGGAAAG	.	.	.	.	.	.	.	.	.	.	.	.	.	.	.	.	.	)	)	)	)	)	)	)	)	)	)	)	)	)	)	)	)	)	)	)	D'
ENSG00000200661_SNORD116-10	ENSG00000197705	KLHL14	45122	-17.1	(((((((((((((((((((.	.)))))))))))))))))))	CTTTCmTAAAGAGAGAAAAAC	TTTTTTTTTTTTTTGGAAAG	CTTACATATATACGTTTTTTTTTTTTTTTTGGAAAG	.	.	.	.	.	.	.	.	.	.	.	.	.	.	.	.	.	)	)	)	)	)	)	)	)	)	)	)	)	)	)	)	)	)	)	)	D'
ENSG00000207137_SNORD116-13	ENSG00000164176	EDIL3	374180	-18.9	(((((((((((((((.(((.	.))).)))))))))))))))	TTCAAmTTAGGGTGATTGTGT	GTACTATCATCTTAGTTGAA	GAACTCTGTACTATCATCTTAGTTGAA										.	.	.	.	.	.	.	.	)	)	)	.	)	)	)	)	)	)	)	)	)	)	)	)	)	)	)	D
ENSG00000275529_SNORD116-4	ENSG00000048052	HDAC9	213378	-23.4	(((((((((((((((.	.)))))))))))))))	CTTTTmCCAAGGAATGA	ACATTCCTTGGAAAAG	GTCCCCCCAAAAAAACATTCCTTGGAAAAG							.	.	.	.	.	.	.	.	.	.	.	.	.	.	.	)	)	)	)	)	)	)	)	)	)	)	)	)	)	)	D'
ENSG00000207442_SNORD116-6	ENSG00000048052	HDAC9	213378	-23.4	(((((((((((((((.	.)))))))))))))))	CTTTTmCCAAGGAATGA	ACATTCCTTGGAAAAG	GTCCTCCAAAAAAAACATTCCTTGGAAAAG							.	.	.	.	.	.	.	.	.	.	.	.	.	.	.	)	)	)	)	)	)	)	)	)	)	)	)	)	)	)	D'
ENSG00000207001_SNORD116-2	ENSG00000048052	HDAC9	213378	-23.4	(((((((((((((((.	.)))))))))))))))	CTTTTmCCAAGGAATGA	ACATTCCTTGGAAAAG	GTCCCCAAAAAAAACATTCCTTGGAAAAG								.	.	.	.	.	.	.	.	.	.	.	.	.	.	)	)	)	)	)	)	)	)	)	)	)	)	)	)	)	D'
ENSG00000207014_SNORD116-3	ENSG00000048052	HDAC9	213378	-23.4	(((((((((((((((.	.)))))))))))))))	CTTTTmCCAAGGAATGA	ACATTCCTTGGAAAAG	GTCCCCCATAAAAACATTCCTTGGAAAAG								.	.	.	.	.	.	.	.	.	.	.	.	.	.	)	)	)	)	)	)	)	)	)	)	)	)	)	)	)	D'
ENSG00000207191_SNORD116-5	ENSG00000048052	HDAC9	213378	-23.4	(((((((((((((((.	.)))))))))))))))	CTTTTmCCAAGGAATGA	ACATTCCTTGGAAAAG	GTCCCCCATAAAAACATTCCTTGGAAAAG								.	.	.	.	.	.	.	.	.	.	.	.	.	.	)	)	)	)	)	)	)	)	)	)	)	)	)	)	)	D'
ENSG00000207133_SNORD116-7	ENSG00000048052	HDAC9	213378	-23.4	(((((((((((((((.	.)))))))))))))))	CTTTTmCCAAGGAATGA	ACATTCCTTGGAAAAG	GTCCCCCATAAAAACATTCCTTGGAAAAG								.	.	.	.	.	.	.	.	.	.	.	.	.	.	)	)	)	)	)	)	)	)	)	)	)	)	)	)	)	D'
ENSG00000206727_SNORD116-9	ENSG00000048052	HDAC9	213378	-23.4	(((((((((((((((.	.)))))))))))))))	CTTTTmCCAAGGAATGA	ACATTCCTTGGAAAAG	GTCCCCCATAAAAACATTCCTTGGAAAAG								.	.	.	.	.	.	.	.	.	.	.	.	.	.	)	)	)	)	)	)	)	)	)	)	)	)	)	)	)	D'
ENSG00000207063_SNORD116-1	ENSG00000048052	HDAC9	213378	-23.4	(((((((((((((((.	.)))))))))))))))	CTTTTmCCAAGGAATGA	ACATTCCTTGGAAAAG	GTCCCCTATAAAAACATTCCTTGGAAAAG								.	.	.	.	.	.	.	.	.	.	.	.	.	.	)	)	)	)	)	)	)	)	)	)	)	)	)	)	)	D'
ENSG00000207093_SNORD116-8	ENSG00000048052	HDAC9	213378	-23.4	(((((((((((((((.	.)))))))))))))))	CTTTTmCCAAGGAATGA	ACATTCCTTGGAAAAG	GTCCTCCAAAAAAACATTCCTTGGAAAAG								.	.	.	.	.	.	.	.	.	.	.	.	.	.	)	)	)	)	)	)	)	)	)	)	)	)	)	)	)	D'
ENSG00000207442_SNORD116-6	ENSG00000250320	EDIL3-DT	48370	-20.4	(((((((((((((((.	.)))))))))))))))	TTCTGmGTGAGAGTGGA	GTCATTCTCATCGGAA	AAACTCATACCGTCATTCTCATCGGAA										.	.	.	.	.	.	.	.	.	.	.	.	)	)	)	)	)	)	)	)	)	)	)	)	)	)	)	D
ENSG00000207063_SNORD116-1	ENSG00000250320	EDIL3-DT	48370	-20.4	(((((((((((((((.	.)))))))))))))))	TTCTGmGTGAGAGTGGA	GTCATTCTCATCGGAA	GAACTCATAACGTCATTCTCATCGGAA										.	.	.	.	.	.	.	.	.	.	.	.	)	)	)	)	)	)	)	)	)	)	)	)	)	)	)	D
ENSG00000207001_SNORD116-2	ENSG00000250320	EDIL3-DT	48370	-20.4	(((((((((((((((.	.)))))))))))))))	TTCTGmGTGAGAGTGGA	GTCATTCTCATCGGAA	AAACTCATACCGTCATTCTCATCGGAA										.	.	.	.	.	.	.	.	.	.	.	.	)	)	)	)	)	)	)	)	)	)	)	)	)	)	)	D
ENSG00000278123_SNORD116-28	ENSG00000072133	RPS6KA6	73109	-20.7	((((((((((((((.(((.	.))).))))))))))))))	ATTCCmAATGAGGTTGGTTA	AAATGAATCTCGTTGGAAT	CTTAAAAATGAATCTCGTTGGAAT													.	.	.	.	.	.	)	)	)	.	)	)	)	)	)	)	)	)	)	)	)	)	)	)	D'
ENSG00000207197_SNORD116-12	ENSG00000181722	ZBTB20	827220	-19.7	((((((((((((((.	.))))))))))))))	TTCAAmTGGGGATGGA	ATCATCCTCATTGAA	AAACTCTATACCATCATCCTCATTGAA										.	.	.	.	.	.	.	.	.	.	.	.	.	)	)	)	)	)	)	)	)	)	)	)	)	)	)	D
ENSG00000207174_SNORD116-15	ENSG00000048052	HDAC9	543867	-18.5	((((((((((((((.	.))))))))))))))	TTTGAmTGGGGGTGGG	GTCATCCTCGTCAAA	AAACTCTATACCGTCATCCTCGTCAAA										.	.	.	.	.	.	.	.	.	.	.	.	.	)	)	)	)	)	)	)	)	)	)	)	)	)	)	D
ENSG00000278715_SNORD116-20	ENSG00000048052	HDAC9	543867	-18.2	((((((((((((((.	.))))))))))))))	TTTGAmTGGGGGTGGG	GTCATCCTCGTCGAA	AAACTCTATACTGTCATCCTCGTCGAA										.	.	.	.	.	.	.	.	.	.	.	.	.	)	)	)	)	)	)	)	)	)	)	)	)	)	)	D
ENSG00000277785_SNORD116-21	ENSG00000048052	HDAC9	543867	-18.2	((((((((((((((.	.))))))))))))))	TTTGAmTGGGGGTGGG	GTCATCCTCGTCGAA	AAACTCTATACCGTCATCCTCGTCGAA										.	.	.	.	.	.	.	.	.	.	.	.	.	)	)	)	)	)	)	)	)	)	)	)	)	)	)	D
ENSG00000275127_SNORD116-22	ENSG00000048052	HDAC9	543867	-18.2	((((((((((((((.	.))))))))))))))	TTTGAmTGGGGGTGGG	GTCATCCTCGTCGAA	AAACTCTATACCGTCATCCTCGTCGAA										.	.	.	.	.	.	.	.	.	.	.	.	.	)	)	)	)	)	)	)	)	)	)	)	)	)	)	D
ENSG00000207460_SNORD116-19	ENSG00000048052	HDAC9	543867	-18.2	((((((((((((((.	.))))))))))))))	TTTGAmTGGGGGTGGG	GTCATCCTCGTCGAA	AAACTCTATACCGTCATCCTCGTCGAA										.	.	.	.	.	.	.	.	.	.	.	.	.	)	)	)	)	)	)	)	)	)	)	)	)	)	)	D
ENSG00000207263_SNORD116-16	ENSG00000048052	HDAC9	543867	-18.2	((((((((((((((.	.))))))))))))))	TTTGAmTGGGGGTGGG	GTCATCCTCGTCGAA	AAACTCTATACCGTCATCCTCGTCGAA										.	.	.	.	.	.	.	.	.	.	.	.	.	)	)	)	)	)	)	)	)	)	)	)	)	)	)	D
ENSG00000206688_SNORD116-18	ENSG00000048052	HDAC9	543867	-18.2	((((((((((((((.	.))))))))))))))	TTTGAmTGGGGGTGGG	GTCATCCTCGTCGAA	AAACTCTATACCGTCATCCTCGTCGAA										.	.	.	.	.	.	.	.	.	.	.	.	.	)	)	)	)	)	)	)	)	)	)	)	)	)	)	D
ENSG00000206656_SNORD116-17	ENSG00000048052	HDAC9	543867	-18.2	((((((((((((((.	.))))))))))))))	TTTGAmTGGGGGTGGG	GTCATCCTCGTCGAA	AAACTCTATACCGTCATCCTCGTCGAA										.	.	.	.	.	.	.	.	.	.	.	.	.	)	)	)	)	)	)	)	)	)	)	)	)	)	)	D
ENSG00000207191_SNORD116-5	ENSG00000250320	EDIL3-DT	48370	-17.1	((((((((((((((.	.))))))))))))))	TTCTGmGTGAGAGTGG	TCGTTCTCATCAGAA	GAACTCATACCGTCGTTCTCATCAGAA										.	.	.	.	.	.	.	.	.	.	.	.	.	)	)	)	)	)	)	)	)	)	)	)	)	)	)	D
ENSG00000207133_SNORD116-7	ENSG00000250320	EDIL3-DT	48370	-17.1	((((((((((((((.	.))))))))))))))	TTCTGmGTGAGAGTGG	TCGTTCTCATCAGAA	GAACTCATACCGTCGTTCTCATCAGAA										.	.	.	.	.	.	.	.	.	.	.	.	.	)	)	)	)	)	)	)	)	)	)	)	)	)	)	D
ENSG00000207197_SNORD116-12	ENSG00000181722	ZBTB20	806923	-17	((((((((((((((.	.))))))))))))))	TTTAAmTGGGGGTGGG	ATCATCCTCATTGAA	AAACTCTATACCATCATCCTCATTGAA										.	.	.	.	.	.	.	.	.	.	.	.	.	)	)	)	)	)	)	)	)	)	)	)	)	)	)	D
ENSG00000275529_SNORD116-4	ENSG00000048052	HDAC9	787995	-18.3	(((((((((((((.	.)))))))))))))	CTTTTmCCAGGGAGA	ATTCCTTGGAAAAG	GTCCCCCCAAAAAAACATTCCTTGGAAAAG							.	.	.	.	.	.	.	.	.	.	.	.	.	.	.	.	.	)	)	)	)	)	)	)	)	)	)	)	)	)	D'
ENSG00000207442_SNORD116-6	ENSG00000048052	HDAC9	787995	-18.3	(((((((((((((.	.)))))))))))))	CTTTTmCCAGGGAGA	ATTCCTTGGAAAAG	GTCCTCCAAAAAAAACATTCCTTGGAAAAG							.	.	.	.	.	.	.	.	.	.	.	.	.	.	.	.	.	)	)	)	)	)	)	)	)	)	)	)	)	)	D'
ENSG00000207001_SNORD116-2	ENSG00000048052	HDAC9	787995	-18.3	(((((((((((((.	.)))))))))))))	CTTTTmCCAGGGAGA	ATTCCTTGGAAAAG	GTCCCCAAAAAAAACATTCCTTGGAAAAG								.	.	.	.	.	.	.	.	.	.	.	.	.	.	.	.	)	)	)	)	)	)	)	)	)	)	)	)	)	D'
ENSG00000207014_SNORD116-3	ENSG00000048052	HDAC9	787995	-18.3	(((((((((((((.	.)))))))))))))	CTTTTmCCAGGGAGA	ATTCCTTGGAAAAG	GTCCCCCATAAAAACATTCCTTGGAAAAG								.	.	.	.	.	.	.	.	.	.	.	.	.	.	.	.	)	)	)	)	)	)	)	)	)	)	)	)	)	D'
ENSG00000207191_SNORD116-5	ENSG00000048052	HDAC9	787995	-18.3	(((((((((((((.	.)))))))))))))	CTTTTmCCAGGGAGA	ATTCCTTGGAAAAG	GTCCCCCATAAAAACATTCCTTGGAAAAG								.	.	.	.	.	.	.	.	.	.	.	.	.	.	.	.	)	)	)	)	)	)	)	)	)	)	)	)	)	D'
ENSG00000207133_SNORD116-7	ENSG00000048052	HDAC9	787995	-18.3	(((((((((((((.	.)))))))))))))	CTTTTmCCAGGGAGA	ATTCCTTGGAAAAG	GTCCCCCATAAAAACATTCCTTGGAAAAG								.	.	.	.	.	.	.	.	.	.	.	.	.	.	.	.	)	)	)	)	)	)	)	)	)	)	)	)	)	D'
ENSG00000206727_SNORD116-9	ENSG00000048052	HDAC9	787995	-18.3	(((((((((((((.	.)))))))))))))	CTTTTmCCAGGGAGA	ATTCCTTGGAAAAG	GTCCCCCATAAAAACATTCCTTGGAAAAG								.	.	.	.	.	.	.	.	.	.	.	.	.	.	.	.	)	)	)	)	)	)	)	)	)	)	)	)	)	D'
ENSG00000207063_SNORD116-1	ENSG00000048052	HDAC9	787995	-18.3	(((((((((((((.	.)))))))))))))	CTTTTmCCAGGGAGA	ATTCCTTGGAAAAG	GTCCCCTATAAAAACATTCCTTGGAAAAG								.	.	.	.	.	.	.	.	.	.	.	.	.	.	.	.	)	)	)	)	)	)	)	)	)	)	)	)	)	D'
ENSG00000207093_SNORD116-8	ENSG00000048052	HDAC9	787995	-18.3	(((((((((((((.	.)))))))))))))	CTTTTmCCAGGGAGA	ATTCCTTGGAAAAG	GTCCTCCAAAAAAACATTCCTTGGAAAAG								.	.	.	.	.	.	.	.	.	.	.	.	.	.	.	.	)	)	)	)	)	)	)	)	)	)	)	)	)	D'
ENSG00000251896_SNORD116-27	ENSG00000181722	ZBTB20	138619	-21.8	(((((((((((((.	.)))))))))))))	CTTACmAGAAGTGGA	ACCACTTCTGTGAG	CCAAAACACTTCTGTACCACTTCTGTGAG								.	.	.	.	.	.	.	.	.	.	.	.	.	.	.	.	)	)	)	)	)	)	)	)	)	)	)	)	)	D
ENSG00000252326_SNORD116-25	ENSG00000181722	ZBTB20	138619	-21.5	(((((((((((((.	.)))))))))))))	CTTACmAGAAGTGGA	GCCACTTCTGTGAG	CCAAATCTCTTCTGTGCCACTTCTGTGAG								.	.	.	.	.	.	.	.	.	.	.	.	.	.	.	.	)	)	)	)	)	)	)	)	)	)	)	)	)	D
ENSG00000251815_SNORD116-26	ENSG00000181722	ZBTB20	138619	-21.5	(((((((((((((.	.)))))))))))))	CTTACmAGAAGTGGA	GCCACTTCTGTGAG	CCAAATCATTTCTGTGCCACTTCTGTGAG								.	.	.	.	.	.	.	.	.	.	.	.	.	.	.	.	)	)	)	)	)	)	)	)	)	)	)	)	)	D
ENSG00000278123_SNORD116-28	ENSG00000048052	HDAC9	909072	-19.5	(((((((((((((.	.)))))))))))))	TTTACmAGAACTGCT	TGCAGTTCTGTGAA	GCAAACCACTTCTGTGCAGTTCTGTGAA									.	.	.	.	.	.	.	.	.	.	.	.	.	.	.	)	)	)	)	)	)	)	)	)	)	)	)	)	D
ENSG00000207191_SNORD116-5	ENSG00000048052	HDAC9	668721	-19.6	(((((((((((((.	.)))))))))))))	TTCTGmGTGAGGACA	CGTTCTCATCAGAA	GAACTCATACCGTCGTTCTCATCAGAA										.	.	.	.	.	.	.	.	.	.	.	.	.	.	)	)	)	)	)	)	)	)	)	)	)	)	)	D
ENSG00000207191_SNORD116-5	ENSG00000164176	EDIL3	353211	-19.6	(((((((((((((.	.)))))))))))))	TTCTGmGTGAGGACA	CGTTCTCATCAGAA	GAACTCATACCGTCGTTCTCATCAGAA										.	.	.	.	.	.	.	.	.	.	.	.	.	.	)	)	)	)	)	)	)	)	)	)	)	)	)	D
ENSG00000207133_SNORD116-7	ENSG00000048052	HDAC9	668721	-19.6	(((((((((((((.	.)))))))))))))	TTCTGmGTGAGGACA	CGTTCTCATCAGAA	GAACTCATACCGTCGTTCTCATCAGAA										.	.	.	.	.	.	.	.	.	.	.	.	.	.	)	)	)	)	)	)	)	)	)	)	)	)	)	D
ENSG00000207133_SNORD116-7	ENSG00000164176	EDIL3	353211	-19.6	(((((((((((((.	.)))))))))))))	TTCTGmGTGAGGACA	CGTTCTCATCAGAA	GAACTCATACCGTCGTTCTCATCAGAA										.	.	.	.	.	.	.	.	.	.	.	.	.	.	)	)	)	)	)	)	)	)	)	)	)	)	)	D
ENSG00000207191_SNORD116-5	ENSG00000181722	ZBTB20	28729	-19.1	(((((((((((((.	.)))))))))))))	TTCTGmGTGAGGACT	CGTTCTCATCAGAA	GAACTCATACCGTCGTTCTCATCAGAA										.	.	.	.	.	.	.	.	.	.	.	.	.	.	)	)	)	)	)	)	)	)	)	)	)	)	)	D
ENSG00000207133_SNORD116-7	ENSG00000181722	ZBTB20	28729	-19.1	(((((((((((((.	.)))))))))))))	TTCTGmGTGAGGACT	CGTTCTCATCAGAA	GAACTCATACCGTCGTTCTCATCAGAA										.	.	.	.	.	.	.	.	.	.	.	.	.	.	)	)	)	)	)	)	)	)	)	)	)	)	)	D
ENSG00000200661_SNORD116-10	ENSG00000048052	HDAC9	666880	-19	(((((((((((((.	.)))))))))))))	TTAGAmTGAGGGTGT	TCATCCTCATCTAA	AAACTCAGTACCATCATCCTCATCTAA										.	.	.	.	.	.	.	.	.	.	.	.	.	.	)	)	)	)	)	)	)	)	)	)	)	)	)	D
ENSG00000207093_SNORD116-8	ENSG00000048052	HDAC9	668721	-18.9	(((((((((((((.	.)))))))))))))	TTCTGmGTGAGGACA	CGTTCTCATCGGAA	GAACTCATACCGTCGTTCTCATCGGAA										.	.	.	.	.	.	.	.	.	.	.	.	.	.	)	)	)	)	)	)	)	)	)	)	)	)	)	D
ENSG00000207093_SNORD116-8	ENSG00000164176	EDIL3	353211	-18.9	(((((((((((((.	.)))))))))))))	TTCTGmGTGAGGACA	CGTTCTCATCGGAA	GAACTCATACCGTCGTTCTCATCGGAA										.	.	.	.	.	.	.	.	.	.	.	.	.	.	)	)	)	)	)	)	)	)	)	)	)	)	)	D
ENSG00000207014_SNORD116-3	ENSG00000048052	HDAC9	668721	-18.9	(((((((((((((.	.)))))))))))))	TTCTGmGTGAGGACA	CGTTCTCATCGGAA	GAACTCATACCGTCGTTCTCATCGGAA										.	.	.	.	.	.	.	.	.	.	.	.	.	.	)	)	)	)	)	)	)	)	)	)	)	)	)	D
ENSG00000207014_SNORD116-3	ENSG00000164176	EDIL3	353211	-18.9	(((((((((((((.	.)))))))))))))	TTCTGmGTGAGGACA	CGTTCTCATCGGAA	GAACTCATACCGTCGTTCTCATCGGAA										.	.	.	.	.	.	.	.	.	.	.	.	.	.	)	)	)	)	)	)	)	)	)	)	)	)	)	D
ENSG00000206727_SNORD116-9	ENSG00000048052	HDAC9	668721	-18.9	(((((((((((((.	.)))))))))))))	TTCTGmGTGAGGACA	CGTTCTCATCGGAA	GAACTCATACCGTCGTTCTCATCGGAA										.	.	.	.	.	.	.	.	.	.	.	.	.	.	)	)	)	)	)	)	)	)	)	)	)	)	)	D
ENSG00000206727_SNORD116-9	ENSG00000164176	EDIL3	353211	-18.9	(((((((((((((.	.)))))))))))))	TTCTGmGTGAGGACA	CGTTCTCATCGGAA	GAACTCATACCGTCGTTCTCATCGGAA										.	.	.	.	.	.	.	.	.	.	.	.	.	.	)	)	)	)	)	)	)	)	)	)	)	)	)	D
ENSG00000275529_SNORD116-4	ENSG00000048052	HDAC9	667258	-18.8	(((((((((((((.	.)))))))))))))	TTCTGmTTGGGAGCA	CGTTCTCAGCGGAA	AAACTCATACCGTCGTTCTCAGCGGAA										.	.	.	.	.	.	.	.	.	.	.	.	.	.	)	)	)	)	)	)	)	)	)	)	)	)	)	D
ENSG00000206609_SNORD116-11	ENSG00000146151	HMGCLL1	96436	-18.8	(((((((((((((.	.)))))))))))))	TTTGAmAGAGGATGC	TCATCCTCTTCAAA	AAACTTTATACTGTCATCCTCTTCAAA										.	.	.	.	.	.	.	.	.	.	.	.	.	.	)	)	)	)	)	)	)	)	)	)	)	)	)	D
ENSG00000207093_SNORD116-8	ENSG00000181722	ZBTB20	28729	-18.4	(((((((((((((.	.)))))))))))))	TTCTGmGTGAGGACT	CGTTCTCATCGGAA	GAACTCATACCGTCGTTCTCATCGGAA										.	.	.	.	.	.	.	.	.	.	.	.	.	.	)	)	)	)	)	)	)	)	)	)	)	)	)	D
ENSG00000207014_SNORD116-3	ENSG00000181722	ZBTB20	28729	-18.4	(((((((((((((.	.)))))))))))))	TTCTGmGTGAGGACT	CGTTCTCATCGGAA	GAACTCATACCGTCGTTCTCATCGGAA										.	.	.	.	.	.	.	.	.	.	.	.	.	.	)	)	)	)	)	)	)	)	)	)	)	)	)	D
ENSG00000206727_SNORD116-9	ENSG00000181722	ZBTB20	28729	-18.4	(((((((((((((.	.)))))))))))))	TTCTGmGTGAGGACT	CGTTCTCATCGGAA	GAACTCATACCGTCGTTCTCATCGGAA										.	.	.	.	.	.	.	.	.	.	.	.	.	.	)	)	)	)	)	)	)	)	)	)	)	)	)	D
ENSG00000207191_SNORD116-5	ENSG00000048052	HDAC9	290201	-18.3	(((((((((((((.	.)))))))))))))	TTCTGmGTGGGAGCC	CGTTCTCATCAGAA	GAACTCATACCGTCGTTCTCATCAGAA										.	.	.	.	.	.	.	.	.	.	.	.	.	.	)	)	)	)	)	)	)	)	)	)	)	)	)	D
ENSG00000207133_SNORD116-7	ENSG00000048052	HDAC9	290201	-18.3	(((((((((((((.	.)))))))))))))	TTCTGmGTGGGAGCC	CGTTCTCATCAGAA	GAACTCATACCGTCGTTCTCATCAGAA										.	.	.	.	.	.	.	.	.	.	.	.	.	.	)	)	)	)	)	)	)	)	)	)	)	)	)	D
ENSG00000207191_SNORD116-5	ENSG00000181722	ZBTB20	194557	-17.8	(((((((((((((.	.)))))))))))))	TTCTGmATGAGAATT	CGTTCTCATCAGAA	GAACTCATACCGTCGTTCTCATCAGAA										.	.	.	.	.	.	.	.	.	.	.	.	.	.	)	)	)	)	)	)	)	)	)	)	)	)	)	D
ENSG00000207133_SNORD116-7	ENSG00000181722	ZBTB20	194557	-17.8	(((((((((((((.	.)))))))))))))	TTCTGmATGAGAATT	CGTTCTCATCAGAA	GAACTCATACCGTCGTTCTCATCAGAA										.	.	.	.	.	.	.	.	.	.	.	.	.	.	)	)	)	)	)	)	)	)	)	)	)	)	)	D
ENSG00000200661_SNORD116-10	ENSG00000251226	LINC02714	62670	-17.8	(((((((((((((.	.)))))))))))))	TTGGAmTGGGGGTGT	TCATCCTCATCTAA	AAACTCAGTACCATCATCCTCATCTAA										.	.	.	.	.	.	.	.	.	.	.	.	.	.	)	)	)	)	)	)	)	)	)	)	)	)	)	D
ENSG00000207191_SNORD116-5	ENSG00000048052	HDAC9	711460	-17.6	(((((((((((((.	.)))))))))))))	TTTTGmGTGAGAACA	CGTTCTCATCAGAA	GAACTCATACCGTCGTTCTCATCAGAA										.	.	.	.	.	.	.	.	.	.	.	.	.	.	)	)	)	)	)	)	)	)	)	)	)	)	)	D
ENSG00000207133_SNORD116-7	ENSG00000048052	HDAC9	711460	-17.6	(((((((((((((.	.)))))))))))))	TTTTGmGTGAGAACA	CGTTCTCATCAGAA	GAACTCATACCGTCGTTCTCATCAGAA										.	.	.	.	.	.	.	.	.	.	.	.	.	.	)	)	)	)	)	)	)	)	)	)	)	)	)	D
ENSG00000207093_SNORD116-8	ENSG00000048052	HDAC9	290201	-17.6	(((((((((((((.	.)))))))))))))	TTCTGmGTGGGAGCC	CGTTCTCATCGGAA	GAACTCATACCGTCGTTCTCATCGGAA										.	.	.	.	.	.	.	.	.	.	.	.	.	.	)	)	)	)	)	)	)	)	)	)	)	)	)	D
ENSG00000207014_SNORD116-3	ENSG00000048052	HDAC9	290201	-17.6	(((((((((((((.	.)))))))))))))	TTCTGmGTGGGAGCC	CGTTCTCATCGGAA	GAACTCATACCGTCGTTCTCATCGGAA										.	.	.	.	.	.	.	.	.	.	.	.	.	.	)	)	)	)	)	)	)	)	)	)	)	)	)	D
ENSG00000206727_SNORD116-9	ENSG00000048052	HDAC9	290201	-17.6	(((((((((((((.	.)))))))))))))	TTCTGmGTGGGAGCC	CGTTCTCATCGGAA	GAACTCATACCGTCGTTCTCATCGGAA										.	.	.	.	.	.	.	.	.	.	.	.	.	.	)	)	)	)	)	)	)	)	)	)	)	)	)	D
ENSG00000207191_SNORD116-5	ENSG00000048052	HDAC9	520437	-17.5	(((((((((((((.	.)))))))))))))	TTTTGmATGAGAGCT	CGTTCTCATCAGAA	GAACTCATACCGTCGTTCTCATCAGAA										.	.	.	.	.	.	.	.	.	.	.	.	.	.	)	)	)	)	)	)	)	)	)	)	)	)	)	D
ENSG00000207133_SNORD116-7	ENSG00000048052	HDAC9	520437	-17.5	(((((((((((((.	.)))))))))))))	TTTTGmATGAGAGCT	CGTTCTCATCAGAA	GAACTCATACCGTCGTTCTCATCAGAA										.	.	.	.	.	.	.	.	.	.	.	.	.	.	)	)	)	)	)	)	)	)	)	)	)	)	)	D
ENSG00000207191_SNORD116-5	ENSG00000048052	HDAC9	25805	-17.3	(((((((((((((.	.)))))))))))))	TTTTGmATGAGAGCC	CGTTCTCATCAGAA	GAACTCATACCGTCGTTCTCATCAGAA										.	.	.	.	.	.	.	.	.	.	.	.	.	.	)	)	)	)	)	)	)	)	)	)	)	)	)	D
ENSG00000207133_SNORD116-7	ENSG00000048052	HDAC9	25805	-17.3	(((((((((((((.	.)))))))))))))	TTTTGmATGAGAGCC	CGTTCTCATCAGAA	GAACTCATACCGTCGTTCTCATCAGAA										.	.	.	.	.	.	.	.	.	.	.	.	.	.	)	)	)	)	)	)	)	)	)	)	)	)	)	D
ENSG00000207093_SNORD116-8	ENSG00000181722	ZBTB20	194557	-17.1	(((((((((((((.	.)))))))))))))	TTCTGmATGAGAATT	CGTTCTCATCGGAA	GAACTCATACCGTCGTTCTCATCGGAA										.	.	.	.	.	.	.	.	.	.	.	.	.	.	)	)	)	)	)	)	)	)	)	)	)	)	)	D
ENSG00000207014_SNORD116-3	ENSG00000181722	ZBTB20	194557	-17.1	(((((((((((((.	.)))))))))))))	TTCTGmATGAGAATT	CGTTCTCATCGGAA	GAACTCATACCGTCGTTCTCATCGGAA										.	.	.	.	.	.	.	.	.	.	.	.	.	.	)	)	)	)	)	)	)	)	)	)	)	)	)	D
ENSG00000206727_SNORD116-9	ENSG00000181722	ZBTB20	194557	-17.1	(((((((((((((.	.)))))))))))))	TTCTGmATGAGAATT	CGTTCTCATCGGAA	GAACTCATACCGTCGTTCTCATCGGAA										.	.	.	.	.	.	.	.	.	.	.	.	.	.	)	)	)	)	)	)	)	)	)	)	)	)	)	D
ENSG00000207197_SNORD116-12	ENSG00000048052	HDAC9	448529	-17	(((((((((((((.	.)))))))))))))	TTTAAmTGAGGATGT	TCATCCTCATTGAA	AAACTCTATACCATCATCCTCATTGAA										.	.	.	.	.	.	.	.	.	.	.	.	.	.	)	)	)	)	)	)	)	)	)	)	)	)	)	D
ENSG00000207137_SNORD116-13	ENSG00000181722	ZBTB20	387895	-17	(((((((((((((.	.)))))))))))))	TTCAAmCTGAGATGT	TCATCTTAGTTGAA	GAACTCTGTACTATCATCTTAGTTGAA										.	.	.	.	.	.	.	.	.	.	.	.	.	.	)	)	)	)	)	)	)	)	)	)	)	)	)	D
ENSG00000207245_SNORD116-29	ENSG00000165186	PTCHD1	15022	-19.3	(((((((((((((.	.)))))))))))))	CTTACmAGAAGTGTA	GACACTTCTGTGAG	TGAGTGACCAAGACACTTCTGTGAG																			.	.	.	.	.	)	)	)	)	)	)	)	)	)	)	)	)	)	D
ENSG00000207245_SNORD116-29	ENSG00000048052	HDAC9	752213	-22.2	((((((((((((.(((((.	.))))).))))))))))))	ATTTCmCGAGGTTACCATTG	AAATGGAAACCTTGGAAAT	CTTAAAAAAATGGAAACCTTGGAAAT											.	.	.	.	.	.	.	.	)	)	)	)	)	.	)	)	)	)	)	)	)	)	)	)	)	)	D'
ENSG00000278123_SNORD116-28	ENSG00000048052	HDAC9	882274	-18.6	((((((((((((.(.	.).))))))))))))	TTCACmAGAACTGGGA	GTGCAGTTCTGTGAA	GCAAACCACTTCTGTGCAGTTCTGTGAA									.	.	.	.	.	.	.	.	.	.	.	.	.	.	)	.	)	)	)	)	)	)	)	)	)	)	)	)	D
ENSG00000278123_SNORD116-28	ENSG00000250320	EDIL3-DT	61185	-18.6	((((((((((((.(.	.).))))))))))))	TTCACmAGAACTGGAA	GTGCAGTTCTGTGAA	GCAAACCACTTCTGTGCAGTTCTGTGAA									.	.	.	.	.	.	.	.	.	.	.	.	.	.	)	.	)	)	)	)	)	)	)	)	)	)	)	)	D
ENSG00000206609_SNORD116-11	ENSG00000072133	RPS6KA6	126865	-17.7	((((((((((((.(.	.).))))))))))))	CTTTCmCAGGGGAGTG	GGGTTCCTTGGAAAG	CTTCCATACGTGGGTTCCTTGGAAAG											.	.	.	.	.	.	.	.	.	.	.	.	)	.	)	)	)	)	)	)	)	)	)	)	)	)	D'
ENSG00000275529_SNORD116-4	ENSG00000146151	HMGCLL1	73306	-18	((((((((((((.	.))))))))))))	CTTTTmCCAAGGAT	TTCCTTGGAAAAG	GTCCCCCCAAAAAAACATTCCTTGGAAAAG							.	.	.	.	.	.	.	.	.	.	.	.	.	.	.	.	.	.	)	)	)	)	)	)	)	)	)	)	)	)	D'
ENSG00000207442_SNORD116-6	ENSG00000146151	HMGCLL1	73306	-18	((((((((((((.	.))))))))))))	CTTTTmCCAAGGAT	TTCCTTGGAAAAG	GTCCTCCAAAAAAAACATTCCTTGGAAAAG							.	.	.	.	.	.	.	.	.	.	.	.	.	.	.	.	.	.	)	)	)	)	)	)	)	)	)	)	)	)	D'
ENSG00000207001_SNORD116-2	ENSG00000146151	HMGCLL1	73306	-18	((((((((((((.	.))))))))))))	CTTTTmCCAAGGAT	TTCCTTGGAAAAG	GTCCCCAAAAAAAACATTCCTTGGAAAAG								.	.	.	.	.	.	.	.	.	.	.	.	.	.	.	.	.	)	)	)	)	)	)	)	)	)	)	)	)	D'
ENSG00000207014_SNORD116-3	ENSG00000146151	HMGCLL1	73306	-18	((((((((((((.	.))))))))))))	CTTTTmCCAAGGAT	TTCCTTGGAAAAG	GTCCCCCATAAAAACATTCCTTGGAAAAG								.	.	.	.	.	.	.	.	.	.	.	.	.	.	.	.	.	)	)	)	)	)	)	)	)	)	)	)	)	D'
ENSG00000207191_SNORD116-5	ENSG00000146151	HMGCLL1	73306	-18	((((((((((((.	.))))))))))))	CTTTTmCCAAGGAT	TTCCTTGGAAAAG	GTCCCCCATAAAAACATTCCTTGGAAAAG								.	.	.	.	.	.	.	.	.	.	.	.	.	.	.	.	.	)	)	)	)	)	)	)	)	)	)	)	)	D'
ENSG00000207133_SNORD116-7	ENSG00000146151	HMGCLL1	73306	-18	((((((((((((.	.))))))))))))	CTTTTmCCAAGGAT	TTCCTTGGAAAAG	GTCCCCCATAAAAACATTCCTTGGAAAAG								.	.	.	.	.	.	.	.	.	.	.	.	.	.	.	.	.	)	)	)	)	)	)	)	)	)	)	)	)	D'
ENSG00000206727_SNORD116-9	ENSG00000146151	HMGCLL1	73306	-18	((((((((((((.	.))))))))))))	CTTTTmCCAAGGAT	TTCCTTGGAAAAG	GTCCCCCATAAAAACATTCCTTGGAAAAG								.	.	.	.	.	.	.	.	.	.	.	.	.	.	.	.	.	)	)	)	)	)	)	)	)	)	)	)	)	D'
ENSG00000207063_SNORD116-1	ENSG00000146151	HMGCLL1	73306	-18	((((((((((((.	.))))))))))))	CTTTTmCCAAGGAT	TTCCTTGGAAAAG	GTCCCCTATAAAAACATTCCTTGGAAAAG								.	.	.	.	.	.	.	.	.	.	.	.	.	.	.	.	.	)	)	)	)	)	)	)	)	)	)	)	)	D'
ENSG00000207093_SNORD116-8	ENSG00000146151	HMGCLL1	73306	-18	((((((((((((.	.))))))))))))	CTTTTmCCAAGGAT	TTCCTTGGAAAAG	GTCCTCCAAAAAAACATTCCTTGGAAAAG								.	.	.	.	.	.	.	.	.	.	.	.	.	.	.	.	.	)	)	)	)	)	)	)	)	)	)	)	)	D'
ENSG00000252326_SNORD116-25	ENSG00000165186	PTCHD1	15022	-17.4	((((((((((((.	.))))))))))))	CTTACmAGAAGTGT	CCACTTCTGTGAG	CCAAATCTCTTCTGTGCCACTTCTGTGAG								.	.	.	.	.	.	.	.	.	.	.	.	.	.	.	.	.	)	)	)	)	)	)	)	)	)	)	)	)	D
ENSG00000251896_SNORD116-27	ENSG00000165186	PTCHD1	15022	-17.4	((((((((((((.	.))))))))))))	CTTACmAGAAGTGT	CCACTTCTGTGAG	CCAAAACACTTCTGTACCACTTCTGTGAG								.	.	.	.	.	.	.	.	.	.	.	.	.	.	.	.	.	)	)	)	)	)	)	)	)	)	)	)	)	D
ENSG00000251815_SNORD116-26	ENSG00000165186	PTCHD1	15022	-17.4	((((((((((((.	.))))))))))))	CTTACmAGAAGTGT	CCACTTCTGTGAG	CCAAATCATTTCTGTGCCACTTCTGTGAG								.	.	.	.	.	.	.	.	.	.	.	.	.	.	.	.	.	)	)	)	)	)	)	)	)	)	)	)	)	D
ENSG00000275529_SNORD116-4	ENSG00000181722	ZBTB20	511204	-18.4	((((((((((((.	.))))))))))))	TTCTGmCTGAGAAA	GTTCTCAGCGGAA	AAACTCATACCGTCGTTCTCAGCGGAA										.	.	.	.	.	.	.	.	.	.	.	.	.	.	.	)	)	)	)	)	)	)	)	)	)	)	)	D
ENSG00000275529_SNORD116-4	ENSG00000072133	RPS6KA6	94860	-18.3	((((((((((((.	.))))))))))))	TTCTGmCTGAGAAG	GTTCTCAGCGGAA	AAACTCATACCGTCGTTCTCAGCGGAA										.	.	.	.	.	.	.	.	.	.	.	.	.	.	.	)	)	)	)	)	)	)	)	)	)	)	)	D
ENSG00000275529_SNORD116-4	ENSG00000134215	VAV3	231165	-18.3	((((((((((((.	.))))))))))))	TTCTGmCTGAGAAA	GTTCTCAGCGGAA	AAACTCATACCGTCGTTCTCAGCGGAA										.	.	.	.	.	.	.	.	.	.	.	.	.	.	.	)	)	)	)	)	)	)	)	)	)	)	)	D
ENSG00000275529_SNORD116-4	ENSG00000250320	EDIL3-DT	45198	-18.3	((((((((((((.	.))))))))))))	TTCTGmCTGAGAAG	GTTCTCAGCGGAA	AAACTCATACCGTCGTTCTCAGCGGAA										.	.	.	.	.	.	.	.	.	.	.	.	.	.	.	)	)	)	)	)	)	)	)	)	)	)	)	D
ENSG00000275529_SNORD116-4	ENSG00000048052	HDAC9	219200	-17	((((((((((((.	.))))))))))))	TTCTGmCTGGGGAA	GTTCTCAGCGGAA	AAACTCATACCGTCGTTCTCAGCGGAA										.	.	.	.	.	.	.	.	.	.	.	.	.	.	.	)	)	)	)	)	)	)	)	)	)	)	)	D
ENSG00000207191_SNORD116-5	ENSG00000164176	EDIL3	62005	-17	((((((((((((.	.))))))))))))	TTCTGmATGAGAAA	GTTCTCATCAGAA	GAACTCATACCGTCGTTCTCATCAGAA										.	.	.	.	.	.	.	.	.	.	.	.	.	.	.	)	)	)	)	)	)	)	)	)	)	)	)	D
ENSG00000207133_SNORD116-7	ENSG00000164176	EDIL3	62005	-17	((((((((((((.	.))))))))))))	TTCTGmATGAGAAA	GTTCTCATCAGAA	GAACTCATACCGTCGTTCTCATCAGAA										.	.	.	.	.	.	.	.	.	.	.	.	.	.	.	)	)	)	)	)	)	)	)	)	)	)	)	D
ENSG00000207375_SNORD116-23	ENSG00000072133	RPS6KA6	126865	-17.3	((((((((((((.	.))))))))))))	CTTTCmCAGGGGAG	ATTCCTTGGAAAG	CCTCAATACATGCATTCCTTGGAAAG											.	.	.	.	.	.	.	.	.	.	.	.	.	.	)	)	)	)	)	)	)	)	)	)	)	)	D'
ENSG00000277785_SNORD116-21	ENSG00000072133	RPS6KA6	126865	-17.3	((((((((((((.	.))))))))))))	CTTTCmCAGGGGAG	ATTCCTTGGAAAG	CTTCCACATATACATTCCTTGGAAAG											.	.	.	.	.	.	.	.	.	.	.	.	.	.	)	)	)	)	)	)	)	)	)	)	)	)	D'
ENSG00000207137_SNORD116-13	ENSG00000072133	RPS6KA6	126865	-17.3	((((((((((((.	.))))))))))))	CTTTCmCAGGGGAG	ATTCCTTGGAAAG	CTTCCATACATGCATTCCTTGGAAAG											.	.	.	.	.	.	.	.	.	.	.	.	.	.	)	)	)	)	)	)	)	)	)	)	)	)	D'
ENSG00000207197_SNORD116-12	ENSG00000072133	RPS6KA6	126865	-17.3	((((((((((((.	.))))))))))))	CTTTCmCAGGGGAG	ATTCCTTGGAAAG	CTTCCATATATACATTCCTTGGAAAG											.	.	.	.	.	.	.	.	.	.	.	.	.	.	)	)	)	)	)	)	)	)	)	)	)	)	D'
ENSG00000206621_SNORD116-14	ENSG00000072133	RPS6KA6	126865	-17.3	((((((((((((.	.))))))))))))	CTTTCmCAGGGGAG	ATTCCTTGGAAAG	CTTCCATATATACATTCCTTGGAAAG											.	.	.	.	.	.	.	.	.	.	.	.	.	.	)	)	)	)	)	)	)	)	)	)	)	)	D'
ENSG00000207174_SNORD116-15	ENSG00000072133	RPS6KA6	126865	-17.3	((((((((((((.	.))))))))))))	CTTTCmCAGGGGAG	ATTCCTTGGAAAG	CTTCCATATATACATTCCTTGGAAAG											.	.	.	.	.	.	.	.	.	.	.	.	.	.	)	)	)	)	)	)	)	)	)	)	)	)	D'
ENSG00000206656_SNORD116-17	ENSG00000072133	RPS6KA6	126865	-17.3	((((((((((((.	.))))))))))))	CTTTCmCAGGGGAG	ATTCCTTGGAAAG	CTTCCATATATACATTCCTTGGAAAG											.	.	.	.	.	.	.	.	.	.	.	.	.	.	)	)	)	)	)	)	)	)	)	)	)	)	D'
ENSG00000207460_SNORD116-19	ENSG00000072133	RPS6KA6	126865	-17.3	((((((((((((.	.))))))))))))	CTTTCmCAGGGGAG	ATTCCTTGGAAAG	CTTCCATATATACATTCCTTGGAAAG											.	.	.	.	.	.	.	.	.	.	.	.	.	.	)	)	)	)	)	)	)	)	)	)	)	)	D'
ENSG00000278715_SNORD116-20	ENSG00000072133	RPS6KA6	126865	-17.3	((((((((((((.	.))))))))))))	CTTTCmCAGGGGAG	ATTCCTTGGAAAG	CTTCCATATATACATTCCTTGGAAAG											.	.	.	.	.	.	.	.	.	.	.	.	.	.	)	)	)	)	)	)	)	)	)	)	)	)	D'
ENSG00000275127_SNORD116-22	ENSG00000072133	RPS6KA6	126865	-17.3	((((((((((((.	.))))))))))))	CTTTCmCAGGGGAG	ATTCCTTGGAAAG	CTTCCATATGTACATTCCTTGGAAAG											.	.	.	.	.	.	.	.	.	.	.	.	.	.	)	)	)	)	)	)	)	)	)	)	)	)	D'
ENSG00000206688_SNORD116-18	ENSG00000072133	RPS6KA6	126865	-17.3	((((((((((((.	.))))))))))))	CTTTCmCAGGGGAG	ATTCCTTGGAAAG	CTTCCTTATATACATTCCTTGGAAAG											.	.	.	.	.	.	.	.	.	.	.	.	.	.	)	)	)	)	)	)	)	)	)	)	)	)	D'
ENSG00000207263_SNORD116-16	ENSG00000072133	RPS6KA6	126865	-17.3	((((((((((((.	.))))))))))))	CTTTCmCAGGGGAG	ATTCCTTGGAAAG	CTTTCATACATGCATTCCTTGGAAAG											.	.	.	.	.	.	.	.	.	.	.	.	.	.	)	)	)	)	)	)	)	)	)	)	)	)	D'
ENSG00000207279_SNORD116-24	ENSG00000072133	RPS6KA6	126865	-17.3	((((((((((((.	.))))))))))))	CTTTCmCAGGGGAG	ATTCCTTGGAAAG	CTTTTATACATGCATTCCTTGGAAAG											.	.	.	.	.	.	.	.	.	.	.	.	.	.	)	)	)	)	)	)	)	)	)	)	)	)	D'
ENSG00000278123_SNORD116-28	ENSG00000048052	HDAC9	667790	-17	((((((((((((.	.))))))))))))	GTTCCmAATGAGAA	ATCTCGTTGGAAT	CTTAAAAATGAATCTCGTTGGAAT													.	.	.	.	.	.	.	.	.	.	.	.	)	)	)	)	)	)	)	)	)	)	)	)	D'
ENSG00000207245_SNORD116-29	ENSG00000181722	ZBTB20	138619	-18.7	((((((((((((.	.))))))))))))	CTTACmAGAAGTGG	ACACTTCTGTGAG	TGAGTGACCAAGACACTTCTGTGAG																			.	.	.	.	.	.	)	)	)	)	)	)	)	)	)	)	)	)	D
ENSG00000278123_SNORD116-28	ENSG00000181722	ZBTB20	423723	-22	(((((((((((.((((((.	.)))))).)))))))))))	TTTACmAGAGCTTCACAGGT	TTCTGTGCAGTTCTGTGAA	GCAAACCACTTCTGTGCAGTTCTGTGAA									.	.	.	.	.	.	.	.	.	.	)	)	)	)	)	)	.	)	)	)	)	)	)	)	)	)	)	)	D
ENSG00000207279_SNORD116-24	ENSG00000164176	EDIL3	317122	-18.5	(((((((((((.((((.	.)))).)))))))))))	TTCAAmCGGGGAAGATGA	CCGTCATCTTCGTTGAA	AAACTCTATACCGTCATCTTCGTTGAA										.	.	.	.	.	.	.	.	.	.	.	)	)	)	)	.	)	)	)	)	)	)	)	)	)	)	)	D
ENSG00000207245_SNORD116-29	ENSG00000181722	ZBTB20	211198	-20	(((((((((((.(((.	.))).)))))))))))	ATTTCmCAAGGTGTCCT	TGGAAACCTTGGAAAT	CTTAAAAAAATGGAAACCTTGGAAAT											.	.	.	.	.	.	.	.	.	.	.	)	)	)	.	)	)	)	)	)	)	)	)	)	)	)	D'
ENSG00000207245_SNORD116-29	ENSG00000048052	HDAC9	527291	-17.5	(((((((((((.(((.	.))).)))))))))))	ATTTCmCAAGGTATCTT	TGGAAACCTTGGAAAT	CTTAAAAAAATGGAAACCTTGGAAAT											.	.	.	.	.	.	.	.	.	.	.	)	)	)	.	)	)	)	)	)	)	)	)	)	)	)	D'
ENSG00000252326_SNORD116-25	ENSG00000164176	EDIL3	205167	-19.4	(((((((((((.((.	.)).)))))))))))	CTCACmAGAGGTTGCC	TGCCACTTCTGTGAG	CCAAATCTCTTCTGTGCCACTTCTGTGAG								.	.	.	.	.	.	.	.	.	.	.	.	.	.	.	)	)	.	)	)	)	)	)	)	)	)	)	)	)	D
ENSG00000251815_SNORD116-26	ENSG00000164176	EDIL3	205167	-19.4	(((((((((((.((.	.)).)))))))))))	CTCACmAGAGGTTGCC	TGCCACTTCTGTGAG	CCAAATCATTTCTGTGCCACTTCTGTGAG								.	.	.	.	.	.	.	.	.	.	.	.	.	.	.	)	)	.	)	)	)	)	)	)	)	)	)	)	)	D
ENSG00000275529_SNORD116-4	ENSG00000181722	ZBTB20	151690	-17.2	(((((((((((.	.)))))))))))	TTCTGmCTGAGAT	TTCTCAGCGGAA	AAACTCATACCGTCGTTCTCAGCGGAA										.	.	.	.	.	.	.	.	.	.	.	.	.	.	.	.	)	)	)	)	)	)	)	)	)	)	)	D
ENSG00000275529_SNORD116-4	ENSG00000072133	RPS6KA6	103020	-17.1	(((((((((((.	.)))))))))))	TTCTGmCTGAGAC	TTCTCAGCGGAA	AAACTCATACCGTCGTTCTCAGCGGAA										.	.	.	.	.	.	.	.	.	.	.	.	.	.	.	.	)	)	)	)	)	)	)	)	)	)	)	D
ENSG00000275529_SNORD116-4	ENSG00000048052	HDAC9	696706	-17.1	(((((((((((.	.)))))))))))	TTCTGmCTGAGAC	TTCTCAGCGGAA	AAACTCATACCGTCGTTCTCAGCGGAA										.	.	.	.	.	.	.	.	.	.	.	.	.	.	.	.	)	)	)	)	)	)	)	)	)	)	)	D
ENSG00000200661_SNORD116-10	ENSG00000048052	HDAC9	19183	-23.3	((((((((((.((((((.	.)))))).))))))))))	TTAGAmTGGGGCTGATGGC	ACCATCATCCTCATCTAA	AAACTCAGTACCATCATCCTCATCTAA										.	.	.	.	.	.	.	.	.	.	)	)	)	)	)	)	.	)	)	)	)	)	)	)	)	)	)	D
ENSG00000206609_SNORD116-11	ENSG00000048052	HDAC9	804670	-18.1	((((((((((.((((.	.)))).))))))))))	CTTTCmCAGGGTGCTTG	TGGGTTCCTTGGAAAG	CTTCCATACGTGGGTTCCTTGGAAAG											.	.	.	.	.	.	.	.	.	.	.	)	)	)	)	.	)	)	)	)	)	)	)	)	)	)	D'
ENSG00000200661_SNORD116-10	ENSG00000117152	RGS4	6198	-17.4	((((((((((.(((.	.))).))))))))))	TTAGAmTGAGGTTGAG	ATCATCCTCATCTAA	AAACTCAGTACCATCATCCTCATCTAA										.	.	.	.	.	.	.	.	.	.	.	.	.	)	)	)	.	)	)	)	)	)	)	)	)	)	)	D
ENSG00000200661_SNORD116-10	ENSG00000048052	HDAC9	110009	-17	((((((((((.(((.	.))).))))))))))	TTAGAmTGAGGCTGAC	ATCATCCTCATCTAA	AAACTCAGTACCATCATCCTCATCTAA										.	.	.	.	.	.	.	.	.	.	.	.	.	)	)	)	.	)	)	)	)	)	)	)	)	)	)	D
ENSG00000206609_SNORD116-11	ENSG00000181722	ZBTB20	325527	-22.8	(((((((((.(((((((.	.))))))).)))))))))	CTTTCmCAGGTAACCCATC	CGTGGGTTCCTTGGAAAG	CTTCCATACGTGGGTTCCTTGGAAAG											.	.	.	.	.	.	.	.	.	)	)	)	)	)	)	)	.	)	)	)	)	)	)	)	)	)	D'
ENSG00000252326_SNORD116-25	ENSG00000181722	ZBTB20	781813	-20.6	(((((((((.((((((.	.)))))).)))))))))	CTTACmAGGAATGGCATG	TGTGCCACTTCTGTGAG	CCAAATCTCTTCTGTGCCACTTCTGTGAG								.	.	.	.	.	.	.	.	.	.	.	.	.	)	)	)	)	)	)	.	)	)	)	)	)	)	)	)	)	D
ENSG00000251815_SNORD116-26	ENSG00000181722	ZBTB20	781813	-20.6	(((((((((.((((((.	.)))))).)))))))))	CTTACmAGGAATGGCATG	TGTGCCACTTCTGTGAG	CCAAATCATTTCTGTGCCACTTCTGTGAG								.	.	.	.	.	.	.	.	.	.	.	.	.	)	)	)	)	)	)	.	)	)	)	)	)	)	)	)	)	D
ENSG00000207245_SNORD116-29	ENSG00000164176	EDIL3	335356	-17.7	(((((((((.((((((.	.)))))).)))))))))	CTCACmAGAGATGTTTTT	CAAGACACTTCTGTGAG	TGAGTGACCAAGACACTTCTGTGAG																			.	.	)	)	)	)	)	)	.	)	)	)	)	)	)	)	)	)	D
ENSG00000252326_SNORD116-25	ENSG00000072133	RPS6KA6	71184	-20	(((((((((.((((.	.)))).)))))))))	CTCGCmAGAACTGGCC	TGCCACTTCTGTGAG	CCAAATCTCTTCTGTGCCACTTCTGTGAG								.	.	.	.	.	.	.	.	.	.	.	.	.	.	.	)	)	)	)	.	)	)	)	)	)	)	)	)	)	D
ENSG00000251815_SNORD116-26	ENSG00000072133	RPS6KA6	71184	-20	(((((((((.((((.	.)))).)))))))))	CTCGCmAGAACTGGCC	TGCCACTTCTGTGAG	CCAAATCATTTCTGTGCCACTTCTGTGAG								.	.	.	.	.	.	.	.	.	.	.	.	.	.	.	)	)	)	)	.	)	)	)	)	)	)	)	)	)	D
ENSG00000252326_SNORD116-25	ENSG00000134215	VAV3	253634	-17.2	(((((((((.((((.	.)))).)))))))))	CTTACmAGGGTTGGCT	TGCCACTTCTGTGAG	CCAAATCTCTTCTGTGCCACTTCTGTGAG								.	.	.	.	.	.	.	.	.	.	.	.	.	.	.	)	)	)	)	.	)	)	)	)	)	)	)	)	)	D
ENSG00000251815_SNORD116-26	ENSG00000134215	VAV3	253634	-17.2	(((((((((.((((.	.)))).)))))))))	CTTACmAGGGTTGGCT	TGCCACTTCTGTGAG	CCAAATCATTTCTGTGCCACTTCTGTGAG								.	.	.	.	.	.	.	.	.	.	.	.	.	.	.	)	)	)	)	.	)	)	)	)	)	)	)	)	)	D
ENSG00000251896_SNORD116-27	ENSG00000181722	ZBTB20	407237	-17.3	(((((((((.(((.	.))).)))))))))	CTCACmAGGACTGGA	ACCACTTCTGTGAG	CCAAAACACTTCTGTACCACTTCTGTGAG								.	.	.	.	.	.	.	.	.	.	.	.	.	.	.	.	)	)	)	.	)	)	)	)	)	)	)	)	)	D
ENSG00000252326_SNORD116-25	ENSG00000181722	ZBTB20	407237	-17	(((((((((.(((.	.))).)))))))))	CTCACmAGGACTGGA	GCCACTTCTGTGAG	CCAAATCTCTTCTGTGCCACTTCTGTGAG								.	.	.	.	.	.	.	.	.	.	.	.	.	.	.	.	)	)	)	.	)	)	)	)	)	)	)	)	)	D
ENSG00000251815_SNORD116-26	ENSG00000181722	ZBTB20	407237	-17	(((((((((.(((.	.))).)))))))))	CTCACmAGGACTGGA	GCCACTTCTGTGAG	CCAAATCATTTCTGTGCCACTTCTGTGAG								.	.	.	.	.	.	.	.	.	.	.	.	.	.	.	.	)	)	)	.	)	)	)	)	)	)	)	)	)	D
ENSG00000207063_SNORD116-1	ENSG00000251226	LINC02714	4126	-18.4	((((((((.(((((((((.	.))))))))).))))))))	TTTTGmGTGTGGGTGATGTG	AACGTCATTCTCATCGGAA	GAACTCATAACGTCATTCTCATCGGAA										.	.	.	.	.	.	.	.	.	)	)	)	)	)	)	)	)	)	.	)	)	)	)	)	)	)	)	D
ENSG00000275127_SNORD116-22	ENSG00000134215	VAV3	343225	-18.8	((((((((.((((((((.	.)))))))).))))))))	CTTTCmCAAAGAATGTATT	TGTACATTCCTTGGAAAG	CTTCCATATGTACATTCCTTGGAAAG											.	.	.	.	.	.	.	.	.	)	)	)	)	)	)	)	)	.	)	)	)	)	)	)	)	)	D'
ENSG00000207375_SNORD116-23	ENSG00000134215	VAV3	343225	-18.6	((((((((.((((((((.	.)))))))).))))))))	CTTTCmCAAAGAATGTATT	CATGCATTCCTTGGAAAG	CCTCAATACATGCATTCCTTGGAAAG											.	.	.	.	.	.	.	.	.	)	)	)	)	)	)	)	)	.	)	)	)	)	)	)	)	)	D'
ENSG00000207137_SNORD116-13	ENSG00000134215	VAV3	343225	-18.6	((((((((.((((((((.	.)))))))).))))))))	CTTTCmCAAAGAATGTATT	CATGCATTCCTTGGAAAG	CTTCCATACATGCATTCCTTGGAAAG											.	.	.	.	.	.	.	.	.	)	)	)	)	)	)	)	)	.	)	)	)	)	)	)	)	)	D'
ENSG00000207263_SNORD116-16	ENSG00000134215	VAV3	343225	-18.6	((((((((.((((((((.	.)))))))).))))))))	CTTTCmCAAAGAATGTATT	CATGCATTCCTTGGAAAG	CTTTCATACATGCATTCCTTGGAAAG											.	.	.	.	.	.	.	.	.	)	)	)	)	)	)	)	)	.	)	)	)	)	)	)	)	)	D'
ENSG00000207279_SNORD116-24	ENSG00000134215	VAV3	343225	-18.6	((((((((.((((((((.	.)))))))).))))))))	CTTTCmCAAAGAATGTATT	CATGCATTCCTTGGAAAG	CTTTTATACATGCATTCCTTGGAAAG											.	.	.	.	.	.	.	.	.	)	)	)	)	)	)	)	)	.	)	)	)	)	)	)	)	)	D'
ENSG00000277785_SNORD116-21	ENSG00000134215	VAV3	343225	-18.5	((((((((.((((((((.	.)))))))).))))))))	CTTTCmCAAAGAATGTATT	TATACATTCCTTGGAAAG	CTTCCACATATACATTCCTTGGAAAG											.	.	.	.	.	.	.	.	.	)	)	)	)	)	)	)	)	.	)	)	)	)	)	)	)	)	D'
ENSG00000207197_SNORD116-12	ENSG00000134215	VAV3	343225	-18.5	((((((((.((((((((.	.)))))))).))))))))	CTTTCmCAAAGAATGTATT	TATACATTCCTTGGAAAG	CTTCCATATATACATTCCTTGGAAAG											.	.	.	.	.	.	.	.	.	)	)	)	)	)	)	)	)	.	)	)	)	)	)	)	)	)	D'
ENSG00000206621_SNORD116-14	ENSG00000134215	VAV3	343225	-18.5	((((((((.((((((((.	.)))))))).))))))))	CTTTCmCAAAGAATGTATT	TATACATTCCTTGGAAAG	CTTCCATATATACATTCCTTGGAAAG											.	.	.	.	.	.	.	.	.	)	)	)	)	)	)	)	)	.	)	)	)	)	)	)	)	)	D'
ENSG00000207174_SNORD116-15	ENSG00000134215	VAV3	343225	-18.5	((((((((.((((((((.	.)))))))).))))))))	CTTTCmCAAAGAATGTATT	TATACATTCCTTGGAAAG	CTTCCATATATACATTCCTTGGAAAG											.	.	.	.	.	.	.	.	.	)	)	)	)	)	)	)	)	.	)	)	)	)	)	)	)	)	D'
ENSG00000206656_SNORD116-17	ENSG00000134215	VAV3	343225	-18.5	((((((((.((((((((.	.)))))))).))))))))	CTTTCmCAAAGAATGTATT	TATACATTCCTTGGAAAG	CTTCCATATATACATTCCTTGGAAAG											.	.	.	.	.	.	.	.	.	)	)	)	)	)	)	)	)	.	)	)	)	)	)	)	)	)	D'
ENSG00000207460_SNORD116-19	ENSG00000134215	VAV3	343225	-18.5	((((((((.((((((((.	.)))))))).))))))))	CTTTCmCAAAGAATGTATT	TATACATTCCTTGGAAAG	CTTCCATATATACATTCCTTGGAAAG											.	.	.	.	.	.	.	.	.	)	)	)	)	)	)	)	)	.	)	)	)	)	)	)	)	)	D'
ENSG00000278715_SNORD116-20	ENSG00000134215	VAV3	343225	-18.5	((((((((.((((((((.	.)))))))).))))))))	CTTTCmCAAAGAATGTATT	TATACATTCCTTGGAAAG	CTTCCATATATACATTCCTTGGAAAG											.	.	.	.	.	.	.	.	.	)	)	)	)	)	)	)	)	.	)	)	)	)	)	)	)	)	D'
ENSG00000206688_SNORD116-18	ENSG00000134215	VAV3	343225	-18.5	((((((((.((((((((.	.)))))))).))))))))	CTTTCmCAAAGAATGTATT	TATACATTCCTTGGAAAG	CTTCCTTATATACATTCCTTGGAAAG											.	.	.	.	.	.	.	.	.	)	)	)	)	)	)	)	)	.	)	)	)	)	)	)	)	)	D'
ENSG00000275529_SNORD116-4	ENSG00000181722	ZBTB20	807561	-19.1	((((((((.((((((.	.)))))).))))))))	CTTTTmCCACGGAGTGA	ACATTCCTTGGAAAAG	GTCCCCCCAAAAAAACATTCCTTGGAAAAG							.	.	.	.	.	.	.	.	.	.	.	.	.	.	.	)	)	)	)	)	)	.	)	)	)	)	)	)	)	)	D'
ENSG00000207442_SNORD116-6	ENSG00000181722	ZBTB20	807561	-19.1	((((((((.((((((.	.)))))).))))))))	CTTTTmCCACGGAGTGA	ACATTCCTTGGAAAAG	GTCCTCCAAAAAAAACATTCCTTGGAAAAG							.	.	.	.	.	.	.	.	.	.	.	.	.	.	.	)	)	)	)	)	)	.	)	)	)	)	)	)	)	)	D'
ENSG00000207001_SNORD116-2	ENSG00000181722	ZBTB20	807561	-19.1	((((((((.((((((.	.)))))).))))))))	CTTTTmCCACGGAGTGA	ACATTCCTTGGAAAAG	GTCCCCAAAAAAAACATTCCTTGGAAAAG								.	.	.	.	.	.	.	.	.	.	.	.	.	.	)	)	)	)	)	)	.	)	)	)	)	)	)	)	)	D'
ENSG00000207014_SNORD116-3	ENSG00000181722	ZBTB20	807561	-19.1	((((((((.((((((.	.)))))).))))))))	CTTTTmCCACGGAGTGA	ACATTCCTTGGAAAAG	GTCCCCCATAAAAACATTCCTTGGAAAAG								.	.	.	.	.	.	.	.	.	.	.	.	.	.	)	)	)	)	)	)	.	)	)	)	)	)	)	)	)	D'
ENSG00000207191_SNORD116-5	ENSG00000181722	ZBTB20	807561	-19.1	((((((((.((((((.	.)))))).))))))))	CTTTTmCCACGGAGTGA	ACATTCCTTGGAAAAG	GTCCCCCATAAAAACATTCCTTGGAAAAG								.	.	.	.	.	.	.	.	.	.	.	.	.	.	)	)	)	)	)	)	.	)	)	)	)	)	)	)	)	D'
ENSG00000207133_SNORD116-7	ENSG00000181722	ZBTB20	807561	-19.1	((((((((.((((((.	.)))))).))))))))	CTTTTmCCACGGAGTGA	ACATTCCTTGGAAAAG	GTCCCCCATAAAAACATTCCTTGGAAAAG								.	.	.	.	.	.	.	.	.	.	.	.	.	.	)	)	)	)	)	)	.	)	)	)	)	)	)	)	)	D'
ENSG00000206727_SNORD116-9	ENSG00000181722	ZBTB20	807561	-19.1	((((((((.((((((.	.)))))).))))))))	CTTTTmCCACGGAGTGA	ACATTCCTTGGAAAAG	GTCCCCCATAAAAACATTCCTTGGAAAAG								.	.	.	.	.	.	.	.	.	.	.	.	.	.	)	)	)	)	)	)	.	)	)	)	)	)	)	)	)	D'
ENSG00000207063_SNORD116-1	ENSG00000181722	ZBTB20	807561	-19.1	((((((((.((((((.	.)))))).))))))))	CTTTTmCCACGGAGTGA	ACATTCCTTGGAAAAG	GTCCCCTATAAAAACATTCCTTGGAAAAG								.	.	.	.	.	.	.	.	.	.	.	.	.	.	)	)	)	)	)	)	.	)	)	)	)	)	)	)	)	D'
ENSG00000207093_SNORD116-8	ENSG00000181722	ZBTB20	807561	-19.1	((((((((.((((((.	.)))))).))))))))	CTTTTmCCACGGAGTGA	ACATTCCTTGGAAAAG	GTCCTCCAAAAAAACATTCCTTGGAAAAG								.	.	.	.	.	.	.	.	.	.	.	.	.	.	)	)	)	)	)	)	.	)	)	)	)	)	)	)	)	D'
ENSG00000206609_SNORD116-11	ENSG00000181722	ZBTB20	191628	-17.7	((((((((.((((((.	.)))))).))))))))	TTTGAmAGATGATGACT	TGTCATCCTCTTCAAA	AAACTTTATACTGTCATCCTCTTCAAA										.	.	.	.	.	.	.	.	.	.	.	.	)	)	)	)	)	)	.	)	)	)	)	)	)	)	)	D
ENSG00000278123_SNORD116-28	ENSG00000134215	VAV3	197514	-17.6	((((((((.((((.	.)))).))))))))	TTCACmAGACCTGCT	TGCAGTTCTGTGAA	GCAAACCACTTCTGTGCAGTTCTGTGAA									.	.	.	.	.	.	.	.	.	.	.	.	.	.	.	)	)	)	)	.	)	)	)	)	)	)	)	)	D
ENSG00000207245_SNORD116-29	ENSG00000166922	SCG5	27095	-29.4	(((((((.(((((((((((.	.))))))))))).)))))))	CTCACmGGTGGTGTCTTGGTG	GACCAAGACACTTCTGTGAG	TGAGTGACCAAGACACTTCTGTGAG												.	.	.	.	.	.	)	)	)	)	)	)	)	)	)	)	)	.	)	)	)	)	)	)	)	D
ENSG00000275529_SNORD116-4	ENSG00000048052	HDAC9	11631	-17.1	(((((((.((((((((.	.)))))))).)))))))	TTCTGmTTCAGGGCGATA	CGTCGTTCTCAGCGGAA	AAACTCATACCGTCGTTCTCAGCGGAA										.	.	.	.	.	.	.	.	.	.	.	)	)	)	)	)	)	)	)	.	)	)	)	)	)	)	)	D
ENSG00000206609_SNORD116-11	ENSG00000146151	HMGCLL1	89160	-19.8	(((((((.((((((.	.)))))).)))))))	CTTTCmCATGGGGCCA	GGGTTCCTTGGAAAG	CTTCCATACGTGGGTTCCTTGGAAAG											.	.	.	.	.	.	.	.	.	.	.	.	)	)	)	)	)	)	.	)	)	)	)	)	)	)	D'
ENSG00000278123_SNORD116-28	ENSG00000181722	ZBTB20	637247	-17.6	(((((((.(((.((((((.	.)))))).))).)))))))	TTCACmGGTATTTCACAGAC	TTCTGTGCAGTTCTGTGAA	GCAAACCACTTCTGTGCAGTTCTGTGAA									.	.	.	.	.	.	.	.	.	.	)	)	)	)	)	)	.	)	)	)	.	)	)	)	)	)	)	)	D
ENSG00000252277_SNORD116-30	ENSG00000048052	HDAC9	119054	-17.9	((((((.((((((((((((.	.)))))))))))).))))))	ATTTCmATTGAGATTTTTTTA	AAAAAAAATCTCATTGAAAT	CTTTAAAAAAAAAAAATCTCATTGAAAT									.	.	.	.	.	.	.	.	.	)	)	)	)	)	)	)	)	)	)	)	)	.	)	)	)	)	)	)	D'
ENSG00000206609_SNORD116-11	ENSG00000048052	HDAC9	213063	-22	((((((.(((((((((.	.))))))))).))))))	CTTTCmCCAGGAACTCAG	GTGGGTTCCTTGGAAAG	CTTCCATACGTGGGTTCCTTGGAAAG											.	.	.	.	.	.	.	.	.	.	)	)	)	)	)	)	)	)	)	.	)	)	)	)	)	)	D'
ENSG00000207197_SNORD116-12	ENSG00000164176	EDIL3	374180	-18.3	((((((.((((((((.((((	)))).)))))))).))))))	TTCAAmTTAGGGTGATTGTGT	ATACCATCATCCTCATTGAA	AAACTCTATACCATCATCCTCATTGAA										.	.	.	.	.	.	.	)	)	)	)	.	)	)	)	)	)	)	)	)	.	)	)	)	)	)	)	D
ENSG00000275529_SNORD116-4	ENSG00000100441	KHNYN	8247	-17.2	((((((.((((((((.((.	.)).)))))))).))))))	TTCTGmTAGGGAGTGGGGGC	ACCGTCGTTCTCAGCGGAA	AAACTCATACCGTCGTTCTCAGCGGAA										.	.	.	.	.	.	.	.	.	)	)	.	)	)	)	)	)	)	)	)	.	)	)	)	)	)	)	D
ENSG00000206609_SNORD116-11	ENSG00000048052	HDAC9	263940	-20.3	((((((.((((((((.(.	.).)))))))).))))))	CTTTCmCCAGGGGCCTTCT	CGTGGGTTCCTTGGAAAG	CTTCCATACGTGGGTTCCTTGGAAAG											.	.	.	.	.	.	.	.	.	)	.	)	)	)	)	)	)	)	)	.	)	)	)	)	)	)	D'
ENSG00000206609_SNORD116-11	ENSG00000181722	ZBTB20	605892	-20.2	((((((.((((((((.	.)))))))).))))))	CTTTCmCTGGGAACTCT	TGGGTTCCTTGGAAAG	CTTCCATACGTGGGTTCCTTGGAAAG											.	.	.	.	.	.	.	.	.	.	.	)	)	)	)	)	)	)	)	.	)	)	)	)	)	)	D'
ENSG00000278123_SNORD116-28	ENSG00000181722	ZBTB20	481679	-18.8	((((((.(((((((.((((.	.)))).))))))).))))))	TTCACmATAATTGCAGAGGGT	CTTCTGTGCAGTTCTGTGAA	GCAAACCACTTCTGTGCAGTTCTGTGAA									.	.	.	.	.	.	.	.	.	)	)	)	)	.	)	)	)	)	)	)	)	.	)	)	)	)	)	)	D
ENSG00000275529_SNORD116-4	ENSG00000166922	SCG5	9242	-22.2	((((((.(((.(((((((.	.))))))).))).))))))	TTCTGmCCGGGCGCGATGGC	ACCGTCGTTCTCAGCGGAA	AAACTCATACCGTCGTTCTCAGCGGAA										.	.	.	.	.	.	.	.	.	)	)	)	)	)	)	)	.	)	)	)	.	)	)	)	)	)	)	D
ENSG00000207375_SNORD116-23	ENSG00000072133	RPS6KA6	88498	-18.5	((((((.(((.(((((((.	.))))))).))).))))))	CTTTCmTTGGGCATGTATGA	ACATGCATTCCTTGGAAAG	CCTCAATACATGCATTCCTTGGAAAG											.	.	.	.	.	.	.	.	)	)	)	)	)	)	)	.	)	)	)	.	)	)	)	)	)	)	D'
ENSG00000207137_SNORD116-13	ENSG00000072133	RPS6KA6	88498	-18.5	((((((.(((.(((((((.	.))))))).))).))))))	CTTTCmTTGGGCATGTATGA	ACATGCATTCCTTGGAAAG	CTTCCATACATGCATTCCTTGGAAAG											.	.	.	.	.	.	.	.	)	)	)	)	)	)	)	.	)	)	)	.	)	)	)	)	)	)	D'
ENSG00000207263_SNORD116-16	ENSG00000072133	RPS6KA6	88498	-18.5	((((((.(((.(((((((.	.))))))).))).))))))	CTTTCmTTGGGCATGTATGA	ACATGCATTCCTTGGAAAG	CTTTCATACATGCATTCCTTGGAAAG											.	.	.	.	.	.	.	.	)	)	)	)	)	)	)	.	)	)	)	.	)	)	)	)	)	)	D'
ENSG00000207279_SNORD116-24	ENSG00000072133	RPS6KA6	88498	-18.5	((((((.(((.(((((((.	.))))))).))).))))))	CTTTCmTTGGGCATGTATGA	ACATGCATTCCTTGGAAAG	CTTTTATACATGCATTCCTTGGAAAG											.	.	.	.	.	.	.	.	)	)	)	)	)	)	)	.	)	)	)	.	)	)	)	)	)	)	D'
ENSG00000206609_SNORD116-11	ENSG00000181722	ZBTB20	828918	-19.9	((((((.((.(((((((.	.))))))).)).))))))	CTTTCmTCAGCAGCCCACA	CGTGGGTTCCTTGGAAAG	CTTCCATACGTGGGTTCCTTGGAAAG											.	.	.	.	.	.	.	.	.	)	)	)	)	)	)	)	.	)	)	.	)	)	)	)	)	)	D'
ENSG00000207245_SNORD116-29	ENSG00000146151	HMGCLL1	38192	-22.3	((((((..((((((((((.	.))))))))))..))))))	ATTTCmCTTGGTTTCCATTA	AAATGGAAACCTTGGAAAT	CTTAAAAAAATGGAAACCTTGGAAAT											.	.	.	.	.	.	.	.	)	)	)	)	)	)	)	)	)	)	.	.	)	)	)	)	)	)	D'
ENSG00000207191_SNORD116-5	ENSG00000134215	VAV3	5639	-17.5	((((((..(((((((((.	.)))))))))..))))))	TTTTGmGGAGGAGCGATGA	CCGTCGTTCTCATCAGAA	GAACTCATACCGTCGTTCTCATCAGAA										.	.	.	.	.	.	.	.	.	.	)	)	)	)	)	)	)	)	)	.	.	)	)	)	)	)	)	D
ENSG00000207133_SNORD116-7	ENSG00000134215	VAV3	5639	-17.5	((((((..(((((((((.	.)))))))))..))))))	TTTTGmGGAGGAGCGATGA	CCGTCGTTCTCATCAGAA	GAACTCATACCGTCGTTCTCATCAGAA										.	.	.	.	.	.	.	.	.	.	)	)	)	)	)	)	)	)	)	.	.	)	)	)	)	)	)	D
ENSG00000207245_SNORD116-29	ENSG00000117152	RGS4	6418	-19.3	((((((..(((((((((.	.)))))))))..))))))	CTTACmATGGGTGTTTTGA	CCAAGACACTTCTGTGAG	TGAGTGACCAAGACACTTCTGTGAG																			.	)	)	)	)	)	)	)	)	)	.	.	)	)	)	)	)	)	D
ENSG00000275127_SNORD116-22	ENSG00000134215	VAV3	80363	-18.8	((((((..((((((((.((.	.)).))))))))..))))))	CTTTCmTTTGGAATGTAGATT	TATGTACATTCCTTGGAAAG	CTTCCATATGTACATTCCTTGGAAAG											.	.	.	.	.	.	.	)	)	.	)	)	)	)	)	)	)	)	.	.	)	)	)	)	)	)	D'
ENSG00000275529_SNORD116-4	ENSG00000197705	KLHL14	60333	-18.1	((((((..((((.(((((.	.))))).))))..))))))	CTTTTmTTGAGGACTGTTTA	AAAACATTCCTTGGAAAAG	GTCCCCCCAAAAAAACATTCCTTGGAAAAG							.	.	.	.	.	.	.	.	.	.	.	.	)	)	)	)	)	.	)	)	)	)	.	.	)	)	)	)	)	)	D'
ENSG00000207442_SNORD116-6	ENSG00000197705	KLHL14	60333	-18.1	((((((..((((.(((((.	.))))).))))..))))))	CTTTTmTTGAGGACTGTTTA	AAAACATTCCTTGGAAAAG	GTCCTCCAAAAAAAACATTCCTTGGAAAAG							.	.	.	.	.	.	.	.	.	.	.	.	)	)	)	)	)	.	)	)	)	)	.	.	)	)	)	)	)	)	D'
ENSG00000207001_SNORD116-2	ENSG00000197705	KLHL14	60333	-18.1	((((((..((((.(((((.	.))))).))))..))))))	CTTTTmTTGAGGACTGTTTA	AAAACATTCCTTGGAAAAG	GTCCCCAAAAAAAACATTCCTTGGAAAAG								.	.	.	.	.	.	.	.	.	.	.	)	)	)	)	)	.	)	)	)	)	.	.	)	)	)	)	)	)	D'
ENSG00000207014_SNORD116-3	ENSG00000197705	KLHL14	60333	-18.1	((((((..((((.(((((.	.))))).))))..))))))	CTTTTmTTGAGGACTGTTTA	AAAACATTCCTTGGAAAAG	GTCCCCCATAAAAACATTCCTTGGAAAAG								.	.	.	.	.	.	.	.	.	.	.	)	)	)	)	)	.	)	)	)	)	.	.	)	)	)	)	)	)	D'
ENSG00000207191_SNORD116-5	ENSG00000197705	KLHL14	60333	-18.1	((((((..((((.(((((.	.))))).))))..))))))	CTTTTmTTGAGGACTGTTTA	AAAACATTCCTTGGAAAAG	GTCCCCCATAAAAACATTCCTTGGAAAAG								.	.	.	.	.	.	.	.	.	.	.	)	)	)	)	)	.	)	)	)	)	.	.	)	)	)	)	)	)	D'
ENSG00000207133_SNORD116-7	ENSG00000197705	KLHL14	60333	-18.1	((((((..((((.(((((.	.))))).))))..))))))	CTTTTmTTGAGGACTGTTTA	AAAACATTCCTTGGAAAAG	GTCCCCCATAAAAACATTCCTTGGAAAAG								.	.	.	.	.	.	.	.	.	.	.	)	)	)	)	)	.	)	)	)	)	.	.	)	)	)	)	)	)	D'
ENSG00000206727_SNORD116-9	ENSG00000197705	KLHL14	60333	-18.1	((((((..((((.(((((.	.))))).))))..))))))	CTTTTmTTGAGGACTGTTTA	AAAACATTCCTTGGAAAAG	GTCCCCCATAAAAACATTCCTTGGAAAAG								.	.	.	.	.	.	.	.	.	.	.	)	)	)	)	)	.	)	)	)	)	.	.	)	)	)	)	)	)	D'
ENSG00000207063_SNORD116-1	ENSG00000197705	KLHL14	60333	-18.1	((((((..((((.(((((.	.))))).))))..))))))	CTTTTmTTGAGGACTGTTTA	AAAACATTCCTTGGAAAAG	GTCCCCTATAAAAACATTCCTTGGAAAAG								.	.	.	.	.	.	.	.	.	.	.	)	)	)	)	)	.	)	)	)	)	.	.	)	)	)	)	)	)	D'
ENSG00000207093_SNORD116-8	ENSG00000197705	KLHL14	60333	-18.1	((((((..((((.(((((.	.))))).))))..))))))	CTTTTmTTGAGGACTGTTTA	AAAACATTCCTTGGAAAAG	GTCCTCCAAAAAAACATTCCTTGGAAAAG								.	.	.	.	.	.	.	.	.	.	.	)	)	)	)	)	.	)	)	)	)	.	.	)	)	)	)	)	)	D'
ENSG00000252326_SNORD116-25	ENSG00000250320	EDIL3-DT	45025	-19.4	((((((..(.((((((((.	.)))))))).)..))))))	CTCACmAATATTGGTACAGT	TCTGTGCCACTTCTGTGAG	CCAAATCTCTTCTGTGCCACTTCTGTGAG								.	.	.	.	.	.	.	.	.	.	.	)	)	)	)	)	)	)	)	.	)	.	.	)	)	)	)	)	)	D
ENSG00000251896_SNORD116-27	ENSG00000250320	EDIL3-DT	45025	-19.4	((((((..(.((((((((.	.)))))))).)..))))))	CTCACmAATATTGGTACAGT	TCTGTACCACTTCTGTGAG	CCAAAACACTTCTGTACCACTTCTGTGAG								.	.	.	.	.	.	.	.	.	.	.	)	)	)	)	)	)	)	)	.	)	.	.	)	)	)	)	)	)	D
ENSG00000251815_SNORD116-26	ENSG00000250320	EDIL3-DT	45025	-19.4	((((((..(.((((((((.	.)))))))).)..))))))	CTCACmAATATTGGTACAGT	TCTGTGCCACTTCTGTGAG	CCAAATCATTTCTGTGCCACTTCTGTGAG								.	.	.	.	.	.	.	.	.	.	.	)	)	)	)	)	)	)	)	.	)	.	.	)	)	)	)	)	)	D
ENSG00000251815_SNORD116-26	ENSG00000048052	HDAC9	136718	-17.5	(((((.((((((((((.	.)))))))))).)))))	ATTCCmTGTGGGGTTCAC	ATGGATCTCATCGGAAT	CTATAAAAAAAATGGATCTCATCGGAAT									.	.	.	.	.	.	.	.	.	.	.	.	)	)	)	)	)	)	)	)	)	)	.	)	)	)	)	)	D'
ENSG00000252326_SNORD116-25	ENSG00000048052	HDAC9	136718	-17.5	(((((.((((((((((.	.)))))))))).)))))	ATTCCmTGTGGGGTTCAC	ATGGATCTCATCGGAAT	CTTTAAAATGGATCTCATCGGAAT													.	.	.	.	.	.	.	.	)	)	)	)	)	)	)	)	)	)	.	)	)	)	)	)	D'
ENSG00000200661_SNORD116-10	ENSG00000181722	ZBTB20	593898	-17.6	(((((.(((((((((.	.))))))))).)))))	TTGGAmAGAGGATGGTA	CATCATCCTCATCTAA	AAACTCAGTACCATCATCCTCATCTAA										.	.	.	.	.	.	.	.	.	.	.	.	)	)	)	)	)	)	)	)	)	.	)	)	)	)	)	D
ENSG00000251815_SNORD116-26	ENSG00000072133	RPS6KA6	73109	-17.4	(((((.((((((((.(((.	.))).)))))))).)))))	ATTCCmAATGAGGTTGGTTA	AAATGGATCTCATCGGAAT	CTATAAAAAAAATGGATCTCATCGGAAT									.	.	.	.	.	.	.	.	.	.	)	)	)	.	)	)	)	)	)	)	)	)	.	)	)	)	)	)	D'
ENSG00000252326_SNORD116-25	ENSG00000072133	RPS6KA6	73109	-17.4	(((((.((((((((.(((.	.))).)))))))).)))))	ATTCCmAATGAGGTTGGTTA	AAATGGATCTCATCGGAAT	CTTTAAAATGGATCTCATCGGAAT													.	.	.	.	.	.	)	)	)	.	)	)	)	)	)	)	)	)	.	)	)	)	)	)	D'
ENSG00000251896_SNORD116-27	ENSG00000251226	LINC02714	50503	-18.8	(((((.(((((((.	.))))))).)))))	CTCACmCGGAGTGGG	ACCACTTCTGTGAG	CCAAAACACTTCTGTACCACTTCTGTGAG								.	.	.	.	.	.	.	.	.	.	.	.	.	.	.	.	)	)	)	)	)	)	)	.	)	)	)	)	)	D
ENSG00000252326_SNORD116-25	ENSG00000251226	LINC02714	50503	-18.5	(((((.(((((((.	.))))))).)))))	CTCACmCGGAGTGGG	GCCACTTCTGTGAG	CCAAATCTCTTCTGTGCCACTTCTGTGAG								.	.	.	.	.	.	.	.	.	.	.	.	.	.	.	.	)	)	)	)	)	)	)	.	)	)	)	)	)	D
ENSG00000251815_SNORD116-26	ENSG00000251226	LINC02714	50503	-18.5	(((((.(((((((.	.))))))).)))))	CTCACmCGGAGTGGG	GCCACTTCTGTGAG	CCAAATCATTTCTGTGCCACTTCTGTGAG								.	.	.	.	.	.	.	.	.	.	.	.	.	.	.	.	)	)	)	)	)	)	)	.	)	)	)	)	)	D
ENSG00000275529_SNORD116-4	ENSG00000048052	HDAC9	668721	-17	(((((.(((((((.	.))))))).)))))	TTCTGmGTGAGGACA	CGTTCTCAGCGGAA	AAACTCATACCGTCGTTCTCAGCGGAA										.	.	.	.	.	.	.	.	.	.	.	.	.	.	)	)	)	)	)	)	)	.	)	)	)	)	)	D
ENSG00000275529_SNORD116-4	ENSG00000164176	EDIL3	353211	-17	(((((.(((((((.	.))))))).)))))	TTCTGmGTGAGGACA	CGTTCTCAGCGGAA	AAACTCATACCGTCGTTCTCAGCGGAA										.	.	.	.	.	.	.	.	.	.	.	.	.	.	)	)	)	)	)	)	)	.	)	)	)	)	)	D
ENSG00000251815_SNORD116-26	ENSG00000181722	ZBTB20	224498	-17	(((((.((((((.(((.	.))).)))))).)))))	GTTCCmCATGAGAGCCGA	ATGGATCTCATCGGAAT	CTATAAAAAAAATGGATCTCATCGGAAT									.	.	.	.	.	.	.	.	.	.	.	.	)	)	)	.	)	)	)	)	)	)	.	)	)	)	)	)	D'
ENSG00000252326_SNORD116-25	ENSG00000181722	ZBTB20	224498	-17	(((((.((((((.(((.	.))).)))))).)))))	GTTCCmCATGAGAGCCGA	ATGGATCTCATCGGAAT	CTTTAAAATGGATCTCATCGGAAT													.	.	.	.	.	.	.	.	)	)	)	.	)	)	)	)	)	)	.	)	)	)	)	)	D'
ENSG00000207442_SNORD116-6	ENSG00000100441	KHNYN	8247	-17.7	(((((..((((((((.((.	.)).))))))))..)))))	TTCTGmTAGGGAGTGGGGGC	ACCGTCATTCTCATCGGAA	AAACTCATACCGTCATTCTCATCGGAA										.	.	.	.	.	.	.	.	.	)	)	.	)	)	)	)	)	)	)	)	.	.	)	)	)	)	)	D
ENSG00000207001_SNORD116-2	ENSG00000100441	KHNYN	8247	-17.7	(((((..((((((((.((.	.)).))))))))..)))))	TTCTGmTAGGGAGTGGGGGC	ACCGTCATTCTCATCGGAA	AAACTCATACCGTCATTCTCATCGGAA										.	.	.	.	.	.	.	.	.	)	)	.	)	)	)	)	)	)	)	)	.	.	)	)	)	)	)	D
ENSG00000278123_SNORD116-28	ENSG00000048052	HDAC9	302628	-17.2	(((((..(((((((.(((((	))))).)))))))..)))))	TTTACmCTAACTGCAAGGGAG	CTTCTGTGCAGTTCTGTGAA	GCAAACCACTTCTGTGCAGTTCTGTGAA									.	.	.	.	.	.	.	.	)	)	)	)	)	.	)	)	)	)	)	)	)	.	.	)	)	)	)	)	D
ENSG00000207375_SNORD116-23	ENSG00000134215	VAV3	56364	-21.2	(((((..(((((((.(((((	))))).)))))))..)))))	TTTGAmGTGGGGCGGGGGTGT	ATACCGTCGTCCTCGTCAAA	AAACTCTATACCGTCGTCCTCGTCAAA										.	.	.	.	.	.	.	)	)	)	)	)	.	)	)	)	)	)	)	)	.	.	)	)	)	)	)	D
ENSG00000206609_SNORD116-11	ENSG00000181722	ZBTB20	11891	-17.9	(((((..(((((.((((.	.)))).)))))..)))))	CTTTCmTGAGGAAACTATT	CGTGGGTTCCTTGGAAAG	CTTCCATACGTGGGTTCCTTGGAAAG											.	.	.	.	.	.	.	.	.	)	)	)	)	.	)	)	)	)	)	.	.	)	)	)	)	)	D'
ENSG00000207245_SNORD116-29	ENSG00000164176	EDIL3	107618	-17.7	(((((..((((.((((((.	.)))))).))))..)))))	GTTTCmTGGGGTCTCTGTTA	AAATGGAAACCTTGGAAAT	CTTAAAAAAATGGAAACCTTGGAAAT											.	.	.	.	.	.	.	.	)	)	)	)	)	)	.	)	)	)	)	.	.	)	)	)	)	)	D'
ENSG00000207191_SNORD116-5	ENSG00000166922	SCG5	9242	-18.4	(((((..(((.(((((((.	.))))))).)))..)))))	TTCTGmCCGGGCGCGATGGC	ACCGTCGTTCTCATCAGAA	GAACTCATACCGTCGTTCTCATCAGAA										.	.	.	.	.	.	.	.	.	)	)	)	)	)	)	)	.	)	)	)	.	.	)	)	)	)	)	D
ENSG00000207133_SNORD116-7	ENSG00000166922	SCG5	9242	-18.4	(((((..(((.(((((((.	.))))))).)))..)))))	TTCTGmCCGGGCGCGATGGC	ACCGTCGTTCTCATCAGAA	GAACTCATACCGTCGTTCTCATCAGAA										.	.	.	.	.	.	.	.	.	)	)	)	)	)	)	)	.	)	)	)	.	.	)	)	)	)	)	D
ENSG00000207093_SNORD116-8	ENSG00000166922	SCG5	9242	-17.7	(((((..(((.(((((((.	.))))))).)))..)))))	TTCTGmCCGGGCGCGATGGC	ACCGTCGTTCTCATCGGAA	GAACTCATACCGTCGTTCTCATCGGAA										.	.	.	.	.	.	.	.	.	)	)	)	)	)	)	)	.	)	)	)	.	.	)	)	)	)	)	D
ENSG00000207014_SNORD116-3	ENSG00000166922	SCG5	9242	-17.7	(((((..(((.(((((((.	.))))))).)))..)))))	TTCTGmCCGGGCGCGATGGC	ACCGTCGTTCTCATCGGAA	GAACTCATACCGTCGTTCTCATCGGAA										.	.	.	.	.	.	.	.	.	)	)	)	)	)	)	)	.	)	)	)	.	.	)	)	)	)	)	D
ENSG00000206727_SNORD116-9	ENSG00000166922	SCG5	9242	-17.7	(((((..(((.(((((((.	.))))))).)))..)))))	TTCTGmCCGGGCGCGATGGC	ACCGTCGTTCTCATCGGAA	GAACTCATACCGTCGTTCTCATCGGAA										.	.	.	.	.	.	.	.	.	)	)	)	)	)	)	)	.	)	)	)	.	.	)	)	)	)	)	D
ENSG00000278123_SNORD116-28	ENSG00000134215	VAV3	281635	-21.55	(((((...(((((((((((.	.)))))))))))...)))))	TTTACmTTTACTGCACAGAAA	CTTCTGTGCAGTTCTGTGAA	GCAAACCACTTCTGTGCAGTTCTGTGAA									.	.	.	.	.	.	.	.	.	)	)	)	)	)	)	)	)	)	)	)	.	.	.	)	)	)	)	)	D
ENSG00000207245_SNORD116-29	ENSG00000048052	HDAC9	613532	-19.19	(((((....((((.(((((.	.))))).))))....)))))	CTCACmCTCTGTGTGTTGGTA	GACCAAGACACTTCTGTGAG	TGAGTGACCAAGACACTTCTGTGAG												.	.	.	.	.	.	)	)	)	)	)	.	)	)	)	)	.	.	.	.	)	)	)	)	)	D
ENSG00000275529_SNORD116-4	ENSG00000251226	LINC02714	57528	-19.8	(((.((((((((((((.	.)))))))))))).)))	TTTGGmCTGAGAGTGACC	CGTCGTTCTCAGCGGAA	AAACTCATACCGTCGTTCTCAGCGGAA										.	.	.	.	.	.	.	.	.	.	.	)	)	)	)	)	)	)	)	)	)	)	)	.	)	)	)	D
ENSG00000207442_SNORD116-6	ENSG00000048052	HDAC9	903843	-19.7	(((.((((((((((((.	.)))))))))))).)))	TTTGGmGTGGGAGTGACC	CGTCATTCTCATCGGAA	AAACTCATACCGTCATTCTCATCGGAA										.	.	.	.	.	.	.	.	.	.	.	)	)	)	)	)	)	)	)	)	)	)	)	.	)	)	)	D
ENSG00000207063_SNORD116-1	ENSG00000048052	HDAC9	903843	-19.7	(((.((((((((((((.	.)))))))))))).)))	TTTGGmGTGGGAGTGACC	CGTCATTCTCATCGGAA	GAACTCATAACGTCATTCTCATCGGAA										.	.	.	.	.	.	.	.	.	.	.	)	)	)	)	)	)	)	)	)	)	)	)	.	)	)	)	D
ENSG00000207001_SNORD116-2	ENSG00000048052	HDAC9	903843	-19.7	(((.((((((((((((.	.)))))))))))).)))	TTTGGmGTGGGAGTGACC	CGTCATTCTCATCGGAA	AAACTCATACCGTCATTCTCATCGGAA										.	.	.	.	.	.	.	.	.	.	.	)	)	)	)	)	)	)	)	)	)	)	)	.	)	)	)	D
ENSG00000278715_SNORD116-20	ENSG00000181722	ZBTB20	520946	-19.3	(((.((((((((((((.	.)))))))))))).)))	TTCCAmTGAGGATGATAA	CTGTCATCCTCGTCGAA	AAACTCTATACTGTCATCCTCGTCGAA										.	.	.	.	.	.	.	.	.	.	.	)	)	)	)	)	)	)	)	)	)	)	)	.	)	)	)	D
ENSG00000278123_SNORD116-28	ENSG00000181722	ZBTB20	222770	-18.4	(((.((((((((((((.	.)))))))))))).)))	GTTGCmAATGAGATTCAC	ATGAATCTCGTTGGAAT	CTTAAAAATGAATCTCGTTGGAAT													.	.	.	.	.	.	.	.	)	)	)	)	)	)	)	)	)	)	)	)	.	)	)	)	D'
ENSG00000251896_SNORD116-27	ENSG00000048052	HDAC9	311967	-20.4	(((.(((((((((((.	.))))))))))).)))	CTCCCmAGAGGTGGTGT	GTACCACTTCTGTGAG	CCAAAACACTTCTGTACCACTTCTGTGAG								.	.	.	.	.	.	.	.	.	.	.	.	.	.	)	)	)	)	)	)	)	)	)	)	)	.	)	)	)	D
ENSG00000207197_SNORD116-12	ENSG00000181722	ZBTB20	520946	-18.5	(((.(((((((((((.	.))))))))))).)))	TTCCAmTGAGGATGATA	CATCATCCTCATTGAA	AAACTCTATACCATCATCCTCATTGAA										.	.	.	.	.	.	.	.	.	.	.	.	)	)	)	)	)	)	)	)	)	)	)	.	)	)	)	D
ENSG00000277785_SNORD116-21	ENSG00000181722	ZBTB20	520946	-18.4	(((.(((((((((((.	.))))))))))).)))	TTCCAmTGAGGATGATA	CGTCATCCTCGTCGAA	AAACTCTATACCGTCATCCTCGTCGAA										.	.	.	.	.	.	.	.	.	.	.	.	)	)	)	)	)	)	)	)	)	)	)	.	)	)	)	D
ENSG00000275127_SNORD116-22	ENSG00000181722	ZBTB20	520946	-18.4	(((.(((((((((((.	.))))))))))).)))	TTCCAmTGAGGATGATA	CGTCATCCTCGTCGAA	AAACTCTATACCGTCATCCTCGTCGAA										.	.	.	.	.	.	.	.	.	.	.	.	)	)	)	)	)	)	)	)	)	)	)	.	)	)	)	D
ENSG00000207460_SNORD116-19	ENSG00000181722	ZBTB20	520946	-18.4	(((.(((((((((((.	.))))))))))).)))	TTCCAmTGAGGATGATA	CGTCATCCTCGTCGAA	AAACTCTATACCGTCATCCTCGTCGAA										.	.	.	.	.	.	.	.	.	.	.	.	)	)	)	)	)	)	)	)	)	)	)	.	)	)	)	D
ENSG00000207263_SNORD116-16	ENSG00000181722	ZBTB20	520946	-18.4	(((.(((((((((((.	.))))))))))).)))	TTCCAmTGAGGATGATA	CGTCATCCTCGTCGAA	AAACTCTATACCGTCATCCTCGTCGAA										.	.	.	.	.	.	.	.	.	.	.	.	)	)	)	)	)	)	)	)	)	)	)	.	)	)	)	D
ENSG00000206688_SNORD116-18	ENSG00000181722	ZBTB20	520946	-18.4	(((.(((((((((((.	.))))))))))).)))	TTCCAmTGAGGATGATA	CGTCATCCTCGTCGAA	AAACTCTATACCGTCATCCTCGTCGAA										.	.	.	.	.	.	.	.	.	.	.	.	)	)	)	)	)	)	)	)	)	)	)	.	)	)	)	D
ENSG00000206656_SNORD116-17	ENSG00000181722	ZBTB20	520946	-18.4	(((.(((((((((((.	.))))))))))).)))	TTCCAmTGAGGATGATA	CGTCATCCTCGTCGAA	AAACTCTATACCGTCATCCTCGTCGAA										.	.	.	.	.	.	.	.	.	.	.	.	)	)	)	)	)	)	)	)	)	)	)	.	)	)	)	D
ENSG00000206609_SNORD116-11	ENSG00000100441	KHNYN	7356	-19.6	(((.(((((((((((.	.))))))))))).)))	CTTCCmCAGGGGATCCT	TGGGTTCCTTGGAAAG	CTTCCATACGTGGGTTCCTTGGAAAG											.	.	.	.	.	.	.	.	.	.	.	)	)	)	)	)	)	)	)	)	)	)	.	)	)	)	D'
ENSG00000278123_SNORD116-28	ENSG00000181722	ZBTB20	252552	-17.8	(((.((((((((((.((((.	.)))).)))))))))).)))	TTCTCmAGGGCTGTGAGGGAA	CTTCTGTGCAGTTCTGTGAA	GCAAACCACTTCTGTGCAGTTCTGTGAA									.	.	.	.	.	.	.	.	.	)	)	)	)	.	)	)	)	)	)	)	)	)	)	)	.	)	)	)	D
ENSG00000206609_SNORD116-11	ENSG00000048052	HDAC9	10743	-18.2	(((.((((((((((.(.	.).)))))))))).)))	CTTCCmCAAGGAGCTGGG	GTGGGTTCCTTGGAAAG	CTTCCATACGTGGGTTCCTTGGAAAG											.	.	.	.	.	.	.	.	.	.	)	.	)	)	)	)	)	)	)	)	)	)	.	)	)	)	D'
ENSG00000206609_SNORD116-11	ENSG00000164176	EDIL3	49176	-17.5	(((.(((((((((.(((.	.))).))))))))).)))	CTTCCmCAAGGAATATACT	CGTGGGTTCCTTGGAAAG	CTTCCATACGTGGGTTCCTTGGAAAG											.	.	.	.	.	.	.	.	.	)	)	)	.	)	)	)	)	)	)	)	)	)	.	)	)	)	D'
ENSG00000275127_SNORD116-22	ENSG00000164176	EDIL3	49176	-17.2	(((.(((((((((.(((.	.))).))))))))).)))	CTTCCmCAAGGAATATACT	TGTACATTCCTTGGAAAG	CTTCCATATGTACATTCCTTGGAAAG											.	.	.	.	.	.	.	.	.	)	)	)	.	)	)	)	)	)	)	)	)	)	.	)	)	)	D'
ENSG00000252326_SNORD116-25	ENSG00000048052	HDAC9	311967	-19.9	(((.(((((((((..(	)..))))))))).)))	CTCCCmAGAGGTGGTGT	GTGCCACTTCTGTGAG	CCAAATCTCTTCTGTGCCACTTCTGTGAG								.	.	.	.	.	.	.	.	.	.	.	.	.	)	.	.	)	)	)	)	)	)	)	)	)	.	)	)	)	D
ENSG00000251815_SNORD116-26	ENSG00000048052	HDAC9	311967	-19.9	(((.(((((((((..(	)..))))))))).)))	CTCCCmAGAGGTGGTGT	GTGCCACTTCTGTGAG	CCAAATCATTTCTGTGCCACTTCTGTGAG								.	.	.	.	.	.	.	.	.	.	.	.	.	)	.	.	)	)	)	)	)	)	)	)	)	.	)	)	)	D
ENSG00000251896_SNORD116-27	ENSG00000027644	INSRR	6118	-17.2	(((.(((((((((.	.))))))))).)))	CTTTCmAGAGGTGGG	ACCACTTCTGTGAG	CCAAAACACTTCTGTACCACTTCTGTGAG								.	.	.	.	.	.	.	.	.	.	.	.	.	.	.	.	)	)	)	)	)	)	)	)	)	.	)	)	)	D
ENSG00000278123_SNORD116-28	ENSG00000048052	HDAC9	41577	-17.7	(((.(((((((((.	.))))))))).)))	TTCTCmAGAACTGCT	TGCAGTTCTGTGAA	GCAAACCACTTCTGTGCAGTTCTGTGAA									.	.	.	.	.	.	.	.	.	.	.	.	.	.	.	)	)	)	)	)	)	)	)	)	.	)	)	)	D
ENSG00000275529_SNORD116-4	ENSG00000134215	VAV3	384624	-17.9	(((.(((((((((.	.))))))))).)))	TTTGGmCTGAGAGCT	CGTTCTCAGCGGAA	AAACTCATACCGTCGTTCTCAGCGGAA										.	.	.	.	.	.	.	.	.	.	.	.	.	.	)	)	)	)	)	)	)	)	)	.	)	)	)	D
ENSG00000277785_SNORD116-21	ENSG00000164176	EDIL3	317122	-17.2	(((.(((((((.((((.	.)))).))))))).)))	TTCAAmCGGGGAAGATGA	CCGTCATCCTCGTCGAA	AAACTCTATACCGTCATCCTCGTCGAA										.	.	.	.	.	.	.	.	.	.	.	)	)	)	)	.	)	)	)	)	)	)	)	.	)	)	)	D
ENSG00000275127_SNORD116-22	ENSG00000164176	EDIL3	317122	-17.2	(((.(((((((.((((.	.)))).))))))).)))	TTCAAmCGGGGAAGATGA	CCGTCATCCTCGTCGAA	AAACTCTATACCGTCATCCTCGTCGAA										.	.	.	.	.	.	.	.	.	.	.	)	)	)	)	.	)	)	)	)	)	)	)	.	)	)	)	D
ENSG00000207460_SNORD116-19	ENSG00000164176	EDIL3	317122	-17.2	(((.(((((((.((((.	.)))).))))))).)))	TTCAAmCGGGGAAGATGA	CCGTCATCCTCGTCGAA	AAACTCTATACCGTCATCCTCGTCGAA										.	.	.	.	.	.	.	.	.	.	.	)	)	)	)	.	)	)	)	)	)	)	)	.	)	)	)	D
ENSG00000207263_SNORD116-16	ENSG00000164176	EDIL3	317122	-17.2	(((.(((((((.((((.	.)))).))))))).)))	TTCAAmCGGGGAAGATGA	CCGTCATCCTCGTCGAA	AAACTCTATACCGTCATCCTCGTCGAA										.	.	.	.	.	.	.	.	.	.	.	)	)	)	)	.	)	)	)	)	)	)	)	.	)	)	)	D
ENSG00000206688_SNORD116-18	ENSG00000164176	EDIL3	317122	-17.2	(((.(((((((.((((.	.)))).))))))).)))	TTCAAmCGGGGAAGATGA	CCGTCATCCTCGTCGAA	AAACTCTATACCGTCATCCTCGTCGAA										.	.	.	.	.	.	.	.	.	.	.	)	)	)	)	.	)	)	)	)	)	)	)	.	)	)	)	D
ENSG00000206656_SNORD116-17	ENSG00000164176	EDIL3	317122	-17.2	(((.(((((((.((((.	.)))).))))))).)))	TTCAAmCGGGGAAGATGA	CCGTCATCCTCGTCGAA	AAACTCTATACCGTCATCCTCGTCGAA										.	.	.	.	.	.	.	.	.	.	.	)	)	)	)	.	)	)	)	)	)	)	)	.	)	)	)	D
ENSG00000207197_SNORD116-12	ENSG00000181722	ZBTB20	338876	-21.1	(((.((((((.((((((((.	.)))))))).)))))).)))	TTCTAmTGGGGTTGGTGGTGA	ATACCATCATCCTCATTGAA	AAACTCTATACCATCATCCTCATTGAA										.	.	.	.	.	.	.	.	)	)	)	)	)	)	)	)	.	)	)	)	)	)	)	.	)	)	)	D
ENSG00000278123_SNORD116-28	ENSG00000197705	KLHL14	1772	-17.5	(((.((((((.(((((((.	.))))))).)))))).)))	TTCTCmGGGGCAGCATGGAT	TTCTGTGCAGTTCTGTGAA	GCAAACCACTTCTGTGCAGTTCTGTGAA									.	.	.	.	.	.	.	.	.	.	)	)	)	)	)	)	)	.	)	)	)	)	)	)	.	)	)	)	D
ENSG00000252326_SNORD116-25	ENSG00000112852	PCDHB2	2212	-20.9	(((.((((((.(((((.	.))))).)))))).)))	CTCCCmGGAGGCGGCACC	TGTGCCACTTCTGTGAG	CCAAATCTCTTCTGTGCCACTTCTGTGAG								.	.	.	.	.	.	.	.	.	.	.	.	.	)	)	)	)	)	.	)	)	)	)	)	)	.	)	)	)	D
ENSG00000251815_SNORD116-26	ENSG00000112852	PCDHB2	2212	-20.9	(((.((((((.(((((.	.))))).)))))).)))	CTCCCmGGAGGCGGCACC	TGTGCCACTTCTGTGAG	CCAAATCATTTCTGTGCCACTTCTGTGAG								.	.	.	.	.	.	.	.	.	.	.	.	.	)	)	)	)	)	.	)	)	)	)	)	)	.	)	)	)	D
ENSG00000206609_SNORD116-11	ENSG00000166922	SCG5	27324	-19.7	(((.((.(((((((((.	.))))))))).)).)))	CTTACmCTGGGAACCCGA	GTGGGTTCCTTGGAAAG	CTTCCATACGTGGGTTCCTTGGAAAG											.	.	.	.	.	.	.	.	.	.	)	)	)	)	)	)	)	)	)	.	)	)	.	)	)	)	D'
ENSG00000251896_SNORD116-27	ENSG00000164176	EDIL3	137545	-17.2	(((.(..((((((((((((.	.))))))))))))..).)))	CTCTCmTTGGGTGGTGTAGGG	TTCTGTACCACTTCTGTGAG	CCAAAACACTTCTGTACCACTTCTGTGAG								.	.	.	.	.	.	.	.	.	.	)	)	)	)	)	)	)	)	)	)	)	)	.	.	)	.	)	)	)	D
ENSG00000252326_SNORD116-25	ENSG00000146151	HMGCLL1	131971	-20.5	(((.(..(((((((((((.	.)))))))))))..).)))	CTCTCmTCAGGTGGTACAGT	TCTGTGCCACTTCTGTGAG	CCAAATCTCTTCTGTGCCACTTCTGTGAG								.	.	.	.	.	.	.	.	.	.	.	)	)	)	)	)	)	)	)	)	)	)	.	.	)	.	)	)	)	D
ENSG00000251896_SNORD116-27	ENSG00000146151	HMGCLL1	131971	-20.5	(((.(..(((((((((((.	.)))))))))))..).)))	CTCTCmTCAGGTGGTACAGT	TCTGTACCACTTCTGTGAG	CCAAAACACTTCTGTACCACTTCTGTGAG								.	.	.	.	.	.	.	.	.	.	.	)	)	)	)	)	)	)	)	)	)	)	.	.	)	.	)	)	)	D
ENSG00000251815_SNORD116-26	ENSG00000146151	HMGCLL1	131971	-20.5	(((.(..(((((((((((.	.)))))))))))..).)))	CTCTCmTCAGGTGGTACAGT	TCTGTGCCACTTCTGTGAG	CCAAATCATTTCTGTGCCACTTCTGTGAG								.	.	.	.	.	.	.	.	.	.	.	)	)	)	)	)	)	)	)	)	)	)	.	.	)	.	)	)	)	D
ENSG00000207375_SNORD116-23	ENSG00000048052	HDAC9	570733	-18.8	(((.(..((((.(((((((.	.))))))).))))..).)))	CTTGCmTGAGGATTGTATGTT	TACATGCATTCCTTGGAAAG	CCTCAATACATGCATTCCTTGGAAAG											.	.	.	.	.	.	.	)	)	)	)	)	)	)	.	)	)	)	)	.	.	)	.	)	)	)	D'
ENSG00000207137_SNORD116-13	ENSG00000048052	HDAC9	570733	-18.8	(((.(..((((.(((((((.	.))))))).))))..).)))	CTTGCmTGAGGATTGTATGTT	TACATGCATTCCTTGGAAAG	CTTCCATACATGCATTCCTTGGAAAG											.	.	.	.	.	.	.	)	)	)	)	)	)	)	.	)	)	)	)	.	.	)	.	)	)	)	D'
ENSG00000207263_SNORD116-16	ENSG00000048052	HDAC9	570733	-18.8	(((.(..((((.(((((((.	.))))))).))))..).)))	CTTGCmTGAGGATTGTATGTT	TACATGCATTCCTTGGAAAG	CTTTCATACATGCATTCCTTGGAAAG											.	.	.	.	.	.	.	)	)	)	)	)	)	)	.	)	)	)	)	.	.	)	.	)	)	)	D'
ENSG00000207279_SNORD116-24	ENSG00000048052	HDAC9	570733	-18.8	(((.(..((((.(((((((.	.))))))).))))..).)))	CTTGCmTGAGGATTGTATGTT	TACATGCATTCCTTGGAAAG	CTTTTATACATGCATTCCTTGGAAAG											.	.	.	.	.	.	.	)	)	)	)	)	)	)	.	)	)	)	)	.	.	)	.	)	)	)	D'
ENSG00000277785_SNORD116-21	ENSG00000048052	HDAC9	570733	-17	(((.(..((((.(((((((.	.))))))).))))..).)))	CTTGCmTGAGGATTGTATGTT	CATATACATTCCTTGGAAAG	CTTCCACATATACATTCCTTGGAAAG											.	.	.	.	.	.	.	)	)	)	)	)	)	)	.	)	)	)	)	.	.	)	.	)	)	)	D'
ENSG00000252326_SNORD116-25	ENSG00000250320	EDIL3-DT	77917	-18.23	(((.....((((((((((.	.)))))))))).....)))	CTCCCmCATAGTGGTACAGC	TCTGTGCCACTTCTGTGAG	CCAAATCTCTTCTGTGCCACTTCTGTGAG								.	.	.	.	.	.	.	.	.	.	.	)	)	)	)	)	)	)	)	)	)	.	.	.	.	.	)	)	)	D
ENSG00000251896_SNORD116-27	ENSG00000250320	EDIL3-DT	77917	-18.23	(((.....((((((((((.	.)))))))))).....)))	CTCCCmCATAGTGGTACAGC	TCTGTACCACTTCTGTGAG	CCAAAACACTTCTGTACCACTTCTGTGAG								.	.	.	.	.	.	.	.	.	.	.	)	)	)	)	)	)	)	)	)	)	.	.	.	.	.	)	)	)	D
ENSG00000251815_SNORD116-26	ENSG00000250320	EDIL3-DT	77917	-18.23	(((.....((((((((((.	.)))))))))).....)))	CTCCCmCATAGTGGTACAGC	TCTGTGCCACTTCTGTGAG	CCAAATCATTTCTGTGCCACTTCTGTGAG								.	.	.	.	.	.	.	.	.	.	.	)	)	)	)	)	)	)	)	)	)	.	.	.	.	.	)	)	)	D
ENSG00000275529_SNORD116-4	ENSG00000048052	HDAC9	21215	-18	((.((((((((((((((.	.)))))))))))))).))	CTCTTmCTAGGGGGTGTTA	AAACATTCCTTGGAAAAG	GTCCCCCCAAAAAAACATTCCTTGGAAAAG							.	.	.	.	.	.	.	.	.	.	.	.	.	)	)	)	)	)	)	)	)	)	)	)	)	)	)	.	)	)	D'
ENSG00000207442_SNORD116-6	ENSG00000048052	HDAC9	21215	-18	((.((((((((((((((.	.)))))))))))))).))	CTCTTmCTAGGGGGTGTTA	AAACATTCCTTGGAAAAG	GTCCTCCAAAAAAAACATTCCTTGGAAAAG							.	.	.	.	.	.	.	.	.	.	.	.	.	)	)	)	)	)	)	)	)	)	)	)	)	)	)	.	)	)	D'
ENSG00000207001_SNORD116-2	ENSG00000048052	HDAC9	21215	-18	((.((((((((((((((.	.)))))))))))))).))	CTCTTmCTAGGGGGTGTTA	AAACATTCCTTGGAAAAG	GTCCCCAAAAAAAACATTCCTTGGAAAAG								.	.	.	.	.	.	.	.	.	.	.	.	)	)	)	)	)	)	)	)	)	)	)	)	)	)	.	)	)	D'
ENSG00000207014_SNORD116-3	ENSG00000048052	HDAC9	21215	-18	((.((((((((((((((.	.)))))))))))))).))	CTCTTmCTAGGGGGTGTTA	AAACATTCCTTGGAAAAG	GTCCCCCATAAAAACATTCCTTGGAAAAG								.	.	.	.	.	.	.	.	.	.	.	.	)	)	)	)	)	)	)	)	)	)	)	)	)	)	.	)	)	D'
ENSG00000207191_SNORD116-5	ENSG00000048052	HDAC9	21215	-18	((.((((((((((((((.	.)))))))))))))).))	CTCTTmCTAGGGGGTGTTA	AAACATTCCTTGGAAAAG	GTCCCCCATAAAAACATTCCTTGGAAAAG								.	.	.	.	.	.	.	.	.	.	.	.	)	)	)	)	)	)	)	)	)	)	)	)	)	)	.	)	)	D'
ENSG00000207133_SNORD116-7	ENSG00000048052	HDAC9	21215	-18	((.((((((((((((((.	.)))))))))))))).))	CTCTTmCTAGGGGGTGTTA	AAACATTCCTTGGAAAAG	GTCCCCCATAAAAACATTCCTTGGAAAAG								.	.	.	.	.	.	.	.	.	.	.	.	)	)	)	)	)	)	)	)	)	)	)	)	)	)	.	)	)	D'
ENSG00000206727_SNORD116-9	ENSG00000048052	HDAC9	21215	-18	((.((((((((((((((.	.)))))))))))))).))	CTCTTmCTAGGGGGTGTTA	AAACATTCCTTGGAAAAG	GTCCCCCATAAAAACATTCCTTGGAAAAG								.	.	.	.	.	.	.	.	.	.	.	.	)	)	)	)	)	)	)	)	)	)	)	)	)	)	.	)	)	D'
ENSG00000207063_SNORD116-1	ENSG00000048052	HDAC9	21215	-18	((.((((((((((((((.	.)))))))))))))).))	CTCTTmCTAGGGGGTGTTA	AAACATTCCTTGGAAAAG	GTCCCCTATAAAAACATTCCTTGGAAAAG								.	.	.	.	.	.	.	.	.	.	.	.	)	)	)	)	)	)	)	)	)	)	)	)	)	)	.	)	)	D'
ENSG00000207093_SNORD116-8	ENSG00000048052	HDAC9	21215	-18	((.((((((((((((((.	.)))))))))))))).))	CTCTTmCTAGGGGGTGTTA	AAACATTCCTTGGAAAAG	GTCCTCCAAAAAAACATTCCTTGGAAAAG								.	.	.	.	.	.	.	.	.	.	.	.	)	)	)	)	)	)	)	)	)	)	)	)	)	)	.	)	)	D'
ENSG00000206609_SNORD116-11	ENSG00000165186	PTCHD1	61530	-27.5	((.((((((((((((((.	.)))))))))))))).))	CTCTCmCAAGGGGCCCGCA	CGTGGGTTCCTTGGAAAG	CTTCCATACGTGGGTTCCTTGGAAAG											.	.	.	.	.	.	.	.	.	)	)	)	)	)	)	)	)	)	)	)	)	)	)	.	)	)	D'
ENSG00000206609_SNORD116-11	ENSG00000166922	SCG5	8905	-19.4	((.(((((((((((.((.	.)).))))))))))).))	CTGTCmCAGGGGACTGATT	CGTGGGTTCCTTGGAAAG	CTTCCATACGTGGGTTCCTTGGAAAG											.	.	.	.	.	.	.	.	.	)	)	.	)	)	)	)	)	)	)	)	)	)	)	.	)	)	D'
ENSG00000207191_SNORD116-5	ENSG00000134215	VAV3	183776	-17	((.(((((((((((.	.))))))))))).))	TTGTGmGTGAGAACGC	TCGTTCTCATCAGAA	GAACTCATACCGTCGTTCTCATCAGAA										.	.	.	.	.	.	.	.	.	.	.	.	.	)	)	)	)	)	)	)	)	)	)	)	.	)	)	D
ENSG00000207133_SNORD116-7	ENSG00000134215	VAV3	183776	-17	((.(((((((((((.	.))))))))))).))	TTGTGmGTGAGAACGC	TCGTTCTCATCAGAA	GAACTCATACCGTCGTTCTCATCAGAA										.	.	.	.	.	.	.	.	.	.	.	.	.	)	)	)	)	)	)	)	)	)	)	)	.	)	)	D
ENSG00000275529_SNORD116-4	ENSG00000048052	HDAC9	831934	-19.8	((.((((((((((.((((.	.)))).)))))))))).))	TTGTGmTTGAGAATCACGGC	ACCGTCGTTCTCAGCGGAA	AAACTCATACCGTCGTTCTCAGCGGAA										.	.	.	.	.	.	.	.	.	)	)	)	)	.	)	)	)	)	)	)	)	)	)	)	.	)	)	D
ENSG00000206609_SNORD116-11	ENSG00000251226	LINC02714	17567	-17.5	((.((((((((((.	.)))))))))).))	CTCTCmCGAGGAGCG	GGTTCCTTGGAAAG	CTTCCATACGTGGGTTCCTTGGAAAG											.	.	.	.	.	.	.	.	.	.	.	.	.	)	)	)	)	)	)	)	)	)	)	.	)	)	D'
ENSG00000206609_SNORD116-11	ENSG00000181722	ZBTB20	621519	-19.6	((.(((((((((.((((.	.)))).))))))))).))	CTATCmTAAGGAGGCCATA	CGTGGGTTCCTTGGAAAG	CTTCCATACGTGGGTTCCTTGGAAAG											.	.	.	.	.	.	.	.	.	)	)	)	)	.	)	)	)	)	)	)	)	)	)	.	)	)	D'
ENSG00000207245_SNORD116-29	ENSG00000254377	MIR124-2HG	5910	-17.3	((.(((((.(((((.	.))))).))))).))	CTGGCmAGATGTGTCA	AGACACTTCTGTGAG	TGAGTGACCAAGACACTTCTGTGAG																			.	.	.	.	)	)	)	)	)	.	)	)	)	)	)	.	)	)	D
ENSG00000207137_SNORD116-13	ENSG00000164176	EDIL3	373478	-18.4	((.((((.(((((((((((.	.))))))))))).)))).))	TTGAAmCTTGGGTGATAGTAA	GTACTATCATCTTAGTTGAA	GAACTCTGTACTATCATCTTAGTTGAA										.	.	.	.	.	.	.	.	)	)	)	)	)	)	)	)	)	)	)	.	)	)	)	)	.	)	)	D
ENSG00000252326_SNORD116-25	ENSG00000048052	HDAC9	490247	-17.7	((.((((.((((((.	.)))))).)))).))	CTGACmAGTGGTGGCC	TGCCACTTCTGTGAG	CCAAATCTCTTCTGTGCCACTTCTGTGAG								.	.	.	.	.	.	.	.	.	.	.	.	.	.	.	)	)	)	)	)	)	.	)	)	)	)	.	)	)	D
ENSG00000251815_SNORD116-26	ENSG00000048052	HDAC9	490247	-17.7	((.((((.((((((.	.)))))).)))).))	CTGACmAGTGGTGGCC	TGCCACTTCTGTGAG	CCAAATCATTTCTGTGCCACTTCTGTGAG								.	.	.	.	.	.	.	.	.	.	.	.	.	.	.	)	)	)	)	)	)	.	)	)	)	)	.	)	)	D
ENSG00000251896_SNORD116-27	ENSG00000027644	INSRR	9057	-17	((.((.(.(((((((((.	.))))))))).).)).))	CTGACmCGTGGTGGTGCAT	CTGTACCACTTCTGTGAG	CCAAAACACTTCTGTACCACTTCTGTGAG								.	.	.	.	.	.	.	.	.	.	.	.	)	)	)	)	)	)	)	)	)	.	)	.	)	)	.	)	)	D
ENSG00000207375_SNORD116-23	ENSG00000181722	ZBTB20	775413	-20.8	((.((..(((((((((((.	.)))))))))))..)).))	CTCTCmTGAGGAATGTGTGC	ACATGCATTCCTTGGAAAG	CCTCAATACATGCATTCCTTGGAAAG											.	.	.	.	.	.	.	.	)	)	)	)	)	)	)	)	)	)	)	.	.	)	)	.	)	)	D'
ENSG00000207137_SNORD116-13	ENSG00000181722	ZBTB20	775413	-20.8	((.((..(((((((((((.	.)))))))))))..)).))	CTCTCmTGAGGAATGTGTGC	ACATGCATTCCTTGGAAAG	CTTCCATACATGCATTCCTTGGAAAG											.	.	.	.	.	.	.	.	)	)	)	)	)	)	)	)	)	)	)	.	.	)	)	.	)	)	D'
ENSG00000207263_SNORD116-16	ENSG00000181722	ZBTB20	775413	-20.8	((.((..(((((((((((.	.)))))))))))..)).))	CTCTCmTGAGGAATGTGTGC	ACATGCATTCCTTGGAAAG	CTTTCATACATGCATTCCTTGGAAAG											.	.	.	.	.	.	.	.	)	)	)	)	)	)	)	)	)	)	)	.	.	)	)	.	)	)	D'
ENSG00000207279_SNORD116-24	ENSG00000181722	ZBTB20	775413	-20.8	((.((..(((((((((((.	.)))))))))))..)).))	CTCTCmTGAGGAATGTGTGC	ACATGCATTCCTTGGAAAG	CTTTTATACATGCATTCCTTGGAAAG											.	.	.	.	.	.	.	.	)	)	)	)	)	)	)	)	)	)	)	.	.	)	)	.	)	)	D'
ENSG00000277785_SNORD116-21	ENSG00000181722	ZBTB20	775413	-20.1	((.((..(((((((((((.	.)))))))))))..)).))	CTCTCmTGAGGAATGTGTGC	ATATACATTCCTTGGAAAG	CTTCCACATATACATTCCTTGGAAAG											.	.	.	.	.	.	.	.	)	)	)	)	)	)	)	)	)	)	)	.	.	)	)	.	)	)	D'
ENSG00000207197_SNORD116-12	ENSG00000181722	ZBTB20	775413	-20.1	((.((..(((((((((((.	.)))))))))))..)).))	CTCTCmTGAGGAATGTGTGC	ATATACATTCCTTGGAAAG	CTTCCATATATACATTCCTTGGAAAG											.	.	.	.	.	.	.	.	)	)	)	)	)	)	)	)	)	)	)	.	.	)	)	.	)	)	D'
ENSG00000206621_SNORD116-14	ENSG00000181722	ZBTB20	775413	-20.1	((.((..(((((((((((.	.)))))))))))..)).))	CTCTCmTGAGGAATGTGTGC	ATATACATTCCTTGGAAAG	CTTCCATATATACATTCCTTGGAAAG											.	.	.	.	.	.	.	.	)	)	)	)	)	)	)	)	)	)	)	.	.	)	)	.	)	)	D'
ENSG00000207174_SNORD116-15	ENSG00000181722	ZBTB20	775413	-20.1	((.((..(((((((((((.	.)))))))))))..)).))	CTCTCmTGAGGAATGTGTGC	ATATACATTCCTTGGAAAG	CTTCCATATATACATTCCTTGGAAAG											.	.	.	.	.	.	.	.	)	)	)	)	)	)	)	)	)	)	)	.	.	)	)	.	)	)	D'
ENSG00000206656_SNORD116-17	ENSG00000181722	ZBTB20	775413	-20.1	((.((..(((((((((((.	.)))))))))))..)).))	CTCTCmTGAGGAATGTGTGC	ATATACATTCCTTGGAAAG	CTTCCATATATACATTCCTTGGAAAG											.	.	.	.	.	.	.	.	)	)	)	)	)	)	)	)	)	)	)	.	.	)	)	.	)	)	D'
ENSG00000207460_SNORD116-19	ENSG00000181722	ZBTB20	775413	-20.1	((.((..(((((((((((.	.)))))))))))..)).))	CTCTCmTGAGGAATGTGTGC	ATATACATTCCTTGGAAAG	CTTCCATATATACATTCCTTGGAAAG											.	.	.	.	.	.	.	.	)	)	)	)	)	)	)	)	)	)	)	.	.	)	)	.	)	)	D'
ENSG00000278715_SNORD116-20	ENSG00000181722	ZBTB20	775413	-20.1	((.((..(((((((((((.	.)))))))))))..)).))	CTCTCmTGAGGAATGTGTGC	ATATACATTCCTTGGAAAG	CTTCCATATATACATTCCTTGGAAAG											.	.	.	.	.	.	.	.	)	)	)	)	)	)	)	)	)	)	)	.	.	)	)	.	)	)	D'
ENSG00000206688_SNORD116-18	ENSG00000181722	ZBTB20	775413	-20.1	((.((..(((((((((((.	.)))))))))))..)).))	CTCTCmTGAGGAATGTGTGC	ATATACATTCCTTGGAAAG	CTTCCTTATATACATTCCTTGGAAAG											.	.	.	.	.	.	.	.	)	)	)	)	)	)	)	)	)	)	)	.	.	)	)	.	)	)	D'
ENSG00000275127_SNORD116-22	ENSG00000181722	ZBTB20	775413	-17.7	((.((..(((((((((.	.)))))))))..)).))	CTCTCmTGAGGAATGTGT	GTACATTCCTTGGAAAG	CTTCCATATGTACATTCCTTGGAAAG											.	.	.	.	.	.	.	.	.	.	)	)	)	)	)	)	)	)	)	.	.	)	)	.	)	)	D'
ENSG00000278715_SNORD116-20	ENSG00000181722	ZBTB20	806923	-17.6	((..((((((((((.((.	.)).))))))))))..))	TTTAAmTGGGGGTGGGAGG	ACTGTCATCCTCGTCGAA	AAACTCTATACTGTCATCCTCGTCGAA										.	.	.	.	.	.	.	.	.	.	)	)	.	)	)	)	)	)	)	)	)	)	)	.	.	)	)	D
ENSG00000251896_SNORD116-27	ENSG00000146151	HMGCLL1	24208	-18.1	((..((((((.((((.	.)))).))))))..))	CTTGCmAGAGGAGGTGG	GTACCACTTCTGTGAG	CCAAAACACTTCTGTACCACTTCTGTGAG								.	.	.	.	.	.	.	.	.	.	.	.	.	.	)	)	)	)	.	)	)	)	)	)	)	.	.	)	)	D
ENSG00000251896_SNORD116-27	ENSG00000027644	INSRR	13563	-17	((..((((((.((((.	.)))).))))))..))	CTTGCmGGGAGGGGTGG	GTACCACTTCTGTGAG	CCAAAACACTTCTGTACCACTTCTGTGAG								.	.	.	.	.	.	.	.	.	.	.	.	.	.	)	)	)	)	.	)	)	)	)	)	)	.	.	)	)	D
ENSG00000252326_SNORD116-25	ENSG00000146151	HMGCLL1	24208	-17.3	((..((((((.(((.	.))).))))))..))	CTTGCmAGAGGAGGTG	TGCCACTTCTGTGAG	CCAAATCTCTTCTGTGCCACTTCTGTGAG								.	.	.	.	.	.	.	.	.	.	.	.	.	.	.	)	)	)	.	)	)	)	)	)	)	.	.	)	)	D
ENSG00000251815_SNORD116-26	ENSG00000146151	HMGCLL1	24208	-17.3	((..((((((.(((.	.))).))))))..))	CTTGCmAGAGGAGGTG	TGCCACTTCTGTGAG	CCAAATCATTTCTGTGCCACTTCTGTGAG								.	.	.	.	.	.	.	.	.	.	.	.	.	.	.	)	)	)	.	)	)	)	)	)	)	.	.	)	)	D
ENSG00000252326_SNORD116-25	ENSG00000134215	VAV3	48005	-19	((..(((.((((((.	.)))))).)))..))	CTTGCmAGCAGTGGCC	TGCCACTTCTGTGAG	CCAAATCTCTTCTGTGCCACTTCTGTGAG								.	.	.	.	.	.	.	.	.	.	.	.	.	.	.	)	)	)	)	)	)	.	)	)	)	.	.	)	)	D
ENSG00000251815_SNORD116-26	ENSG00000134215	VAV3	48005	-19	((..(((.((((((.	.)))))).)))..))	CTTGCmAGCAGTGGCC	TGCCACTTCTGTGAG	CCAAATCATTTCTGTGCCACTTCTGTGAG								.	.	.	.	.	.	.	.	.	.	.	.	.	.	.	)	)	)	)	)	)	.	)	)	)	.	.	)	)	D
ENSG00000206609_SNORD116-11	ENSG00000048052	HDAC9	174080	-18	((..((..(((((((((((.	.)))))))))))..))..))	CTGGCmTCTGGGGCTCATGTT	TACGTGGGTTCCTTGGAAAG	CTTCCATACGTGGGTTCCTTGGAAAG											.	.	.	.	.	.	.	)	)	)	)	)	)	)	)	)	)	)	.	.	)	)	.	.	)	)	D'
ENSG00000207375_SNORD116-23	ENSG00000254377	MIR124-2HG	5216	-19.9	((..(..(((((((((.((.	.)).)))))))))..)..))	CTGGCmTGAGGAGTGCGAGTC	TACATGCATTCCTTGGAAAG	CCTCAATACATGCATTCCTTGGAAAG											.	.	.	.	.	.	.	)	)	.	)	)	)	)	)	)	)	)	)	.	.	)	.	.	)	)	D'
ENSG00000207137_SNORD116-13	ENSG00000254377	MIR124-2HG	5216	-19.9	((..(..(((((((((.((.	.)).)))))))))..)..))	CTGGCmTGAGGAGTGCGAGTC	TACATGCATTCCTTGGAAAG	CTTCCATACATGCATTCCTTGGAAAG											.	.	.	.	.	.	.	)	)	.	)	)	)	)	)	)	)	)	)	.	.	)	.	.	)	)	D'
ENSG00000207263_SNORD116-16	ENSG00000254377	MIR124-2HG	5216	-19.9	((..(..(((((((((.((.	.)).)))))))))..)..))	CTGGCmTGAGGAGTGCGAGTC	TACATGCATTCCTTGGAAAG	CTTTCATACATGCATTCCTTGGAAAG											.	.	.	.	.	.	.	)	)	.	)	)	)	)	)	)	)	)	)	.	.	)	.	.	)	)	D'
ENSG00000207279_SNORD116-24	ENSG00000254377	MIR124-2HG	5216	-19.9	((..(..(((((((((.((.	.)).)))))))))..)..))	CTGGCmTGAGGAGTGCGAGTC	TACATGCATTCCTTGGAAAG	CTTTTATACATGCATTCCTTGGAAAG											.	.	.	.	.	.	.	)	)	.	)	)	)	)	)	)	)	)	)	.	.	)	.	.	)	)	D'
ENSG00000252277_SNORD116-30	ENSG00000072133	RPS6KA6	38354	-19.5	.(((((((((((((((((((	))))))))))))))))))).	TTTTCmAATGGGATTTTTTTT	AAAAAAAATCTCATTGAAAT	CTTTAAAAAAAAAAAATCTCATTGAAAT									.	.	.	.	.	.	.	.	)	)	)	)	)	)	)	)	)	)	)	)	)	)	)	)	)	)	)	.	D'
ENSG00000200661_SNORD116-10	ENSG00000164176	EDIL3	63701	-17.4	.((((((((((((((((((.	.)))))))))))))))))).	ATTTCmCAGAAGAAAAAAAAT	TTTTTTTTTTTTTTGGAAAG	CTTACATATATACGTTTTTTTTTTTTTTTTGGAAAG	.	.	.	.	.	.	.	.	.	.	.	.	.	.	.	.	.	)	)	)	)	)	)	)	)	)	)	)	)	)	)	)	)	)	)	.	D'
ENSG00000200661_SNORD116-10	ENSG00000164176	EDIL3	134078	-17	.((((((((((((((((((.	.)))))))))))))))))).	ATTTCmCAAAGGAAAGAAAAT	TTTTTTTTTTTTTTGGAAAG	CTTACATATATACGTTTTTTTTTTTTTTTTGGAAAG	.	.	.	.	.	.	.	.	.	.	.	.	.	.	.	.	.	)	)	)	)	)	)	)	)	)	)	)	)	)	)	)	)	)	)	.	D'
ENSG00000278123_SNORD116-28	ENSG00000048052	HDAC9	402834	-28.4	.((((((((((((((((((.	.)))))))))))))))))).	ATTACmAGGACTGCACAGGGC	CTTCTGTGCAGTTCTGTGAA	GCAAACCACTTCTGTGCAGTTCTGTGAA									.	.	.	.	.	.	.	.	.	)	)	)	)	)	)	)	)	)	)	)	)	)	)	)	)	)	)	.	D
ENSG00000275529_SNORD116-4	ENSG00000048052	HDAC9	522958	-28.3	.((((((((((((((((((.	.)))))))))))))))))).	GTTTGmCTGAGAATGATGGTT	TACCGTCGTTCTCAGCGGAA	AAACTCATACCGTCGTTCTCAGCGGAA										.	.	.	.	.	.	.	.	)	)	)	)	)	)	)	)	)	)	)	)	)	)	)	)	)	)	.	D
ENSG00000275529_SNORD116-4	ENSG00000048052	HDAC9	82790	-28.3	.((((((((((((((((((.	.)))))))))))))))))).	GTTTGmCTGAGAATGATGGTT	TACCGTCGTTCTCAGCGGAA	AAACTCATACCGTCGTTCTCAGCGGAA										.	.	.	.	.	.	.	.	)	)	)	)	)	)	)	)	)	)	)	)	)	)	)	)	)	)	.	D
ENSG00000275529_SNORD116-4	ENSG00000181722	ZBTB20	467273	-28.3	.((((((((((((((((((.	.)))))))))))))))))).	GTTTGmCTGAGAATGATGGTT	TACCGTCGTTCTCAGCGGAA	AAACTCATACCGTCGTTCTCAGCGGAA										.	.	.	.	.	.	.	.	)	)	)	)	)	)	)	)	)	)	)	)	)	)	)	)	)	)	.	D
ENSG00000275529_SNORD116-4	ENSG00000181722	ZBTB20	369313	-28.3	.((((((((((((((((((.	.)))))))))))))))))).	GTTTGmCTGAGAATGATGGTT	TACCGTCGTTCTCAGCGGAA	AAACTCATACCGTCGTTCTCAGCGGAA										.	.	.	.	.	.	.	.	)	)	)	)	)	)	)	)	)	)	)	)	)	)	)	)	)	)	.	D
ENSG00000275529_SNORD116-4	ENSG00000250320	EDIL3-DT	46221	-28.3	.((((((((((((((((((.	.)))))))))))))))))).	GTTTGmCTGAGAATGATGGTT	TACCGTCGTTCTCAGCGGAA	AAACTCATACCGTCGTTCTCAGCGGAA										.	.	.	.	.	.	.	.	)	)	)	)	)	)	)	)	)	)	)	)	)	)	)	)	)	)	.	D
ENSG00000275529_SNORD116-4	ENSG00000250320	EDIL3-DT	36439	-28.3	.((((((((((((((((((.	.)))))))))))))))))).	GTTTGmCTGAGAATGATGGTT	TACCGTCGTTCTCAGCGGAA	AAACTCATACCGTCGTTCTCAGCGGAA										.	.	.	.	.	.	.	.	)	)	)	)	)	)	)	)	)	)	)	)	)	)	)	)	)	)	.	D
ENSG00000275529_SNORD116-4	ENSG00000250320	EDIL3-DT	33409	-28.3	.((((((((((((((((((.	.)))))))))))))))))).	GTTTGmCTGAGAATGATGGTT	TACCGTCGTTCTCAGCGGAA	AAACTCATACCGTCGTTCTCAGCGGAA										.	.	.	.	.	.	.	.	)	)	)	)	)	)	)	)	)	)	)	)	)	)	)	)	)	)	.	D
ENSG00000275529_SNORD116-4	ENSG00000164176	EDIL3	365601	-28.3	.((((((((((((((((((.	.)))))))))))))))))).	GTTTGmCTGAGAATGATGGTT	TACCGTCGTTCTCAGCGGAA	AAACTCATACCGTCGTTCTCAGCGGAA										.	.	.	.	.	.	.	.	)	)	)	)	)	)	)	)	)	)	)	)	)	)	)	)	)	)	.	D
ENSG00000275529_SNORD116-4	ENSG00000164176	EDIL3	64995	-28.2	.((((((((((((((((((.	.)))))))))))))))))).	CTTTGmCTGAGAATGATGGTT	TACCGTCGTTCTCAGCGGAA	AAACTCATACCGTCGTTCTCAGCGGAA										.	.	.	.	.	.	.	.	)	)	)	)	)	)	)	)	)	)	)	)	)	)	)	)	)	)	.	D
ENSG00000275529_SNORD116-4	ENSG00000164176	EDIL3	328675	-23.9	.((((((((((((((((.	.)))))))))))))))).	GTTTGmCTGAGAATGATGT	CCGTCGTTCTCAGCGGAA	AAACTCATACCGTCGTTCTCAGCGGAA										.	.	.	.	.	.	.	.	.	.	)	)	)	)	)	)	)	)	)	)	)	)	)	)	)	)	.	D
ENSG00000207245_SNORD116-29	ENSG00000250320	EDIL3-DT	47052	-20.2	.((((((((((((((((.	.)))))))))))))))).	TTTTCmCAGGGTTTTTATG	AATGGAAACCTTGGAAAT	CTTAAAAAAATGGAAACCTTGGAAAT											.	.	.	.	.	.	.	.	.	)	)	)	)	)	)	)	)	)	)	)	)	)	)	)	)	.	D'
ENSG00000275529_SNORD116-4	ENSG00000134215	VAV3	329826	-22.6	.(((((((((((((((.((.	.)).))))))))))))))).	ATTTGmCTGAGAATGATTGTT	TACCGTCGTTCTCAGCGGAA	AAACTCATACCGTCGTTCTCAGCGGAA										.	.	.	.	.	.	.	.	)	)	.	)	)	)	)	)	)	)	)	)	)	)	)	)	)	)	.	D
ENSG00000278715_SNORD116-20	ENSG00000164176	EDIL3	311076	-23.6	.(((((((((((((((.	.))))))))))))))).	CTTGAmTGGGGATGACAT	CTGTCATCCTCGTCGAA	AAACTCTATACTGTCATCCTCGTCGAA										.	.	.	.	.	.	.	.	.	.	.	)	)	)	)	)	)	)	)	)	)	)	)	)	)	)	.	D
ENSG00000275529_SNORD116-4	ENSG00000164176	EDIL3	86519	-23.4	.(((((((((((((((.	.))))))))))))))).	GTTTGmCTGAGGATGACT	CGTCGTTCTCAGCGGAA	AAACTCATACCGTCGTTCTCAGCGGAA										.	.	.	.	.	.	.	.	.	.	.	)	)	)	)	)	)	)	)	)	)	)	)	)	)	)	.	D
ENSG00000278715_SNORD116-20	ENSG00000048052	HDAC9	899678	-23	.(((((((((((((((.	.))))))))))))))).	CTTGAmTGGGGATGGCAT	CTGTCATCCTCGTCGAA	AAACTCTATACTGTCATCCTCGTCGAA										.	.	.	.	.	.	.	.	.	.	.	)	)	)	)	)	)	)	)	)	)	)	)	)	)	)	.	D
ENSG00000278715_SNORD116-20	ENSG00000048052	HDAC9	833104	-23	.(((((((((((((((.	.))))))))))))))).	CTTGAmTGGGGATGGCAT	CTGTCATCCTCGTCGAA	AAACTCTATACTGTCATCCTCGTCGAA										.	.	.	.	.	.	.	.	.	.	.	)	)	)	)	)	)	)	)	)	)	)	)	)	)	)	.	D
ENSG00000278715_SNORD116-20	ENSG00000048052	HDAC9	84053	-23	.(((((((((((((((.	.))))))))))))))).	CTTGAmTGGGGATGGCAT	CTGTCATCCTCGTCGAA	AAACTCTATACTGTCATCCTCGTCGAA										.	.	.	.	.	.	.	.	.	.	.	)	)	)	)	)	)	)	)	)	)	)	)	)	)	)	.	D
ENSG00000278715_SNORD116-20	ENSG00000134215	VAV3	381317	-23	.(((((((((((((((.	.))))))))))))))).	CTTGAmTGGGGATGGCAT	CTGTCATCCTCGTCGAA	AAACTCTATACTGTCATCCTCGTCGAA										.	.	.	.	.	.	.	.	.	.	.	)	)	)	)	)	)	)	)	)	)	)	)	)	)	)	.	D
ENSG00000278715_SNORD116-20	ENSG00000134215	VAV3	331102	-23	.(((((((((((((((.	.))))))))))))))).	CTTGAmTGGGGATGGCAT	CTGTCATCCTCGTCGAA	AAACTCTATACTGTCATCCTCGTCGAA										.	.	.	.	.	.	.	.	.	.	.	)	)	)	)	)	)	)	)	)	)	)	)	)	)	)	.	D
ENSG00000278715_SNORD116-20	ENSG00000165186	PTCHD1	24355	-23	.(((((((((((((((.	.))))))))))))))).	CTTGAmTGGGGATGGCAT	CTGTCATCCTCGTCGAA	AAACTCTATACTGTCATCCTCGTCGAA										.	.	.	.	.	.	.	.	.	.	.	)	)	)	)	)	)	)	)	)	)	)	)	)	)	)	.	D
ENSG00000278715_SNORD116-20	ENSG00000164176	EDIL3	329964	-23	.(((((((((((((((.	.))))))))))))))).	CTTGAmTGGGGATGGCAT	CTGTCATCCTCGTCGAA	AAACTCTATACTGTCATCCTCGTCGAA										.	.	.	.	.	.	.	.	.	.	.	)	)	)	)	)	)	)	)	)	)	)	)	)	)	)	.	D
ENSG00000278715_SNORD116-20	ENSG00000164176	EDIL3	177377	-23	.(((((((((((((((.	.))))))))))))))).	CTTGAmTGGGGATGGCAT	CTGTCATCCTCGTCGAA	AAACTCTATACTGTCATCCTCGTCGAA										.	.	.	.	.	.	.	.	.	.	.	)	)	)	)	)	)	)	)	)	)	)	)	)	)	)	.	D
ENSG00000275529_SNORD116-4	ENSG00000164176	EDIL3	309797	-22.1	.(((((((((((((((.	.))))))))))))))).	GTTTGmCTGAGAATGATA	CGTCGTTCTCAGCGGAA	AAACTCATACCGTCGTTCTCAGCGGAA										.	.	.	.	.	.	.	.	.	.	.	)	)	)	)	)	)	)	)	)	)	)	)	)	)	)	.	D
ENSG00000207174_SNORD116-15	ENSG00000164176	EDIL3	311076	-23.6	.((((((((((((((.	.)))))))))))))).	CTTGAmTGGGGATGACA	CGTCATCCTCGTCAAA	AAACTCTATACCGTCATCCTCGTCAAA										.	.	.	.	.	.	.	.	.	.	.	.	)	)	)	)	)	)	)	)	)	)	)	)	)	)	.	D
ENSG00000277785_SNORD116-21	ENSG00000164176	EDIL3	311076	-23.3	.((((((((((((((.	.)))))))))))))).	CTTGAmTGGGGATGACA	CGTCATCCTCGTCGAA	AAACTCTATACCGTCATCCTCGTCGAA										.	.	.	.	.	.	.	.	.	.	.	.	)	)	)	)	)	)	)	)	)	)	)	)	)	)	.	D
ENSG00000275127_SNORD116-22	ENSG00000164176	EDIL3	311076	-23.3	.((((((((((((((.	.)))))))))))))).	CTTGAmTGGGGATGACA	CGTCATCCTCGTCGAA	AAACTCTATACCGTCATCCTCGTCGAA										.	.	.	.	.	.	.	.	.	.	.	.	)	)	)	)	)	)	)	)	)	)	)	)	)	)	.	D
ENSG00000207460_SNORD116-19	ENSG00000164176	EDIL3	311076	-23.3	.((((((((((((((.	.)))))))))))))).	CTTGAmTGGGGATGACA	CGTCATCCTCGTCGAA	AAACTCTATACCGTCATCCTCGTCGAA										.	.	.	.	.	.	.	.	.	.	.	.	)	)	)	)	)	)	)	)	)	)	)	)	)	)	.	D
ENSG00000207263_SNORD116-16	ENSG00000164176	EDIL3	311076	-23.3	.((((((((((((((.	.)))))))))))))).	CTTGAmTGGGGATGACA	CGTCATCCTCGTCGAA	AAACTCTATACCGTCATCCTCGTCGAA										.	.	.	.	.	.	.	.	.	.	.	.	)	)	)	)	)	)	)	)	)	)	)	)	)	)	.	D
ENSG00000206688_SNORD116-18	ENSG00000164176	EDIL3	311076	-23.3	.((((((((((((((.	.)))))))))))))).	CTTGAmTGGGGATGACA	CGTCATCCTCGTCGAA	AAACTCTATACCGTCATCCTCGTCGAA										.	.	.	.	.	.	.	.	.	.	.	.	)	)	)	)	)	)	)	)	)	)	)	)	)	)	.	D
ENSG00000206656_SNORD116-17	ENSG00000164176	EDIL3	311076	-23.3	.((((((((((((((.	.)))))))))))))).	CTTGAmTGGGGATGACA	CGTCATCCTCGTCGAA	AAACTCTATACCGTCATCCTCGTCGAA										.	.	.	.	.	.	.	.	.	.	.	.	)	)	)	)	)	)	)	)	)	)	)	)	)	)	.	D
ENSG00000207375_SNORD116-23	ENSG00000164176	EDIL3	311076	-23.2	.((((((((((((((.	.)))))))))))))).	CTTGAmTGGGGATGACA	CGTCGTCCTCGTCAAA	AAACTCTATACCGTCGTCCTCGTCAAA										.	.	.	.	.	.	.	.	.	.	.	.	)	)	)	)	)	)	)	)	)	)	)	)	)	)	.	D
ENSG00000207174_SNORD116-15	ENSG00000048052	HDAC9	899678	-23	.((((((((((((((.	.)))))))))))))).	CTTGAmTGGGGATGGCA	CGTCATCCTCGTCAAA	AAACTCTATACCGTCATCCTCGTCAAA										.	.	.	.	.	.	.	.	.	.	.	.	)	)	)	)	)	)	)	)	)	)	)	)	)	)	.	D
ENSG00000207174_SNORD116-15	ENSG00000048052	HDAC9	833104	-23	.((((((((((((((.	.)))))))))))))).	CTTGAmTGGGGATGGCA	CGTCATCCTCGTCAAA	AAACTCTATACCGTCATCCTCGTCAAA										.	.	.	.	.	.	.	.	.	.	.	.	)	)	)	)	)	)	)	)	)	)	)	)	)	)	.	D
ENSG00000207174_SNORD116-15	ENSG00000048052	HDAC9	84053	-23	.((((((((((((((.	.)))))))))))))).	CTTGAmTGGGGATGGCA	CGTCATCCTCGTCAAA	AAACTCTATACCGTCATCCTCGTCAAA										.	.	.	.	.	.	.	.	.	.	.	.	)	)	)	)	)	)	)	)	)	)	)	)	)	)	.	D
ENSG00000207174_SNORD116-15	ENSG00000134215	VAV3	381317	-23	.((((((((((((((.	.)))))))))))))).	CTTGAmTGGGGATGGCA	CGTCATCCTCGTCAAA	AAACTCTATACCGTCATCCTCGTCAAA										.	.	.	.	.	.	.	.	.	.	.	.	)	)	)	)	)	)	)	)	)	)	)	)	)	)	.	D
ENSG00000207174_SNORD116-15	ENSG00000134215	VAV3	331102	-23	.((((((((((((((.	.)))))))))))))).	CTTGAmTGGGGATGGCA	CGTCATCCTCGTCAAA	AAACTCTATACCGTCATCCTCGTCAAA										.	.	.	.	.	.	.	.	.	.	.	.	)	)	)	)	)	)	)	)	)	)	)	)	)	)	.	D
ENSG00000207174_SNORD116-15	ENSG00000181722	ZBTB20	585353	-23	.((((((((((((((.	.)))))))))))))).	ATTGAmTGAGGGTGGCT	CGTCATCCTCGTCAAA	AAACTCTATACCGTCATCCTCGTCAAA										.	.	.	.	.	.	.	.	.	.	.	.	)	)	)	)	)	)	)	)	)	)	)	)	)	)	.	D
ENSG00000207174_SNORD116-15	ENSG00000165186	PTCHD1	24355	-23	.((((((((((((((.	.)))))))))))))).	CTTGAmTGGGGATGGCA	CGTCATCCTCGTCAAA	AAACTCTATACCGTCATCCTCGTCAAA										.	.	.	.	.	.	.	.	.	.	.	.	)	)	)	)	)	)	)	)	)	)	)	)	)	)	.	D
ENSG00000207174_SNORD116-15	ENSG00000164176	EDIL3	329964	-23	.((((((((((((((.	.)))))))))))))).	CTTGAmTGGGGATGGCA	CGTCATCCTCGTCAAA	AAACTCTATACCGTCATCCTCGTCAAA										.	.	.	.	.	.	.	.	.	.	.	.	)	)	)	)	)	)	)	)	)	)	)	)	)	)	.	D
ENSG00000207174_SNORD116-15	ENSG00000164176	EDIL3	177377	-23	.((((((((((((((.	.)))))))))))))).	CTTGAmTGGGGATGGCA	CGTCATCCTCGTCAAA	AAACTCTATACCGTCATCCTCGTCAAA										.	.	.	.	.	.	.	.	.	.	.	.	)	)	)	)	)	)	)	)	)	)	)	)	)	)	.	D
ENSG00000277785_SNORD116-21	ENSG00000048052	HDAC9	899678	-22.7	.((((((((((((((.	.)))))))))))))).	CTTGAmTGGGGATGGCA	CGTCATCCTCGTCGAA	AAACTCTATACCGTCATCCTCGTCGAA										.	.	.	.	.	.	.	.	.	.	.	.	)	)	)	)	)	)	)	)	)	)	)	)	)	)	.	D
ENSG00000277785_SNORD116-21	ENSG00000048052	HDAC9	833104	-22.7	.((((((((((((((.	.)))))))))))))).	CTTGAmTGGGGATGGCA	CGTCATCCTCGTCGAA	AAACTCTATACCGTCATCCTCGTCGAA										.	.	.	.	.	.	.	.	.	.	.	.	)	)	)	)	)	)	)	)	)	)	)	)	)	)	.	D
ENSG00000277785_SNORD116-21	ENSG00000048052	HDAC9	84053	-22.7	.((((((((((((((.	.)))))))))))))).	CTTGAmTGGGGATGGCA	CGTCATCCTCGTCGAA	AAACTCTATACCGTCATCCTCGTCGAA										.	.	.	.	.	.	.	.	.	.	.	.	)	)	)	)	)	)	)	)	)	)	)	)	)	)	.	D
ENSG00000277785_SNORD116-21	ENSG00000134215	VAV3	381317	-22.7	.((((((((((((((.	.)))))))))))))).	CTTGAmTGGGGATGGCA	CGTCATCCTCGTCGAA	AAACTCTATACCGTCATCCTCGTCGAA										.	.	.	.	.	.	.	.	.	.	.	.	)	)	)	)	)	)	)	)	)	)	)	)	)	)	.	D
ENSG00000277785_SNORD116-21	ENSG00000134215	VAV3	331102	-22.7	.((((((((((((((.	.)))))))))))))).	CTTGAmTGGGGATGGCA	CGTCATCCTCGTCGAA	AAACTCTATACCGTCATCCTCGTCGAA										.	.	.	.	.	.	.	.	.	.	.	.	)	)	)	)	)	)	)	)	)	)	)	)	)	)	.	D
ENSG00000277785_SNORD116-21	ENSG00000181722	ZBTB20	585353	-22.7	.((((((((((((((.	.)))))))))))))).	ATTGAmTGAGGGTGGCT	CGTCATCCTCGTCGAA	AAACTCTATACCGTCATCCTCGTCGAA										.	.	.	.	.	.	.	.	.	.	.	.	)	)	)	)	)	)	)	)	)	)	)	)	)	)	.	D
ENSG00000277785_SNORD116-21	ENSG00000165186	PTCHD1	24355	-22.7	.((((((((((((((.	.)))))))))))))).	CTTGAmTGGGGATGGCA	CGTCATCCTCGTCGAA	AAACTCTATACCGTCATCCTCGTCGAA										.	.	.	.	.	.	.	.	.	.	.	.	)	)	)	)	)	)	)	)	)	)	)	)	)	)	.	D
ENSG00000277785_SNORD116-21	ENSG00000164176	EDIL3	329964	-22.7	.((((((((((((((.	.)))))))))))))).	CTTGAmTGGGGATGGCA	CGTCATCCTCGTCGAA	AAACTCTATACCGTCATCCTCGTCGAA										.	.	.	.	.	.	.	.	.	.	.	.	)	)	)	)	)	)	)	)	)	)	)	)	)	)	.	D
ENSG00000277785_SNORD116-21	ENSG00000164176	EDIL3	177377	-22.7	.((((((((((((((.	.)))))))))))))).	CTTGAmTGGGGATGGCA	CGTCATCCTCGTCGAA	AAACTCTATACCGTCATCCTCGTCGAA										.	.	.	.	.	.	.	.	.	.	.	.	)	)	)	)	)	)	)	)	)	)	)	)	)	)	.	D
ENSG00000275127_SNORD116-22	ENSG00000048052	HDAC9	899678	-22.7	.((((((((((((((.	.)))))))))))))).	CTTGAmTGGGGATGGCA	CGTCATCCTCGTCGAA	AAACTCTATACCGTCATCCTCGTCGAA										.	.	.	.	.	.	.	.	.	.	.	.	)	)	)	)	)	)	)	)	)	)	)	)	)	)	.	D
ENSG00000275127_SNORD116-22	ENSG00000048052	HDAC9	833104	-22.7	.((((((((((((((.	.)))))))))))))).	CTTGAmTGGGGATGGCA	CGTCATCCTCGTCGAA	AAACTCTATACCGTCATCCTCGTCGAA										.	.	.	.	.	.	.	.	.	.	.	.	)	)	)	)	)	)	)	)	)	)	)	)	)	)	.	D
ENSG00000275127_SNORD116-22	ENSG00000048052	HDAC9	84053	-22.7	.((((((((((((((.	.)))))))))))))).	CTTGAmTGGGGATGGCA	CGTCATCCTCGTCGAA	AAACTCTATACCGTCATCCTCGTCGAA										.	.	.	.	.	.	.	.	.	.	.	.	)	)	)	)	)	)	)	)	)	)	)	)	)	)	.	D
ENSG00000275127_SNORD116-22	ENSG00000134215	VAV3	381317	-22.7	.((((((((((((((.	.)))))))))))))).	CTTGAmTGGGGATGGCA	CGTCATCCTCGTCGAA	AAACTCTATACCGTCATCCTCGTCGAA										.	.	.	.	.	.	.	.	.	.	.	.	)	)	)	)	)	)	)	)	)	)	)	)	)	)	.	D
ENSG00000275127_SNORD116-22	ENSG00000134215	VAV3	331102	-22.7	.((((((((((((((.	.)))))))))))))).	CTTGAmTGGGGATGGCA	CGTCATCCTCGTCGAA	AAACTCTATACCGTCATCCTCGTCGAA										.	.	.	.	.	.	.	.	.	.	.	.	)	)	)	)	)	)	)	)	)	)	)	)	)	)	.	D
ENSG00000275127_SNORD116-22	ENSG00000181722	ZBTB20	585353	-22.7	.((((((((((((((.	.)))))))))))))).	ATTGAmTGAGGGTGGCT	CGTCATCCTCGTCGAA	AAACTCTATACCGTCATCCTCGTCGAA										.	.	.	.	.	.	.	.	.	.	.	.	)	)	)	)	)	)	)	)	)	)	)	)	)	)	.	D
ENSG00000275127_SNORD116-22	ENSG00000165186	PTCHD1	24355	-22.7	.((((((((((((((.	.)))))))))))))).	CTTGAmTGGGGATGGCA	CGTCATCCTCGTCGAA	AAACTCTATACCGTCATCCTCGTCGAA										.	.	.	.	.	.	.	.	.	.	.	.	)	)	)	)	)	)	)	)	)	)	)	)	)	)	.	D
ENSG00000275127_SNORD116-22	ENSG00000164176	EDIL3	329964	-22.7	.((((((((((((((.	.)))))))))))))).	CTTGAmTGGGGATGGCA	CGTCATCCTCGTCGAA	AAACTCTATACCGTCATCCTCGTCGAA										.	.	.	.	.	.	.	.	.	.	.	.	)	)	)	)	)	)	)	)	)	)	)	)	)	)	.	D
ENSG00000275127_SNORD116-22	ENSG00000164176	EDIL3	177377	-22.7	.((((((((((((((.	.)))))))))))))).	CTTGAmTGGGGATGGCA	CGTCATCCTCGTCGAA	AAACTCTATACCGTCATCCTCGTCGAA										.	.	.	.	.	.	.	.	.	.	.	.	)	)	)	)	)	)	)	)	)	)	)	)	)	)	.	D
ENSG00000207460_SNORD116-19	ENSG00000048052	HDAC9	899678	-22.7	.((((((((((((((.	.)))))))))))))).	CTTGAmTGGGGATGGCA	CGTCATCCTCGTCGAA	AAACTCTATACCGTCATCCTCGTCGAA										.	.	.	.	.	.	.	.	.	.	.	.	)	)	)	)	)	)	)	)	)	)	)	)	)	)	.	D
ENSG00000207460_SNORD116-19	ENSG00000048052	HDAC9	833104	-22.7	.((((((((((((((.	.)))))))))))))).	CTTGAmTGGGGATGGCA	CGTCATCCTCGTCGAA	AAACTCTATACCGTCATCCTCGTCGAA										.	.	.	.	.	.	.	.	.	.	.	.	)	)	)	)	)	)	)	)	)	)	)	)	)	)	.	D
ENSG00000207460_SNORD116-19	ENSG00000048052	HDAC9	84053	-22.7	.((((((((((((((.	.)))))))))))))).	CTTGAmTGGGGATGGCA	CGTCATCCTCGTCGAA	AAACTCTATACCGTCATCCTCGTCGAA										.	.	.	.	.	.	.	.	.	.	.	.	)	)	)	)	)	)	)	)	)	)	)	)	)	)	.	D
ENSG00000207460_SNORD116-19	ENSG00000134215	VAV3	381317	-22.7	.((((((((((((((.	.)))))))))))))).	CTTGAmTGGGGATGGCA	CGTCATCCTCGTCGAA	AAACTCTATACCGTCATCCTCGTCGAA										.	.	.	.	.	.	.	.	.	.	.	.	)	)	)	)	)	)	)	)	)	)	)	)	)	)	.	D
ENSG00000207460_SNORD116-19	ENSG00000134215	VAV3	331102	-22.7	.((((((((((((((.	.)))))))))))))).	CTTGAmTGGGGATGGCA	CGTCATCCTCGTCGAA	AAACTCTATACCGTCATCCTCGTCGAA										.	.	.	.	.	.	.	.	.	.	.	.	)	)	)	)	)	)	)	)	)	)	)	)	)	)	.	D
ENSG00000207460_SNORD116-19	ENSG00000181722	ZBTB20	585353	-22.7	.((((((((((((((.	.)))))))))))))).	ATTGAmTGAGGGTGGCT	CGTCATCCTCGTCGAA	AAACTCTATACCGTCATCCTCGTCGAA										.	.	.	.	.	.	.	.	.	.	.	.	)	)	)	)	)	)	)	)	)	)	)	)	)	)	.	D
ENSG00000207460_SNORD116-19	ENSG00000165186	PTCHD1	24355	-22.7	.((((((((((((((.	.)))))))))))))).	CTTGAmTGGGGATGGCA	CGTCATCCTCGTCGAA	AAACTCTATACCGTCATCCTCGTCGAA										.	.	.	.	.	.	.	.	.	.	.	.	)	)	)	)	)	)	)	)	)	)	)	)	)	)	.	D
ENSG00000207460_SNORD116-19	ENSG00000164176	EDIL3	329964	-22.7	.((((((((((((((.	.)))))))))))))).	CTTGAmTGGGGATGGCA	CGTCATCCTCGTCGAA	AAACTCTATACCGTCATCCTCGTCGAA										.	.	.	.	.	.	.	.	.	.	.	.	)	)	)	)	)	)	)	)	)	)	)	)	)	)	.	D
ENSG00000207460_SNORD116-19	ENSG00000164176	EDIL3	177377	-22.7	.((((((((((((((.	.)))))))))))))).	CTTGAmTGGGGATGGCA	CGTCATCCTCGTCGAA	AAACTCTATACCGTCATCCTCGTCGAA										.	.	.	.	.	.	.	.	.	.	.	.	)	)	)	)	)	)	)	)	)	)	)	)	)	)	.	D
ENSG00000207263_SNORD116-16	ENSG00000048052	HDAC9	899678	-22.7	.((((((((((((((.	.)))))))))))))).	CTTGAmTGGGGATGGCA	CGTCATCCTCGTCGAA	AAACTCTATACCGTCATCCTCGTCGAA										.	.	.	.	.	.	.	.	.	.	.	.	)	)	)	)	)	)	)	)	)	)	)	)	)	)	.	D
ENSG00000207263_SNORD116-16	ENSG00000048052	HDAC9	833104	-22.7	.((((((((((((((.	.)))))))))))))).	CTTGAmTGGGGATGGCA	CGTCATCCTCGTCGAA	AAACTCTATACCGTCATCCTCGTCGAA										.	.	.	.	.	.	.	.	.	.	.	.	)	)	)	)	)	)	)	)	)	)	)	)	)	)	.	D
ENSG00000207263_SNORD116-16	ENSG00000048052	HDAC9	84053	-22.7	.((((((((((((((.	.)))))))))))))).	CTTGAmTGGGGATGGCA	CGTCATCCTCGTCGAA	AAACTCTATACCGTCATCCTCGTCGAA										.	.	.	.	.	.	.	.	.	.	.	.	)	)	)	)	)	)	)	)	)	)	)	)	)	)	.	D
ENSG00000207263_SNORD116-16	ENSG00000134215	VAV3	381317	-22.7	.((((((((((((((.	.)))))))))))))).	CTTGAmTGGGGATGGCA	CGTCATCCTCGTCGAA	AAACTCTATACCGTCATCCTCGTCGAA										.	.	.	.	.	.	.	.	.	.	.	.	)	)	)	)	)	)	)	)	)	)	)	)	)	)	.	D
ENSG00000207263_SNORD116-16	ENSG00000134215	VAV3	331102	-22.7	.((((((((((((((.	.)))))))))))))).	CTTGAmTGGGGATGGCA	CGTCATCCTCGTCGAA	AAACTCTATACCGTCATCCTCGTCGAA										.	.	.	.	.	.	.	.	.	.	.	.	)	)	)	)	)	)	)	)	)	)	)	)	)	)	.	D
ENSG00000207263_SNORD116-16	ENSG00000181722	ZBTB20	585353	-22.7	.((((((((((((((.	.)))))))))))))).	ATTGAmTGAGGGTGGCT	CGTCATCCTCGTCGAA	AAACTCTATACCGTCATCCTCGTCGAA										.	.	.	.	.	.	.	.	.	.	.	.	)	)	)	)	)	)	)	)	)	)	)	)	)	)	.	D
ENSG00000207263_SNORD116-16	ENSG00000165186	PTCHD1	24355	-22.7	.((((((((((((((.	.)))))))))))))).	CTTGAmTGGGGATGGCA	CGTCATCCTCGTCGAA	AAACTCTATACCGTCATCCTCGTCGAA										.	.	.	.	.	.	.	.	.	.	.	.	)	)	)	)	)	)	)	)	)	)	)	)	)	)	.	D
ENSG00000207263_SNORD116-16	ENSG00000164176	EDIL3	329964	-22.7	.((((((((((((((.	.)))))))))))))).	CTTGAmTGGGGATGGCA	CGTCATCCTCGTCGAA	AAACTCTATACCGTCATCCTCGTCGAA										.	.	.	.	.	.	.	.	.	.	.	.	)	)	)	)	)	)	)	)	)	)	)	)	)	)	.	D
ENSG00000207263_SNORD116-16	ENSG00000164176	EDIL3	177377	-22.7	.((((((((((((((.	.)))))))))))))).	CTTGAmTGGGGATGGCA	CGTCATCCTCGTCGAA	AAACTCTATACCGTCATCCTCGTCGAA										.	.	.	.	.	.	.	.	.	.	.	.	)	)	)	)	)	)	)	)	)	)	)	)	)	)	.	D
ENSG00000206688_SNORD116-18	ENSG00000048052	HDAC9	899678	-22.7	.((((((((((((((.	.)))))))))))))).	CTTGAmTGGGGATGGCA	CGTCATCCTCGTCGAA	AAACTCTATACCGTCATCCTCGTCGAA										.	.	.	.	.	.	.	.	.	.	.	.	)	)	)	)	)	)	)	)	)	)	)	)	)	)	.	D
ENSG00000206688_SNORD116-18	ENSG00000048052	HDAC9	833104	-22.7	.((((((((((((((.	.)))))))))))))).	CTTGAmTGGGGATGGCA	CGTCATCCTCGTCGAA	AAACTCTATACCGTCATCCTCGTCGAA										.	.	.	.	.	.	.	.	.	.	.	.	)	)	)	)	)	)	)	)	)	)	)	)	)	)	.	D
ENSG00000206688_SNORD116-18	ENSG00000048052	HDAC9	84053	-22.7	.((((((((((((((.	.)))))))))))))).	CTTGAmTGGGGATGGCA	CGTCATCCTCGTCGAA	AAACTCTATACCGTCATCCTCGTCGAA										.	.	.	.	.	.	.	.	.	.	.	.	)	)	)	)	)	)	)	)	)	)	)	)	)	)	.	D
ENSG00000206688_SNORD116-18	ENSG00000134215	VAV3	381317	-22.7	.((((((((((((((.	.)))))))))))))).	CTTGAmTGGGGATGGCA	CGTCATCCTCGTCGAA	AAACTCTATACCGTCATCCTCGTCGAA										.	.	.	.	.	.	.	.	.	.	.	.	)	)	)	)	)	)	)	)	)	)	)	)	)	)	.	D
ENSG00000206688_SNORD116-18	ENSG00000134215	VAV3	331102	-22.7	.((((((((((((((.	.)))))))))))))).	CTTGAmTGGGGATGGCA	CGTCATCCTCGTCGAA	AAACTCTATACCGTCATCCTCGTCGAA										.	.	.	.	.	.	.	.	.	.	.	.	)	)	)	)	)	)	)	)	)	)	)	)	)	)	.	D
ENSG00000206688_SNORD116-18	ENSG00000181722	ZBTB20	585353	-22.7	.((((((((((((((.	.)))))))))))))).	ATTGAmTGAGGGTGGCT	CGTCATCCTCGTCGAA	AAACTCTATACCGTCATCCTCGTCGAA										.	.	.	.	.	.	.	.	.	.	.	.	)	)	)	)	)	)	)	)	)	)	)	)	)	)	.	D
ENSG00000206688_SNORD116-18	ENSG00000165186	PTCHD1	24355	-22.7	.((((((((((((((.	.)))))))))))))).	CTTGAmTGGGGATGGCA	CGTCATCCTCGTCGAA	AAACTCTATACCGTCATCCTCGTCGAA										.	.	.	.	.	.	.	.	.	.	.	.	)	)	)	)	)	)	)	)	)	)	)	)	)	)	.	D
ENSG00000206688_SNORD116-18	ENSG00000164176	EDIL3	329964	-22.7	.((((((((((((((.	.)))))))))))))).	CTTGAmTGGGGATGGCA	CGTCATCCTCGTCGAA	AAACTCTATACCGTCATCCTCGTCGAA										.	.	.	.	.	.	.	.	.	.	.	.	)	)	)	)	)	)	)	)	)	)	)	)	)	)	.	D
ENSG00000206688_SNORD116-18	ENSG00000164176	EDIL3	177377	-22.7	.((((((((((((((.	.)))))))))))))).	CTTGAmTGGGGATGGCA	CGTCATCCTCGTCGAA	AAACTCTATACCGTCATCCTCGTCGAA										.	.	.	.	.	.	.	.	.	.	.	.	)	)	)	)	)	)	)	)	)	)	)	)	)	)	.	D
ENSG00000206656_SNORD116-17	ENSG00000048052	HDAC9	899678	-22.7	.((((((((((((((.	.)))))))))))))).	CTTGAmTGGGGATGGCA	CGTCATCCTCGTCGAA	AAACTCTATACCGTCATCCTCGTCGAA										.	.	.	.	.	.	.	.	.	.	.	.	)	)	)	)	)	)	)	)	)	)	)	)	)	)	.	D
ENSG00000206656_SNORD116-17	ENSG00000048052	HDAC9	833104	-22.7	.((((((((((((((.	.)))))))))))))).	CTTGAmTGGGGATGGCA	CGTCATCCTCGTCGAA	AAACTCTATACCGTCATCCTCGTCGAA										.	.	.	.	.	.	.	.	.	.	.	.	)	)	)	)	)	)	)	)	)	)	)	)	)	)	.	D
ENSG00000206656_SNORD116-17	ENSG00000048052	HDAC9	84053	-22.7	.((((((((((((((.	.)))))))))))))).	CTTGAmTGGGGATGGCA	CGTCATCCTCGTCGAA	AAACTCTATACCGTCATCCTCGTCGAA										.	.	.	.	.	.	.	.	.	.	.	.	)	)	)	)	)	)	)	)	)	)	)	)	)	)	.	D
ENSG00000206656_SNORD116-17	ENSG00000134215	VAV3	381317	-22.7	.((((((((((((((.	.)))))))))))))).	CTTGAmTGGGGATGGCA	CGTCATCCTCGTCGAA	AAACTCTATACCGTCATCCTCGTCGAA										.	.	.	.	.	.	.	.	.	.	.	.	)	)	)	)	)	)	)	)	)	)	)	)	)	)	.	D
ENSG00000206656_SNORD116-17	ENSG00000134215	VAV3	331102	-22.7	.((((((((((((((.	.)))))))))))))).	CTTGAmTGGGGATGGCA	CGTCATCCTCGTCGAA	AAACTCTATACCGTCATCCTCGTCGAA										.	.	.	.	.	.	.	.	.	.	.	.	)	)	)	)	)	)	)	)	)	)	)	)	)	)	.	D
ENSG00000206656_SNORD116-17	ENSG00000181722	ZBTB20	585353	-22.7	.((((((((((((((.	.)))))))))))))).	ATTGAmTGAGGGTGGCT	CGTCATCCTCGTCGAA	AAACTCTATACCGTCATCCTCGTCGAA										.	.	.	.	.	.	.	.	.	.	.	.	)	)	)	)	)	)	)	)	)	)	)	)	)	)	.	D
ENSG00000206656_SNORD116-17	ENSG00000165186	PTCHD1	24355	-22.7	.((((((((((((((.	.)))))))))))))).	CTTGAmTGGGGATGGCA	CGTCATCCTCGTCGAA	AAACTCTATACCGTCATCCTCGTCGAA										.	.	.	.	.	.	.	.	.	.	.	.	)	)	)	)	)	)	)	)	)	)	)	)	)	)	.	D
ENSG00000206656_SNORD116-17	ENSG00000164176	EDIL3	329964	-22.7	.((((((((((((((.	.)))))))))))))).	CTTGAmTGGGGATGGCA	CGTCATCCTCGTCGAA	AAACTCTATACCGTCATCCTCGTCGAA										.	.	.	.	.	.	.	.	.	.	.	.	)	)	)	)	)	)	)	)	)	)	)	)	)	)	.	D
ENSG00000206656_SNORD116-17	ENSG00000164176	EDIL3	177377	-22.7	.((((((((((((((.	.)))))))))))))).	CTTGAmTGGGGATGGCA	CGTCATCCTCGTCGAA	AAACTCTATACCGTCATCCTCGTCGAA										.	.	.	.	.	.	.	.	.	.	.	.	)	)	)	)	)	)	)	)	)	)	)	)	)	)	.	D
ENSG00000207375_SNORD116-23	ENSG00000048052	HDAC9	899678	-22.6	.((((((((((((((.	.)))))))))))))).	CTTGAmTGGGGATGGCA	CGTCGTCCTCGTCAAA	AAACTCTATACCGTCGTCCTCGTCAAA										.	.	.	.	.	.	.	.	.	.	.	.	)	)	)	)	)	)	)	)	)	)	)	)	)	)	.	D
ENSG00000207375_SNORD116-23	ENSG00000048052	HDAC9	833104	-22.6	.((((((((((((((.	.)))))))))))))).	CTTGAmTGGGGATGGCA	CGTCGTCCTCGTCAAA	AAACTCTATACCGTCGTCCTCGTCAAA										.	.	.	.	.	.	.	.	.	.	.	.	)	)	)	)	)	)	)	)	)	)	)	)	)	)	.	D
ENSG00000207375_SNORD116-23	ENSG00000048052	HDAC9	84053	-22.6	.((((((((((((((.	.)))))))))))))).	CTTGAmTGGGGATGGCA	CGTCGTCCTCGTCAAA	AAACTCTATACCGTCGTCCTCGTCAAA										.	.	.	.	.	.	.	.	.	.	.	.	)	)	)	)	)	)	)	)	)	)	)	)	)	)	.	D
ENSG00000207375_SNORD116-23	ENSG00000134215	VAV3	381317	-22.6	.((((((((((((((.	.)))))))))))))).	CTTGAmTGGGGATGGCA	CGTCGTCCTCGTCAAA	AAACTCTATACCGTCGTCCTCGTCAAA										.	.	.	.	.	.	.	.	.	.	.	.	)	)	)	)	)	)	)	)	)	)	)	)	)	)	.	D
ENSG00000207375_SNORD116-23	ENSG00000134215	VAV3	331102	-22.6	.((((((((((((((.	.)))))))))))))).	CTTGAmTGGGGATGGCA	CGTCGTCCTCGTCAAA	AAACTCTATACCGTCGTCCTCGTCAAA										.	.	.	.	.	.	.	.	.	.	.	.	)	)	)	)	)	)	)	)	)	)	)	)	)	)	.	D
ENSG00000207375_SNORD116-23	ENSG00000165186	PTCHD1	24355	-22.6	.((((((((((((((.	.)))))))))))))).	CTTGAmTGGGGATGGCA	CGTCGTCCTCGTCAAA	AAACTCTATACCGTCGTCCTCGTCAAA										.	.	.	.	.	.	.	.	.	.	.	.	)	)	)	)	)	)	)	)	)	)	)	)	)	)	.	D
ENSG00000207375_SNORD116-23	ENSG00000164176	EDIL3	329964	-22.6	.((((((((((((((.	.)))))))))))))).	CTTGAmTGGGGATGGCA	CGTCGTCCTCGTCAAA	AAACTCTATACCGTCGTCCTCGTCAAA										.	.	.	.	.	.	.	.	.	.	.	.	)	)	)	)	)	)	)	)	)	)	)	)	)	)	.	D
ENSG00000207375_SNORD116-23	ENSG00000164176	EDIL3	177377	-22.6	.((((((((((((((.	.)))))))))))))).	CTTGAmTGGGGATGGCA	CGTCGTCCTCGTCAAA	AAACTCTATACCGTCGTCCTCGTCAAA										.	.	.	.	.	.	.	.	.	.	.	.	)	)	)	)	)	)	)	)	)	)	)	)	)	)	.	D
ENSG00000278715_SNORD116-20	ENSG00000181722	ZBTB20	585353	-22.4	.((((((((((((((.	.)))))))))))))).	ATTGAmTGAGGGTGGCT	TGTCATCCTCGTCGAA	AAACTCTATACTGTCATCCTCGTCGAA										.	.	.	.	.	.	.	.	.	.	.	.	)	)	)	)	)	)	)	)	)	)	)	)	)	)	.	D
ENSG00000206621_SNORD116-14	ENSG00000164176	EDIL3	311076	-20.4	.((((((((((((((.	.)))))))))))))).	CTTGAmTGGGGATGACA	CGTCATTCTCGTCGAA	AAACTCTATACCGTCATTCTCGTCGAA										.	.	.	.	.	.	.	.	.	.	.	.	)	)	)	)	)	)	)	)	)	)	)	)	)	)	.	D
ENSG00000206621_SNORD116-14	ENSG00000181722	ZBTB20	585353	-19.9	.((((((((((((((.	.)))))))))))))).	ATTGAmTGAGGGTGGCT	CGTCATTCTCGTCGAA	AAACTCTATACCGTCATTCTCGTCGAA										.	.	.	.	.	.	.	.	.	.	.	.	)	)	)	)	)	)	)	)	)	)	)	)	)	)	.	D
ENSG00000206621_SNORD116-14	ENSG00000048052	HDAC9	899678	-19.8	.((((((((((((((.	.)))))))))))))).	CTTGAmTGGGGATGGCA	CGTCATTCTCGTCGAA	AAACTCTATACCGTCATTCTCGTCGAA										.	.	.	.	.	.	.	.	.	.	.	.	)	)	)	)	)	)	)	)	)	)	)	)	)	)	.	D
ENSG00000206621_SNORD116-14	ENSG00000048052	HDAC9	833104	-19.8	.((((((((((((((.	.)))))))))))))).	CTTGAmTGGGGATGGCA	CGTCATTCTCGTCGAA	AAACTCTATACCGTCATTCTCGTCGAA										.	.	.	.	.	.	.	.	.	.	.	.	)	)	)	)	)	)	)	)	)	)	)	)	)	)	.	D
ENSG00000206621_SNORD116-14	ENSG00000048052	HDAC9	84053	-19.8	.((((((((((((((.	.)))))))))))))).	CTTGAmTGGGGATGGCA	CGTCATTCTCGTCGAA	AAACTCTATACCGTCATTCTCGTCGAA										.	.	.	.	.	.	.	.	.	.	.	.	)	)	)	)	)	)	)	)	)	)	)	)	)	)	.	D
ENSG00000206621_SNORD116-14	ENSG00000134215	VAV3	381317	-19.8	.((((((((((((((.	.)))))))))))))).	CTTGAmTGGGGATGGCA	CGTCATTCTCGTCGAA	AAACTCTATACCGTCATTCTCGTCGAA										.	.	.	.	.	.	.	.	.	.	.	.	)	)	)	)	)	)	)	)	)	)	)	)	)	)	.	D
ENSG00000206621_SNORD116-14	ENSG00000134215	VAV3	331102	-19.8	.((((((((((((((.	.)))))))))))))).	CTTGAmTGGGGATGGCA	CGTCATTCTCGTCGAA	AAACTCTATACCGTCATTCTCGTCGAA										.	.	.	.	.	.	.	.	.	.	.	.	)	)	)	)	)	)	)	)	)	)	)	)	)	)	.	D
ENSG00000206621_SNORD116-14	ENSG00000165186	PTCHD1	24355	-19.8	.((((((((((((((.	.)))))))))))))).	CTTGAmTGGGGATGGCA	CGTCATTCTCGTCGAA	AAACTCTATACCGTCATTCTCGTCGAA										.	.	.	.	.	.	.	.	.	.	.	.	)	)	)	)	)	)	)	)	)	)	)	)	)	)	.	D
ENSG00000206621_SNORD116-14	ENSG00000164176	EDIL3	329964	-19.8	.((((((((((((((.	.)))))))))))))).	CTTGAmTGGGGATGGCA	CGTCATTCTCGTCGAA	AAACTCTATACCGTCATTCTCGTCGAA										.	.	.	.	.	.	.	.	.	.	.	.	)	)	)	)	)	)	)	)	)	)	)	)	)	)	.	D
ENSG00000206621_SNORD116-14	ENSG00000164176	EDIL3	177377	-19.8	.((((((((((((((.	.)))))))))))))).	CTTGAmTGGGGATGGCA	CGTCATTCTCGTCGAA	AAACTCTATACCGTCATTCTCGTCGAA										.	.	.	.	.	.	.	.	.	.	.	.	)	)	)	)	)	)	)	)	)	)	)	)	)	)	.	D
ENSG00000275529_SNORD116-4	ENSG00000048052	HDAC9	647559	-19.6	.((((((((((((((.	.)))))))))))))).	GTTTGmCTGAGAATGGT	GTCGTTCTCAGCGGAA	AAACTCATACCGTCGTTCTCAGCGGAA										.	.	.	.	.	.	.	.	.	.	.	.	)	)	)	)	)	)	)	)	)	)	)	)	)	)	.	D
ENSG00000206609_SNORD116-11	ENSG00000181722	ZBTB20	291454	-20.3	.((((((((((((((.	.)))))))))))))).	TTTTCmTAAGGGGCCTG	TGGGTTCCTTGGAAAG	CTTCCATACGTGGGTTCCTTGGAAAG											.	.	.	.	.	.	.	.	.	.	.	)	)	)	)	)	)	)	)	)	)	)	)	)	)	.	D'
ENSG00000206609_SNORD116-11	ENSG00000048052	HDAC9	232058	-18.3	.((((((((((((((.	.)))))))))))))).	ATTTCmCGGGGGATTCC	TGGGTTCCTTGGAAAG	CTTCCATACGTGGGTTCCTTGGAAAG											.	.	.	.	.	.	.	.	.	.	.	)	)	)	)	)	)	)	)	)	)	)	)	)	)	.	D'
ENSG00000206609_SNORD116-11	ENSG00000181722	ZBTB20	651178	-17.4	.((((((((((((((.	.)))))))))))))).	ATTTCmCAAGGGATTTT	TGGGTTCCTTGGAAAG	CTTCCATACGTGGGTTCCTTGGAAAG											.	.	.	.	.	.	.	.	.	.	.	)	)	)	)	)	)	)	)	)	)	)	)	)	)	.	D'
ENSG00000278123_SNORD116-28	ENSG00000048052	HDAC9	401994	-18.1	.((((((((((((((.	.)))))))))))))).	CTTTCmAATGAGATTCT	TGAATCTCGTTGGAAT	CTTAAAAATGAATCTCGTTGGAAT													.	.	.	.	.	.	.	.	.	)	)	)	)	)	)	)	)	)	)	)	)	)	)	.	D'
ENSG00000277785_SNORD116-21	ENSG00000165186	PTCHD1	7645	-18.5	.(((((((((((((.((((.	.)))).))))))))))))).	GTTTCmTAGGGAATGGATATT	CATATACATTCCTTGGAAAG	CTTCCACATATACATTCCTTGGAAAG											.	.	.	.	.	.	.	)	)	)	)	.	)	)	)	)	)	)	)	)	)	)	)	)	)	.	D'
ENSG00000207197_SNORD116-12	ENSG00000165186	PTCHD1	7645	-18.4	.(((((((((((((.((((.	.)))).))))))))))))).	GTTTCmTAGGGAATGGATATT	TATATACATTCCTTGGAAAG	CTTCCATATATACATTCCTTGGAAAG											.	.	.	.	.	.	.	)	)	)	)	.	)	)	)	)	)	)	)	)	)	)	)	)	)	.	D'
ENSG00000206621_SNORD116-14	ENSG00000165186	PTCHD1	7645	-18.4	.(((((((((((((.((((.	.)))).))))))))))))).	GTTTCmTAGGGAATGGATATT	TATATACATTCCTTGGAAAG	CTTCCATATATACATTCCTTGGAAAG											.	.	.	.	.	.	.	)	)	)	)	.	)	)	)	)	)	)	)	)	)	)	)	)	)	.	D'
ENSG00000207174_SNORD116-15	ENSG00000165186	PTCHD1	7645	-18.4	.(((((((((((((.((((.	.)))).))))))))))))).	GTTTCmTAGGGAATGGATATT	TATATACATTCCTTGGAAAG	CTTCCATATATACATTCCTTGGAAAG											.	.	.	.	.	.	.	)	)	)	)	.	)	)	)	)	)	)	)	)	)	)	)	)	)	.	D'
ENSG00000206656_SNORD116-17	ENSG00000165186	PTCHD1	7645	-18.4	.(((((((((((((.((((.	.)))).))))))))))))).	GTTTCmTAGGGAATGGATATT	TATATACATTCCTTGGAAAG	CTTCCATATATACATTCCTTGGAAAG											.	.	.	.	.	.	.	)	)	)	)	.	)	)	)	)	)	)	)	)	)	)	)	)	)	.	D'
ENSG00000207460_SNORD116-19	ENSG00000165186	PTCHD1	7645	-18.4	.(((((((((((((.((((.	.)))).))))))))))))).	GTTTCmTAGGGAATGGATATT	TATATACATTCCTTGGAAAG	CTTCCATATATACATTCCTTGGAAAG											.	.	.	.	.	.	.	)	)	)	)	.	)	)	)	)	)	)	)	)	)	)	)	)	)	.	D'
ENSG00000278715_SNORD116-20	ENSG00000165186	PTCHD1	7645	-18.4	.(((((((((((((.((((.	.)))).))))))))))))).	GTTTCmTAGGGAATGGATATT	TATATACATTCCTTGGAAAG	CTTCCATATATACATTCCTTGGAAAG											.	.	.	.	.	.	.	)	)	)	)	.	)	)	)	)	)	)	)	)	)	)	)	)	)	.	D'
ENSG00000275127_SNORD116-22	ENSG00000165186	PTCHD1	7645	-18.4	.(((((((((((((.((((.	.)))).))))))))))))).	GTTTCmTAGGGAATGGATATT	TATGTACATTCCTTGGAAAG	CTTCCATATGTACATTCCTTGGAAAG											.	.	.	.	.	.	.	)	)	)	)	.	)	)	)	)	)	)	)	)	)	)	)	)	)	.	D'
ENSG00000206688_SNORD116-18	ENSG00000165186	PTCHD1	7645	-18.4	.(((((((((((((.((((.	.)))).))))))))))))).	GTTTCmTAGGGAATGGATATT	TATATACATTCCTTGGAAAG	CTTCCTTATATACATTCCTTGGAAAG											.	.	.	.	.	.	.	)	)	)	)	.	)	)	)	)	)	)	)	)	)	)	)	)	)	.	D'
ENSG00000207174_SNORD116-15	ENSG00000197705	KLHL14	22179	-24.9	.(((((((((((((.(((.	.))).))))))))))))).	GTTGAmTGGGGATGGGGGTC	TACCGTCATCCTCGTCAAA	AAACTCTATACCGTCATCCTCGTCAAA										.	.	.	.	.	.	.	.	.	)	)	)	.	)	)	)	)	)	)	)	)	)	)	)	)	)	.	D
ENSG00000277785_SNORD116-21	ENSG00000197705	KLHL14	22179	-24.6	.(((((((((((((.(((.	.))).))))))))))))).	GTTGAmTGGGGATGGGGGTC	TACCGTCATCCTCGTCGAA	AAACTCTATACCGTCATCCTCGTCGAA										.	.	.	.	.	.	.	.	.	)	)	)	.	)	)	)	)	)	)	)	)	)	)	)	)	)	.	D
ENSG00000275127_SNORD116-22	ENSG00000197705	KLHL14	22179	-24.6	.(((((((((((((.(((.	.))).))))))))))))).	GTTGAmTGGGGATGGGGGTC	TACCGTCATCCTCGTCGAA	AAACTCTATACCGTCATCCTCGTCGAA										.	.	.	.	.	.	.	.	.	)	)	)	.	)	)	)	)	)	)	)	)	)	)	)	)	)	.	D
ENSG00000207460_SNORD116-19	ENSG00000197705	KLHL14	22179	-24.6	.(((((((((((((.(((.	.))).))))))))))))).	GTTGAmTGGGGATGGGGGTC	TACCGTCATCCTCGTCGAA	AAACTCTATACCGTCATCCTCGTCGAA										.	.	.	.	.	.	.	.	.	)	)	)	.	)	)	)	)	)	)	)	)	)	)	)	)	)	.	D
ENSG00000207263_SNORD116-16	ENSG00000197705	KLHL14	22179	-24.6	.(((((((((((((.(((.	.))).))))))))))))).	GTTGAmTGGGGATGGGGGTC	TACCGTCATCCTCGTCGAA	AAACTCTATACCGTCATCCTCGTCGAA										.	.	.	.	.	.	.	.	.	)	)	)	.	)	)	)	)	)	)	)	)	)	)	)	)	)	.	D
ENSG00000206688_SNORD116-18	ENSG00000197705	KLHL14	22179	-24.6	.(((((((((((((.(((.	.))).))))))))))))).	GTTGAmTGGGGATGGGGGTC	TACCGTCATCCTCGTCGAA	AAACTCTATACCGTCATCCTCGTCGAA										.	.	.	.	.	.	.	.	.	)	)	)	.	)	)	)	)	)	)	)	)	)	)	)	)	)	.	D
ENSG00000206656_SNORD116-17	ENSG00000197705	KLHL14	22179	-24.6	.(((((((((((((.(((.	.))).))))))))))))).	GTTGAmTGGGGATGGGGGTC	TACCGTCATCCTCGTCGAA	AAACTCTATACCGTCATCCTCGTCGAA										.	.	.	.	.	.	.	.	.	)	)	)	.	)	)	)	)	)	)	)	)	)	)	)	)	)	.	D
ENSG00000207375_SNORD116-23	ENSG00000197705	KLHL14	22179	-24.5	.(((((((((((((.(((.	.))).))))))))))))).	GTTGAmTGGGGATGGGGGTC	TACCGTCGTCCTCGTCAAA	AAACTCTATACCGTCGTCCTCGTCAAA										.	.	.	.	.	.	.	.	.	)	)	)	.	)	)	)	)	)	)	)	)	)	)	)	)	)	.	D
ENSG00000278715_SNORD116-20	ENSG00000197705	KLHL14	22179	-22.8	.(((((((((((((.(((.	.))).))))))))))))).	GTTGAmTGGGGATGGGGGTC	TACTGTCATCCTCGTCGAA	AAACTCTATACTGTCATCCTCGTCGAA										.	.	.	.	.	.	.	.	.	)	)	)	.	)	)	)	)	)	)	)	)	)	)	)	)	)	.	D
ENSG00000206621_SNORD116-14	ENSG00000197705	KLHL14	22179	-21.7	.(((((((((((((.(((.	.))).))))))))))))).	GTTGAmTGGGGATGGGGGTC	TACCGTCATTCTCGTCGAA	AAACTCTATACCGTCATTCTCGTCGAA										.	.	.	.	.	.	.	.	.	)	)	)	.	)	)	)	)	)	)	)	)	)	)	)	)	)	.	D
ENSG00000207279_SNORD116-24	ENSG00000048052	HDAC9	144053	-18.9	.(((((((((((((.(((.	.))).))))))))))))).	GTTAAmTGGAGGTGAAGGTT	TACCGTCATCTTCGTTGAA	AAACTCTATACCGTCATCTTCGTTGAA										.	.	.	.	.	.	.	.	.	)	)	)	.	)	)	)	)	)	)	)	)	)	)	)	)	)	.	D
ENSG00000278123_SNORD116-28	ENSG00000181722	ZBTB20	709338	-17	.(((((((((((((.((.	.)).))))))))))))).	ATTACmAGAATTGTAAGGC	TCTGTGCAGTTCTGTGAA	GCAAACCACTTCTGTGCAGTTCTGTGAA									.	.	.	.	.	.	.	.	.	.	.	)	)	.	)	)	)	)	)	)	)	)	)	)	)	)	)	.	D
ENSG00000278715_SNORD116-20	ENSG00000181722	ZBTB20	556603	-22.5	.(((((((((((((.((.	.)).))))))))))))).	CTTGAmCGAGGGTGAAAGC	ACTGTCATCCTCGTCGAA	AAACTCTATACTGTCATCCTCGTCGAA										.	.	.	.	.	.	.	.	.	.	)	)	.	)	)	)	)	)	)	)	)	)	)	)	)	)	.	D
ENSG00000275529_SNORD116-4	ENSG00000181722	ZBTB20	541239	-22.5	.(((((((((((((.((.	.)).))))))))))))).	CTCTGmCTGGGAACGTTGT	CCGTCGTTCTCAGCGGAA	AAACTCATACCGTCGTTCTCAGCGGAA										.	.	.	.	.	.	.	.	.	.	)	)	.	)	)	)	)	)	)	)	)	)	)	)	)	)	.	D
ENSG00000207375_SNORD116-23	ENSG00000165186	PTCHD1	7645	-18.8	.(((((((((((((.((.	.)).))))))))))))).	GTTTCmTAGGGAATGGATA	CATGCATTCCTTGGAAAG	CCTCAATACATGCATTCCTTGGAAAG											.	.	.	.	.	.	.	.	.	)	)	.	)	)	)	)	)	)	)	)	)	)	)	)	)	.	D'
ENSG00000207137_SNORD116-13	ENSG00000165186	PTCHD1	7645	-18.8	.(((((((((((((.((.	.)).))))))))))))).	GTTTCmTAGGGAATGGATA	CATGCATTCCTTGGAAAG	CTTCCATACATGCATTCCTTGGAAAG											.	.	.	.	.	.	.	.	.	)	)	.	)	)	)	)	)	)	)	)	)	)	)	)	)	.	D'
ENSG00000207263_SNORD116-16	ENSG00000165186	PTCHD1	7645	-18.8	.(((((((((((((.((.	.)).))))))))))))).	GTTTCmTAGGGAATGGATA	CATGCATTCCTTGGAAAG	CTTTCATACATGCATTCCTTGGAAAG											.	.	.	.	.	.	.	.	.	)	)	.	)	)	)	)	)	)	)	)	)	)	)	)	)	.	D'
ENSG00000207279_SNORD116-24	ENSG00000165186	PTCHD1	7645	-18.8	.(((((((((((((.((.	.)).))))))))))))).	GTTTCmTAGGGAATGGATA	CATGCATTCCTTGGAAAG	CTTTTATACATGCATTCCTTGGAAAG											.	.	.	.	.	.	.	.	.	)	)	.	)	)	)	)	)	)	)	)	)	)	)	)	)	.	D'
ENSG00000206609_SNORD116-11	ENSG00000181722	ZBTB20	728122	-20.3	.(((((((((((((.(.	.).))))))))))))).	TTTTCmCAGGGAACTGGT	GTGGGTTCCTTGGAAAG	CTTCCATACGTGGGTTCCTTGGAAAG											.	.	.	.	.	.	.	.	.	.	)	.	)	)	)	)	)	)	)	)	)	)	)	)	)	.	D'
ENSG00000206609_SNORD116-11	ENSG00000164176	EDIL3	294748	-17.9	.(((((((((((((.(.	.).))))))))))))).	GTTTCmCAAGGGATTGGA	GTGGGTTCCTTGGAAAG	CTTCCATACGTGGGTTCCTTGGAAAG											.	.	.	.	.	.	.	.	.	.	)	.	)	)	)	)	)	)	)	)	)	)	)	)	)	.	D'
ENSG00000206609_SNORD116-11	ENSG00000048052	HDAC9	252052	-19.5	.(((((((((((((..(	)..))))))))))))).	TTTTCmCAAGGAATTTGT	GTGGGTTCCTTGGAAAG	CTTCCATACGTGGGTTCCTTGGAAAG											.	.	.	.	.	.	.	.	.	)	.	.	)	)	)	)	)	)	)	)	)	)	)	)	)	.	D'
ENSG00000275529_SNORD116-4	ENSG00000048052	HDAC9	252051	-17.5	.(((((((((((((.	.))))))))))))).	GTTTTmCCAAGGAATT	CATTCCTTGGAAAAG	GTCCCCCCAAAAAAACATTCCTTGGAAAAG							.	.	.	.	.	.	.	.	.	.	.	.	.	.	.	.	)	)	)	)	)	)	)	)	)	)	)	)	)	.	D'
ENSG00000275529_SNORD116-4	ENSG00000181722	ZBTB20	830569	-17.5	.(((((((((((((.	.))))))))))))).	GTTTTmCCAAGGAATC	CATTCCTTGGAAAAG	GTCCCCCCAAAAAAACATTCCTTGGAAAAG							.	.	.	.	.	.	.	.	.	.	.	.	.	.	.	.	)	)	)	)	)	)	)	)	)	)	)	)	)	.	D'
ENSG00000207442_SNORD116-6	ENSG00000048052	HDAC9	252051	-17.5	.(((((((((((((.	.))))))))))))).	GTTTTmCCAAGGAATT	CATTCCTTGGAAAAG	GTCCTCCAAAAAAAACATTCCTTGGAAAAG							.	.	.	.	.	.	.	.	.	.	.	.	.	.	.	.	)	)	)	)	)	)	)	)	)	)	)	)	)	.	D'
ENSG00000207442_SNORD116-6	ENSG00000181722	ZBTB20	830569	-17.5	.(((((((((((((.	.))))))))))))).	GTTTTmCCAAGGAATC	CATTCCTTGGAAAAG	GTCCTCCAAAAAAAACATTCCTTGGAAAAG							.	.	.	.	.	.	.	.	.	.	.	.	.	.	.	.	)	)	)	)	)	)	)	)	)	)	)	)	)	.	D'
ENSG00000207001_SNORD116-2	ENSG00000048052	HDAC9	252051	-17.5	.(((((((((((((.	.))))))))))))).	GTTTTmCCAAGGAATT	CATTCCTTGGAAAAG	GTCCCCAAAAAAAACATTCCTTGGAAAAG								.	.	.	.	.	.	.	.	.	.	.	.	.	.	.	)	)	)	)	)	)	)	)	)	)	)	)	)	.	D'
ENSG00000207001_SNORD116-2	ENSG00000181722	ZBTB20	830569	-17.5	.(((((((((((((.	.))))))))))))).	GTTTTmCCAAGGAATC	CATTCCTTGGAAAAG	GTCCCCAAAAAAAACATTCCTTGGAAAAG								.	.	.	.	.	.	.	.	.	.	.	.	.	.	.	)	)	)	)	)	)	)	)	)	)	)	)	)	.	D'
ENSG00000207014_SNORD116-3	ENSG00000048052	HDAC9	252051	-17.5	.(((((((((((((.	.))))))))))))).	GTTTTmCCAAGGAATT	CATTCCTTGGAAAAG	GTCCCCCATAAAAACATTCCTTGGAAAAG								.	.	.	.	.	.	.	.	.	.	.	.	.	.	.	)	)	)	)	)	)	)	)	)	)	)	)	)	.	D'
ENSG00000207014_SNORD116-3	ENSG00000181722	ZBTB20	830569	-17.5	.(((((((((((((.	.))))))))))))).	GTTTTmCCAAGGAATC	CATTCCTTGGAAAAG	GTCCCCCATAAAAACATTCCTTGGAAAAG								.	.	.	.	.	.	.	.	.	.	.	.	.	.	.	)	)	)	)	)	)	)	)	)	)	)	)	)	.	D'
ENSG00000207191_SNORD116-5	ENSG00000048052	HDAC9	252051	-17.5	.(((((((((((((.	.))))))))))))).	GTTTTmCCAAGGAATT	CATTCCTTGGAAAAG	GTCCCCCATAAAAACATTCCTTGGAAAAG								.	.	.	.	.	.	.	.	.	.	.	.	.	.	.	)	)	)	)	)	)	)	)	)	)	)	)	)	.	D'
ENSG00000207191_SNORD116-5	ENSG00000181722	ZBTB20	830569	-17.5	.(((((((((((((.	.))))))))))))).	GTTTTmCCAAGGAATC	CATTCCTTGGAAAAG	GTCCCCCATAAAAACATTCCTTGGAAAAG								.	.	.	.	.	.	.	.	.	.	.	.	.	.	.	)	)	)	)	)	)	)	)	)	)	)	)	)	.	D'
ENSG00000207133_SNORD116-7	ENSG00000048052	HDAC9	252051	-17.5	.(((((((((((((.	.))))))))))))).	GTTTTmCCAAGGAATT	CATTCCTTGGAAAAG	GTCCCCCATAAAAACATTCCTTGGAAAAG								.	.	.	.	.	.	.	.	.	.	.	.	.	.	.	)	)	)	)	)	)	)	)	)	)	)	)	)	.	D'
ENSG00000207133_SNORD116-7	ENSG00000181722	ZBTB20	830569	-17.5	.(((((((((((((.	.))))))))))))).	GTTTTmCCAAGGAATC	CATTCCTTGGAAAAG	GTCCCCCATAAAAACATTCCTTGGAAAAG								.	.	.	.	.	.	.	.	.	.	.	.	.	.	.	)	)	)	)	)	)	)	)	)	)	)	)	)	.	D'
ENSG00000206727_SNORD116-9	ENSG00000048052	HDAC9	252051	-17.5	.(((((((((((((.	.))))))))))))).	GTTTTmCCAAGGAATT	CATTCCTTGGAAAAG	GTCCCCCATAAAAACATTCCTTGGAAAAG								.	.	.	.	.	.	.	.	.	.	.	.	.	.	.	)	)	)	)	)	)	)	)	)	)	)	)	)	.	D'
ENSG00000206727_SNORD116-9	ENSG00000181722	ZBTB20	830569	-17.5	.(((((((((((((.	.))))))))))))).	GTTTTmCCAAGGAATC	CATTCCTTGGAAAAG	GTCCCCCATAAAAACATTCCTTGGAAAAG								.	.	.	.	.	.	.	.	.	.	.	.	.	.	.	)	)	)	)	)	)	)	)	)	)	)	)	)	.	D'
ENSG00000207063_SNORD116-1	ENSG00000048052	HDAC9	252051	-17.5	.(((((((((((((.	.))))))))))))).	GTTTTmCCAAGGAATT	CATTCCTTGGAAAAG	GTCCCCTATAAAAACATTCCTTGGAAAAG								.	.	.	.	.	.	.	.	.	.	.	.	.	.	.	)	)	)	)	)	)	)	)	)	)	)	)	)	.	D'
ENSG00000207063_SNORD116-1	ENSG00000181722	ZBTB20	830569	-17.5	.(((((((((((((.	.))))))))))))).	GTTTTmCCAAGGAATC	CATTCCTTGGAAAAG	GTCCCCTATAAAAACATTCCTTGGAAAAG								.	.	.	.	.	.	.	.	.	.	.	.	.	.	.	)	)	)	)	)	)	)	)	)	)	)	)	)	.	D'
ENSG00000207093_SNORD116-8	ENSG00000048052	HDAC9	252051	-17.5	.(((((((((((((.	.))))))))))))).	GTTTTmCCAAGGAATT	CATTCCTTGGAAAAG	GTCCTCCAAAAAAACATTCCTTGGAAAAG								.	.	.	.	.	.	.	.	.	.	.	.	.	.	.	)	)	)	)	)	)	)	)	)	)	)	)	)	.	D'
ENSG00000207093_SNORD116-8	ENSG00000181722	ZBTB20	830569	-17.5	.(((((((((((((.	.))))))))))))).	GTTTTmCCAAGGAATC	CATTCCTTGGAAAAG	GTCCTCCAAAAAAACATTCCTTGGAAAAG								.	.	.	.	.	.	.	.	.	.	.	.	.	.	.	)	)	)	)	)	)	)	)	)	)	)	)	)	.	D'
ENSG00000252326_SNORD116-25	ENSG00000181722	ZBTB20	89192	-21.5	.(((((((((((((.	.))))))))))))).	ATCACmGGGAGTGGTT	TGCCACTTCTGTGAG	CCAAATCTCTTCTGTGCCACTTCTGTGAG								.	.	.	.	.	.	.	.	.	.	.	.	.	.	.	)	)	)	)	)	)	)	)	)	)	)	)	)	.	D
ENSG00000251815_SNORD116-26	ENSG00000181722	ZBTB20	89192	-21.5	.(((((((((((((.	.))))))))))))).	ATCACmGGGAGTGGTT	TGCCACTTCTGTGAG	CCAAATCATTTCTGTGCCACTTCTGTGAG								.	.	.	.	.	.	.	.	.	.	.	.	.	.	.	)	)	)	)	)	)	)	)	)	)	)	)	)	.	D
ENSG00000251896_SNORD116-27	ENSG00000181722	ZBTB20	89192	-21.2	.(((((((((((((.	.))))))))))))).	ATCACmGGGAGTGGTT	TACCACTTCTGTGAG	CCAAAACACTTCTGTACCACTTCTGTGAG								.	.	.	.	.	.	.	.	.	.	.	.	.	.	.	)	)	)	)	)	)	)	)	)	)	)	)	)	.	D
ENSG00000278123_SNORD116-28	ENSG00000254377	MIR124-2HG	7279	-19.9	.(((((((((((((.	.))))))))))))).	ATCGCmAGGATTGCAA	GTGCAGTTCTGTGAA	GCAAACCACTTCTGTGCAGTTCTGTGAA									.	.	.	.	.	.	.	.	.	.	.	.	.	.	)	)	)	)	)	)	)	)	)	)	)	)	)	.	D
ENSG00000207093_SNORD116-8	ENSG00000048052	HDAC9	761607	-22.5	.(((((((((((((.	.))))))))))))).	ATCCGmGTGAGAGCGC	TCGTTCTCATCGGAA	GAACTCATACCGTCGTTCTCATCGGAA										.	.	.	.	.	.	.	.	.	.	.	.	.	)	)	)	)	)	)	)	)	)	)	)	)	)	.	D
ENSG00000207014_SNORD116-3	ENSG00000048052	HDAC9	761607	-22.5	.(((((((((((((.	.))))))))))))).	ATCCGmGTGAGAGCGC	TCGTTCTCATCGGAA	GAACTCATACCGTCGTTCTCATCGGAA										.	.	.	.	.	.	.	.	.	.	.	.	.	)	)	)	)	)	)	)	)	)	)	)	)	)	.	D
ENSG00000206727_SNORD116-9	ENSG00000048052	HDAC9	761607	-22.5	.(((((((((((((.	.))))))))))))).	ATCCGmGTGAGAGCGC	TCGTTCTCATCGGAA	GAACTCATACCGTCGTTCTCATCGGAA										.	.	.	.	.	.	.	.	.	.	.	.	.	)	)	)	)	)	)	)	)	)	)	)	)	)	.	D
ENSG00000207174_SNORD116-15	ENSG00000181722	ZBTB20	556603	-22	.(((((((((((((.	.))))))))))))).	CTTGAmCGAGGGTGAA	GTCATCCTCGTCAAA	AAACTCTATACCGTCATCCTCGTCAAA										.	.	.	.	.	.	.	.	.	.	.	.	.	)	)	)	)	)	)	)	)	)	)	)	)	)	.	D
ENSG00000277785_SNORD116-21	ENSG00000181722	ZBTB20	556603	-21.7	.(((((((((((((.	.))))))))))))).	CTTGAmCGAGGGTGAA	GTCATCCTCGTCGAA	AAACTCTATACCGTCATCCTCGTCGAA										.	.	.	.	.	.	.	.	.	.	.	.	.	)	)	)	)	)	)	)	)	)	)	)	)	)	.	D
ENSG00000275127_SNORD116-22	ENSG00000181722	ZBTB20	556603	-21.7	.(((((((((((((.	.))))))))))))).	CTTGAmCGAGGGTGAA	GTCATCCTCGTCGAA	AAACTCTATACCGTCATCCTCGTCGAA										.	.	.	.	.	.	.	.	.	.	.	.	.	)	)	)	)	)	)	)	)	)	)	)	)	)	.	D
ENSG00000207460_SNORD116-19	ENSG00000181722	ZBTB20	556603	-21.7	.(((((((((((((.	.))))))))))))).	CTTGAmCGAGGGTGAA	GTCATCCTCGTCGAA	AAACTCTATACCGTCATCCTCGTCGAA										.	.	.	.	.	.	.	.	.	.	.	.	.	)	)	)	)	)	)	)	)	)	)	)	)	)	.	D
ENSG00000207263_SNORD116-16	ENSG00000181722	ZBTB20	556603	-21.7	.(((((((((((((.	.))))))))))))).	CTTGAmCGAGGGTGAA	GTCATCCTCGTCGAA	AAACTCTATACCGTCATCCTCGTCGAA										.	.	.	.	.	.	.	.	.	.	.	.	.	)	)	)	)	)	)	)	)	)	)	)	)	)	.	D
ENSG00000206688_SNORD116-18	ENSG00000181722	ZBTB20	556603	-21.7	.(((((((((((((.	.))))))))))))).	CTTGAmCGAGGGTGAA	GTCATCCTCGTCGAA	AAACTCTATACCGTCATCCTCGTCGAA										.	.	.	.	.	.	.	.	.	.	.	.	.	)	)	)	)	)	)	)	)	)	)	)	)	)	.	D
ENSG00000206656_SNORD116-17	ENSG00000181722	ZBTB20	556603	-21.7	.(((((((((((((.	.))))))))))))).	CTTGAmCGAGGGTGAA	GTCATCCTCGTCGAA	AAACTCTATACCGTCATCCTCGTCGAA										.	.	.	.	.	.	.	.	.	.	.	.	.	)	)	)	)	)	)	)	)	)	)	)	)	)	.	D
ENSG00000207174_SNORD116-15	ENSG00000197705	KLHL14	46196	-20.4	.(((((((((((((.	.))))))))))))).	ATTGAmTGAGGGTGAA	GTCATCCTCGTCAAA	AAACTCTATACCGTCATCCTCGTCAAA										.	.	.	.	.	.	.	.	.	.	.	.	.	)	)	)	)	)	)	)	)	)	)	)	)	)	.	D
ENSG00000278715_SNORD116-20	ENSG00000197705	KLHL14	46196	-20.1	.(((((((((((((.	.))))))))))))).	ATTGAmTGAGGGTGAA	GTCATCCTCGTCGAA	AAACTCTATACTGTCATCCTCGTCGAA										.	.	.	.	.	.	.	.	.	.	.	.	.	)	)	)	)	)	)	)	)	)	)	)	)	)	.	D
ENSG00000277785_SNORD116-21	ENSG00000197705	KLHL14	46196	-20.1	.(((((((((((((.	.))))))))))))).	ATTGAmTGAGGGTGAA	GTCATCCTCGTCGAA	AAACTCTATACCGTCATCCTCGTCGAA										.	.	.	.	.	.	.	.	.	.	.	.	.	)	)	)	)	)	)	)	)	)	)	)	)	)	.	D
ENSG00000275127_SNORD116-22	ENSG00000197705	KLHL14	46196	-20.1	.(((((((((((((.	.))))))))))))).	ATTGAmTGAGGGTGAA	GTCATCCTCGTCGAA	AAACTCTATACCGTCATCCTCGTCGAA										.	.	.	.	.	.	.	.	.	.	.	.	.	)	)	)	)	)	)	)	)	)	)	)	)	)	.	D
ENSG00000207460_SNORD116-19	ENSG00000197705	KLHL14	46196	-20.1	.(((((((((((((.	.))))))))))))).	ATTGAmTGAGGGTGAA	GTCATCCTCGTCGAA	AAACTCTATACCGTCATCCTCGTCGAA										.	.	.	.	.	.	.	.	.	.	.	.	.	)	)	)	)	)	)	)	)	)	)	)	)	)	.	D
ENSG00000207263_SNORD116-16	ENSG00000197705	KLHL14	46196	-20.1	.(((((((((((((.	.))))))))))))).	ATTGAmTGAGGGTGAA	GTCATCCTCGTCGAA	AAACTCTATACCGTCATCCTCGTCGAA										.	.	.	.	.	.	.	.	.	.	.	.	.	)	)	)	)	)	)	)	)	)	)	)	)	)	.	D
ENSG00000206688_SNORD116-18	ENSG00000197705	KLHL14	46196	-20.1	.(((((((((((((.	.))))))))))))).	ATTGAmTGAGGGTGAA	GTCATCCTCGTCGAA	AAACTCTATACCGTCATCCTCGTCGAA										.	.	.	.	.	.	.	.	.	.	.	.	.	)	)	)	)	)	)	)	)	)	)	)	)	)	.	D
ENSG00000206656_SNORD116-17	ENSG00000197705	KLHL14	46196	-20.1	.(((((((((((((.	.))))))))))))).	ATTGAmTGAGGGTGAA	GTCATCCTCGTCGAA	AAACTCTATACCGTCATCCTCGTCGAA										.	.	.	.	.	.	.	.	.	.	.	.	.	)	)	)	)	)	)	)	)	)	)	)	)	)	.	D
ENSG00000207191_SNORD116-5	ENSG00000164176	EDIL3	114514	-19.9	.(((((((((((((.	.))))))))))))).	GTCTGmATGAGAATGT	TCGTTCTCATCAGAA	GAACTCATACCGTCGTTCTCATCAGAA										.	.	.	.	.	.	.	.	.	.	.	.	.	)	)	)	)	)	)	)	)	)	)	)	)	)	.	D
ENSG00000207174_SNORD116-15	ENSG00000197705	KLHL14	48152	-19.9	.(((((((((((((.	.))))))))))))).	CTTGAmTGAGGATGGA	GTCATCCTCGTCAAA	AAACTCTATACCGTCATCCTCGTCAAA										.	.	.	.	.	.	.	.	.	.	.	.	.	)	)	)	)	)	)	)	)	)	)	)	)	)	.	D
ENSG00000207133_SNORD116-7	ENSG00000164176	EDIL3	114514	-19.9	.(((((((((((((.	.))))))))))))).	GTCTGmATGAGAATGT	TCGTTCTCATCAGAA	GAACTCATACCGTCGTTCTCATCAGAA										.	.	.	.	.	.	.	.	.	.	.	.	.	)	)	)	)	)	)	)	)	)	)	)	)	)	.	D
ENSG00000207191_SNORD116-5	ENSG00000181722	ZBTB20	334685	-19.7	.(((((((((((((.	.))))))))))))).	GTCTGmGTGGGGACGT	TCGTTCTCATCAGAA	GAACTCATACCGTCGTTCTCATCAGAA										.	.	.	.	.	.	.	.	.	.	.	.	.	)	)	)	)	)	)	)	)	)	)	)	)	)	.	D
ENSG00000207133_SNORD116-7	ENSG00000181722	ZBTB20	334685	-19.7	.(((((((((((((.	.))))))))))))).	GTCTGmGTGGGGACGT	TCGTTCTCATCAGAA	GAACTCATACCGTCGTTCTCATCAGAA										.	.	.	.	.	.	.	.	.	.	.	.	.	)	)	)	)	)	)	)	)	)	)	)	)	)	.	D
ENSG00000278715_SNORD116-20	ENSG00000197705	KLHL14	48152	-19.6	.(((((((((((((.	.))))))))))))).	CTTGAmTGAGGATGGA	GTCATCCTCGTCGAA	AAACTCTATACTGTCATCCTCGTCGAA										.	.	.	.	.	.	.	.	.	.	.	.	.	)	)	)	)	)	)	)	)	)	)	)	)	)	.	D
ENSG00000277785_SNORD116-21	ENSG00000197705	KLHL14	48152	-19.6	.(((((((((((((.	.))))))))))))).	CTTGAmTGAGGATGGA	GTCATCCTCGTCGAA	AAACTCTATACCGTCATCCTCGTCGAA										.	.	.	.	.	.	.	.	.	.	.	.	.	)	)	)	)	)	)	)	)	)	)	)	)	)	.	D
ENSG00000275127_SNORD116-22	ENSG00000197705	KLHL14	48152	-19.6	.(((((((((((((.	.))))))))))))).	CTTGAmTGAGGATGGA	GTCATCCTCGTCGAA	AAACTCTATACCGTCATCCTCGTCGAA										.	.	.	.	.	.	.	.	.	.	.	.	.	)	)	)	)	)	)	)	)	)	)	)	)	)	.	D
ENSG00000207460_SNORD116-19	ENSG00000197705	KLHL14	48152	-19.6	.(((((((((((((.	.))))))))))))).	CTTGAmTGAGGATGGA	GTCATCCTCGTCGAA	AAACTCTATACCGTCATCCTCGTCGAA										.	.	.	.	.	.	.	.	.	.	.	.	.	)	)	)	)	)	)	)	)	)	)	)	)	)	.	D
ENSG00000207442_SNORD116-6	ENSG00000164176	EDIL3	114514	-19.6	.(((((((((((((.	.))))))))))))).	GTCTGmATGAGAATGT	TCATTCTCATCGGAA	AAACTCATACCGTCATTCTCATCGGAA										.	.	.	.	.	.	.	.	.	.	.	.	.	)	)	)	)	)	)	)	)	)	)	)	)	)	.	D
ENSG00000207263_SNORD116-16	ENSG00000197705	KLHL14	48152	-19.6	.(((((((((((((.	.))))))))))))).	CTTGAmTGAGGATGGA	GTCATCCTCGTCGAA	AAACTCTATACCGTCATCCTCGTCGAA										.	.	.	.	.	.	.	.	.	.	.	.	.	)	)	)	)	)	)	)	)	)	)	)	)	)	.	D
ENSG00000207063_SNORD116-1	ENSG00000164176	EDIL3	114514	-19.6	.(((((((((((((.	.))))))))))))).	GTCTGmATGAGAATGT	TCATTCTCATCGGAA	GAACTCATAACGTCATTCTCATCGGAA										.	.	.	.	.	.	.	.	.	.	.	.	.	)	)	)	)	)	)	)	)	)	)	)	)	)	.	D
ENSG00000207001_SNORD116-2	ENSG00000164176	EDIL3	114514	-19.6	.(((((((((((((.	.))))))))))))).	GTCTGmATGAGAATGT	TCATTCTCATCGGAA	AAACTCATACCGTCATTCTCATCGGAA										.	.	.	.	.	.	.	.	.	.	.	.	.	)	)	)	)	)	)	)	)	)	)	)	)	)	.	D
ENSG00000206688_SNORD116-18	ENSG00000197705	KLHL14	48152	-19.6	.(((((((((((((.	.))))))))))))).	CTTGAmTGAGGATGGA	GTCATCCTCGTCGAA	AAACTCTATACCGTCATCCTCGTCGAA										.	.	.	.	.	.	.	.	.	.	.	.	.	)	)	)	)	)	)	)	)	)	)	)	)	)	.	D
ENSG00000206656_SNORD116-17	ENSG00000197705	KLHL14	48152	-19.6	.(((((((((((((.	.))))))))))))).	CTTGAmTGAGGATGGA	GTCATCCTCGTCGAA	AAACTCTATACCGTCATCCTCGTCGAA										.	.	.	.	.	.	.	.	.	.	.	.	.	)	)	)	)	)	)	)	)	)	)	)	)	)	.	D
ENSG00000207375_SNORD116-23	ENSG00000197705	KLHL14	48152	-19.5	.(((((((((((((.	.))))))))))))).	CTTGAmTGAGGATGGA	GTCGTCCTCGTCAAA	AAACTCTATACCGTCGTCCTCGTCAAA										.	.	.	.	.	.	.	.	.	.	.	.	.	)	)	)	)	)	)	)	)	)	)	)	)	)	.	D
ENSG00000200661_SNORD116-10	ENSG00000048052	HDAC9	49911	-19.3	.(((((((((((((.	.))))))))))))).	CTGGAmTGGGGATGGC	ATCATCCTCATCTAA	AAACTCAGTACCATCATCCTCATCTAA										.	.	.	.	.	.	.	.	.	.	.	.	.	)	)	)	)	)	)	)	)	)	)	)	)	)	.	D
ENSG00000200661_SNORD116-10	ENSG00000134215	VAV3	246516	-19.3	.(((((((((((((.	.))))))))))))).	CTGGAmTGGGGATGGC	ATCATCCTCATCTAA	AAACTCAGTACCATCATCCTCATCTAA										.	.	.	.	.	.	.	.	.	.	.	.	.	)	)	)	)	)	)	)	)	)	)	)	)	)	.	D
ENSG00000200661_SNORD116-10	ENSG00000134215	VAV3	228369	-19.3	.(((((((((((((.	.))))))))))))).	CTGGAmTGGGGATGGC	ATCATCCTCATCTAA	AAACTCAGTACCATCATCCTCATCTAA										.	.	.	.	.	.	.	.	.	.	.	.	.	)	)	)	)	)	)	)	)	)	)	)	)	)	.	D
ENSG00000207093_SNORD116-8	ENSG00000164176	EDIL3	114514	-19.2	.(((((((((((((.	.))))))))))))).	GTCTGmATGAGAATGT	TCGTTCTCATCGGAA	GAACTCATACCGTCGTTCTCATCGGAA										.	.	.	.	.	.	.	.	.	.	.	.	.	)	)	)	)	)	)	)	)	)	)	)	)	)	.	D
ENSG00000207014_SNORD116-3	ENSG00000164176	EDIL3	114514	-19.2	.(((((((((((((.	.))))))))))))).	GTCTGmATGAGAATGT	TCGTTCTCATCGGAA	GAACTCATACCGTCGTTCTCATCGGAA										.	.	.	.	.	.	.	.	.	.	.	.	.	)	)	)	)	)	)	)	)	)	)	)	)	)	.	D
ENSG00000206727_SNORD116-9	ENSG00000164176	EDIL3	114514	-19.2	.(((((((((((((.	.))))))))))))).	GTCTGmATGAGAATGT	TCGTTCTCATCGGAA	GAACTCATACCGTCGTTCTCATCGGAA										.	.	.	.	.	.	.	.	.	.	.	.	.	)	)	)	)	)	)	)	)	)	)	)	)	)	.	D
ENSG00000207093_SNORD116-8	ENSG00000181722	ZBTB20	334685	-19	.(((((((((((((.	.))))))))))))).	GTCTGmGTGGGGACGT	TCGTTCTCATCGGAA	GAACTCATACCGTCGTTCTCATCGGAA										.	.	.	.	.	.	.	.	.	.	.	.	.	)	)	)	)	)	)	)	)	)	)	)	)	)	.	D
ENSG00000207014_SNORD116-3	ENSG00000181722	ZBTB20	334685	-19	.(((((((((((((.	.))))))))))))).	GTCTGmGTGGGGACGT	TCGTTCTCATCGGAA	GAACTCATACCGTCGTTCTCATCGGAA										.	.	.	.	.	.	.	.	.	.	.	.	.	)	)	)	)	)	)	)	)	)	)	)	)	)	.	D
ENSG00000206727_SNORD116-9	ENSG00000181722	ZBTB20	334685	-19	.(((((((((((((.	.))))))))))))).	GTCTGmGTGGGGACGT	TCGTTCTCATCGGAA	GAACTCATACCGTCGTTCTCATCGGAA										.	.	.	.	.	.	.	.	.	.	.	.	.	)	)	)	)	)	)	)	)	)	)	)	)	)	.	D
ENSG00000206621_SNORD116-14	ENSG00000181722	ZBTB20	556603	-18.9	.(((((((((((((.	.))))))))))))).	CTTGAmCGAGGGTGAA	GTCATTCTCGTCGAA	AAACTCTATACCGTCATTCTCGTCGAA										.	.	.	.	.	.	.	.	.	.	.	.	.	)	)	)	)	)	)	)	)	)	)	)	)	)	.	D
ENSG00000207191_SNORD116-5	ENSG00000181722	ZBTB20	334971	-18	.(((((((((((((.	.))))))))))))).	ATCTGmGTGGGGATGT	TCGTTCTCATCAGAA	GAACTCATACCGTCGTTCTCATCAGAA										.	.	.	.	.	.	.	.	.	.	.	.	.	)	)	)	)	)	)	)	)	)	)	)	)	)	.	D
ENSG00000207133_SNORD116-7	ENSG00000181722	ZBTB20	334971	-18	.(((((((((((((.	.))))))))))))).	ATCTGmGTGGGGATGT	TCGTTCTCATCAGAA	GAACTCATACCGTCGTTCTCATCAGAA										.	.	.	.	.	.	.	.	.	.	.	.	.	)	)	)	)	)	)	)	)	)	)	)	)	)	.	D
ENSG00000207442_SNORD116-6	ENSG00000181722	ZBTB20	334971	-17.7	.(((((((((((((.	.))))))))))))).	ATCTGmGTGGGGATGT	TCATTCTCATCGGAA	AAACTCATACCGTCATTCTCATCGGAA										.	.	.	.	.	.	.	.	.	.	.	.	.	)	)	)	)	)	)	)	)	)	)	)	)	)	.	D
ENSG00000207063_SNORD116-1	ENSG00000181722	ZBTB20	334971	-17.7	.(((((((((((((.	.))))))))))))).	ATCTGmGTGGGGATGT	TCATTCTCATCGGAA	GAACTCATAACGTCATTCTCATCGGAA										.	.	.	.	.	.	.	.	.	.	.	.	.	)	)	)	)	)	)	)	)	)	)	)	)	)	.	D
ENSG00000207001_SNORD116-2	ENSG00000181722	ZBTB20	334971	-17.7	.(((((((((((((.	.))))))))))))).	ATCTGmGTGGGGATGT	TCATTCTCATCGGAA	AAACTCATACCGTCATTCTCATCGGAA										.	.	.	.	.	.	.	.	.	.	.	.	.	)	)	)	)	)	)	)	)	)	)	)	)	)	.	D
ENSG00000207197_SNORD116-12	ENSG00000048052	HDAC9	110061	-17.4	.(((((((((((((.	.))))))))))))).	TTTAAmTGGGGATGGG	ATCATCCTCATTGAA	AAACTCTATACCATCATCCTCATTGAA										.	.	.	.	.	.	.	.	.	.	.	.	.	)	)	)	)	)	)	)	)	)	)	)	)	)	.	D
ENSG00000207093_SNORD116-8	ENSG00000181722	ZBTB20	334971	-17.3	.(((((((((((((.	.))))))))))))).	ATCTGmGTGGGGATGT	TCGTTCTCATCGGAA	GAACTCATACCGTCGTTCTCATCGGAA										.	.	.	.	.	.	.	.	.	.	.	.	.	)	)	)	)	)	)	)	)	)	)	)	)	)	.	D
ENSG00000207014_SNORD116-3	ENSG00000181722	ZBTB20	334971	-17.3	.(((((((((((((.	.))))))))))))).	ATCTGmGTGGGGATGT	TCGTTCTCATCGGAA	GAACTCATACCGTCGTTCTCATCGGAA										.	.	.	.	.	.	.	.	.	.	.	.	.	)	)	)	)	)	)	)	)	)	)	)	)	)	.	D
ENSG00000206727_SNORD116-9	ENSG00000181722	ZBTB20	334971	-17.3	.(((((((((((((.	.))))))))))))).	ATCTGmGTGGGGATGT	TCGTTCTCATCGGAA	GAACTCATACCGTCGTTCTCATCGGAA										.	.	.	.	.	.	.	.	.	.	.	.	.	)	)	)	)	)	)	)	)	)	)	)	)	)	.	D
ENSG00000206621_SNORD116-14	ENSG00000197705	KLHL14	46196	-17.3	.(((((((((((((.	.))))))))))))).	ATTGAmTGAGGGTGAA	GTCATTCTCGTCGAA	AAACTCTATACCGTCATTCTCGTCGAA										.	.	.	.	.	.	.	.	.	.	.	.	.	)	)	)	)	)	)	)	)	)	)	)	)	)	.	D
ENSG00000277785_SNORD116-21	ENSG00000048052	HDAC9	213379	-20.4	.(((((((((((((.	.))))))))))))).	TTTTCmCAAGGAATGA	ACATTCCTTGGAAAG	CTTCCACATATACATTCCTTGGAAAG											.	.	.	.	.	.	.	.	.	.	.	.	)	)	)	)	)	)	)	)	)	)	)	)	)	.	D'
ENSG00000207197_SNORD116-12	ENSG00000048052	HDAC9	213379	-20.4	.(((((((((((((.	.))))))))))))).	TTTTCmCAAGGAATGA	ACATTCCTTGGAAAG	CTTCCATATATACATTCCTTGGAAAG											.	.	.	.	.	.	.	.	.	.	.	.	)	)	)	)	)	)	)	)	)	)	)	)	)	.	D'
ENSG00000206621_SNORD116-14	ENSG00000048052	HDAC9	213379	-20.4	.(((((((((((((.	.))))))))))))).	TTTTCmCAAGGAATGA	ACATTCCTTGGAAAG	CTTCCATATATACATTCCTTGGAAAG											.	.	.	.	.	.	.	.	.	.	.	.	)	)	)	)	)	)	)	)	)	)	)	)	)	.	D'
ENSG00000207174_SNORD116-15	ENSG00000048052	HDAC9	213379	-20.4	.(((((((((((((.	.))))))))))))).	TTTTCmCAAGGAATGA	ACATTCCTTGGAAAG	CTTCCATATATACATTCCTTGGAAAG											.	.	.	.	.	.	.	.	.	.	.	.	)	)	)	)	)	)	)	)	)	)	)	)	)	.	D'
ENSG00000206656_SNORD116-17	ENSG00000048052	HDAC9	213379	-20.4	.(((((((((((((.	.))))))))))))).	TTTTCmCAAGGAATGA	ACATTCCTTGGAAAG	CTTCCATATATACATTCCTTGGAAAG											.	.	.	.	.	.	.	.	.	.	.	.	)	)	)	)	)	)	)	)	)	)	)	)	)	.	D'
ENSG00000207460_SNORD116-19	ENSG00000048052	HDAC9	213379	-20.4	.(((((((((((((.	.))))))))))))).	TTTTCmCAAGGAATGA	ACATTCCTTGGAAAG	CTTCCATATATACATTCCTTGGAAAG											.	.	.	.	.	.	.	.	.	.	.	.	)	)	)	)	)	)	)	)	)	)	)	)	)	.	D'
ENSG00000278715_SNORD116-20	ENSG00000048052	HDAC9	213379	-20.4	.(((((((((((((.	.))))))))))))).	TTTTCmCAAGGAATGA	ACATTCCTTGGAAAG	CTTCCATATATACATTCCTTGGAAAG											.	.	.	.	.	.	.	.	.	.	.	.	)	)	)	)	)	)	)	)	)	)	)	)	)	.	D'
ENSG00000275127_SNORD116-22	ENSG00000048052	HDAC9	213379	-20.4	.(((((((((((((.	.))))))))))))).	TTTTCmCAAGGAATGA	ACATTCCTTGGAAAG	CTTCCATATGTACATTCCTTGGAAAG											.	.	.	.	.	.	.	.	.	.	.	.	)	)	)	)	)	)	)	)	)	)	)	)	)	.	D'
ENSG00000206688_SNORD116-18	ENSG00000048052	HDAC9	213379	-20.4	.(((((((((((((.	.))))))))))))).	TTTTCmCAAGGAATGA	ACATTCCTTGGAAAG	CTTCCTTATATACATTCCTTGGAAAG											.	.	.	.	.	.	.	.	.	.	.	.	)	)	)	)	)	)	)	)	)	)	)	)	)	.	D'
ENSG00000206609_SNORD116-11	ENSG00000181722	ZBTB20	830570	-20.2	.(((((((((((((.	.))))))))))))).	TTTTCmCAAGGAATCA	GGGTTCCTTGGAAAG	CTTCCATACGTGGGTTCCTTGGAAAG											.	.	.	.	.	.	.	.	.	.	.	.	)	)	)	)	)	)	)	)	)	)	)	)	)	.	D'
ENSG00000207375_SNORD116-23	ENSG00000048052	HDAC9	213379	-20.1	.(((((((((((((.	.))))))))))))).	TTTTCmCAAGGAATGA	GCATTCCTTGGAAAG	CCTCAATACATGCATTCCTTGGAAAG											.	.	.	.	.	.	.	.	.	.	.	.	)	)	)	)	)	)	)	)	)	)	)	)	)	.	D'
ENSG00000207137_SNORD116-13	ENSG00000048052	HDAC9	213379	-20.1	.(((((((((((((.	.))))))))))))).	TTTTCmCAAGGAATGA	GCATTCCTTGGAAAG	CTTCCATACATGCATTCCTTGGAAAG											.	.	.	.	.	.	.	.	.	.	.	.	)	)	)	)	)	)	)	)	)	)	)	)	)	.	D'
ENSG00000207263_SNORD116-16	ENSG00000048052	HDAC9	213379	-20.1	.(((((((((((((.	.))))))))))))).	TTTTCmCAAGGAATGA	GCATTCCTTGGAAAG	CTTTCATACATGCATTCCTTGGAAAG											.	.	.	.	.	.	.	.	.	.	.	.	)	)	)	)	)	)	)	)	)	)	)	)	)	.	D'
ENSG00000207279_SNORD116-24	ENSG00000048052	HDAC9	213379	-20.1	.(((((((((((((.	.))))))))))))).	TTTTCmCAAGGAATGA	GCATTCCTTGGAAAG	CTTTTATACATGCATTCCTTGGAAAG											.	.	.	.	.	.	.	.	.	.	.	.	)	)	)	)	)	)	)	)	)	)	)	)	)	.	D'
ENSG00000278123_SNORD116-28	ENSG00000048052	HDAC9	316018	-20.7	.((((((((((((.(((.	.))).)))))))))))).	ATCACmAGAATTGCCTAGC	TCTGTGCAGTTCTGTGAA	GCAAACCACTTCTGTGCAGTTCTGTGAA									.	.	.	.	.	.	.	.	.	.	.	)	)	)	.	)	)	)	)	)	)	)	)	)	)	)	)	.	D
ENSG00000275529_SNORD116-4	ENSG00000181722	ZBTB20	39417	-17.9	.((((((((((((.(((.	.))).)))))))))))).	GTTTGmCTGAGGATTATGT	CCGTCGTTCTCAGCGGAA	AAACTCATACCGTCGTTCTCAGCGGAA										.	.	.	.	.	.	.	.	.	.	)	)	)	.	)	)	)	)	)	)	)	)	)	)	)	)	.	D
ENSG00000277785_SNORD116-21	ENSG00000048052	HDAC9	252052	-17.2	.((((((((((((.(((.	.))).)))))))))))).	TTTTCmCAAGGAATTTGTC	TATACATTCCTTGGAAAG	CTTCCACATATACATTCCTTGGAAAG											.	.	.	.	.	.	.	.	.	)	)	)	.	)	)	)	)	)	)	)	)	)	)	)	)	.	D'
ENSG00000207197_SNORD116-12	ENSG00000048052	HDAC9	252052	-17.2	.((((((((((((.(((.	.))).)))))))))))).	TTTTCmCAAGGAATTTGTC	TATACATTCCTTGGAAAG	CTTCCATATATACATTCCTTGGAAAG											.	.	.	.	.	.	.	.	.	)	)	)	.	)	)	)	)	)	)	)	)	)	)	)	)	.	D'
ENSG00000206621_SNORD116-14	ENSG00000048052	HDAC9	252052	-17.2	.((((((((((((.(((.	.))).)))))))))))).	TTTTCmCAAGGAATTTGTC	TATACATTCCTTGGAAAG	CTTCCATATATACATTCCTTGGAAAG											.	.	.	.	.	.	.	.	.	)	)	)	.	)	)	)	)	)	)	)	)	)	)	)	)	.	D'
ENSG00000207174_SNORD116-15	ENSG00000048052	HDAC9	252052	-17.2	.((((((((((((.(((.	.))).)))))))))))).	TTTTCmCAAGGAATTTGTC	TATACATTCCTTGGAAAG	CTTCCATATATACATTCCTTGGAAAG											.	.	.	.	.	.	.	.	.	)	)	)	.	)	)	)	)	)	)	)	)	)	)	)	)	.	D'
ENSG00000206656_SNORD116-17	ENSG00000048052	HDAC9	252052	-17.2	.((((((((((((.(((.	.))).)))))))))))).	TTTTCmCAAGGAATTTGTC	TATACATTCCTTGGAAAG	CTTCCATATATACATTCCTTGGAAAG											.	.	.	.	.	.	.	.	.	)	)	)	.	)	)	)	)	)	)	)	)	)	)	)	)	.	D'
ENSG00000207460_SNORD116-19	ENSG00000048052	HDAC9	252052	-17.2	.((((((((((((.(((.	.))).)))))))))))).	TTTTCmCAAGGAATTTGTC	TATACATTCCTTGGAAAG	CTTCCATATATACATTCCTTGGAAAG											.	.	.	.	.	.	.	.	.	)	)	)	.	)	)	)	)	)	)	)	)	)	)	)	)	.	D'
ENSG00000278715_SNORD116-20	ENSG00000048052	HDAC9	252052	-17.2	.((((((((((((.(((.	.))).)))))))))))).	TTTTCmCAAGGAATTTGTC	TATACATTCCTTGGAAAG	CTTCCATATATACATTCCTTGGAAAG											.	.	.	.	.	.	.	.	.	)	)	)	.	)	)	)	)	)	)	)	)	)	)	)	)	.	D'
ENSG00000206688_SNORD116-18	ENSG00000048052	HDAC9	252052	-17.2	.((((((((((((.(((.	.))).)))))))))))).	TTTTCmCAAGGAATTTGTC	TATACATTCCTTGGAAAG	CTTCCTTATATACATTCCTTGGAAAG											.	.	.	.	.	.	.	.	.	)	)	)	.	)	)	)	)	)	)	)	)	)	)	)	)	.	D'
ENSG00000275529_SNORD116-4	ENSG00000048052	HDAC9	763866	-19.4	.((((((((((((.((.	.)).)))))))))))).	GTCTGmTTGAGGGCTGCT	CGTCGTTCTCAGCGGAA	AAACTCATACCGTCGTTCTCAGCGGAA										.	.	.	.	.	.	.	.	.	.	.	)	)	.	)	)	)	)	)	)	)	)	)	)	)	)	.	D
ENSG00000275529_SNORD116-4	ENSG00000048052	HDAC9	126134	-17.3	.((((((((((((.((.	.)).)))))))))))).	GTTTGmTTGAGAACAGCC	CGTCGTTCTCAGCGGAA	AAACTCATACCGTCGTTCTCAGCGGAA										.	.	.	.	.	.	.	.	.	.	.	)	)	.	)	)	)	)	)	)	)	)	)	)	)	)	.	D
ENSG00000206609_SNORD116-11	ENSG00000181722	ZBTB20	419272	-19.7	.((((((((((((.((.	.)).)))))))))))).	TTTTCmCAGGGAGCACAA	GTGGGTTCCTTGGAAAG	CTTCCATACGTGGGTTCCTTGGAAAG											.	.	.	.	.	.	.	.	.	.	)	)	.	)	)	)	)	)	)	)	)	)	)	)	)	.	D'
ENSG00000252326_SNORD116-25	ENSG00000134215	VAV3	195436	-18.4	.((((((((((((.(.	.).)))))))))))).	ATTACmAGGGGTGGGGA	GTGCCACTTCTGTGAG	CCAAATCTCTTCTGTGCCACTTCTGTGAG								.	.	.	.	.	.	.	.	.	.	.	.	.	.	)	.	)	)	)	)	)	)	)	)	)	)	)	)	.	D
ENSG00000251815_SNORD116-26	ENSG00000134215	VAV3	195436	-18.4	.((((((((((((.(.	.).)))))))))))).	ATTACmAGGGGTGGGGA	GTGCCACTTCTGTGAG	CCAAATCATTTCTGTGCCACTTCTGTGAG								.	.	.	.	.	.	.	.	.	.	.	.	.	.	)	.	)	)	)	)	)	)	)	)	)	)	)	)	.	D
ENSG00000275529_SNORD116-4	ENSG00000164176	EDIL3	443536	-17.2	.((((((((((((.	.)))))))))))).	ATTTTmCCAAGGAAG	ATTCCTTGGAAAAG	GTCCCCCCAAAAAAACATTCCTTGGAAAAG							.	.	.	.	.	.	.	.	.	.	.	.	.	.	.	.	.	)	)	)	)	)	)	)	)	)	)	)	)	.	D'
ENSG00000275529_SNORD116-4	ENSG00000164176	EDIL3	117304	-17.2	.((((((((((((.	.)))))))))))).	ATTTTmCCAAGGAAG	ATTCCTTGGAAAAG	GTCCCCCCAAAAAAACATTCCTTGGAAAAG							.	.	.	.	.	.	.	.	.	.	.	.	.	.	.	.	.	)	)	)	)	)	)	)	)	)	)	)	)	.	D'
ENSG00000207442_SNORD116-6	ENSG00000164176	EDIL3	443536	-17.2	.((((((((((((.	.)))))))))))).	ATTTTmCCAAGGAAG	ATTCCTTGGAAAAG	GTCCTCCAAAAAAAACATTCCTTGGAAAAG							.	.	.	.	.	.	.	.	.	.	.	.	.	.	.	.	.	)	)	)	)	)	)	)	)	)	)	)	)	.	D'
ENSG00000207442_SNORD116-6	ENSG00000164176	EDIL3	117304	-17.2	.((((((((((((.	.)))))))))))).	ATTTTmCCAAGGAAG	ATTCCTTGGAAAAG	GTCCTCCAAAAAAAACATTCCTTGGAAAAG							.	.	.	.	.	.	.	.	.	.	.	.	.	.	.	.	.	)	)	)	)	)	)	)	)	)	)	)	)	.	D'
ENSG00000275529_SNORD116-4	ENSG00000134215	VAV3	278262	-17.1	.((((((((((((.	.)))))))))))).	TTTTTmCCAAGGAAG	ATTCCTTGGAAAAG	GTCCCCCCAAAAAAACATTCCTTGGAAAAG							.	.	.	.	.	.	.	.	.	.	.	.	.	.	.	.	.	)	)	)	)	)	)	)	)	)	)	)	)	.	D'
ENSG00000207442_SNORD116-6	ENSG00000134215	VAV3	278262	-17.1	.((((((((((((.	.)))))))))))).	TTTTTmCCAAGGAAG	ATTCCTTGGAAAAG	GTCCTCCAAAAAAAACATTCCTTGGAAAAG							.	.	.	.	.	.	.	.	.	.	.	.	.	.	.	.	.	)	)	)	)	)	)	)	)	)	)	)	)	.	D'
ENSG00000207001_SNORD116-2	ENSG00000164176	EDIL3	443536	-17.2	.((((((((((((.	.)))))))))))).	ATTTTmCCAAGGAAG	ATTCCTTGGAAAAG	GTCCCCAAAAAAAACATTCCTTGGAAAAG								.	.	.	.	.	.	.	.	.	.	.	.	.	.	.	.	)	)	)	)	)	)	)	)	)	)	)	)	.	D'
ENSG00000207001_SNORD116-2	ENSG00000164176	EDIL3	117304	-17.2	.((((((((((((.	.)))))))))))).	ATTTTmCCAAGGAAG	ATTCCTTGGAAAAG	GTCCCCAAAAAAAACATTCCTTGGAAAAG								.	.	.	.	.	.	.	.	.	.	.	.	.	.	.	.	)	)	)	)	)	)	)	)	)	)	)	)	.	D'
ENSG00000207014_SNORD116-3	ENSG00000164176	EDIL3	443536	-17.2	.((((((((((((.	.)))))))))))).	ATTTTmCCAAGGAAG	ATTCCTTGGAAAAG	GTCCCCCATAAAAACATTCCTTGGAAAAG								.	.	.	.	.	.	.	.	.	.	.	.	.	.	.	.	)	)	)	)	)	)	)	)	)	)	)	)	.	D'
ENSG00000207014_SNORD116-3	ENSG00000164176	EDIL3	117304	-17.2	.((((((((((((.	.)))))))))))).	ATTTTmCCAAGGAAG	ATTCCTTGGAAAAG	GTCCCCCATAAAAACATTCCTTGGAAAAG								.	.	.	.	.	.	.	.	.	.	.	.	.	.	.	.	)	)	)	)	)	)	)	)	)	)	)	)	.	D'
ENSG00000207191_SNORD116-5	ENSG00000164176	EDIL3	443536	-17.2	.((((((((((((.	.)))))))))))).	ATTTTmCCAAGGAAG	ATTCCTTGGAAAAG	GTCCCCCATAAAAACATTCCTTGGAAAAG								.	.	.	.	.	.	.	.	.	.	.	.	.	.	.	.	)	)	)	)	)	)	)	)	)	)	)	)	.	D'
ENSG00000207191_SNORD116-5	ENSG00000164176	EDIL3	117304	-17.2	.((((((((((((.	.)))))))))))).	ATTTTmCCAAGGAAG	ATTCCTTGGAAAAG	GTCCCCCATAAAAACATTCCTTGGAAAAG								.	.	.	.	.	.	.	.	.	.	.	.	.	.	.	.	)	)	)	)	)	)	)	)	)	)	)	)	.	D'
ENSG00000207133_SNORD116-7	ENSG00000164176	EDIL3	443536	-17.2	.((((((((((((.	.)))))))))))).	ATTTTmCCAAGGAAG	ATTCCTTGGAAAAG	GTCCCCCATAAAAACATTCCTTGGAAAAG								.	.	.	.	.	.	.	.	.	.	.	.	.	.	.	.	)	)	)	)	)	)	)	)	)	)	)	)	.	D'
ENSG00000207133_SNORD116-7	ENSG00000164176	EDIL3	117304	-17.2	.((((((((((((.	.)))))))))))).	ATTTTmCCAAGGAAG	ATTCCTTGGAAAAG	GTCCCCCATAAAAACATTCCTTGGAAAAG								.	.	.	.	.	.	.	.	.	.	.	.	.	.	.	.	)	)	)	)	)	)	)	)	)	)	)	)	.	D'
ENSG00000206727_SNORD116-9	ENSG00000164176	EDIL3	443536	-17.2	.((((((((((((.	.)))))))))))).	ATTTTmCCAAGGAAG	ATTCCTTGGAAAAG	GTCCCCCATAAAAACATTCCTTGGAAAAG								.	.	.	.	.	.	.	.	.	.	.	.	.	.	.	.	)	)	)	)	)	)	)	)	)	)	)	)	.	D'
ENSG00000206727_SNORD116-9	ENSG00000164176	EDIL3	117304	-17.2	.((((((((((((.	.)))))))))))).	ATTTTmCCAAGGAAG	ATTCCTTGGAAAAG	GTCCCCCATAAAAACATTCCTTGGAAAAG								.	.	.	.	.	.	.	.	.	.	.	.	.	.	.	.	)	)	)	)	)	)	)	)	)	)	)	)	.	D'
ENSG00000207063_SNORD116-1	ENSG00000164176	EDIL3	443536	-17.2	.((((((((((((.	.)))))))))))).	ATTTTmCCAAGGAAG	ATTCCTTGGAAAAG	GTCCCCTATAAAAACATTCCTTGGAAAAG								.	.	.	.	.	.	.	.	.	.	.	.	.	.	.	.	)	)	)	)	)	)	)	)	)	)	)	)	.	D'
ENSG00000207063_SNORD116-1	ENSG00000164176	EDIL3	117304	-17.2	.((((((((((((.	.)))))))))))).	ATTTTmCCAAGGAAG	ATTCCTTGGAAAAG	GTCCCCTATAAAAACATTCCTTGGAAAAG								.	.	.	.	.	.	.	.	.	.	.	.	.	.	.	.	)	)	)	)	)	)	)	)	)	)	)	)	.	D'
ENSG00000207093_SNORD116-8	ENSG00000164176	EDIL3	443536	-17.2	.((((((((((((.	.)))))))))))).	ATTTTmCCAAGGAAG	ATTCCTTGGAAAAG	GTCCTCCAAAAAAACATTCCTTGGAAAAG								.	.	.	.	.	.	.	.	.	.	.	.	.	.	.	.	)	)	)	)	)	)	)	)	)	)	)	)	.	D'
ENSG00000207093_SNORD116-8	ENSG00000164176	EDIL3	117304	-17.2	.((((((((((((.	.)))))))))))).	ATTTTmCCAAGGAAG	ATTCCTTGGAAAAG	GTCCTCCAAAAAAACATTCCTTGGAAAAG								.	.	.	.	.	.	.	.	.	.	.	.	.	.	.	.	)	)	)	)	)	)	)	)	)	)	)	)	.	D'
ENSG00000207001_SNORD116-2	ENSG00000134215	VAV3	278262	-17.1	.((((((((((((.	.)))))))))))).	TTTTTmCCAAGGAAG	ATTCCTTGGAAAAG	GTCCCCAAAAAAAACATTCCTTGGAAAAG								.	.	.	.	.	.	.	.	.	.	.	.	.	.	.	.	)	)	)	)	)	)	)	)	)	)	)	)	.	D'
ENSG00000207014_SNORD116-3	ENSG00000134215	VAV3	278262	-17.1	.((((((((((((.	.)))))))))))).	TTTTTmCCAAGGAAG	ATTCCTTGGAAAAG	GTCCCCCATAAAAACATTCCTTGGAAAAG								.	.	.	.	.	.	.	.	.	.	.	.	.	.	.	.	)	)	)	)	)	)	)	)	)	)	)	)	.	D'
ENSG00000207191_SNORD116-5	ENSG00000134215	VAV3	278262	-17.1	.((((((((((((.	.)))))))))))).	TTTTTmCCAAGGAAG	ATTCCTTGGAAAAG	GTCCCCCATAAAAACATTCCTTGGAAAAG								.	.	.	.	.	.	.	.	.	.	.	.	.	.	.	.	)	)	)	)	)	)	)	)	)	)	)	)	.	D'
ENSG00000207133_SNORD116-7	ENSG00000134215	VAV3	278262	-17.1	.((((((((((((.	.)))))))))))).	TTTTTmCCAAGGAAG	ATTCCTTGGAAAAG	GTCCCCCATAAAAACATTCCTTGGAAAAG								.	.	.	.	.	.	.	.	.	.	.	.	.	.	.	.	)	)	)	)	)	)	)	)	)	)	)	)	.	D'
ENSG00000206727_SNORD116-9	ENSG00000134215	VAV3	278262	-17.1	.((((((((((((.	.)))))))))))).	TTTTTmCCAAGGAAG	ATTCCTTGGAAAAG	GTCCCCCATAAAAACATTCCTTGGAAAAG								.	.	.	.	.	.	.	.	.	.	.	.	.	.	.	.	)	)	)	)	)	)	)	)	)	)	)	)	.	D'
ENSG00000207063_SNORD116-1	ENSG00000134215	VAV3	278262	-17.1	.((((((((((((.	.)))))))))))).	TTTTTmCCAAGGAAG	ATTCCTTGGAAAAG	GTCCCCTATAAAAACATTCCTTGGAAAAG								.	.	.	.	.	.	.	.	.	.	.	.	.	.	.	.	)	)	)	)	)	)	)	)	)	)	)	)	.	D'
ENSG00000207093_SNORD116-8	ENSG00000134215	VAV3	278262	-17.1	.((((((((((((.	.)))))))))))).	TTTTTmCCAAGGAAG	ATTCCTTGGAAAAG	GTCCTCCAAAAAAACATTCCTTGGAAAAG								.	.	.	.	.	.	.	.	.	.	.	.	.	.	.	.	)	)	)	)	)	)	)	)	)	)	)	)	.	D'
ENSG00000251896_SNORD116-27	ENSG00000134215	VAV3	195436	-18.7	.((((((((((((.	.)))))))))))).	ATTACmAGGGGTGGG	ACCACTTCTGTGAG	CCAAAACACTTCTGTACCACTTCTGTGAG								.	.	.	.	.	.	.	.	.	.	.	.	.	.	.	.	)	)	)	)	)	)	)	)	)	)	)	)	.	D
ENSG00000278123_SNORD116-28	ENSG00000134215	VAV3	303919	-21.2	.((((((((((((.	.)))))))))))).	GTCACmAGAGCTGCC	TGCAGTTCTGTGAA	GCAAACCACTTCTGTGCAGTTCTGTGAA									.	.	.	.	.	.	.	.	.	.	.	.	.	.	.	)	)	)	)	)	)	)	)	)	)	)	)	.	D
ENSG00000278123_SNORD116-28	ENSG00000048052	HDAC9	134857	-18.3	.((((((((((((.	.)))))))))))).	GTCACmAGGGCTGTT	TGCAGTTCTGTGAA	GCAAACCACTTCTGTGCAGTTCTGTGAA									.	.	.	.	.	.	.	.	.	.	.	.	.	.	.	)	)	)	)	)	)	)	)	)	)	)	)	.	D
ENSG00000275529_SNORD116-4	ENSG00000164176	EDIL3	153375	-23.3	.((((((((((((.	.)))))))))))).	ATCCGmCTGGGAACA	CGTTCTCAGCGGAA	AAACTCATACCGTCGTTCTCAGCGGAA										.	.	.	.	.	.	.	.	.	.	.	.	.	.	)	)	)	)	)	)	)	)	)	)	)	)	.	D
ENSG00000275529_SNORD116-4	ENSG00000164176	EDIL3	79366	-21.3	.((((((((((((.	.)))))))))))).	CTCTGmCTGAGAGCT	CGTTCTCAGCGGAA	AAACTCATACCGTCGTTCTCAGCGGAA										.	.	.	.	.	.	.	.	.	.	.	.	.	.	)	)	)	)	)	)	)	)	)	)	)	)	.	D
ENSG00000275529_SNORD116-4	ENSG00000072133	RPS6KA6	39968	-20.9	.((((((((((((.	.)))))))))))).	CTCTGmCTGAGAACC	CGTTCTCAGCGGAA	AAACTCATACCGTCGTTCTCAGCGGAA										.	.	.	.	.	.	.	.	.	.	.	.	.	.	)	)	)	)	)	)	)	)	)	)	)	)	.	D
ENSG00000275529_SNORD116-4	ENSG00000112852	PCDHB2	1380	-19	.((((((((((((.	.)))))))))))).	TTCTGmTTGAGAACT	CGTTCTCAGCGGAA	AAACTCATACCGTCGTTCTCAGCGGAA										.	.	.	.	.	.	.	.	.	.	.	.	.	.	)	)	)	)	)	)	)	)	)	)	)	)	.	D
ENSG00000275529_SNORD116-4	ENSG00000181722	ZBTB20	792200	-18.9	.((((((((((((.	.)))))))))))).	CTCTGmCTGAGAATT	CGTTCTCAGCGGAA	AAACTCATACCGTCGTTCTCAGCGGAA										.	.	.	.	.	.	.	.	.	.	.	.	.	.	)	)	)	)	)	)	)	)	)	)	)	)	.	D
ENSG00000207191_SNORD116-5	ENSG00000134215	VAV3	57408	-18.7	.((((((((((((.	.)))))))))))).	ATCTGmGTGAGGACC	CGTTCTCATCAGAA	GAACTCATACCGTCGTTCTCATCAGAA										.	.	.	.	.	.	.	.	.	.	.	.	.	.	)	)	)	)	)	)	)	)	)	)	)	)	.	D
ENSG00000207133_SNORD116-7	ENSG00000134215	VAV3	57408	-18.7	.((((((((((((.	.)))))))))))).	ATCTGmGTGAGGACC	CGTTCTCATCAGAA	GAACTCATACCGTCGTTCTCATCAGAA										.	.	.	.	.	.	.	.	.	.	.	.	.	.	)	)	)	)	)	)	)	)	)	)	)	)	.	D
ENSG00000275529_SNORD116-4	ENSG00000268333	lncRNA-2376		-18.6	.((((((((((((.	.)))))))))))).	ATCTGmCTGAGGATC	CGTTCTCAGCGGAA	AAACTCATACCGTCGTTCTCAGCGGAA										.	.	.	.	.	.	.	.	.	.	.	.	.	.	)	)	)	)	)	)	)	)	)	)	)	)	.	D
ENSG00000207191_SNORD116-5	ENSG00000134215	VAV3	359715	-18.2	.((((((((((((.	.)))))))))))).	ATCTGmGTGAGGGCC	CGTTCTCATCAGAA	GAACTCATACCGTCGTTCTCATCAGAA										.	.	.	.	.	.	.	.	.	.	.	.	.	.	)	)	)	)	)	)	)	)	)	)	)	)	.	D
ENSG00000207191_SNORD116-5	ENSG00000250320	EDIL3-DT	78292	-18.2	.((((((((((((.	.)))))))))))).	ATCTGmGTGAGGGCC	CGTTCTCATCAGAA	GAACTCATACCGTCGTTCTCATCAGAA										.	.	.	.	.	.	.	.	.	.	.	.	.	.	)	)	)	)	)	)	)	)	)	)	)	)	.	D
ENSG00000207174_SNORD116-15	ENSG00000181722	ZBTB20	671482	-18.2	.((((((((((((.	.)))))))))))).	ATTGAmTGAGGGTGT	TCATCCTCGTCAAA	AAACTCTATACCGTCATCCTCGTCAAA										.	.	.	.	.	.	.	.	.	.	.	.	.	.	)	)	)	)	)	)	)	)	)	)	)	)	.	D
ENSG00000207133_SNORD116-7	ENSG00000134215	VAV3	359715	-18.2	.((((((((((((.	.)))))))))))).	ATCTGmGTGAGGGCC	CGTTCTCATCAGAA	GAACTCATACCGTCGTTCTCATCAGAA										.	.	.	.	.	.	.	.	.	.	.	.	.	.	)	)	)	)	)	)	)	)	)	)	)	)	.	D
ENSG00000207133_SNORD116-7	ENSG00000250320	EDIL3-DT	78292	-18.2	.((((((((((((.	.)))))))))))).	ATCTGmGTGAGGGCC	CGTTCTCATCAGAA	GAACTCATACCGTCGTTCTCATCAGAA										.	.	.	.	.	.	.	.	.	.	.	.	.	.	)	)	)	)	)	)	)	)	)	)	)	)	.	D
ENSG00000200661_SNORD116-10	ENSG00000181722	ZBTB20	419092	-18.1	.((((((((((((.	.)))))))))))).	GTGGAmTGGGGATGC	TCATCCTCATCTAA	AAACTCAGTACCATCATCCTCATCTAA										.	.	.	.	.	.	.	.	.	.	.	.	.	.	)	)	)	)	)	)	)	)	)	)	)	)	.	D
ENSG00000207191_SNORD116-5	ENSG00000181722	ZBTB20	334921	-18	.((((((((((((.	.)))))))))))).	CTCTGmGTGGGGACT	CGTTCTCATCAGAA	GAACTCATACCGTCGTTCTCATCAGAA										.	.	.	.	.	.	.	.	.	.	.	.	.	.	)	)	)	)	)	)	)	)	)	)	)	)	.	D
ENSG00000207191_SNORD116-5	ENSG00000181722	ZBTB20	334763	-18	.((((((((((((.	.)))))))))))).	CTCTGmGTGGGGACT	CGTTCTCATCAGAA	GAACTCATACCGTCGTTCTCATCAGAA										.	.	.	.	.	.	.	.	.	.	.	.	.	.	)	)	)	)	)	)	)	)	)	)	)	)	.	D
ENSG00000207133_SNORD116-7	ENSG00000181722	ZBTB20	334921	-18	.((((((((((((.	.)))))))))))).	CTCTGmGTGGGGACT	CGTTCTCATCAGAA	GAACTCATACCGTCGTTCTCATCAGAA										.	.	.	.	.	.	.	.	.	.	.	.	.	.	)	)	)	)	)	)	)	)	)	)	)	)	.	D
ENSG00000207133_SNORD116-7	ENSG00000181722	ZBTB20	334763	-18	.((((((((((((.	.)))))))))))).	CTCTGmGTGGGGACT	CGTTCTCATCAGAA	GAACTCATACCGTCGTTCTCATCAGAA										.	.	.	.	.	.	.	.	.	.	.	.	.	.	)	)	)	)	)	)	)	)	)	)	)	)	.	D
ENSG00000207093_SNORD116-8	ENSG00000134215	VAV3	57408	-18	.((((((((((((.	.)))))))))))).	ATCTGmGTGAGGACC	CGTTCTCATCGGAA	GAACTCATACCGTCGTTCTCATCGGAA										.	.	.	.	.	.	.	.	.	.	.	.	.	.	)	)	)	)	)	)	)	)	)	)	)	)	.	D
ENSG00000207014_SNORD116-3	ENSG00000134215	VAV3	57408	-18	.((((((((((((.	.)))))))))))).	ATCTGmGTGAGGACC	CGTTCTCATCGGAA	GAACTCATACCGTCGTTCTCATCGGAA										.	.	.	.	.	.	.	.	.	.	.	.	.	.	)	)	)	)	)	)	)	)	)	)	)	)	.	D
ENSG00000206727_SNORD116-9	ENSG00000134215	VAV3	57408	-18	.((((((((((((.	.)))))))))))).	ATCTGmGTGAGGACC	CGTTCTCATCGGAA	GAACTCATACCGTCGTTCTCATCGGAA										.	.	.	.	.	.	.	.	.	.	.	.	.	.	)	)	)	)	)	)	)	)	)	)	)	)	.	D
ENSG00000278715_SNORD116-20	ENSG00000181722	ZBTB20	671482	-17.9	.((((((((((((.	.)))))))))))).	ATTGAmTGAGGGTGT	TCATCCTCGTCGAA	AAACTCTATACTGTCATCCTCGTCGAA										.	.	.	.	.	.	.	.	.	.	.	.	.	.	)	)	)	)	)	)	)	)	)	)	)	)	.	D
ENSG00000277785_SNORD116-21	ENSG00000181722	ZBTB20	671482	-17.9	.((((((((((((.	.)))))))))))).	ATTGAmTGAGGGTGT	TCATCCTCGTCGAA	AAACTCTATACCGTCATCCTCGTCGAA										.	.	.	.	.	.	.	.	.	.	.	.	.	.	)	)	)	)	)	)	)	)	)	)	)	)	.	D
ENSG00000275127_SNORD116-22	ENSG00000181722	ZBTB20	671482	-17.9	.((((((((((((.	.)))))))))))).	ATTGAmTGAGGGTGT	TCATCCTCGTCGAA	AAACTCTATACCGTCATCCTCGTCGAA										.	.	.	.	.	.	.	.	.	.	.	.	.	.	)	)	)	)	)	)	)	)	)	)	)	)	.	D
ENSG00000207460_SNORD116-19	ENSG00000181722	ZBTB20	671482	-17.9	.((((((((((((.	.)))))))))))).	ATTGAmTGAGGGTGT	TCATCCTCGTCGAA	AAACTCTATACCGTCATCCTCGTCGAA										.	.	.	.	.	.	.	.	.	.	.	.	.	.	)	)	)	)	)	)	)	)	)	)	)	)	.	D
ENSG00000207263_SNORD116-16	ENSG00000181722	ZBTB20	671482	-17.9	.((((((((((((.	.)))))))))))).	ATTGAmTGAGGGTGT	TCATCCTCGTCGAA	AAACTCTATACCGTCATCCTCGTCGAA										.	.	.	.	.	.	.	.	.	.	.	.	.	.	)	)	)	)	)	)	)	)	)	)	)	)	.	D
ENSG00000206688_SNORD116-18	ENSG00000181722	ZBTB20	671482	-17.9	.((((((((((((.	.)))))))))))).	ATTGAmTGAGGGTGT	TCATCCTCGTCGAA	AAACTCTATACCGTCATCCTCGTCGAA										.	.	.	.	.	.	.	.	.	.	.	.	.	.	)	)	)	)	)	)	)	)	)	)	)	)	.	D
ENSG00000206656_SNORD116-17	ENSG00000181722	ZBTB20	671482	-17.9	.((((((((((((.	.)))))))))))).	ATTGAmTGAGGGTGT	TCATCCTCGTCGAA	AAACTCTATACCGTCATCCTCGTCGAA										.	.	.	.	.	.	.	.	.	.	.	.	.	.	)	)	)	)	)	)	)	)	)	)	)	)	.	D
ENSG00000275529_SNORD116-4	ENSG00000181722	ZBTB20	298816	-17.6	.((((((((((((.	.)))))))))))).	GTCTGmTTGGGGGCA	CGTTCTCAGCGGAA	AAACTCATACCGTCGTTCTCAGCGGAA										.	.	.	.	.	.	.	.	.	.	.	.	.	.	)	)	)	)	)	)	)	)	)	)	)	)	.	D
ENSG00000207093_SNORD116-8	ENSG00000134215	VAV3	359715	-17.5	.((((((((((((.	.)))))))))))).	ATCTGmGTGAGGGCC	CGTTCTCATCGGAA	GAACTCATACCGTCGTTCTCATCGGAA										.	.	.	.	.	.	.	.	.	.	.	.	.	.	)	)	)	)	)	)	)	)	)	)	)	)	.	D
ENSG00000207093_SNORD116-8	ENSG00000250320	EDIL3-DT	78292	-17.5	.((((((((((((.	.)))))))))))).	ATCTGmGTGAGGGCC	CGTTCTCATCGGAA	GAACTCATACCGTCGTTCTCATCGGAA										.	.	.	.	.	.	.	.	.	.	.	.	.	.	)	)	)	)	)	)	)	)	)	)	)	)	.	D
ENSG00000207014_SNORD116-3	ENSG00000134215	VAV3	359715	-17.5	.((((((((((((.	.)))))))))))).	ATCTGmGTGAGGGCC	CGTTCTCATCGGAA	GAACTCATACCGTCGTTCTCATCGGAA										.	.	.	.	.	.	.	.	.	.	.	.	.	.	)	)	)	)	)	)	)	)	)	)	)	)	.	D
ENSG00000207014_SNORD116-3	ENSG00000250320	EDIL3-DT	78292	-17.5	.((((((((((((.	.)))))))))))).	ATCTGmGTGAGGGCC	CGTTCTCATCGGAA	GAACTCATACCGTCGTTCTCATCGGAA										.	.	.	.	.	.	.	.	.	.	.	.	.	.	)	)	)	)	)	)	)	)	)	)	)	)	.	D
ENSG00000206727_SNORD116-9	ENSG00000134215	VAV3	359715	-17.5	.((((((((((((.	.)))))))))))).	ATCTGmGTGAGGGCC	CGTTCTCATCGGAA	GAACTCATACCGTCGTTCTCATCGGAA										.	.	.	.	.	.	.	.	.	.	.	.	.	.	)	)	)	)	)	)	)	)	)	)	)	)	.	D
ENSG00000206727_SNORD116-9	ENSG00000250320	EDIL3-DT	78292	-17.5	.((((((((((((.	.)))))))))))).	ATCTGmGTGAGGGCC	CGTTCTCATCGGAA	GAACTCATACCGTCGTTCTCATCGGAA										.	.	.	.	.	.	.	.	.	.	.	.	.	.	)	)	)	)	)	)	)	)	)	)	)	)	.	D
ENSG00000207093_SNORD116-8	ENSG00000181722	ZBTB20	334921	-17.3	.((((((((((((.	.)))))))))))).	CTCTGmGTGGGGACT	CGTTCTCATCGGAA	GAACTCATACCGTCGTTCTCATCGGAA										.	.	.	.	.	.	.	.	.	.	.	.	.	.	)	)	)	)	)	)	)	)	)	)	)	)	.	D
ENSG00000207093_SNORD116-8	ENSG00000181722	ZBTB20	334763	-17.3	.((((((((((((.	.)))))))))))).	CTCTGmGTGGGGACT	CGTTCTCATCGGAA	GAACTCATACCGTCGTTCTCATCGGAA										.	.	.	.	.	.	.	.	.	.	.	.	.	.	)	)	)	)	)	)	)	)	)	)	)	)	.	D
ENSG00000207014_SNORD116-3	ENSG00000181722	ZBTB20	334921	-17.3	.((((((((((((.	.)))))))))))).	CTCTGmGTGGGGACT	CGTTCTCATCGGAA	GAACTCATACCGTCGTTCTCATCGGAA										.	.	.	.	.	.	.	.	.	.	.	.	.	.	)	)	)	)	)	)	)	)	)	)	)	)	.	D
ENSG00000207014_SNORD116-3	ENSG00000181722	ZBTB20	334763	-17.3	.((((((((((((.	.)))))))))))).	CTCTGmGTGGGGACT	CGTTCTCATCGGAA	GAACTCATACCGTCGTTCTCATCGGAA										.	.	.	.	.	.	.	.	.	.	.	.	.	.	)	)	)	)	)	)	)	)	)	)	)	)	.	D
ENSG00000206727_SNORD116-9	ENSG00000181722	ZBTB20	334921	-17.3	.((((((((((((.	.)))))))))))).	CTCTGmGTGGGGACT	CGTTCTCATCGGAA	GAACTCATACCGTCGTTCTCATCGGAA										.	.	.	.	.	.	.	.	.	.	.	.	.	.	)	)	)	)	)	)	)	)	)	)	)	)	.	D
ENSG00000206727_SNORD116-9	ENSG00000181722	ZBTB20	334763	-17.3	.((((((((((((.	.)))))))))))).	CTCTGmGTGGGGACT	CGTTCTCATCGGAA	GAACTCATACCGTCGTTCTCATCGGAA										.	.	.	.	.	.	.	.	.	.	.	.	.	.	)	)	)	)	)	)	)	)	)	)	)	)	.	D
ENSG00000206609_SNORD116-11	ENSG00000146151	HMGCLL1	54423	-19	.((((((((((((.	.)))))))))))).	TTTTCmCAAGGGACA	GGTTCCTTGGAAAG	CTTCCATACGTGGGTTCCTTGGAAAG											.	.	.	.	.	.	.	.	.	.	.	.	.	)	)	)	)	)	)	)	)	)	)	)	)	.	D'
ENSG00000206609_SNORD116-11	ENSG00000048052	HDAC9	213379	-17.6	.((((((((((((.	.)))))))))))).	TTTTCmCAAGGAATG	GGTTCCTTGGAAAG	CTTCCATACGTGGGTTCCTTGGAAAG											.	.	.	.	.	.	.	.	.	.	.	.	.	)	)	)	)	)	)	)	)	)	)	)	)	.	D'
ENSG00000207245_SNORD116-29	ENSG00000251226	LINC02714	13122	-18.6	.((((((((((((.	.)))))))))))).	ATCACmAGGGGTGTG	GACACTTCTGTGAG	TGAGTGACCAAGACACTTCTGTGAG																			.	.	.	.	.	)	)	)	)	)	)	)	)	)	)	)	)	.	D
ENSG00000207137_SNORD116-13	ENSG00000134215	VAV3	172516	-18.4	.(((((((((((.((((((.	.)))))).))))))))))).	ATTAAmCTGAGATCATGGTAA	GTACTATCATCTTAGTTGAA	GAACTCTGTACTATCATCTTAGTTGAA										.	.	.	.	.	.	.	.	)	)	)	)	)	)	.	)	)	)	)	)	)	)	)	)	)	)	.	D
ENSG00000275529_SNORD116-4	ENSG00000048052	HDAC9	622376	-24.9	.(((((((((((.(((((.	.))))).))))))))))).	GTTTGmCTGAGGAGGATGGC	ACCGTCGTTCTCAGCGGAA	AAACTCATACCGTCGTTCTCAGCGGAA										.	.	.	.	.	.	.	.	.	)	)	)	)	)	.	)	)	)	)	)	)	)	)	)	)	)	.	D
ENSG00000275529_SNORD116-4	ENSG00000181722	ZBTB20	621489	-21.1	.(((((((((((.(((((.	.))))).))))))))))).	GTTTGmTTGAGGAAGATGGA	ACCGTCGTTCTCAGCGGAA	AAACTCATACCGTCGTTCTCAGCGGAA										.	.	.	.	.	.	.	.	.	)	)	)	)	)	.	)	)	)	)	)	)	)	)	)	)	)	.	D
ENSG00000252326_SNORD116-25	ENSG00000134215	VAV3	290373	-20	.(((((((((((.(((.	.))).))))))))))).	ATCACmAGAAGTGACATC	TGTGCCACTTCTGTGAG	CCAAATCTCTTCTGTGCCACTTCTGTGAG								.	.	.	.	.	.	.	.	.	.	.	.	.	)	)	)	.	)	)	)	)	)	)	)	)	)	)	)	.	D
ENSG00000251815_SNORD116-26	ENSG00000134215	VAV3	290373	-20	.(((((((((((.(((.	.))).))))))))))).	ATCACmAGAAGTGACATC	TGTGCCACTTCTGTGAG	CCAAATCATTTCTGTGCCACTTCTGTGAG								.	.	.	.	.	.	.	.	.	.	.	.	.	)	)	)	.	)	)	)	)	)	)	)	)	)	)	)	.	D
ENSG00000278123_SNORD116-28	ENSG00000181722	ZBTB20	341852	-17	.(((((((((((.(((.	.))).))))))))))).	GTTACmGGGATTGGACAA	CTGTGCAGTTCTGTGAA	GCAAACCACTTCTGTGCAGTTCTGTGAA									.	.	.	.	.	.	.	.	.	.	.	.	)	)	)	.	)	)	)	)	)	)	)	)	)	)	)	.	D
ENSG00000278715_SNORD116-20	ENSG00000072133	RPS6KA6	137336	-17.4	.(((((((((((.(((.	.))).))))))))))).	CTTGAmTGGGGATAACAT	CTGTCATCCTCGTCGAA	AAACTCTATACTGTCATCCTCGTCGAA										.	.	.	.	.	.	.	.	.	.	.	)	)	)	.	)	)	)	)	)	)	)	)	)	)	)	.	D
ENSG00000207375_SNORD116-23	ENSG00000181722	ZBTB20	759367	-18.4	.(((((((((((.((.	.)).))))))))))).	GTTGAmTGGGGGCTGCT	CGTCGTCCTCGTCAAA	AAACTCTATACCGTCGTCCTCGTCAAA										.	.	.	.	.	.	.	.	.	.	.	.	)	)	.	)	)	)	)	)	)	)	)	)	)	)	.	D
ENSG00000275529_SNORD116-4	ENSG00000048052	HDAC9	167024	-17.4	.(((((((((((.((.	.)).))))))))))).	CTTTGmCTGGGGAGGAA	GTCGTTCTCAGCGGAA	AAACTCATACCGTCGTTCTCAGCGGAA										.	.	.	.	.	.	.	.	.	.	.	.	)	)	.	)	)	)	)	)	)	)	)	)	)	)	.	D
ENSG00000207174_SNORD116-15	ENSG00000072133	RPS6KA6	137336	-17.4	.(((((((((((.((.	.)).))))))))))).	CTTGAmTGGGGATAACA	CGTCATCCTCGTCAAA	AAACTCTATACCGTCATCCTCGTCAAA										.	.	.	.	.	.	.	.	.	.	.	.	)	)	.	)	)	)	)	)	)	)	)	)	)	)	.	D
ENSG00000277785_SNORD116-21	ENSG00000072133	RPS6KA6	137336	-17.1	.(((((((((((.((.	.)).))))))))))).	CTTGAmTGGGGATAACA	CGTCATCCTCGTCGAA	AAACTCTATACCGTCATCCTCGTCGAA										.	.	.	.	.	.	.	.	.	.	.	.	)	)	.	)	)	)	)	)	)	)	)	)	)	)	.	D
ENSG00000275127_SNORD116-22	ENSG00000072133	RPS6KA6	137336	-17.1	.(((((((((((.((.	.)).))))))))))).	CTTGAmTGGGGATAACA	CGTCATCCTCGTCGAA	AAACTCTATACCGTCATCCTCGTCGAA										.	.	.	.	.	.	.	.	.	.	.	.	)	)	.	)	)	)	)	)	)	)	)	)	)	)	.	D
ENSG00000207460_SNORD116-19	ENSG00000072133	RPS6KA6	137336	-17.1	.(((((((((((.((.	.)).))))))))))).	CTTGAmTGGGGATAACA	CGTCATCCTCGTCGAA	AAACTCTATACCGTCATCCTCGTCGAA										.	.	.	.	.	.	.	.	.	.	.	.	)	)	.	)	)	)	)	)	)	)	)	)	)	)	.	D
ENSG00000207263_SNORD116-16	ENSG00000072133	RPS6KA6	137336	-17.1	.(((((((((((.((.	.)).))))))))))).	CTTGAmTGGGGATAACA	CGTCATCCTCGTCGAA	AAACTCTATACCGTCATCCTCGTCGAA										.	.	.	.	.	.	.	.	.	.	.	.	)	)	.	)	)	)	)	)	)	)	)	)	)	)	.	D
ENSG00000206688_SNORD116-18	ENSG00000072133	RPS6KA6	137336	-17.1	.(((((((((((.((.	.)).))))))))))).	CTTGAmTGGGGATAACA	CGTCATCCTCGTCGAA	AAACTCTATACCGTCATCCTCGTCGAA										.	.	.	.	.	.	.	.	.	.	.	.	)	)	.	)	)	)	)	)	)	)	)	)	)	)	.	D
ENSG00000206656_SNORD116-17	ENSG00000072133	RPS6KA6	137336	-17.1	.(((((((((((.((.	.)).))))))))))).	CTTGAmTGGGGATAACA	CGTCATCCTCGTCGAA	AAACTCTATACCGTCATCCTCGTCGAA										.	.	.	.	.	.	.	.	.	.	.	.	)	)	.	)	)	)	)	)	)	)	)	)	)	)	.	D
ENSG00000207245_SNORD116-29	ENSG00000164176	EDIL3	241657	-18.8	.(((((((((((.((.	.)).))))))))))).	GTCACmAGAAGTGACTG	AAGACACTTCTGTGAG	TGAGTGACCAAGACACTTCTGTGAG																			.	.	.	)	)	.	)	)	)	)	)	)	)	)	)	)	)	.	D
ENSG00000278123_SNORD116-28	ENSG00000181722	ZBTB20	407237	-17.9	.(((((((((((.(.	.).))))))))))).	CTCACmAGGACTGGAA	GTGCAGTTCTGTGAA	GCAAACCACTTCTGTGCAGTTCTGTGAA									.	.	.	.	.	.	.	.	.	.	.	.	.	.	)	.	)	)	)	)	)	)	)	)	)	)	)	.	D
ENSG00000251896_SNORD116-27	ENSG00000134215	VAV3	290373	-18.5	.(((((((((((.	.))))))))))).	ATCACmAGAAGTGA	CCACTTCTGTGAG	CCAAAACACTTCTGTACCACTTCTGTGAG								.	.	.	.	.	.	.	.	.	.	.	.	.	.	.	.	.	)	)	)	)	)	)	)	)	)	)	)	.	D
ENSG00000252326_SNORD116-25	ENSG00000164176	EDIL3	241657	-18.4	.(((((((((((.	.))))))))))).	GTCACmAGAAGTGA	CCACTTCTGTGAG	CCAAATCTCTTCTGTGCCACTTCTGTGAG								.	.	.	.	.	.	.	.	.	.	.	.	.	.	.	.	.	)	)	)	)	)	)	)	)	)	)	)	.	D
ENSG00000251896_SNORD116-27	ENSG00000164176	EDIL3	241657	-18.4	.(((((((((((.	.))))))))))).	GTCACmAGAAGTGA	CCACTTCTGTGAG	CCAAAACACTTCTGTACCACTTCTGTGAG								.	.	.	.	.	.	.	.	.	.	.	.	.	.	.	.	.	)	)	)	)	)	)	)	)	)	)	)	.	D
ENSG00000251815_SNORD116-26	ENSG00000164176	EDIL3	241657	-18.4	.(((((((((((.	.))))))))))).	GTCACmAGAAGTGA	CCACTTCTGTGAG	CCAAATCATTTCTGTGCCACTTCTGTGAG								.	.	.	.	.	.	.	.	.	.	.	.	.	.	.	.	.	)	)	)	)	)	)	)	)	)	)	)	.	D
ENSG00000252326_SNORD116-25	ENSG00000164176	EDIL3	163530	-18	.(((((((((((.	.))))))))))).	ATCACmAGGAGTGA	CCACTTCTGTGAG	CCAAATCTCTTCTGTGCCACTTCTGTGAG								.	.	.	.	.	.	.	.	.	.	.	.	.	.	.	.	.	)	)	)	)	)	)	)	)	)	)	)	.	D
ENSG00000251896_SNORD116-27	ENSG00000164176	EDIL3	163530	-18	.(((((((((((.	.))))))))))).	ATCACmAGGAGTGA	CCACTTCTGTGAG	CCAAAACACTTCTGTACCACTTCTGTGAG								.	.	.	.	.	.	.	.	.	.	.	.	.	.	.	.	.	)	)	)	)	)	)	)	)	)	)	)	.	D
ENSG00000251815_SNORD116-26	ENSG00000164176	EDIL3	163530	-18	.(((((((((((.	.))))))))))).	ATCACmAGGAGTGA	CCACTTCTGTGAG	CCAAATCATTTCTGTGCCACTTCTGTGAG								.	.	.	.	.	.	.	.	.	.	.	.	.	.	.	.	.	)	)	)	)	)	)	)	)	)	)	)	.	D
ENSG00000278123_SNORD116-28	ENSG00000072133	RPS6KA6	71184	-18	.(((((((((((.	.))))))))))).	CTCGCmAGAACTGG	GCAGTTCTGTGAA	GCAAACCACTTCTGTGCAGTTCTGTGAA									.	.	.	.	.	.	.	.	.	.	.	.	.	.	.	.	)	)	)	)	)	)	)	)	)	)	)	.	D
ENSG00000278123_SNORD116-28	ENSG00000178467	P4HTM	1236	-17.6	.(((((((((((.	.))))))))))).	ATCACmAGGGCTGG	GCAGTTCTGTGAA	GCAAACCACTTCTGTGCAGTTCTGTGAA									.	.	.	.	.	.	.	.	.	.	.	.	.	.	.	.	)	)	)	)	)	)	)	)	)	)	)	.	D
ENSG00000207375_SNORD116-23	ENSG00000181722	ZBTB20	165515	-19.4	.(((((((((((.	.))))))))))).	ATTGAmCGGGGGCA	CGTCCTCGTCAAA	AAACTCTATACCGTCGTCCTCGTCAAA										.	.	.	.	.	.	.	.	.	.	.	.	.	.	.	)	)	)	)	)	)	)	)	)	)	)	.	D
ENSG00000207375_SNORD116-23	ENSG00000048052	HDAC9	185374	-19.2	.(((((((((((.	.))))))))))).	CTTGAmCGGGGGCA	CGTCCTCGTCAAA	AAACTCTATACCGTCGTCCTCGTCAAA										.	.	.	.	.	.	.	.	.	.	.	.	.	.	.	)	)	)	)	)	)	)	)	)	)	)	.	D
ENSG00000207375_SNORD116-23	ENSG00000164176	EDIL3	236276	-18.4	.(((((((((((.	.))))))))))).	CTTGAmTGAGGACT	CGTCCTCGTCAAA	AAACTCTATACCGTCGTCCTCGTCAAA										.	.	.	.	.	.	.	.	.	.	.	.	.	.	.	)	)	)	)	)	)	)	)	)	)	)	.	D
ENSG00000207375_SNORD116-23	ENSG00000048052	HDAC9	688970	-17.5	.(((((((((((.	.))))))))))).	TTTGAmTGGGGGCA	CGTCCTCGTCAAA	AAACTCTATACCGTCGTCCTCGTCAAA										.	.	.	.	.	.	.	.	.	.	.	.	.	.	.	)	)	)	)	)	)	)	)	)	)	)	.	D
ENSG00000207375_SNORD116-23	ENSG00000181722	ZBTB20	809639	-17.5	.(((((((((((.	.))))))))))).	GTTGAmTGAGGGCC	CGTCCTCGTCAAA	AAACTCTATACCGTCGTCCTCGTCAAA										.	.	.	.	.	.	.	.	.	.	.	.	.	.	.	)	)	)	)	)	)	)	)	)	)	)	.	D
ENSG00000207174_SNORD116-15	ENSG00000181722	ZBTB20	42190	-17.5	.(((((((((((.	.))))))))))).	CTTGAmCGAGGGTA	CATCCTCGTCAAA	AAACTCTATACCGTCATCCTCGTCAAA										.	.	.	.	.	.	.	.	.	.	.	.	.	.	.	)	)	)	)	)	)	)	)	)	)	)	.	D
ENSG00000207442_SNORD116-6	ENSG00000048052	HDAC9	761607	-17.4	.(((((((((((.	.))))))))))).	ATCCGmGTGAGAGC	ATTCTCATCGGAA	AAACTCATACCGTCATTCTCATCGGAA										.	.	.	.	.	.	.	.	.	.	.	.	.	.	.	)	)	)	)	)	)	)	)	)	)	)	.	D
ENSG00000207063_SNORD116-1	ENSG00000048052	HDAC9	761607	-17.4	.(((((((((((.	.))))))))))).	ATCCGmGTGAGAGC	ATTCTCATCGGAA	GAACTCATAACGTCATTCTCATCGGAA										.	.	.	.	.	.	.	.	.	.	.	.	.	.	.	)	)	)	)	)	)	)	)	)	)	)	.	D
ENSG00000207001_SNORD116-2	ENSG00000048052	HDAC9	761607	-17.4	.(((((((((((.	.))))))))))).	ATCCGmGTGAGAGC	ATTCTCATCGGAA	AAACTCATACCGTCATTCTCATCGGAA										.	.	.	.	.	.	.	.	.	.	.	.	.	.	.	)	)	)	)	)	)	)	)	)	)	)	.	D
ENSG00000278715_SNORD116-20	ENSG00000181722	ZBTB20	42190	-17.2	.(((((((((((.	.))))))))))).	CTTGAmCGAGGGTA	CATCCTCGTCGAA	AAACTCTATACTGTCATCCTCGTCGAA										.	.	.	.	.	.	.	.	.	.	.	.	.	.	.	)	)	)	)	)	)	)	)	)	)	)	.	D
ENSG00000277785_SNORD116-21	ENSG00000181722	ZBTB20	42190	-17.2	.(((((((((((.	.))))))))))).	CTTGAmCGAGGGTA	CATCCTCGTCGAA	AAACTCTATACCGTCATCCTCGTCGAA										.	.	.	.	.	.	.	.	.	.	.	.	.	.	.	)	)	)	)	)	)	)	)	)	)	)	.	D
ENSG00000275127_SNORD116-22	ENSG00000181722	ZBTB20	42190	-17.2	.(((((((((((.	.))))))))))).	CTTGAmCGAGGGTA	CATCCTCGTCGAA	AAACTCTATACCGTCATCCTCGTCGAA										.	.	.	.	.	.	.	.	.	.	.	.	.	.	.	)	)	)	)	)	)	)	)	)	)	)	.	D
ENSG00000207460_SNORD116-19	ENSG00000181722	ZBTB20	42190	-17.2	.(((((((((((.	.))))))))))).	CTTGAmCGAGGGTA	CATCCTCGTCGAA	AAACTCTATACCGTCATCCTCGTCGAA										.	.	.	.	.	.	.	.	.	.	.	.	.	.	.	)	)	)	)	)	)	)	)	)	)	)	.	D
ENSG00000207263_SNORD116-16	ENSG00000181722	ZBTB20	42190	-17.2	.(((((((((((.	.))))))))))).	CTTGAmCGAGGGTA	CATCCTCGTCGAA	AAACTCTATACCGTCATCCTCGTCGAA										.	.	.	.	.	.	.	.	.	.	.	.	.	.	.	)	)	)	)	)	)	)	)	)	)	)	.	D
ENSG00000206688_SNORD116-18	ENSG00000181722	ZBTB20	42190	-17.2	.(((((((((((.	.))))))))))).	CTTGAmCGAGGGTA	CATCCTCGTCGAA	AAACTCTATACCGTCATCCTCGTCGAA										.	.	.	.	.	.	.	.	.	.	.	.	.	.	.	)	)	)	)	)	)	)	)	)	)	)	.	D
ENSG00000206656_SNORD116-17	ENSG00000181722	ZBTB20	42190	-17.2	.(((((((((((.	.))))))))))).	CTTGAmCGAGGGTA	CATCCTCGTCGAA	AAACTCTATACCGTCATCCTCGTCGAA										.	.	.	.	.	.	.	.	.	.	.	.	.	.	.	)	)	)	)	)	)	)	)	)	)	)	.	D
ENSG00000200661_SNORD116-10	ENSG00000181722	ZBTB20	188929	-17	.(((((((((((.	.))))))))))).	ATGGAmTGAGGATA	CATCCTCATCTAA	AAACTCAGTACCATCATCCTCATCTAA										.	.	.	.	.	.	.	.	.	.	.	.	.	.	.	)	)	)	)	)	)	)	)	)	)	)	.	D
ENSG00000207245_SNORD116-29	ENSG00000134215	VAV3	290373	-18.7	.(((((((((((.	.))))))))))).	ATCACmAGAAGTGA	ACACTTCTGTGAG	TGAGTGACCAAGACACTTCTGTGAG																			.	.	.	.	.	.	)	)	)	)	)	)	)	)	)	)	)	.	D
ENSG00000207245_SNORD116-29	ENSG00000164176	EDIL3	163530	-18.2	.(((((((((((.	.))))))))))).	ATCACmAGGAGTGA	ACACTTCTGTGAG	TGAGTGACCAAGACACTTCTGTGAG																			.	.	.	.	.	.	)	)	)	)	)	)	)	)	)	)	)	.	D
ENSG00000207245_SNORD116-29	ENSG00000181722	ZBTB20	89192	-17.7	.(((((((((((.	.))))))))))).	ATCACmGGGAGTGG	ACACTTCTGTGAG	TGAGTGACCAAGACACTTCTGTGAG																			.	.	.	.	.	.	)	)	)	)	)	)	)	)	)	)	)	.	D
ENSG00000278123_SNORD116-28	ENSG00000134215	VAV3	268560	-17	.((((((((((.(((((.	.))))).)))))))))).	TTTACmAGAGCTTTATAGC	TCTGTGCAGTTCTGTGAA	GCAAACCACTTCTGTGCAGTTCTGTGAA									.	.	.	.	.	.	.	.	.	.	.	)	)	)	)	)	.	)	)	)	)	)	)	)	)	)	)	.	D
ENSG00000200661_SNORD116-10	ENSG00000048052	HDAC9	313635	-24	.((((((((((.(((((.	.))))).)))))))))).	CTGGAmTGAGGAAGGTGGA	ACCATCATCCTCATCTAA	AAACTCAGTACCATCATCCTCATCTAA										.	.	.	.	.	.	.	.	.	.	)	)	)	)	)	.	)	)	)	)	)	)	)	)	)	)	.	D
ENSG00000207245_SNORD116-29	ENSG00000134215	VAV3	220324	-18	.((((((((((.((((.	.)))).)))))))))).	TTCACmAGGAGTTTCTTT	CAAGACACTTCTGTGAG	TGAGTGACCAAGACACTTCTGTGAG																			.	.	)	)	)	)	.	)	)	)	)	)	)	)	)	)	)	.	D
ENSG00000207442_SNORD116-6	ENSG00000181722	ZBTB20	546469	-17.3	.((((((((((.(((.	.))).)))))))))).	ATCTGmATGAGACTGGA	GTCATTCTCATCGGAA	AAACTCATACCGTCATTCTCATCGGAA										.	.	.	.	.	.	.	.	.	.	.	.	)	)	)	.	)	)	)	)	)	)	)	)	)	)	.	D
ENSG00000207063_SNORD116-1	ENSG00000181722	ZBTB20	546469	-17.3	.((((((((((.(((.	.))).)))))))))).	ATCTGmATGAGACTGGA	GTCATTCTCATCGGAA	GAACTCATAACGTCATTCTCATCGGAA										.	.	.	.	.	.	.	.	.	.	.	.	)	)	)	.	)	)	)	)	)	)	)	)	)	)	.	D
ENSG00000207001_SNORD116-2	ENSG00000181722	ZBTB20	546469	-17.3	.((((((((((.(((.	.))).)))))))))).	ATCTGmATGAGACTGGA	GTCATTCTCATCGGAA	AAACTCATACCGTCATTCTCATCGGAA										.	.	.	.	.	.	.	.	.	.	.	.	)	)	)	.	)	)	)	)	)	)	)	)	)	)	.	D
ENSG00000207375_SNORD116-23	ENSG00000181722	ZBTB20	175414	-17.7	.((((((((((.((.	.)).)))))))))).	CTTGAmTGAGGAGGGG	GTCGTCCTCGTCAAA	AAACTCTATACCGTCGTCCTCGTCAAA										.	.	.	.	.	.	.	.	.	.	.	.	.	)	)	.	)	)	)	)	)	)	)	)	)	)	.	D
ENSG00000200661_SNORD116-10	ENSG00000165186	PTCHD1	19357	-17.3	.((((((((((.((.	.)).)))))))))).	ATGGAmTGAGGAGGAG	ATCATCCTCATCTAA	AAACTCAGTACCATCATCCTCATCTAA										.	.	.	.	.	.	.	.	.	.	.	.	.	)	)	.	)	)	)	)	)	)	)	)	)	)	.	D
ENSG00000275529_SNORD116-4	ENSG00000072133	RPS6KA6	111555	-17.9	.((((((((((.(.	.).)))))))))).	ATCTGmCTGAGATCA	CGTTCTCAGCGGAA	AAACTCATACCGTCGTTCTCAGCGGAA										.	.	.	.	.	.	.	.	.	.	.	.	.	.	)	.	)	)	)	)	)	)	)	)	)	)	.	D
ENSG00000251896_SNORD116-27	ENSG00000146151	HMGCLL1	8834	-19.4	.(((((((((.(((((.	.))))).))))))))).	GTTACmAGGAGAGGTGCC	TGTACCACTTCTGTGAG	CCAAAACACTTCTGTACCACTTCTGTGAG								.	.	.	.	.	.	.	.	.	.	.	.	.	)	)	)	)	)	.	)	)	)	)	)	)	)	)	)	.	D
ENSG00000278123_SNORD116-28	ENSG00000048052	HDAC9	721154	-17.9	.(((((((((.((((.	.)))).))))))))).	ATCACmAGAATGGTACT	TGTGCAGTTCTGTGAA	GCAAACCACTTCTGTGCAGTTCTGTGAA									.	.	.	.	.	.	.	.	.	.	.	.	.	)	)	)	)	.	)	)	)	)	)	)	)	)	)	.	D
ENSG00000278123_SNORD116-28	ENSG00000181722	ZBTB20	105779	-17.7	.(((((((((.((((.	.)))).))))))))).	ATCACmAGAATGGCATT	TGTGCAGTTCTGTGAA	GCAAACCACTTCTGTGCAGTTCTGTGAA									.	.	.	.	.	.	.	.	.	.	.	.	.	)	)	)	)	.	)	)	)	)	)	)	)	)	)	.	D
ENSG00000206609_SNORD116-11	ENSG00000134215	VAV3	205298	-18.6	.(((((((((.((((.	.)))).))))))))).	GTTTCmCAAGGCATCCT	TGGGTTCCTTGGAAAG	CTTCCATACGTGGGTTCCTTGGAAAG											.	.	.	.	.	.	.	.	.	.	.	)	)	)	)	.	)	)	)	)	)	)	)	)	)	.	D'
ENSG00000252326_SNORD116-25	ENSG00000181722	ZBTB20	358309	-17.5	.(((((((((.(((.	.))).))))))))).	ATCACmAGGGGCGGTT	TGCCACTTCTGTGAG	CCAAATCTCTTCTGTGCCACTTCTGTGAG								.	.	.	.	.	.	.	.	.	.	.	.	.	.	.	)	)	)	.	)	)	)	)	)	)	)	)	)	.	D
ENSG00000251815_SNORD116-26	ENSG00000181722	ZBTB20	358309	-17.5	.(((((((((.(((.	.))).))))))))).	ATCACmAGGGGCGGTT	TGCCACTTCTGTGAG	CCAAATCATTTCTGTGCCACTTCTGTGAG								.	.	.	.	.	.	.	.	.	.	.	.	.	.	.	)	)	)	.	)	)	)	)	)	)	)	)	)	.	D
ENSG00000251896_SNORD116-27	ENSG00000181722	ZBTB20	358309	-17.2	.(((((((((.(((.	.))).))))))))).	ATCACmAGGGGCGGTT	TACCACTTCTGTGAG	CCAAAACACTTCTGTACCACTTCTGTGAG								.	.	.	.	.	.	.	.	.	.	.	.	.	.	.	)	)	)	.	)	)	)	)	)	)	)	)	)	.	D
ENSG00000251896_SNORD116-27	ENSG00000250320	EDIL3-DT	57500	-17.4	.(((((((((.((.	.)).))))))))).	GTCACmAGAAGGGGG	ACCACTTCTGTGAG	CCAAAACACTTCTGTACCACTTCTGTGAG								.	.	.	.	.	.	.	.	.	.	.	.	.	.	.	.	)	)	.	)	)	)	)	)	)	)	)	)	.	D
ENSG00000252326_SNORD116-25	ENSG00000250320	EDIL3-DT	57500	-17.1	.(((((((((.((.	.)).))))))))).	GTCACmAGAAGGGGG	GCCACTTCTGTGAG	CCAAATCTCTTCTGTGCCACTTCTGTGAG								.	.	.	.	.	.	.	.	.	.	.	.	.	.	.	.	)	)	.	)	)	)	)	)	)	)	)	)	.	D
ENSG00000251815_SNORD116-26	ENSG00000250320	EDIL3-DT	57500	-17.1	.(((((((((.((.	.)).))))))))).	GTCACmAGAAGGGGG	GCCACTTCTGTGAG	CCAAATCATTTCTGTGCCACTTCTGTGAG								.	.	.	.	.	.	.	.	.	.	.	.	.	.	.	.	)	)	.	)	)	)	)	)	)	)	)	)	.	D
ENSG00000275529_SNORD116-4	ENSG00000072133	RPS6KA6	136078	-22.1	.((((((((.(((((((((.	.))))))))).)))))))).	GTTTGmCTGACAATGATGGTT	TACCGTCGTTCTCAGCGGAA	AAACTCATACCGTCGTTCTCAGCGGAA										.	.	.	.	.	.	.	.	)	)	)	)	)	)	)	)	)	.	)	)	)	)	)	)	)	)	.	D
ENSG00000275529_SNORD116-4	ENSG00000134215	VAV3	114725	-22.1	.((((((((.(((((((((.	.))))))))).)))))))).	GTTTGmCTGATAATGATGGTT	TACCGTCGTTCTCAGCGGAA	AAACTCATACCGTCGTTCTCAGCGGAA										.	.	.	.	.	.	.	.	)	)	)	)	)	)	)	)	)	.	)	)	)	)	)	)	)	)	.	D
ENSG00000200661_SNORD116-10	ENSG00000027644	INSRR	8401	-20.3	.((((((((.(((((((.	.))))))).)))))))).	GTAGAmTGGGCATGGTGGC	ACCATCATCCTCATCTAA	AAACTCAGTACCATCATCCTCATCTAA										.	.	.	.	.	.	.	.	.	.	)	)	)	)	)	)	)	.	)	)	)	)	)	)	)	)	.	D
ENSG00000252326_SNORD116-25	ENSG00000048052	HDAC9	528372	-18.8	.((((((((.((((((.	.)))))).)))))))).	ATCACmAGAGTTGGTATT	TGTGCCACTTCTGTGAG	CCAAATCTCTTCTGTGCCACTTCTGTGAG								.	.	.	.	.	.	.	.	.	.	.	.	.	)	)	)	)	)	)	.	)	)	)	)	)	)	)	)	.	D
ENSG00000251896_SNORD116-27	ENSG00000048052	HDAC9	528372	-18.8	.((((((((.((((((.	.)))))).)))))))).	ATCACmAGAGTTGGTATT	TGTACCACTTCTGTGAG	CCAAAACACTTCTGTACCACTTCTGTGAG								.	.	.	.	.	.	.	.	.	.	.	.	.	)	)	)	)	)	)	.	)	)	)	)	)	)	)	)	.	D
ENSG00000251815_SNORD116-26	ENSG00000048052	HDAC9	528372	-18.8	.((((((((.((((((.	.)))))).)))))))).	ATCACmAGAGTTGGTATT	TGTGCCACTTCTGTGAG	CCAAATCATTTCTGTGCCACTTCTGTGAG								.	.	.	.	.	.	.	.	.	.	.	.	.	)	)	)	)	)	)	.	)	)	)	)	)	)	)	)	.	D
ENSG00000252326_SNORD116-25	ENSG00000178467	P4HTM	1236	-19.1	.((((((((.(((((.	.))))).)))))))).	ATCACmAGGGCTGGCAG	GTGCCACTTCTGTGAG	CCAAATCTCTTCTGTGCCACTTCTGTGAG								.	.	.	.	.	.	.	.	.	.	.	.	.	.	)	)	)	)	)	.	)	)	)	)	)	)	)	)	.	D
ENSG00000251815_SNORD116-26	ENSG00000178467	P4HTM	1236	-19.1	.((((((((.(((((.	.))))).)))))))).	ATCACmAGGGCTGGCAG	GTGCCACTTCTGTGAG	CCAAATCATTTCTGTGCCACTTCTGTGAG								.	.	.	.	.	.	.	.	.	.	.	.	.	.	)	)	)	)	)	.	)	)	)	)	)	)	)	)	.	D
ENSG00000206609_SNORD116-11	ENSG00000166922	SCG5	37465	-18.8	.((((((((.(((((.	.))))).)))))))).	TTTTCmCAAGAAGCCCT	TGGGTTCCTTGGAAAG	CTTCCATACGTGGGTTCCTTGGAAAG											.	.	.	.	.	.	.	.	.	.	.	)	)	)	)	)	.	)	)	)	)	)	)	)	)	.	D'
ENSG00000207245_SNORD116-29	ENSG00000164176	EDIL3	151950	-17.1	.((((((((.((((.	.)))).)))))))).	TTCGCmAGAAATGTCA	AGACACTTCTGTGAG	TGAGTGACCAAGACACTTCTGTGAG																			.	.	.	.	)	)	)	)	.	)	)	)	)	)	)	)	)	.	D
ENSG00000278123_SNORD116-28	ENSG00000197705	KLHL14	48991	-17.6	.(((((((.(((((((((.	.))))))))).))))))).	TTTCCmAACTGGATTTATTC	AAATGAATCTCGTTGGAAT	CTTAAAAATGAATCTCGTTGGAAT													.	.	.	.	.	.	)	)	)	)	)	)	)	)	)	.	)	)	)	)	)	)	)	.	D'
ENSG00000278715_SNORD116-20	ENSG00000164176	EDIL3	333560	-17.5	.(((((((.(((((((.	.))))))).))))))).	TTTGAmTGATGGTGACAT	CTGTCATCCTCGTCGAA	AAACTCTATACTGTCATCCTCGTCGAA										.	.	.	.	.	.	.	.	.	.	.	)	)	)	)	)	)	)	.	)	)	)	)	)	)	)	.	D
ENSG00000207174_SNORD116-15	ENSG00000048052	HDAC9	903257	-17	.(((((((.(((((((.	.))))))).))))))).	TTTGAmTGATGGTGATGT	CCGTCATCCTCGTCAAA	AAACTCTATACCGTCATCCTCGTCAAA										.	.	.	.	.	.	.	.	.	.	.	)	)	)	)	)	)	)	.	)	)	)	)	)	)	)	.	D
ENSG00000278123_SNORD116-28	ENSG00000027644	INSRR	14676	-17.5	.(((((((.((((((.	.)))))).))))))).	GTCACmAGACCTGTATC	TGTGCAGTTCTGTGAA	GCAAACCACTTCTGTGCAGTTCTGTGAA									.	.	.	.	.	.	.	.	.	.	.	.	.	)	)	)	)	)	)	.	)	)	)	)	)	)	)	.	D
ENSG00000207174_SNORD116-15	ENSG00000164176	EDIL3	333560	-17.5	.(((((((.((((((.	.)))))).))))))).	TTTGAmTGATGGTGACA	CGTCATCCTCGTCAAA	AAACTCTATACCGTCATCCTCGTCAAA										.	.	.	.	.	.	.	.	.	.	.	.	)	)	)	)	)	)	.	)	)	)	)	)	)	)	.	D
ENSG00000277785_SNORD116-21	ENSG00000164176	EDIL3	333560	-17.2	.(((((((.((((((.	.)))))).))))))).	TTTGAmTGATGGTGACA	CGTCATCCTCGTCGAA	AAACTCTATACCGTCATCCTCGTCGAA										.	.	.	.	.	.	.	.	.	.	.	.	)	)	)	)	)	)	.	)	)	)	)	)	)	)	.	D
ENSG00000275127_SNORD116-22	ENSG00000164176	EDIL3	333560	-17.2	.(((((((.((((((.	.)))))).))))))).	TTTGAmTGATGGTGACA	CGTCATCCTCGTCGAA	AAACTCTATACCGTCATCCTCGTCGAA										.	.	.	.	.	.	.	.	.	.	.	.	)	)	)	)	)	)	.	)	)	)	)	)	)	)	.	D
ENSG00000207460_SNORD116-19	ENSG00000164176	EDIL3	333560	-17.2	.(((((((.((((((.	.)))))).))))))).	TTTGAmTGATGGTGACA	CGTCATCCTCGTCGAA	AAACTCTATACCGTCATCCTCGTCGAA										.	.	.	.	.	.	.	.	.	.	.	.	)	)	)	)	)	)	.	)	)	)	)	)	)	)	.	D
ENSG00000207263_SNORD116-16	ENSG00000164176	EDIL3	333560	-17.2	.(((((((.((((((.	.)))))).))))))).	TTTGAmTGATGGTGACA	CGTCATCCTCGTCGAA	AAACTCTATACCGTCATCCTCGTCGAA										.	.	.	.	.	.	.	.	.	.	.	.	)	)	)	)	)	)	.	)	)	)	)	)	)	)	.	D
ENSG00000206688_SNORD116-18	ENSG00000164176	EDIL3	333560	-17.2	.(((((((.((((((.	.)))))).))))))).	TTTGAmTGATGGTGACA	CGTCATCCTCGTCGAA	AAACTCTATACCGTCATCCTCGTCGAA										.	.	.	.	.	.	.	.	.	.	.	.	)	)	)	)	)	)	.	)	)	)	)	)	)	)	.	D
ENSG00000206656_SNORD116-17	ENSG00000164176	EDIL3	333560	-17.2	.(((((((.((((((.	.)))))).))))))).	TTTGAmTGATGGTGACA	CGTCATCCTCGTCGAA	AAACTCTATACCGTCATCCTCGTCGAA										.	.	.	.	.	.	.	.	.	.	.	.	)	)	)	)	)	)	.	)	)	)	)	)	)	)	.	D
ENSG00000207442_SNORD116-6	ENSG00000181722	ZBTB20	831073	-17.2	.(((((((.(((((.	.))))).))))))).	ATCCGmATGCGAATGC	TCATTCTCATCGGAA	AAACTCATACCGTCATTCTCATCGGAA										.	.	.	.	.	.	.	.	.	.	.	.	.	)	)	)	)	)	.	)	)	)	)	)	)	)	.	D
ENSG00000207063_SNORD116-1	ENSG00000181722	ZBTB20	831073	-17.2	.(((((((.(((((.	.))))).))))))).	ATCCGmATGCGAATGC	TCATTCTCATCGGAA	GAACTCATAACGTCATTCTCATCGGAA										.	.	.	.	.	.	.	.	.	.	.	.	.	)	)	)	)	)	.	)	)	)	)	)	)	)	.	D
ENSG00000207001_SNORD116-2	ENSG00000181722	ZBTB20	831073	-17.2	.(((((((.(((((.	.))))).))))))).	ATCCGmATGCGAATGC	TCATTCTCATCGGAA	AAACTCATACCGTCATTCTCATCGGAA										.	.	.	.	.	.	.	.	.	.	.	.	.	)	)	)	)	)	.	)	)	)	)	)	)	)	.	D
ENSG00000275529_SNORD116-4	ENSG00000048052	HDAC9	385094	-17.7	.(((((((.((((.	.)))).))))))).	GTCTGmCTGTGAACA	CGTTCTCAGCGGAA	AAACTCATACCGTCGTTCTCAGCGGAA										.	.	.	.	.	.	.	.	.	.	.	.	.	.	)	)	)	)	.	)	)	)	)	)	)	)	.	D
ENSG00000275529_SNORD116-4	ENSG00000197705	KLHL14	50591	-17.1	.(((((((.((((.	.)))).))))))).	CTCTGmCTGTGGACA	CGTTCTCAGCGGAA	AAACTCATACCGTCGTTCTCAGCGGAA										.	.	.	.	.	.	.	.	.	.	.	.	.	.	)	)	)	)	.	)	)	)	)	)	)	)	.	D
ENSG00000206609_SNORD116-11	ENSG00000048052	HDAC9	77230	-19.2	.(((((((..(((((((((.	.)))))))))..))))))).	GTTGAmGGAAAGTGATAGTAA	ATACTGTCATCCTCTTCAAA	AAACTTTATACTGTCATCCTCTTCAAA										.	.	.	.	.	.	.	.	)	)	)	)	)	)	)	)	)	.	.	)	)	)	)	)	)	)	.	D
ENSG00000207375_SNORD116-23	ENSG00000134215	VAV3	266933	-23.8	.((((((.((((((((((((	)))))))))))).)))))).	GTTTCmTACGGAATGCATGTG	TACATGCATTCCTTGGAAAG	CCTCAATACATGCATTCCTTGGAAAG											.	.	.	.	.	.	)	)	)	)	)	)	)	)	)	)	)	)	.	)	)	)	)	)	)	.	D'
ENSG00000207137_SNORD116-13	ENSG00000134215	VAV3	266933	-23.8	.((((((.((((((((((((	)))))))))))).)))))).	GTTTCmTACGGAATGCATGTG	TACATGCATTCCTTGGAAAG	CTTCCATACATGCATTCCTTGGAAAG											.	.	.	.	.	.	)	)	)	)	)	)	)	)	)	)	)	)	.	)	)	)	)	)	)	.	D'
ENSG00000207263_SNORD116-16	ENSG00000134215	VAV3	266933	-23.8	.((((((.((((((((((((	)))))))))))).)))))).	GTTTCmTACGGAATGCATGTG	TACATGCATTCCTTGGAAAG	CTTTCATACATGCATTCCTTGGAAAG											.	.	.	.	.	.	)	)	)	)	)	)	)	)	)	)	)	)	.	)	)	)	)	)	)	.	D'
ENSG00000207279_SNORD116-24	ENSG00000134215	VAV3	266933	-23.8	.((((((.((((((((((((	)))))))))))).)))))).	GTTTCmTACGGAATGCATGTG	TACATGCATTCCTTGGAAAG	CTTTTATACATGCATTCCTTGGAAAG											.	.	.	.	.	.	)	)	)	)	)	)	)	)	)	)	)	)	.	)	)	)	)	)	)	.	D'
ENSG00000275529_SNORD116-4	ENSG00000134215	VAV3	245237	-22.1	.((((((.(((((((((((.	.))))))))))).)))))).	GTTTGmCTCAGAATGATGGTT	TACCGTCGTTCTCAGCGGAA	AAACTCATACCGTCGTTCTCAGCGGAA										.	.	.	.	.	.	.	.	)	)	)	)	)	)	)	)	)	)	)	.	)	)	)	)	)	)	.	D
ENSG00000275529_SNORD116-4	ENSG00000181722	ZBTB20	256807	-22.1	.((((((.(((((((((((.	.))))))))))).)))))).	GTTTGmCTCAGAATGATGGTT	TACCGTCGTTCTCAGCGGAA	AAACTCATACCGTCGTTCTCAGCGGAA										.	.	.	.	.	.	.	.	)	)	)	)	)	)	)	)	)	)	)	.	)	)	)	)	)	)	.	D
ENSG00000275529_SNORD116-4	ENSG00000164176	EDIL3	284422	-19.1	.((((((.(((((((((((.	.))))))))))).)))))).	GTTTGmCTAAGAGTGATGGTT	TACCGTCGTTCTCAGCGGAA	AAACTCATACCGTCGTTCTCAGCGGAA										.	.	.	.	.	.	.	.	)	)	)	)	)	)	)	)	)	)	)	.	)	)	)	)	)	)	.	D
ENSG00000275529_SNORD116-4	ENSG00000134215	VAV3	227091	-21	.((((((.((((((((((.	.)))))))))).)))))).	GTTTGmCTCAGAATGATGGC	ACCGTCGTTCTCAGCGGAA	AAACTCATACCGTCGTTCTCAGCGGAA										.	.	.	.	.	.	.	.	.	)	)	)	)	)	)	)	)	)	)	.	)	)	)	)	)	)	.	D
ENSG00000275529_SNORD116-4	ENSG00000048052	HDAC9	23044	-20.5	.((((((.(((((((((.	.))))))))).)))))).	ATCTGmCTCAGAATGATGT	CCGTCGTTCTCAGCGGAA	AAACTCATACCGTCGTTCTCAGCGGAA										.	.	.	.	.	.	.	.	.	.	)	)	)	)	)	)	)	)	)	.	)	)	)	)	)	)	.	D
ENSG00000207063_SNORD116-1	ENSG00000072133	RPS6KA6	113697	-18.7	.((((((.(((((((.((.	.)).))))))).)))))).	CTCTGmATTGGAGTGAGGTG	AACGTCATTCTCATCGGAA	GAACTCATAACGTCATTCTCATCGGAA										.	.	.	.	.	.	.	.	.	)	)	.	)	)	)	)	)	)	)	.	)	)	)	)	)	)	.	D
ENSG00000278123_SNORD116-28	ENSG00000048052	HDAC9	536947	-18.7	.((((((.(((((((.	.))))))).)))))).	ATCACmGGCACTGCATT	TGTGCAGTTCTGTGAA	GCAAACCACTTCTGTGCAGTTCTGTGAA									.	.	.	.	.	.	.	.	.	.	.	.	.	)	)	)	)	)	)	)	.	)	)	)	)	)	)	.	D
ENSG00000207245_SNORD116-29	ENSG00000181722	ZBTB20	6820	-17.1	.((((((.((((((.((((.	.)))).)))))).)))))).	TTTTCmCATGGTTTTGATTTA	AAAATGGAAACCTTGGAAAT	CTTAAAAAAATGGAAACCTTGGAAAT											.	.	.	.	.	.	.	)	)	)	)	.	)	)	)	)	)	)	.	)	)	)	)	)	)	.	D'
ENSG00000206609_SNORD116-11	ENSG00000134215	VAV3	266933	-19.2	.((((((.(((((.((((((	)))))).))))).)))))).	GTTTCmTACGGAATGCATGTG	TACGTGGGTTCCTTGGAAAG	CTTCCATACGTGGGTTCCTTGGAAAG											.	.	.	.	.	.	)	)	)	)	)	)	.	)	)	)	)	)	.	)	)	)	)	)	)	.	D'
ENSG00000206609_SNORD116-11	ENSG00000048052	HDAC9	6438	-22.5	.((((((.(((((.(((((.	.))))).))))).)))))).	ATTGAmAGTGGATGTCAGTGC	ATACTGTCATCCTCTTCAAA	AAACTTTATACTGTCATCCTCTTCAAA										.	.	.	.	.	.	.	.	)	)	)	)	)	.	)	)	)	)	)	.	)	)	)	)	)	)	.	D
ENSG00000251896_SNORD116-27	ENSG00000048052	HDAC9	261924	-20	.((((((.(((.((((((.	.)))))).))).)))))).	TTCACmAGTAGTAGTGCAGT	TCTGTACCACTTCTGTGAG	CCAAAACACTTCTGTACCACTTCTGTGAG								.	.	.	.	.	.	.	.	.	.	.	)	)	)	)	)	)	.	)	)	)	.	)	)	)	)	)	)	.	D
ENSG00000207174_SNORD116-15	ENSG00000181722	ZBTB20	477976	-19.7	.((((((.((.(((((((.	.))))))).)).)))))).	GTTGAmTGTGGCTGATGGTT	TACCGTCATCCTCGTCAAA	AAACTCTATACCGTCATCCTCGTCAAA										.	.	.	.	.	.	.	.	.	)	)	)	)	)	)	)	.	)	)	.	)	)	)	)	)	)	.	D
ENSG00000277785_SNORD116-21	ENSG00000181722	ZBTB20	477976	-19.4	.((((((.((.(((((((.	.))))))).)).)))))).	GTTGAmTGTGGCTGATGGTT	TACCGTCATCCTCGTCGAA	AAACTCTATACCGTCATCCTCGTCGAA										.	.	.	.	.	.	.	.	.	)	)	)	)	)	)	)	.	)	)	.	)	)	)	)	)	)	.	D
ENSG00000275127_SNORD116-22	ENSG00000181722	ZBTB20	477976	-19.4	.((((((.((.(((((((.	.))))))).)).)))))).	GTTGAmTGTGGCTGATGGTT	TACCGTCATCCTCGTCGAA	AAACTCTATACCGTCATCCTCGTCGAA										.	.	.	.	.	.	.	.	.	)	)	)	)	)	)	)	.	)	)	.	)	)	)	)	)	)	.	D
ENSG00000207460_SNORD116-19	ENSG00000181722	ZBTB20	477976	-19.4	.((((((.((.(((((((.	.))))))).)).)))))).	GTTGAmTGTGGCTGATGGTT	TACCGTCATCCTCGTCGAA	AAACTCTATACCGTCATCCTCGTCGAA										.	.	.	.	.	.	.	.	.	)	)	)	)	)	)	)	.	)	)	.	)	)	)	)	)	)	.	D
ENSG00000207263_SNORD116-16	ENSG00000181722	ZBTB20	477976	-19.4	.((((((.((.(((((((.	.))))))).)).)))))).	GTTGAmTGTGGCTGATGGTT	TACCGTCATCCTCGTCGAA	AAACTCTATACCGTCATCCTCGTCGAA										.	.	.	.	.	.	.	.	.	)	)	)	)	)	)	)	.	)	)	.	)	)	)	)	)	)	.	D
ENSG00000206688_SNORD116-18	ENSG00000181722	ZBTB20	477976	-19.4	.((((((.((.(((((((.	.))))))).)).)))))).	GTTGAmTGTGGCTGATGGTT	TACCGTCATCCTCGTCGAA	AAACTCTATACCGTCATCCTCGTCGAA										.	.	.	.	.	.	.	.	.	)	)	)	)	)	)	)	.	)	)	.	)	)	)	)	)	)	.	D
ENSG00000206656_SNORD116-17	ENSG00000181722	ZBTB20	477976	-19.4	.((((((.((.(((((((.	.))))))).)).)))))).	GTTGAmTGTGGCTGATGGTT	TACCGTCATCCTCGTCGAA	AAACTCTATACCGTCATCCTCGTCGAA										.	.	.	.	.	.	.	.	.	)	)	)	)	)	)	)	.	)	)	.	)	)	)	)	)	)	.	D
ENSG00000207375_SNORD116-23	ENSG00000181722	ZBTB20	477976	-19	.((((((.((.(((((((.	.))))))).)).)))))).	GTTGAmTGTGGCTGATGGTT	TACCGTCGTCCTCGTCAAA	AAACTCTATACCGTCGTCCTCGTCAAA										.	.	.	.	.	.	.	.	.	)	)	)	)	)	)	)	.	)	)	.	)	)	)	)	)	)	.	D
ENSG00000207375_SNORD116-23	ENSG00000048052	HDAC9	164805	-18.05	.((((((...(((((((((.	.)))))))))...)))))).	ATTTCmCATTTAATGCATGTT	TACATGCATTCCTTGGAAAG	CCTCAATACATGCATTCCTTGGAAAG											.	.	.	.	.	.	.	)	)	)	)	)	)	)	)	)	.	.	.	)	)	)	)	)	)	.	D'
ENSG00000207137_SNORD116-13	ENSG00000048052	HDAC9	164805	-18.05	.((((((...(((((((((.	.)))))))))...)))))).	ATTTCmCATTTAATGCATGTT	TACATGCATTCCTTGGAAAG	CTTCCATACATGCATTCCTTGGAAAG											.	.	.	.	.	.	.	)	)	)	)	)	)	)	)	)	.	.	.	)	)	)	)	)	)	.	D'
ENSG00000207263_SNORD116-16	ENSG00000048052	HDAC9	164805	-18.05	.((((((...(((((((((.	.)))))))))...)))))).	ATTTCmCATTTAATGCATGTT	TACATGCATTCCTTGGAAAG	CTTTCATACATGCATTCCTTGGAAAG											.	.	.	.	.	.	.	)	)	)	)	)	)	)	)	)	.	.	.	)	)	)	)	)	)	.	D'
ENSG00000207279_SNORD116-24	ENSG00000048052	HDAC9	164805	-18.05	.((((((...(((((((((.	.)))))))))...)))))).	ATTTCmCATTTAATGCATGTT	TACATGCATTCCTTGGAAAG	CTTTTATACATGCATTCCTTGGAAAG											.	.	.	.	.	.	.	)	)	)	)	)	)	)	)	)	.	.	.	)	)	)	)	)	)	.	D'
ENSG00000251896_SNORD116-27	ENSG00000117152	RGS4	2149	-17.6	.(((((.((((((((.(.	.).)))))))).))))).	GTCACmATAGGTGGTGGGT	CTGTACCACTTCTGTGAG	CCAAAACACTTCTGTACCACTTCTGTGAG								.	.	.	.	.	.	.	.	.	.	.	.	)	.	)	)	)	)	)	)	)	)	.	)	)	)	)	)	.	D
ENSG00000207191_SNORD116-5	ENSG00000181722	ZBTB20	766926	-17.9	.(((((.((((((((.	.)))))))).))))).	ATCTGmAGGAGAATGAG	GTCGTTCTCATCAGAA	GAACTCATACCGTCGTTCTCATCAGAA										.	.	.	.	.	.	.	.	.	.	.	.	)	)	)	)	)	)	)	)	.	)	)	)	)	)	.	D
ENSG00000207133_SNORD116-7	ENSG00000181722	ZBTB20	766926	-17.9	.(((((.((((((((.	.)))))))).))))).	ATCTGmAGGAGAATGAG	GTCGTTCTCATCAGAA	GAACTCATACCGTCGTTCTCATCAGAA										.	.	.	.	.	.	.	.	.	.	.	.	)	)	)	)	)	)	)	)	.	)	)	)	)	)	.	D
ENSG00000207442_SNORD116-6	ENSG00000181722	ZBTB20	766926	-17.6	.(((((.((((((((.	.)))))))).))))).	ATCTGmAGGAGAATGAG	GTCATTCTCATCGGAA	AAACTCATACCGTCATTCTCATCGGAA										.	.	.	.	.	.	.	.	.	.	.	.	)	)	)	)	)	)	)	)	.	)	)	)	)	)	.	D
ENSG00000207063_SNORD116-1	ENSG00000181722	ZBTB20	766926	-17.6	.(((((.((((((((.	.)))))))).))))).	ATCTGmAGGAGAATGAG	GTCATTCTCATCGGAA	GAACTCATAACGTCATTCTCATCGGAA										.	.	.	.	.	.	.	.	.	.	.	.	)	)	)	)	)	)	)	)	.	)	)	)	)	)	.	D
ENSG00000207001_SNORD116-2	ENSG00000181722	ZBTB20	766926	-17.6	.(((((.((((((((.	.)))))))).))))).	ATCTGmAGGAGAATGAG	GTCATTCTCATCGGAA	AAACTCATACCGTCATTCTCATCGGAA										.	.	.	.	.	.	.	.	.	.	.	.	)	)	)	)	)	)	)	)	.	)	)	)	)	)	.	D
ENSG00000207093_SNORD116-8	ENSG00000181722	ZBTB20	766926	-17.2	.(((((.((((((((.	.)))))))).))))).	ATCTGmAGGAGAATGAG	GTCGTTCTCATCGGAA	GAACTCATACCGTCGTTCTCATCGGAA										.	.	.	.	.	.	.	.	.	.	.	.	)	)	)	)	)	)	)	)	.	)	)	)	)	)	.	D
ENSG00000207014_SNORD116-3	ENSG00000181722	ZBTB20	766926	-17.2	.(((((.((((((((.	.)))))))).))))).	ATCTGmAGGAGAATGAG	GTCGTTCTCATCGGAA	GAACTCATACCGTCGTTCTCATCGGAA										.	.	.	.	.	.	.	.	.	.	.	.	)	)	)	)	)	)	)	)	.	)	)	)	)	)	.	D
ENSG00000206727_SNORD116-9	ENSG00000181722	ZBTB20	766926	-17.2	.(((((.((((((((.	.)))))))).))))).	ATCTGmAGGAGAATGAG	GTCGTTCTCATCGGAA	GAACTCATACCGTCGTTCTCATCGGAA										.	.	.	.	.	.	.	.	.	.	.	.	)	)	)	)	)	)	)	)	.	)	)	)	)	)	.	D
ENSG00000207245_SNORD116-29	ENSG00000048052	HDAC9	427074	-22.6	.(((((.(((((((.(((((	))))).))))))).))))).	TTCACmAAAAGTGTTGTGGTC	GACCAAGACACTTCTGTGAG	TGAGTGACCAAGACACTTCTGTGAG												.	.	.	.	.	)	)	)	)	)	.	)	)	)	)	)	)	)	.	)	)	)	)	)	.	D
ENSG00000278123_SNORD116-28	ENSG00000048052	HDAC9	265040	-19	.(((((.(((((((.((((.	.)))).))))))).))))).	ATCACmATAGCTGTGGAGAAC	CTTCTGTGCAGTTCTGTGAA	GCAAACCACTTCTGTGCAGTTCTGTGAA									.	.	.	.	.	.	.	.	.	)	)	)	)	.	)	)	)	)	)	)	)	.	)	)	)	)	)	.	D
ENSG00000278715_SNORD116-20	ENSG00000164176	EDIL3	148391	-17.5	.(((((.(((((((.	.))))))).))))).	GTCGAmCAAGGATGGT	GTCATCCTCGTCGAA	AAACTCTATACTGTCATCCTCGTCGAA										.	.	.	.	.	.	.	.	.	.	.	.	.	)	)	)	)	)	)	)	.	)	)	)	)	)	.	D
ENSG00000277785_SNORD116-21	ENSG00000164176	EDIL3	148391	-17.5	.(((((.(((((((.	.))))))).))))).	GTCGAmCAAGGATGGT	GTCATCCTCGTCGAA	AAACTCTATACCGTCATCCTCGTCGAA										.	.	.	.	.	.	.	.	.	.	.	.	.	)	)	)	)	)	)	)	.	)	)	)	)	)	.	D
ENSG00000275127_SNORD116-22	ENSG00000164176	EDIL3	148391	-17.5	.(((((.(((((((.	.))))))).))))).	GTCGAmCAAGGATGGT	GTCATCCTCGTCGAA	AAACTCTATACCGTCATCCTCGTCGAA										.	.	.	.	.	.	.	.	.	.	.	.	.	)	)	)	)	)	)	)	.	)	)	)	)	)	.	D
ENSG00000207460_SNORD116-19	ENSG00000164176	EDIL3	148391	-17.5	.(((((.(((((((.	.))))))).))))).	GTCGAmCAAGGATGGT	GTCATCCTCGTCGAA	AAACTCTATACCGTCATCCTCGTCGAA										.	.	.	.	.	.	.	.	.	.	.	.	.	)	)	)	)	)	)	)	.	)	)	)	)	)	.	D
ENSG00000207263_SNORD116-16	ENSG00000164176	EDIL3	148391	-17.5	.(((((.(((((((.	.))))))).))))).	GTCGAmCAAGGATGGT	GTCATCCTCGTCGAA	AAACTCTATACCGTCATCCTCGTCGAA										.	.	.	.	.	.	.	.	.	.	.	.	.	)	)	)	)	)	)	)	.	)	)	)	)	)	.	D
ENSG00000206688_SNORD116-18	ENSG00000164176	EDIL3	148391	-17.5	.(((((.(((((((.	.))))))).))))).	GTCGAmCAAGGATGGT	GTCATCCTCGTCGAA	AAACTCTATACCGTCATCCTCGTCGAA										.	.	.	.	.	.	.	.	.	.	.	.	.	)	)	)	)	)	)	)	.	)	)	)	)	)	.	D
ENSG00000206656_SNORD116-17	ENSG00000164176	EDIL3	148391	-17.5	.(((((.(((((((.	.))))))).))))).	GTCGAmCAAGGATGGT	GTCATCCTCGTCGAA	AAACTCTATACCGTCATCCTCGTCGAA										.	.	.	.	.	.	.	.	.	.	.	.	.	)	)	)	)	)	)	)	.	)	)	)	)	)	.	D
ENSG00000206609_SNORD116-11	ENSG00000146151	HMGCLL1	69053	-18.7	.(((((.(((((((.	.))))))).))))).	TTTTCmCTAGGAGCCA	GGGTTCCTTGGAAAG	CTTCCATACGTGGGTTCCTTGGAAAG											.	.	.	.	.	.	.	.	.	.	.	.	)	)	)	)	)	)	)	.	)	)	)	)	)	.	D'
ENSG00000206609_SNORD116-11	ENSG00000146151	HMGCLL1	44510	-17.4	.(((((.(((.((((((.	.)))))).))).))))).	GTTTCmTTAGGTACTCACA	CGTGGGTTCCTTGGAAAG	CTTCCATACGTGGGTTCCTTGGAAAG											.	.	.	.	.	.	.	.	.	)	)	)	)	)	)	.	)	)	)	.	)	)	)	)	)	.	D'
ENSG00000206609_SNORD116-11	ENSG00000164176	EDIL3	340017	-17.1	.(((((.((.(((((((.	.))))))).)).))))).	GTTTCmTCGGCAGCCCACC	CGTGGGTTCCTTGGAAAG	CTTCCATACGTGGGTTCCTTGGAAAG											.	.	.	.	.	.	.	.	.	)	)	)	)	)	)	)	.	)	)	.	)	)	)	)	)	.	D'
ENSG00000278123_SNORD116-28	ENSG00000164176	EDIL3	125860	-23.1	.(((((..(((((((((((.	.)))))))))))..))))).	ATCGCmGCCACTGCACAGAGC	CTTCTGTGCAGTTCTGTGAA	GCAAACCACTTCTGTGCAGTTCTGTGAA									.	.	.	.	.	.	.	.	.	)	)	)	)	)	)	)	)	)	)	)	.	.	)	)	)	)	)	.	D
ENSG00000206609_SNORD116-11	ENSG00000181722	ZBTB20	410536	-19.6	.(((((..(((((((((.	.)))))))))..))))).	GTTTCmTTTGGGGCTCACT	CGTGGGTTCCTTGGAAAG	CTTCCATACGTGGGTTCCTTGGAAAG											.	.	.	.	.	.	.	.	.	)	)	)	)	)	)	)	)	)	.	.	)	)	)	)	)	.	D'
ENSG00000206609_SNORD116-11	ENSG00000181722	ZBTB20	504490	-17.7	.(((((..(((((((((.	.)))))))))..))))).	TTTTCmCTTGGAATTCATT	CGTGGGTTCCTTGGAAAG	CTTCCATACGTGGGTTCCTTGGAAAG											.	.	.	.	.	.	.	.	.	)	)	)	)	)	)	)	)	)	.	.	)	)	)	)	)	.	D'
ENSG00000206609_SNORD116-11	ENSG00000048052	HDAC9	571880	-17.4	.(((((..((((((((.(.	.).))))))))..))))).	GTTTCmCTTGGAGCTTAAGG	ACGTGGGTTCCTTGGAAAG	CTTCCATACGTGGGTTCCTTGGAAAG											.	.	.	.	.	.	.	.	)	.	)	)	)	)	)	)	)	)	.	.	)	)	)	)	)	.	D'
ENSG00000207191_SNORD116-5	ENSG00000048052	HDAC9	31396	-19.1	.(((((..(((((((.((((	)))).)))))))..))))).	ATCTGmGGTAGAATGGGGGTG	TACCGTCGTTCTCATCAGAA	GAACTCATACCGTCGTTCTCATCAGAA										.	.	.	.	.	.	.	)	)	)	)	.	)	)	)	)	)	)	)	.	.	)	)	)	)	)	.	D
ENSG00000207133_SNORD116-7	ENSG00000048052	HDAC9	31396	-19.1	.(((((..(((((((.((((	)))).)))))))..))))).	ATCTGmGGTAGAATGGGGGTG	TACCGTCGTTCTCATCAGAA	GAACTCATACCGTCGTTCTCATCAGAA										.	.	.	.	.	.	.	)	)	)	)	.	)	)	)	)	)	)	)	.	.	)	)	)	)	)	.	D
ENSG00000207442_SNORD116-6	ENSG00000048052	HDAC9	31396	-18.8	.(((((..(((((((.((((	)))).)))))))..))))).	ATCTGmGGTAGAATGGGGGTG	TACCGTCATTCTCATCGGAA	AAACTCATACCGTCATTCTCATCGGAA										.	.	.	.	.	.	.	)	)	)	)	.	)	)	)	)	)	)	)	.	.	)	)	)	)	)	.	D
ENSG00000207001_SNORD116-2	ENSG00000048052	HDAC9	31396	-18.8	.(((((..(((((((.((((	)))).)))))))..))))).	ATCTGmGGTAGAATGGGGGTG	TACCGTCATTCTCATCGGAA	AAACTCATACCGTCATTCTCATCGGAA										.	.	.	.	.	.	.	)	)	)	)	.	)	)	)	)	)	)	)	.	.	)	)	)	)	)	.	D
ENSG00000207093_SNORD116-8	ENSG00000048052	HDAC9	31396	-18.4	.(((((..(((((((.((((	)))).)))))))..))))).	ATCTGmGGTAGAATGGGGGTG	TACCGTCGTTCTCATCGGAA	GAACTCATACCGTCGTTCTCATCGGAA										.	.	.	.	.	.	.	)	)	)	)	.	)	)	)	)	)	)	)	.	.	)	)	)	)	)	.	D
ENSG00000207014_SNORD116-3	ENSG00000048052	HDAC9	31396	-18.4	.(((((..(((((((.((((	)))).)))))))..))))).	ATCTGmGGTAGAATGGGGGTG	TACCGTCGTTCTCATCGGAA	GAACTCATACCGTCGTTCTCATCGGAA										.	.	.	.	.	.	.	)	)	)	)	.	)	)	)	)	)	)	)	.	.	)	)	)	)	)	.	D
ENSG00000206727_SNORD116-9	ENSG00000048052	HDAC9	31396	-18.4	.(((((..(((((((.((((	)))).)))))))..))))).	ATCTGmGGTAGAATGGGGGTG	TACCGTCGTTCTCATCGGAA	GAACTCATACCGTCGTTCTCATCGGAA										.	.	.	.	.	.	.	)	)	)	)	.	)	)	)	)	)	)	)	.	.	)	)	)	)	)	.	D
ENSG00000207191_SNORD116-5	ENSG00000134215	VAV3	56363	-18.1	.(((((..(((((((.((((	)))).)))))))..))))).	GTTTGmAGTGGGGCGGGGGTG	TACCGTCGTTCTCATCAGAA	GAACTCATACCGTCGTTCTCATCAGAA										.	.	.	.	.	.	.	)	)	)	)	.	)	)	)	)	)	)	)	.	.	)	)	)	)	)	.	D
ENSG00000207133_SNORD116-7	ENSG00000134215	VAV3	56363	-18.1	.(((((..(((((((.((((	)))).)))))))..))))).	GTTTGmAGTGGGGCGGGGGTG	TACCGTCGTTCTCATCAGAA	GAACTCATACCGTCGTTCTCATCAGAA										.	.	.	.	.	.	.	)	)	)	)	.	)	)	)	)	)	)	)	.	.	)	)	)	)	)	.	D
ENSG00000207093_SNORD116-8	ENSG00000134215	VAV3	56363	-17.3	.(((((..(((((((.((((	)))).)))))))..))))).	GTTTGmAGTGGGGCGGGGGTG	TACCGTCGTTCTCATCGGAA	GAACTCATACCGTCGTTCTCATCGGAA										.	.	.	.	.	.	.	)	)	)	)	.	)	)	)	)	)	)	)	.	.	)	)	)	)	)	.	D
ENSG00000207014_SNORD116-3	ENSG00000134215	VAV3	56363	-17.3	.(((((..(((((((.((((	)))).)))))))..))))).	GTTTGmAGTGGGGCGGGGGTG	TACCGTCGTTCTCATCGGAA	GAACTCATACCGTCGTTCTCATCGGAA										.	.	.	.	.	.	.	)	)	)	)	.	)	)	)	)	)	)	)	.	.	)	)	)	)	)	.	D
ENSG00000206727_SNORD116-9	ENSG00000134215	VAV3	56363	-17.3	.(((((..(((((((.((((	)))).)))))))..))))).	GTTTGmAGTGGGGCGGGGGTG	TACCGTCGTTCTCATCGGAA	GAACTCATACCGTCGTTCTCATCGGAA										.	.	.	.	.	.	.	)	)	)	)	.	)	)	)	)	)	)	)	.	.	)	)	)	)	)	.	D
ENSG00000278123_SNORD116-28	ENSG00000250320	EDIL3-DT	92384	-17.5	.(((((..((((((.((((.	.)))).))))))..))))).	CTCACmACTGCTGTAAAGAAC	CTTCTGTGCAGTTCTGTGAA	GCAAACCACTTCTGTGCAGTTCTGTGAA									.	.	.	.	.	.	.	.	.	)	)	)	)	.	)	)	)	)	)	)	.	.	)	)	)	)	)	.	D
ENSG00000207245_SNORD116-29	ENSG00000048052	HDAC9	233831	-18.6	.(((((..((((((.(((.	.))).))))))..))))).	GTCACmAATAGTGTTGTGGA	ACCAAGACACTTCTGTGAG	TGAGTGACCAAGACACTTCTGTGAG												.	.	.	.	.	.	.	)	)	)	.	)	)	)	)	)	)	.	.	)	)	)	)	)	.	D
ENSG00000207191_SNORD116-5	ENSG00000251226	LINC02714	2072	-17.2	.(((((..(((((.((((.	.)))).)))))..))))).	GTCTGmGCAGGGACCACGGC	ACCGTCGTTCTCATCAGAA	GAACTCATACCGTCGTTCTCATCAGAA										.	.	.	.	.	.	.	.	.	)	)	)	)	.	)	)	)	)	)	.	.	)	)	)	)	)	.	D
ENSG00000207133_SNORD116-7	ENSG00000251226	LINC02714	2072	-17.2	.(((((..(((((.((((.	.)))).)))))..))))).	GTCTGmGCAGGGACCACGGC	ACCGTCGTTCTCATCAGAA	GAACTCATACCGTCGTTCTCATCAGAA										.	.	.	.	.	.	.	.	.	)	)	)	)	.	)	)	)	)	)	.	.	)	)	)	)	)	.	D
ENSG00000207093_SNORD116-8	ENSG00000197705	KLHL14	868	-22.55	.(((((...(((((((((.	.)))))))))...))))).	CTCCGmAGCCGGGCGGCGGC	ACCGTCGTTCTCATCGGAA	GAACTCATACCGTCGTTCTCATCGGAA										.	.	.	.	.	.	.	.	.	)	)	)	)	)	)	)	)	)	.	.	.	)	)	)	)	)	.	D
ENSG00000207014_SNORD116-3	ENSG00000197705	KLHL14	868	-22.55	.(((((...(((((((((.	.)))))))))...))))).	CTCCGmAGCCGGGCGGCGGC	ACCGTCGTTCTCATCGGAA	GAACTCATACCGTCGTTCTCATCGGAA										.	.	.	.	.	.	.	.	.	)	)	)	)	)	)	)	)	)	.	.	.	)	)	)	)	)	.	D
ENSG00000206727_SNORD116-9	ENSG00000197705	KLHL14	868	-22.55	.(((((...(((((((((.	.)))))))))...))))).	CTCCGmAGCCGGGCGGCGGC	ACCGTCGTTCTCATCGGAA	GAACTCATACCGTCGTTCTCATCGGAA										.	.	.	.	.	.	.	.	.	)	)	)	)	)	)	)	)	)	.	.	.	)	)	)	)	)	.	D
ENSG00000275529_SNORD116-4	ENSG00000027644	INSRR	17675	-19.05	.(((((...(((((((((.	.)))))))))...))))).	GTTCGmTCATGGATGGCGGG	ACCGTCGTTCTCAGCGGAA	AAACTCATACCGTCGTTCTCAGCGGAA										.	.	.	.	.	.	.	.	.	)	)	)	)	)	)	)	)	)	.	.	.	)	)	)	)	)	.	D
ENSG00000207191_SNORD116-5	ENSG00000048052	HDAC9	522958	-22.5	.((((.(((((((((((((.	.))))))))))))).)))).	GTTTGmCTGAGAATGATGGTT	TACCGTCGTTCTCATCAGAA	GAACTCATACCGTCGTTCTCATCAGAA										.	.	.	.	.	.	.	.	)	)	)	)	)	)	)	)	)	)	)	)	)	.	)	)	)	)	.	D
ENSG00000207191_SNORD116-5	ENSG00000048052	HDAC9	82790	-22.5	.((((.(((((((((((((.	.))))))))))))).)))).	GTTTGmCTGAGAATGATGGTT	TACCGTCGTTCTCATCAGAA	GAACTCATACCGTCGTTCTCATCAGAA										.	.	.	.	.	.	.	.	)	)	)	)	)	)	)	)	)	)	)	)	)	.	)	)	)	)	.	D
ENSG00000207191_SNORD116-5	ENSG00000181722	ZBTB20	467273	-22.5	.((((.(((((((((((((.	.))))))))))))).)))).	GTTTGmCTGAGAATGATGGTT	TACCGTCGTTCTCATCAGAA	GAACTCATACCGTCGTTCTCATCAGAA										.	.	.	.	.	.	.	.	)	)	)	)	)	)	)	)	)	)	)	)	)	.	)	)	)	)	.	D
ENSG00000207191_SNORD116-5	ENSG00000181722	ZBTB20	369313	-22.5	.((((.(((((((((((((.	.))))))))))))).)))).	GTTTGmCTGAGAATGATGGTT	TACCGTCGTTCTCATCAGAA	GAACTCATACCGTCGTTCTCATCAGAA										.	.	.	.	.	.	.	.	)	)	)	)	)	)	)	)	)	)	)	)	)	.	)	)	)	)	.	D
ENSG00000207191_SNORD116-5	ENSG00000250320	EDIL3-DT	46221	-22.5	.((((.(((((((((((((.	.))))))))))))).)))).	GTTTGmCTGAGAATGATGGTT	TACCGTCGTTCTCATCAGAA	GAACTCATACCGTCGTTCTCATCAGAA										.	.	.	.	.	.	.	.	)	)	)	)	)	)	)	)	)	)	)	)	)	.	)	)	)	)	.	D
ENSG00000207191_SNORD116-5	ENSG00000250320	EDIL3-DT	36439	-22.5	.((((.(((((((((((((.	.))))))))))))).)))).	GTTTGmCTGAGAATGATGGTT	TACCGTCGTTCTCATCAGAA	GAACTCATACCGTCGTTCTCATCAGAA										.	.	.	.	.	.	.	.	)	)	)	)	)	)	)	)	)	)	)	)	)	.	)	)	)	)	.	D
ENSG00000207191_SNORD116-5	ENSG00000250320	EDIL3-DT	33409	-22.5	.((((.(((((((((((((.	.))))))))))))).)))).	GTTTGmCTGAGAATGATGGTT	TACCGTCGTTCTCATCAGAA	GAACTCATACCGTCGTTCTCATCAGAA										.	.	.	.	.	.	.	.	)	)	)	)	)	)	)	)	)	)	)	)	)	.	)	)	)	)	.	D
ENSG00000207191_SNORD116-5	ENSG00000164176	EDIL3	365601	-22.5	.((((.(((((((((((((.	.))))))))))))).)))).	GTTTGmCTGAGAATGATGGTT	TACCGTCGTTCTCATCAGAA	GAACTCATACCGTCGTTCTCATCAGAA										.	.	.	.	.	.	.	.	)	)	)	)	)	)	)	)	)	)	)	)	)	.	)	)	)	)	.	D
ENSG00000207133_SNORD116-7	ENSG00000048052	HDAC9	522958	-22.5	.((((.(((((((((((((.	.))))))))))))).)))).	GTTTGmCTGAGAATGATGGTT	TACCGTCGTTCTCATCAGAA	GAACTCATACCGTCGTTCTCATCAGAA										.	.	.	.	.	.	.	.	)	)	)	)	)	)	)	)	)	)	)	)	)	.	)	)	)	)	.	D
ENSG00000207133_SNORD116-7	ENSG00000048052	HDAC9	82790	-22.5	.((((.(((((((((((((.	.))))))))))))).)))).	GTTTGmCTGAGAATGATGGTT	TACCGTCGTTCTCATCAGAA	GAACTCATACCGTCGTTCTCATCAGAA										.	.	.	.	.	.	.	.	)	)	)	)	)	)	)	)	)	)	)	)	)	.	)	)	)	)	.	D
ENSG00000207133_SNORD116-7	ENSG00000181722	ZBTB20	467273	-22.5	.((((.(((((((((((((.	.))))))))))))).)))).	GTTTGmCTGAGAATGATGGTT	TACCGTCGTTCTCATCAGAA	GAACTCATACCGTCGTTCTCATCAGAA										.	.	.	.	.	.	.	.	)	)	)	)	)	)	)	)	)	)	)	)	)	.	)	)	)	)	.	D
ENSG00000207133_SNORD116-7	ENSG00000181722	ZBTB20	369313	-22.5	.((((.(((((((((((((.	.))))))))))))).)))).	GTTTGmCTGAGAATGATGGTT	TACCGTCGTTCTCATCAGAA	GAACTCATACCGTCGTTCTCATCAGAA										.	.	.	.	.	.	.	.	)	)	)	)	)	)	)	)	)	)	)	)	)	.	)	)	)	)	.	D
ENSG00000207133_SNORD116-7	ENSG00000250320	EDIL3-DT	46221	-22.5	.((((.(((((((((((((.	.))))))))))))).)))).	GTTTGmCTGAGAATGATGGTT	TACCGTCGTTCTCATCAGAA	GAACTCATACCGTCGTTCTCATCAGAA										.	.	.	.	.	.	.	.	)	)	)	)	)	)	)	)	)	)	)	)	)	.	)	)	)	)	.	D
ENSG00000207133_SNORD116-7	ENSG00000250320	EDIL3-DT	36439	-22.5	.((((.(((((((((((((.	.))))))))))))).)))).	GTTTGmCTGAGAATGATGGTT	TACCGTCGTTCTCATCAGAA	GAACTCATACCGTCGTTCTCATCAGAA										.	.	.	.	.	.	.	.	)	)	)	)	)	)	)	)	)	)	)	)	)	.	)	)	)	)	.	D
ENSG00000207133_SNORD116-7	ENSG00000250320	EDIL3-DT	33409	-22.5	.((((.(((((((((((((.	.))))))))))))).)))).	GTTTGmCTGAGAATGATGGTT	TACCGTCGTTCTCATCAGAA	GAACTCATACCGTCGTTCTCATCAGAA										.	.	.	.	.	.	.	.	)	)	)	)	)	)	)	)	)	)	)	)	)	.	)	)	)	)	.	D
ENSG00000207133_SNORD116-7	ENSG00000164176	EDIL3	365601	-22.5	.((((.(((((((((((((.	.))))))))))))).)))).	GTTTGmCTGAGAATGATGGTT	TACCGTCGTTCTCATCAGAA	GAACTCATACCGTCGTTCTCATCAGAA										.	.	.	.	.	.	.	.	)	)	)	)	)	)	)	)	)	)	)	)	)	.	)	)	)	)	.	D
ENSG00000207191_SNORD116-5	ENSG00000164176	EDIL3	64995	-22.4	.((((.(((((((((((((.	.))))))))))))).)))).	CTTTGmCTGAGAATGATGGTT	TACCGTCGTTCTCATCAGAA	GAACTCATACCGTCGTTCTCATCAGAA										.	.	.	.	.	.	.	.	)	)	)	)	)	)	)	)	)	)	)	)	)	.	)	)	)	)	.	D
ENSG00000207133_SNORD116-7	ENSG00000164176	EDIL3	64995	-22.4	.((((.(((((((((((((.	.))))))))))))).)))).	CTTTGmCTGAGAATGATGGTT	TACCGTCGTTCTCATCAGAA	GAACTCATACCGTCGTTCTCATCAGAA										.	.	.	.	.	.	.	.	)	)	)	)	)	)	)	)	)	)	)	)	)	.	)	)	)	)	.	D
ENSG00000207442_SNORD116-6	ENSG00000048052	HDAC9	522958	-22.1	.((((.(((((((((((((.	.))))))))))))).)))).	GTTTGmCTGAGAATGATGGTT	TACCGTCATTCTCATCGGAA	AAACTCATACCGTCATTCTCATCGGAA										.	.	.	.	.	.	.	.	)	)	)	)	)	)	)	)	)	)	)	)	)	.	)	)	)	)	.	D
ENSG00000207442_SNORD116-6	ENSG00000048052	HDAC9	82790	-22.1	.((((.(((((((((((((.	.))))))))))))).)))).	GTTTGmCTGAGAATGATGGTT	TACCGTCATTCTCATCGGAA	AAACTCATACCGTCATTCTCATCGGAA										.	.	.	.	.	.	.	.	)	)	)	)	)	)	)	)	)	)	)	)	)	.	)	)	)	)	.	D
ENSG00000207442_SNORD116-6	ENSG00000181722	ZBTB20	467273	-22.1	.((((.(((((((((((((.	.))))))))))))).)))).	GTTTGmCTGAGAATGATGGTT	TACCGTCATTCTCATCGGAA	AAACTCATACCGTCATTCTCATCGGAA										.	.	.	.	.	.	.	.	)	)	)	)	)	)	)	)	)	)	)	)	)	.	)	)	)	)	.	D
ENSG00000207442_SNORD116-6	ENSG00000181722	ZBTB20	369313	-22.1	.((((.(((((((((((((.	.))))))))))))).)))).	GTTTGmCTGAGAATGATGGTT	TACCGTCATTCTCATCGGAA	AAACTCATACCGTCATTCTCATCGGAA										.	.	.	.	.	.	.	.	)	)	)	)	)	)	)	)	)	)	)	)	)	.	)	)	)	)	.	D
ENSG00000207442_SNORD116-6	ENSG00000250320	EDIL3-DT	46221	-22.1	.((((.(((((((((((((.	.))))))))))))).)))).	GTTTGmCTGAGAATGATGGTT	TACCGTCATTCTCATCGGAA	AAACTCATACCGTCATTCTCATCGGAA										.	.	.	.	.	.	.	.	)	)	)	)	)	)	)	)	)	)	)	)	)	.	)	)	)	)	.	D
ENSG00000207442_SNORD116-6	ENSG00000250320	EDIL3-DT	36439	-22.1	.((((.(((((((((((((.	.))))))))))))).)))).	GTTTGmCTGAGAATGATGGTT	TACCGTCATTCTCATCGGAA	AAACTCATACCGTCATTCTCATCGGAA										.	.	.	.	.	.	.	.	)	)	)	)	)	)	)	)	)	)	)	)	)	.	)	)	)	)	.	D
ENSG00000207442_SNORD116-6	ENSG00000250320	EDIL3-DT	33409	-22.1	.((((.(((((((((((((.	.))))))))))))).)))).	GTTTGmCTGAGAATGATGGTT	TACCGTCATTCTCATCGGAA	AAACTCATACCGTCATTCTCATCGGAA										.	.	.	.	.	.	.	.	)	)	)	)	)	)	)	)	)	)	)	)	)	.	)	)	)	)	.	D
ENSG00000207442_SNORD116-6	ENSG00000164176	EDIL3	365601	-22.1	.((((.(((((((((((((.	.))))))))))))).)))).	GTTTGmCTGAGAATGATGGTT	TACCGTCATTCTCATCGGAA	AAACTCATACCGTCATTCTCATCGGAA										.	.	.	.	.	.	.	.	)	)	)	)	)	)	)	)	)	)	)	)	)	.	)	)	)	)	.	D
ENSG00000207001_SNORD116-2	ENSG00000048052	HDAC9	522958	-22.1	.((((.(((((((((((((.	.))))))))))))).)))).	GTTTGmCTGAGAATGATGGTT	TACCGTCATTCTCATCGGAA	AAACTCATACCGTCATTCTCATCGGAA										.	.	.	.	.	.	.	.	)	)	)	)	)	)	)	)	)	)	)	)	)	.	)	)	)	)	.	D
ENSG00000207001_SNORD116-2	ENSG00000048052	HDAC9	82790	-22.1	.((((.(((((((((((((.	.))))))))))))).)))).	GTTTGmCTGAGAATGATGGTT	TACCGTCATTCTCATCGGAA	AAACTCATACCGTCATTCTCATCGGAA										.	.	.	.	.	.	.	.	)	)	)	)	)	)	)	)	)	)	)	)	)	.	)	)	)	)	.	D
ENSG00000207001_SNORD116-2	ENSG00000181722	ZBTB20	467273	-22.1	.((((.(((((((((((((.	.))))))))))))).)))).	GTTTGmCTGAGAATGATGGTT	TACCGTCATTCTCATCGGAA	AAACTCATACCGTCATTCTCATCGGAA										.	.	.	.	.	.	.	.	)	)	)	)	)	)	)	)	)	)	)	)	)	.	)	)	)	)	.	D
ENSG00000207001_SNORD116-2	ENSG00000181722	ZBTB20	369313	-22.1	.((((.(((((((((((((.	.))))))))))))).)))).	GTTTGmCTGAGAATGATGGTT	TACCGTCATTCTCATCGGAA	AAACTCATACCGTCATTCTCATCGGAA										.	.	.	.	.	.	.	.	)	)	)	)	)	)	)	)	)	)	)	)	)	.	)	)	)	)	.	D
ENSG00000207001_SNORD116-2	ENSG00000250320	EDIL3-DT	46221	-22.1	.((((.(((((((((((((.	.))))))))))))).)))).	GTTTGmCTGAGAATGATGGTT	TACCGTCATTCTCATCGGAA	AAACTCATACCGTCATTCTCATCGGAA										.	.	.	.	.	.	.	.	)	)	)	)	)	)	)	)	)	)	)	)	)	.	)	)	)	)	.	D
ENSG00000207001_SNORD116-2	ENSG00000250320	EDIL3-DT	36439	-22.1	.((((.(((((((((((((.	.))))))))))))).)))).	GTTTGmCTGAGAATGATGGTT	TACCGTCATTCTCATCGGAA	AAACTCATACCGTCATTCTCATCGGAA										.	.	.	.	.	.	.	.	)	)	)	)	)	)	)	)	)	)	)	)	)	.	)	)	)	)	.	D
ENSG00000207001_SNORD116-2	ENSG00000250320	EDIL3-DT	33409	-22.1	.((((.(((((((((((((.	.))))))))))))).)))).	GTTTGmCTGAGAATGATGGTT	TACCGTCATTCTCATCGGAA	AAACTCATACCGTCATTCTCATCGGAA										.	.	.	.	.	.	.	.	)	)	)	)	)	)	)	)	)	)	)	)	)	.	)	)	)	)	.	D
ENSG00000207001_SNORD116-2	ENSG00000164176	EDIL3	365601	-22.1	.((((.(((((((((((((.	.))))))))))))).)))).	GTTTGmCTGAGAATGATGGTT	TACCGTCATTCTCATCGGAA	AAACTCATACCGTCATTCTCATCGGAA										.	.	.	.	.	.	.	.	)	)	)	)	)	)	)	)	)	)	)	)	)	.	)	)	)	)	.	D
ENSG00000207442_SNORD116-6	ENSG00000164176	EDIL3	64995	-22	.((((.(((((((((((((.	.))))))))))))).)))).	CTTTGmCTGAGAATGATGGTT	TACCGTCATTCTCATCGGAA	AAACTCATACCGTCATTCTCATCGGAA										.	.	.	.	.	.	.	.	)	)	)	)	)	)	)	)	)	)	)	)	)	.	)	)	)	)	.	D
ENSG00000207001_SNORD116-2	ENSG00000164176	EDIL3	64995	-22	.((((.(((((((((((((.	.))))))))))))).)))).	CTTTGmCTGAGAATGATGGTT	TACCGTCATTCTCATCGGAA	AAACTCATACCGTCATTCTCATCGGAA										.	.	.	.	.	.	.	.	)	)	)	)	)	)	)	)	)	)	)	)	)	.	)	)	)	)	.	D
ENSG00000207093_SNORD116-8	ENSG00000048052	HDAC9	522958	-21.7	.((((.(((((((((((((.	.))))))))))))).)))).	GTTTGmCTGAGAATGATGGTT	TACCGTCGTTCTCATCGGAA	GAACTCATACCGTCGTTCTCATCGGAA										.	.	.	.	.	.	.	.	)	)	)	)	)	)	)	)	)	)	)	)	)	.	)	)	)	)	.	D
ENSG00000207093_SNORD116-8	ENSG00000048052	HDAC9	82790	-21.7	.((((.(((((((((((((.	.))))))))))))).)))).	GTTTGmCTGAGAATGATGGTT	TACCGTCGTTCTCATCGGAA	GAACTCATACCGTCGTTCTCATCGGAA										.	.	.	.	.	.	.	.	)	)	)	)	)	)	)	)	)	)	)	)	)	.	)	)	)	)	.	D
ENSG00000207093_SNORD116-8	ENSG00000181722	ZBTB20	467273	-21.7	.((((.(((((((((((((.	.))))))))))))).)))).	GTTTGmCTGAGAATGATGGTT	TACCGTCGTTCTCATCGGAA	GAACTCATACCGTCGTTCTCATCGGAA										.	.	.	.	.	.	.	.	)	)	)	)	)	)	)	)	)	)	)	)	)	.	)	)	)	)	.	D
ENSG00000207093_SNORD116-8	ENSG00000181722	ZBTB20	369313	-21.7	.((((.(((((((((((((.	.))))))))))))).)))).	GTTTGmCTGAGAATGATGGTT	TACCGTCGTTCTCATCGGAA	GAACTCATACCGTCGTTCTCATCGGAA										.	.	.	.	.	.	.	.	)	)	)	)	)	)	)	)	)	)	)	)	)	.	)	)	)	)	.	D
ENSG00000207093_SNORD116-8	ENSG00000250320	EDIL3-DT	46221	-21.7	.((((.(((((((((((((.	.))))))))))))).)))).	GTTTGmCTGAGAATGATGGTT	TACCGTCGTTCTCATCGGAA	GAACTCATACCGTCGTTCTCATCGGAA										.	.	.	.	.	.	.	.	)	)	)	)	)	)	)	)	)	)	)	)	)	.	)	)	)	)	.	D
ENSG00000207093_SNORD116-8	ENSG00000250320	EDIL3-DT	36439	-21.7	.((((.(((((((((((((.	.))))))))))))).)))).	GTTTGmCTGAGAATGATGGTT	TACCGTCGTTCTCATCGGAA	GAACTCATACCGTCGTTCTCATCGGAA										.	.	.	.	.	.	.	.	)	)	)	)	)	)	)	)	)	)	)	)	)	.	)	)	)	)	.	D
ENSG00000207093_SNORD116-8	ENSG00000250320	EDIL3-DT	33409	-21.7	.((((.(((((((((((((.	.))))))))))))).)))).	GTTTGmCTGAGAATGATGGTT	TACCGTCGTTCTCATCGGAA	GAACTCATACCGTCGTTCTCATCGGAA										.	.	.	.	.	.	.	.	)	)	)	)	)	)	)	)	)	)	)	)	)	.	)	)	)	)	.	D
ENSG00000207093_SNORD116-8	ENSG00000164176	EDIL3	365601	-21.7	.((((.(((((((((((((.	.))))))))))))).)))).	GTTTGmCTGAGAATGATGGTT	TACCGTCGTTCTCATCGGAA	GAACTCATACCGTCGTTCTCATCGGAA										.	.	.	.	.	.	.	.	)	)	)	)	)	)	)	)	)	)	)	)	)	.	)	)	)	)	.	D
ENSG00000207014_SNORD116-3	ENSG00000048052	HDAC9	522958	-21.7	.((((.(((((((((((((.	.))))))))))))).)))).	GTTTGmCTGAGAATGATGGTT	TACCGTCGTTCTCATCGGAA	GAACTCATACCGTCGTTCTCATCGGAA										.	.	.	.	.	.	.	.	)	)	)	)	)	)	)	)	)	)	)	)	)	.	)	)	)	)	.	D
ENSG00000207014_SNORD116-3	ENSG00000048052	HDAC9	82790	-21.7	.((((.(((((((((((((.	.))))))))))))).)))).	GTTTGmCTGAGAATGATGGTT	TACCGTCGTTCTCATCGGAA	GAACTCATACCGTCGTTCTCATCGGAA										.	.	.	.	.	.	.	.	)	)	)	)	)	)	)	)	)	)	)	)	)	.	)	)	)	)	.	D
ENSG00000207014_SNORD116-3	ENSG00000181722	ZBTB20	467273	-21.7	.((((.(((((((((((((.	.))))))))))))).)))).	GTTTGmCTGAGAATGATGGTT	TACCGTCGTTCTCATCGGAA	GAACTCATACCGTCGTTCTCATCGGAA										.	.	.	.	.	.	.	.	)	)	)	)	)	)	)	)	)	)	)	)	)	.	)	)	)	)	.	D
ENSG00000207014_SNORD116-3	ENSG00000181722	ZBTB20	369313	-21.7	.((((.(((((((((((((.	.))))))))))))).)))).	GTTTGmCTGAGAATGATGGTT	TACCGTCGTTCTCATCGGAA	GAACTCATACCGTCGTTCTCATCGGAA										.	.	.	.	.	.	.	.	)	)	)	)	)	)	)	)	)	)	)	)	)	.	)	)	)	)	.	D
ENSG00000207014_SNORD116-3	ENSG00000250320	EDIL3-DT	46221	-21.7	.((((.(((((((((((((.	.))))))))))))).)))).	GTTTGmCTGAGAATGATGGTT	TACCGTCGTTCTCATCGGAA	GAACTCATACCGTCGTTCTCATCGGAA										.	.	.	.	.	.	.	.	)	)	)	)	)	)	)	)	)	)	)	)	)	.	)	)	)	)	.	D
ENSG00000207014_SNORD116-3	ENSG00000250320	EDIL3-DT	36439	-21.7	.((((.(((((((((((((.	.))))))))))))).)))).	GTTTGmCTGAGAATGATGGTT	TACCGTCGTTCTCATCGGAA	GAACTCATACCGTCGTTCTCATCGGAA										.	.	.	.	.	.	.	.	)	)	)	)	)	)	)	)	)	)	)	)	)	.	)	)	)	)	.	D
ENSG00000207014_SNORD116-3	ENSG00000250320	EDIL3-DT	33409	-21.7	.((((.(((((((((((((.	.))))))))))))).)))).	GTTTGmCTGAGAATGATGGTT	TACCGTCGTTCTCATCGGAA	GAACTCATACCGTCGTTCTCATCGGAA										.	.	.	.	.	.	.	.	)	)	)	)	)	)	)	)	)	)	)	)	)	.	)	)	)	)	.	D
ENSG00000207014_SNORD116-3	ENSG00000164176	EDIL3	365601	-21.7	.((((.(((((((((((((.	.))))))))))))).)))).	GTTTGmCTGAGAATGATGGTT	TACCGTCGTTCTCATCGGAA	GAACTCATACCGTCGTTCTCATCGGAA										.	.	.	.	.	.	.	.	)	)	)	)	)	)	)	)	)	)	)	)	)	.	)	)	)	)	.	D
ENSG00000206727_SNORD116-9	ENSG00000048052	HDAC9	522958	-21.7	.((((.(((((((((((((.	.))))))))))))).)))).	GTTTGmCTGAGAATGATGGTT	TACCGTCGTTCTCATCGGAA	GAACTCATACCGTCGTTCTCATCGGAA										.	.	.	.	.	.	.	.	)	)	)	)	)	)	)	)	)	)	)	)	)	.	)	)	)	)	.	D
ENSG00000206727_SNORD116-9	ENSG00000048052	HDAC9	82790	-21.7	.((((.(((((((((((((.	.))))))))))))).)))).	GTTTGmCTGAGAATGATGGTT	TACCGTCGTTCTCATCGGAA	GAACTCATACCGTCGTTCTCATCGGAA										.	.	.	.	.	.	.	.	)	)	)	)	)	)	)	)	)	)	)	)	)	.	)	)	)	)	.	D
ENSG00000206727_SNORD116-9	ENSG00000181722	ZBTB20	467273	-21.7	.((((.(((((((((((((.	.))))))))))))).)))).	GTTTGmCTGAGAATGATGGTT	TACCGTCGTTCTCATCGGAA	GAACTCATACCGTCGTTCTCATCGGAA										.	.	.	.	.	.	.	.	)	)	)	)	)	)	)	)	)	)	)	)	)	.	)	)	)	)	.	D
ENSG00000206727_SNORD116-9	ENSG00000181722	ZBTB20	369313	-21.7	.((((.(((((((((((((.	.))))))))))))).)))).	GTTTGmCTGAGAATGATGGTT	TACCGTCGTTCTCATCGGAA	GAACTCATACCGTCGTTCTCATCGGAA										.	.	.	.	.	.	.	.	)	)	)	)	)	)	)	)	)	)	)	)	)	.	)	)	)	)	.	D
ENSG00000206727_SNORD116-9	ENSG00000250320	EDIL3-DT	46221	-21.7	.((((.(((((((((((((.	.))))))))))))).)))).	GTTTGmCTGAGAATGATGGTT	TACCGTCGTTCTCATCGGAA	GAACTCATACCGTCGTTCTCATCGGAA										.	.	.	.	.	.	.	.	)	)	)	)	)	)	)	)	)	)	)	)	)	.	)	)	)	)	.	D
ENSG00000206727_SNORD116-9	ENSG00000250320	EDIL3-DT	36439	-21.7	.((((.(((((((((((((.	.))))))))))))).)))).	GTTTGmCTGAGAATGATGGTT	TACCGTCGTTCTCATCGGAA	GAACTCATACCGTCGTTCTCATCGGAA										.	.	.	.	.	.	.	.	)	)	)	)	)	)	)	)	)	)	)	)	)	.	)	)	)	)	.	D
ENSG00000206727_SNORD116-9	ENSG00000250320	EDIL3-DT	33409	-21.7	.((((.(((((((((((((.	.))))))))))))).)))).	GTTTGmCTGAGAATGATGGTT	TACCGTCGTTCTCATCGGAA	GAACTCATACCGTCGTTCTCATCGGAA										.	.	.	.	.	.	.	.	)	)	)	)	)	)	)	)	)	)	)	)	)	.	)	)	)	)	.	D
ENSG00000206727_SNORD116-9	ENSG00000164176	EDIL3	365601	-21.7	.((((.(((((((((((((.	.))))))))))))).)))).	GTTTGmCTGAGAATGATGGTT	TACCGTCGTTCTCATCGGAA	GAACTCATACCGTCGTTCTCATCGGAA										.	.	.	.	.	.	.	.	)	)	)	)	)	)	)	)	)	)	)	)	)	.	)	)	)	)	.	D
ENSG00000207093_SNORD116-8	ENSG00000164176	EDIL3	64995	-21.6	.((((.(((((((((((((.	.))))))))))))).)))).	CTTTGmCTGAGAATGATGGTT	TACCGTCGTTCTCATCGGAA	GAACTCATACCGTCGTTCTCATCGGAA										.	.	.	.	.	.	.	.	)	)	)	)	)	)	)	)	)	)	)	)	)	.	)	)	)	)	.	D
ENSG00000207014_SNORD116-3	ENSG00000164176	EDIL3	64995	-21.6	.((((.(((((((((((((.	.))))))))))))).)))).	CTTTGmCTGAGAATGATGGTT	TACCGTCGTTCTCATCGGAA	GAACTCATACCGTCGTTCTCATCGGAA										.	.	.	.	.	.	.	.	)	)	)	)	)	)	)	)	)	)	)	)	)	.	)	)	)	)	.	D
ENSG00000206727_SNORD116-9	ENSG00000164176	EDIL3	64995	-21.6	.((((.(((((((((((((.	.))))))))))))).)))).	CTTTGmCTGAGAATGATGGTT	TACCGTCGTTCTCATCGGAA	GAACTCATACCGTCGTTCTCATCGGAA										.	.	.	.	.	.	.	.	)	)	)	)	)	)	)	)	)	)	)	)	)	.	)	)	)	)	.	D
ENSG00000207063_SNORD116-1	ENSG00000164176	EDIL3	328675	-19.7	.((((.(((((((((((((.	.))))))))))))).)))).	GTTTGmCTGAGAATGATGTTT	TAACGTCATTCTCATCGGAA	GAACTCATAACGTCATTCTCATCGGAA										.	.	.	.	.	.	.	.	)	)	)	)	)	)	)	)	)	)	)	)	)	.	)	)	)	)	.	D
ENSG00000207063_SNORD116-1	ENSG00000048052	HDAC9	522958	-18.6	.((((.(((((((((((.	.))))))))))).)))).	GTTTGmCTGAGAATGATGG	ACGTCATTCTCATCGGAA	GAACTCATAACGTCATTCTCATCGGAA										.	.	.	.	.	.	.	.	.	.	)	)	)	)	)	)	)	)	)	)	)	.	)	)	)	)	.	D
ENSG00000207063_SNORD116-1	ENSG00000048052	HDAC9	82790	-18.6	.((((.(((((((((((.	.))))))))))).)))).	GTTTGmCTGAGAATGATGG	ACGTCATTCTCATCGGAA	GAACTCATAACGTCATTCTCATCGGAA										.	.	.	.	.	.	.	.	.	.	)	)	)	)	)	)	)	)	)	)	)	.	)	)	)	)	.	D
ENSG00000207063_SNORD116-1	ENSG00000181722	ZBTB20	467273	-18.6	.((((.(((((((((((.	.))))))))))).)))).	GTTTGmCTGAGAATGATGG	ACGTCATTCTCATCGGAA	GAACTCATAACGTCATTCTCATCGGAA										.	.	.	.	.	.	.	.	.	.	)	)	)	)	)	)	)	)	)	)	)	.	)	)	)	)	.	D
ENSG00000207063_SNORD116-1	ENSG00000181722	ZBTB20	369313	-18.6	.((((.(((((((((((.	.))))))))))).)))).	GTTTGmCTGAGAATGATGG	ACGTCATTCTCATCGGAA	GAACTCATAACGTCATTCTCATCGGAA										.	.	.	.	.	.	.	.	.	.	)	)	)	)	)	)	)	)	)	)	)	.	)	)	)	)	.	D
ENSG00000207063_SNORD116-1	ENSG00000250320	EDIL3-DT	46221	-18.6	.((((.(((((((((((.	.))))))))))).)))).	GTTTGmCTGAGAATGATGG	ACGTCATTCTCATCGGAA	GAACTCATAACGTCATTCTCATCGGAA										.	.	.	.	.	.	.	.	.	.	)	)	)	)	)	)	)	)	)	)	)	.	)	)	)	)	.	D
ENSG00000207063_SNORD116-1	ENSG00000250320	EDIL3-DT	36439	-18.6	.((((.(((((((((((.	.))))))))))).)))).	GTTTGmCTGAGAATGATGG	ACGTCATTCTCATCGGAA	GAACTCATAACGTCATTCTCATCGGAA										.	.	.	.	.	.	.	.	.	.	)	)	)	)	)	)	)	)	)	)	)	.	)	)	)	)	.	D
ENSG00000207063_SNORD116-1	ENSG00000250320	EDIL3-DT	33409	-18.6	.((((.(((((((((((.	.))))))))))).)))).	GTTTGmCTGAGAATGATGG	ACGTCATTCTCATCGGAA	GAACTCATAACGTCATTCTCATCGGAA										.	.	.	.	.	.	.	.	.	.	)	)	)	)	)	)	)	)	)	)	)	.	)	)	)	)	.	D
ENSG00000207063_SNORD116-1	ENSG00000164176	EDIL3	365601	-18.6	.((((.(((((((((((.	.))))))))))).)))).	GTTTGmCTGAGAATGATGG	ACGTCATTCTCATCGGAA	GAACTCATAACGTCATTCTCATCGGAA										.	.	.	.	.	.	.	.	.	.	)	)	)	)	)	)	)	)	)	)	)	.	)	)	)	)	.	D
ENSG00000207063_SNORD116-1	ENSG00000164176	EDIL3	64995	-18.5	.((((.(((((((((((.	.))))))))))).)))).	CTTTGmCTGAGAATGATGG	ACGTCATTCTCATCGGAA	GAACTCATAACGTCATTCTCATCGGAA										.	.	.	.	.	.	.	.	.	.	)	)	)	)	)	)	)	)	)	)	)	.	)	)	)	)	.	D
ENSG00000207191_SNORD116-5	ENSG00000164176	EDIL3	328675	-18.1	.((((.(((((((((((.	.))))))))))).)))).	GTTTGmCTGAGAATGATGT	CCGTCGTTCTCATCAGAA	GAACTCATACCGTCGTTCTCATCAGAA										.	.	.	.	.	.	.	.	.	.	)	)	)	)	)	)	)	)	)	)	)	.	)	)	)	)	.	D
ENSG00000207133_SNORD116-7	ENSG00000164176	EDIL3	328675	-18.1	.((((.(((((((((((.	.))))))))))).)))).	GTTTGmCTGAGAATGATGT	CCGTCGTTCTCATCAGAA	GAACTCATACCGTCGTTCTCATCAGAA										.	.	.	.	.	.	.	.	.	.	)	)	)	)	)	)	)	)	)	)	)	.	)	)	)	)	.	D
ENSG00000207442_SNORD116-6	ENSG00000164176	EDIL3	328675	-17.7	.((((.(((((((((((.	.))))))))))).)))).	GTTTGmCTGAGAATGATGT	CCGTCATTCTCATCGGAA	AAACTCATACCGTCATTCTCATCGGAA										.	.	.	.	.	.	.	.	.	.	)	)	)	)	)	)	)	)	)	)	)	.	)	)	)	)	.	D
ENSG00000207001_SNORD116-2	ENSG00000164176	EDIL3	328675	-17.7	.((((.(((((((((((.	.))))))))))).)))).	GTTTGmCTGAGAATGATGT	CCGTCATTCTCATCGGAA	AAACTCATACCGTCATTCTCATCGGAA										.	.	.	.	.	.	.	.	.	.	)	)	)	)	)	)	)	)	)	)	)	.	)	)	)	)	.	D
ENSG00000207093_SNORD116-8	ENSG00000164176	EDIL3	328675	-17.3	.((((.(((((((((((.	.))))))))))).)))).	GTTTGmCTGAGAATGATGT	CCGTCGTTCTCATCGGAA	GAACTCATACCGTCGTTCTCATCGGAA										.	.	.	.	.	.	.	.	.	.	)	)	)	)	)	)	)	)	)	)	)	.	)	)	)	)	.	D
ENSG00000207014_SNORD116-3	ENSG00000164176	EDIL3	328675	-17.3	.((((.(((((((((((.	.))))))))))).)))).	GTTTGmCTGAGAATGATGT	CCGTCGTTCTCATCGGAA	GAACTCATACCGTCGTTCTCATCGGAA										.	.	.	.	.	.	.	.	.	.	)	)	)	)	)	)	)	)	)	)	)	.	)	)	)	)	.	D
ENSG00000206727_SNORD116-9	ENSG00000164176	EDIL3	328675	-17.3	.((((.(((((((((((.	.))))))))))).)))).	GTTTGmCTGAGAATGATGT	CCGTCGTTCTCATCGGAA	GAACTCATACCGTCGTTCTCATCGGAA										.	.	.	.	.	.	.	.	.	.	)	)	)	)	)	)	)	)	)	)	)	.	)	)	)	)	.	D
ENSG00000207197_SNORD116-12	ENSG00000181722	ZBTB20	621262	-21.2	.((((.((((((((((.	.)))))))))).)))).	ATCAAmGGAGGATGATGA	CCATCATCCTCATTGAA	AAACTCTATACCATCATCCTCATTGAA										.	.	.	.	.	.	.	.	.	.	.	)	)	)	)	)	)	)	)	)	)	.	)	)	)	)	.	D
ENSG00000207279_SNORD116-24	ENSG00000181722	ZBTB20	621262	-20.2	.((((.((((((((((.	.)))))))))).)))).	ATCAAmGGAGGATGATGA	CCGTCATCTTCGTTGAA	AAACTCTATACCGTCATCTTCGTTGAA										.	.	.	.	.	.	.	.	.	.	.	)	)	)	)	)	)	)	)	)	)	.	)	)	)	)	.	D
ENSG00000206609_SNORD116-11	ENSG00000164176	EDIL3	311076	-20	.((((.((((((((((.	.)))))))))).)))).	CTTGAmTGGGGATGACAT	CTGTCATCCTCTTCAAA	AAACTTTATACTGTCATCCTCTTCAAA										.	.	.	.	.	.	.	.	.	.	.	)	)	)	)	)	)	)	)	)	)	.	)	)	)	)	.	D
ENSG00000206609_SNORD116-11	ENSG00000048052	HDAC9	899678	-19.4	.((((.((((((((((.	.)))))))))).)))).	CTTGAmTGGGGATGGCAT	CTGTCATCCTCTTCAAA	AAACTTTATACTGTCATCCTCTTCAAA										.	.	.	.	.	.	.	.	.	.	.	)	)	)	)	)	)	)	)	)	)	.	)	)	)	)	.	D
ENSG00000206609_SNORD116-11	ENSG00000048052	HDAC9	833104	-19.4	.((((.((((((((((.	.)))))))))).)))).	CTTGAmTGGGGATGGCAT	CTGTCATCCTCTTCAAA	AAACTTTATACTGTCATCCTCTTCAAA										.	.	.	.	.	.	.	.	.	.	.	)	)	)	)	)	)	)	)	)	)	.	)	)	)	)	.	D
ENSG00000206609_SNORD116-11	ENSG00000048052	HDAC9	84053	-19.4	.((((.((((((((((.	.)))))))))).)))).	CTTGAmTGGGGATGGCAT	CTGTCATCCTCTTCAAA	AAACTTTATACTGTCATCCTCTTCAAA										.	.	.	.	.	.	.	.	.	.	.	)	)	)	)	)	)	)	)	)	)	.	)	)	)	)	.	D
ENSG00000206609_SNORD116-11	ENSG00000134215	VAV3	381317	-19.4	.((((.((((((((((.	.)))))))))).)))).	CTTGAmTGGGGATGGCAT	CTGTCATCCTCTTCAAA	AAACTTTATACTGTCATCCTCTTCAAA										.	.	.	.	.	.	.	.	.	.	.	)	)	)	)	)	)	)	)	)	)	.	)	)	)	)	.	D
ENSG00000206609_SNORD116-11	ENSG00000134215	VAV3	331102	-19.4	.((((.((((((((((.	.)))))))))).)))).	CTTGAmTGGGGATGGCAT	CTGTCATCCTCTTCAAA	AAACTTTATACTGTCATCCTCTTCAAA										.	.	.	.	.	.	.	.	.	.	.	)	)	)	)	)	)	)	)	)	)	.	)	)	)	)	.	D
ENSG00000206609_SNORD116-11	ENSG00000165186	PTCHD1	24355	-19.4	.((((.((((((((((.	.)))))))))).)))).	CTTGAmTGGGGATGGCAT	CTGTCATCCTCTTCAAA	AAACTTTATACTGTCATCCTCTTCAAA										.	.	.	.	.	.	.	.	.	.	.	)	)	)	)	)	)	)	)	)	)	.	)	)	)	)	.	D
ENSG00000206609_SNORD116-11	ENSG00000164176	EDIL3	329964	-19.4	.((((.((((((((((.	.)))))))))).)))).	CTTGAmTGGGGATGGCAT	CTGTCATCCTCTTCAAA	AAACTTTATACTGTCATCCTCTTCAAA										.	.	.	.	.	.	.	.	.	.	.	)	)	)	)	)	)	)	)	)	)	.	)	)	)	)	.	D
ENSG00000206609_SNORD116-11	ENSG00000164176	EDIL3	177377	-19.4	.((((.((((((((((.	.)))))))))).)))).	CTTGAmTGGGGATGGCAT	CTGTCATCCTCTTCAAA	AAACTTTATACTGTCATCCTCTTCAAA										.	.	.	.	.	.	.	.	.	.	.	)	)	)	)	)	)	)	)	)	)	.	)	)	)	)	.	D
ENSG00000207191_SNORD116-5	ENSG00000164176	EDIL3	86519	-17.6	.((((.((((((((((.	.)))))))))).)))).	GTTTGmCTGAGGATGACT	CGTCGTTCTCATCAGAA	GAACTCATACCGTCGTTCTCATCAGAA										.	.	.	.	.	.	.	.	.	.	.	)	)	)	)	)	)	)	)	)	)	.	)	)	)	)	.	D
ENSG00000207133_SNORD116-7	ENSG00000164176	EDIL3	86519	-17.6	.((((.((((((((((.	.)))))))))).)))).	GTTTGmCTGAGGATGACT	CGTCGTTCTCATCAGAA	GAACTCATACCGTCGTTCTCATCAGAA										.	.	.	.	.	.	.	.	.	.	.	)	)	)	)	)	)	)	)	)	)	.	)	)	)	)	.	D
ENSG00000207442_SNORD116-6	ENSG00000164176	EDIL3	86519	-17.2	.((((.((((((((((.	.)))))))))).)))).	GTTTGmCTGAGGATGACT	CGTCATTCTCATCGGAA	AAACTCATACCGTCATTCTCATCGGAA										.	.	.	.	.	.	.	.	.	.	.	)	)	)	)	)	)	)	)	)	)	.	)	)	)	)	.	D
ENSG00000207063_SNORD116-1	ENSG00000164176	EDIL3	86519	-17.2	.((((.((((((((((.	.)))))))))).)))).	GTTTGmCTGAGGATGACT	CGTCATTCTCATCGGAA	GAACTCATAACGTCATTCTCATCGGAA										.	.	.	.	.	.	.	.	.	.	.	)	)	)	)	)	)	)	)	)	)	.	)	)	)	)	.	D
ENSG00000207001_SNORD116-2	ENSG00000164176	EDIL3	86519	-17.2	.((((.((((((((((.	.)))))))))).)))).	GTTTGmCTGAGGATGACT	CGTCATTCTCATCGGAA	AAACTCATACCGTCATTCTCATCGGAA										.	.	.	.	.	.	.	.	.	.	.	)	)	)	)	)	)	)	)	)	)	.	)	)	)	)	.	D
ENSG00000206609_SNORD116-11	ENSG00000181722	ZBTB20	585353	-18.8	.((((.(((((((((.	.))))))))).)))).	ATTGAmTGAGGGTGGCT	TGTCATCCTCTTCAAA	AAACTTTATACTGTCATCCTCTTCAAA										.	.	.	.	.	.	.	.	.	.	.	.	)	)	)	)	)	)	)	)	)	.	)	)	)	)	.	D
ENSG00000207279_SNORD116-24	ENSG00000181722	ZBTB20	530960	-17.1	.((((.(((((((((.	.))))))))).)))).	ATCAAmGGGAGATGATT	CGTCATCTTCGTTGAA	AAACTCTATACCGTCATCTTCGTTGAA										.	.	.	.	.	.	.	.	.	.	.	.	)	)	)	)	)	)	)	)	)	.	)	)	)	)	.	D
ENSG00000206609_SNORD116-11	ENSG00000134215	VAV3	153349	-21.6	.((((.(((((((((.	.))))))))).)))).	TTTTCmGGAGGAGCCCT	TGGGTTCCTTGGAAAG	CTTCCATACGTGGGTTCCTTGGAAAG											.	.	.	.	.	.	.	.	.	.	.	)	)	)	)	)	)	)	)	)	.	)	)	)	)	.	D'
ENSG00000206609_SNORD116-11	ENSG00000197705	KLHL14	22179	-19.2	.((((.((((((((.(((.	.))).)))))))).)))).	GTTGAmTGGGGATGGGGGTC	TACTGTCATCCTCTTCAAA	AAACTTTATACTGTCATCCTCTTCAAA										.	.	.	.	.	.	.	.	.	)	)	)	.	)	)	)	)	)	)	)	)	.	)	)	)	)	.	D
ENSG00000206621_SNORD116-14	ENSG00000254377	MIR124-2HG	7301	-19.1	.((((.((((((((.((.	.)).)))))))).)))).	ATTGAmGGAGAATGAAGGC	ACCGTCATTCTCGTCGAA	AAACTCTATACCGTCATTCTCGTCGAA										.	.	.	.	.	.	.	.	.	.	)	)	.	)	)	)	)	)	)	)	)	.	)	)	)	)	.	D
ENSG00000206609_SNORD116-11	ENSG00000181722	ZBTB20	556603	-17.1	.((((.((((((((.((.	.)).)))))))).)))).	CTTGAmCGAGGGTGAAAGC	ACTGTCATCCTCTTCAAA	AAACTTTATACTGTCATCCTCTTCAAA										.	.	.	.	.	.	.	.	.	.	)	)	.	)	)	)	)	)	)	)	)	.	)	)	)	)	.	D
ENSG00000251896_SNORD116-27	ENSG00000181722	ZBTB20	593069	-18	.((((.((((((((.(.	.).)))))))).)))).	TTCACmTGAAGTGGTCCT	TGTACCACTTCTGTGAG	CCAAAACACTTCTGTACCACTTCTGTGAG								.	.	.	.	.	.	.	.	.	.	.	.	.	)	.	)	)	)	)	)	)	)	)	.	)	)	)	)	.	D
ENSG00000252326_SNORD116-25	ENSG00000181722	ZBTB20	593069	-18	.((((.((((((((.	.)))))))).)))).	TTCACmTGAAGTGGTC	TGCCACTTCTGTGAG	CCAAATCTCTTCTGTGCCACTTCTGTGAG								.	.	.	.	.	.	.	.	.	.	.	.	.	.	.	)	)	)	)	)	)	)	)	.	)	)	)	)	.	D
ENSG00000251815_SNORD116-26	ENSG00000181722	ZBTB20	593069	-18	.((((.((((((((.	.)))))))).)))).	TTCACmTGAAGTGGTC	TGCCACTTCTGTGAG	CCAAATCATTTCTGTGCCACTTCTGTGAG								.	.	.	.	.	.	.	.	.	.	.	.	.	.	.	)	)	)	)	)	)	)	)	.	)	)	)	)	.	D
ENSG00000275529_SNORD116-4	ENSG00000048052	HDAC9	761607	-20.6	.((((.((((((((.	.)))))))).)))).	ATCCGmGTGAGAGCGC	TCGTTCTCAGCGGAA	AAACTCATACCGTCGTTCTCAGCGGAA										.	.	.	.	.	.	.	.	.	.	.	.	.	)	)	)	)	)	)	)	)	.	)	)	)	)	.	D
ENSG00000200661_SNORD116-10	ENSG00000048052	HDAC9	313744	-17.6	.((((.((((((((.	.)))))))).)))).	ATAGAmGGAGGATGAA	ATCATCCTCATCTAA	AAACTCAGTACCATCATCCTCATCTAA										.	.	.	.	.	.	.	.	.	.	.	.	.	)	)	)	)	)	)	)	)	.	)	)	)	)	.	D
ENSG00000200661_SNORD116-10	ENSG00000134215	VAV3	391837	-17.2	.((((.((((((((.	.)))))))).)))).	GTGGAmAGAGGATGAA	ATCATCCTCATCTAA	AAACTCAGTACCATCATCCTCATCTAA										.	.	.	.	.	.	.	.	.	.	.	.	.	)	)	)	)	)	)	)	)	.	)	)	)	)	.	D
ENSG00000275529_SNORD116-4	ENSG00000181722	ZBTB20	334685	-17.1	.((((.((((((((.	.)))))))).)))).	GTCTGmGTGGGGACGT	TCGTTCTCAGCGGAA	AAACTCATACCGTCGTTCTCAGCGGAA										.	.	.	.	.	.	.	.	.	.	.	.	.	)	)	)	)	)	)	)	)	.	)	)	)	)	.	D
ENSG00000251896_SNORD116-27	ENSG00000164176	EDIL3	31185	-17.4	.((((.(((((((.	.))))))).)))).	ATCACmTGAAGTGGA	ACCACTTCTGTGAG	CCAAAACACTTCTGTACCACTTCTGTGAG								.	.	.	.	.	.	.	.	.	.	.	.	.	.	.	.	)	)	)	)	)	)	)	.	)	)	)	)	.	D
ENSG00000252326_SNORD116-25	ENSG00000164176	EDIL3	31185	-17.1	.((((.(((((((.	.))))))).)))).	ATCACmTGAAGTGGA	GCCACTTCTGTGAG	CCAAATCTCTTCTGTGCCACTTCTGTGAG								.	.	.	.	.	.	.	.	.	.	.	.	.	.	.	.	)	)	)	)	)	)	)	.	)	)	)	)	.	D
ENSG00000251815_SNORD116-26	ENSG00000164176	EDIL3	31185	-17.1	.((((.(((((((.	.))))))).)))).	ATCACmTGAAGTGGA	GCCACTTCTGTGAG	CCAAATCATTTCTGTGCCACTTCTGTGAG								.	.	.	.	.	.	.	.	.	.	.	.	.	.	.	.	)	)	)	)	)	)	)	.	)	)	)	)	.	D
ENSG00000207191_SNORD116-5	ENSG00000048052	HDAC9	622376	-19.1	.((((.((((((.(((((.	.))))).)))))).)))).	GTTTGmCTGAGGAGGATGGC	ACCGTCGTTCTCATCAGAA	GAACTCATACCGTCGTTCTCATCAGAA										.	.	.	.	.	.	.	.	.	)	)	)	)	)	.	)	)	)	)	)	)	.	)	)	)	)	.	D
ENSG00000207133_SNORD116-7	ENSG00000048052	HDAC9	622376	-19.1	.((((.((((((.(((((.	.))))).)))))).)))).	GTTTGmCTGAGGAGGATGGC	ACCGTCGTTCTCATCAGAA	GAACTCATACCGTCGTTCTCATCAGAA										.	.	.	.	.	.	.	.	.	)	)	)	)	)	.	)	)	)	)	)	)	.	)	)	)	)	.	D
ENSG00000207093_SNORD116-8	ENSG00000048052	HDAC9	622376	-18.3	.((((.((((((.(((((.	.))))).)))))).)))).	GTTTGmCTGAGGAGGATGGC	ACCGTCGTTCTCATCGGAA	GAACTCATACCGTCGTTCTCATCGGAA										.	.	.	.	.	.	.	.	.	)	)	)	)	)	.	)	)	)	)	)	)	.	)	)	)	)	.	D
ENSG00000207014_SNORD116-3	ENSG00000048052	HDAC9	622376	-18.3	.((((.((((((.(((((.	.))))).)))))).)))).	GTTTGmCTGAGGAGGATGGC	ACCGTCGTTCTCATCGGAA	GAACTCATACCGTCGTTCTCATCGGAA										.	.	.	.	.	.	.	.	.	)	)	)	)	)	.	)	)	)	)	)	)	.	)	)	)	)	.	D
ENSG00000206727_SNORD116-9	ENSG00000048052	HDAC9	622376	-18.3	.((((.((((((.(((((.	.))))).)))))).)))).	GTTTGmCTGAGGAGGATGGC	ACCGTCGTTCTCATCGGAA	GAACTCATACCGTCGTTCTCATCGGAA										.	.	.	.	.	.	.	.	.	)	)	)	)	)	.	)	)	)	)	)	)	.	)	)	)	)	.	D
ENSG00000207191_SNORD116-5	ENSG00000181722	ZBTB20	621489	-17.8	.((((.((((((.(((((.	.))))).)))))).)))).	GTTTGmTTGAGGAAGATGGA	ACCGTCGTTCTCATCAGAA	GAACTCATACCGTCGTTCTCATCAGAA										.	.	.	.	.	.	.	.	.	)	)	)	)	)	.	)	)	)	)	)	)	.	)	)	)	)	.	D
ENSG00000207133_SNORD116-7	ENSG00000181722	ZBTB20	621489	-17.8	.((((.((((((.(((((.	.))))).)))))).)))).	GTTTGmTTGAGGAAGATGGA	ACCGTCGTTCTCATCAGAA	GAACTCATACCGTCGTTCTCATCAGAA										.	.	.	.	.	.	.	.	.	)	)	)	)	)	.	)	)	)	)	)	)	.	)	)	)	)	.	D
ENSG00000207442_SNORD116-6	ENSG00000181722	ZBTB20	621489	-17	.((((.((((((.(((((.	.))))).)))))).)))).	GTTTGmTTGAGGAAGATGGA	ACCGTCATTCTCATCGGAA	AAACTCATACCGTCATTCTCATCGGAA										.	.	.	.	.	.	.	.	.	)	)	)	)	)	.	)	)	)	)	)	)	.	)	)	)	)	.	D
ENSG00000207093_SNORD116-8	ENSG00000181722	ZBTB20	621489	-17	.((((.((((((.(((((.	.))))).)))))).)))).	GTTTGmTTGAGGAAGATGGA	ACCGTCGTTCTCATCGGAA	GAACTCATACCGTCGTTCTCATCGGAA										.	.	.	.	.	.	.	.	.	)	)	)	)	)	.	)	)	)	)	)	)	.	)	)	)	)	.	D
ENSG00000207014_SNORD116-3	ENSG00000181722	ZBTB20	621489	-17	.((((.((((((.(((((.	.))))).)))))).)))).	GTTTGmTTGAGGAAGATGGA	ACCGTCGTTCTCATCGGAA	GAACTCATACCGTCGTTCTCATCGGAA										.	.	.	.	.	.	.	.	.	)	)	)	)	)	.	)	)	)	)	)	)	.	)	)	)	)	.	D
ENSG00000207001_SNORD116-2	ENSG00000181722	ZBTB20	621489	-17	.((((.((((((.(((((.	.))))).)))))).)))).	GTTTGmTTGAGGAAGATGGA	ACCGTCATTCTCATCGGAA	AAACTCATACCGTCATTCTCATCGGAA										.	.	.	.	.	.	.	.	.	)	)	)	)	)	.	)	)	)	)	)	)	.	)	)	)	)	.	D
ENSG00000206727_SNORD116-9	ENSG00000181722	ZBTB20	621489	-17	.((((.((((((.(((((.	.))))).)))))).)))).	GTTTGmTTGAGGAAGATGGA	ACCGTCGTTCTCATCGGAA	GAACTCATACCGTCGTTCTCATCGGAA										.	.	.	.	.	.	.	.	.	)	)	)	)	)	.	)	)	)	)	)	)	.	)	)	)	)	.	D
ENSG00000207375_SNORD116-23	ENSG00000251226	LINC02714	71324	-17.3	.((((.((((((.	.)))))).)))).	ATTGAmGGAGGACA	CGTCCTCGTCAAA	AAACTCTATACCGTCGTCCTCGTCAAA										.	.	.	.	.	.	.	.	.	.	.	.	.	.	.	)	)	)	)	)	)	.	)	)	)	)	.	D
ENSG00000200661_SNORD116-10	ENSG00000048052	HDAC9	617060	-19.3	.((((.(((((.(((((.	.))))).))))).)))).	CTAGAmGGAGGAGGGTGGC	ACCATCATCCTCATCTAA	AAACTCAGTACCATCATCCTCATCTAA										.	.	.	.	.	.	.	.	.	.	)	)	)	)	)	.	)	)	)	)	)	.	)	)	)	)	.	D
ENSG00000278123_SNORD116-28	ENSG00000197705	KLHL14	3010	-19.7	.((((.(.(((((((((.	.))))))))).).)))).	ATCGCmCGCGCTGCACGGC	TCTGTGCAGTTCTGTGAA	GCAAACCACTTCTGTGCAGTTCTGTGAA									.	.	.	.	.	.	.	.	.	.	.	)	)	)	)	)	)	)	)	)	.	)	.	)	)	)	)	.	D
ENSG00000278715_SNORD116-20	ENSG00000048052	HDAC9	6438	-18.1	.((((.(.(((((.(((((.	.))))).))))).).)))).	ATTGAmAGTGGATGTCAGTGC	ATACTGTCATCCTCGTCGAA	AAACTCTATACTGTCATCCTCGTCGAA										.	.	.	.	.	.	.	.	)	)	)	)	)	.	)	)	)	)	)	.	)	.	)	)	)	)	.	D
ENSG00000207245_SNORD116-29	ENSG00000166922	SCG5	36245	-19.9	.((((.(..((((((((((.	.))))))))))..).)))).	TTCACmTGCTGTGTTTTGGTG	GACCAAGACACTTCTGTGAG	TGAGTGACCAAGACACTTCTGTGAG												.	.	.	.	.	.	)	)	)	)	)	)	)	)	)	)	.	.	)	.	)	)	)	)	.	D
ENSG00000207245_SNORD116-29	ENSG00000165186	PTCHD1	34360	-20.2	.((((..(((((((((((.	.)))))))))))..)))).	CTTTCmTGAGGTTTCTGTTG	AAATGGAAACCTTGGAAAT	CTTAAAAAAATGGAAACCTTGGAAAT											.	.	.	.	.	.	.	.	)	)	)	)	)	)	)	)	)	)	)	.	.	)	)	)	)	.	D'
ENSG00000252326_SNORD116-25	ENSG00000072133	RPS6KA6	49588	-18.8	.((((..((((((((((.	.))))))))))..)))).	TTCACmCCAGGTGGTACGA	CTGTGCCACTTCTGTGAG	CCAAATCTCTTCTGTGCCACTTCTGTGAG								.	.	.	.	.	.	.	.	.	.	.	.	)	)	)	)	)	)	)	)	)	)	.	.	)	)	)	)	.	D
ENSG00000251896_SNORD116-27	ENSG00000072133	RPS6KA6	49588	-18.8	.((((..((((((((((.	.))))))))))..)))).	TTCACmCCAGGTGGTACGA	CTGTACCACTTCTGTGAG	CCAAAACACTTCTGTACCACTTCTGTGAG								.	.	.	.	.	.	.	.	.	.	.	.	)	)	)	)	)	)	)	)	)	)	.	.	)	)	)	)	.	D
ENSG00000251815_SNORD116-26	ENSG00000072133	RPS6KA6	49588	-18.8	.((((..((((((((((.	.))))))))))..)))).	TTCACmCCAGGTGGTACGA	CTGTGCCACTTCTGTGAG	CCAAATCATTTCTGTGCCACTTCTGTGAG								.	.	.	.	.	.	.	.	.	.	.	.	)	)	)	)	)	)	)	)	)	)	.	.	)	)	)	)	.	D
ENSG00000207245_SNORD116-29	ENSG00000146151	HMGCLL1	49158	-17.1	.((((..((((((((((.	.))))))))))..)))).	TTTTCmTGAGGTTTTTATC	AATGGAAACCTTGGAAAT	CTTAAAAAAATGGAAACCTTGGAAAT											.	.	.	.	.	.	.	.	.	)	)	)	)	)	)	)	)	)	)	.	.	)	)	)	)	.	D'
ENSG00000278123_SNORD116-28	ENSG00000048052	HDAC9	695207	-18.7	.((((..((((((.(((((.	.))))).))))))..)))).	CTTACmTAAACTGCTCAGAAC	CTTCTGTGCAGTTCTGTGAA	GCAAACCACTTCTGTGCAGTTCTGTGAA									.	.	.	.	.	.	.	.	.	)	)	)	)	)	.	)	)	)	)	)	)	.	.	)	)	)	)	.	D
ENSG00000200661_SNORD116-10	ENSG00000164176	EDIL3	163447	-18.2	.((((..(((((.(((((((	))))))).)))))..)))).	GTAGAmACAGGATCATGGTGC	GTACCATCATCCTCATCTAA	AAACTCAGTACCATCATCCTCATCTAA										.	.	.	.	.	.	.	)	)	)	)	)	)	)	.	)	)	)	)	)	.	.	)	)	)	)	.	D
ENSG00000207375_SNORD116-23	ENSG00000181722	ZBTB20	444685	-21	.((((..(((((.(((((((	))))))).)))))..)))).	ATTTCmTGAGGGAAGTATGTA	TACATGCATTCCTTGGAAAG	CCTCAATACATGCATTCCTTGGAAAG											.	.	.	.	.	.	)	)	)	)	)	)	)	.	)	)	)	)	)	.	.	)	)	)	)	.	D'
ENSG00000207137_SNORD116-13	ENSG00000181722	ZBTB20	444685	-21	.((((..(((((.(((((((	))))))).)))))..)))).	ATTTCmTGAGGGAAGTATGTA	TACATGCATTCCTTGGAAAG	CTTCCATACATGCATTCCTTGGAAAG											.	.	.	.	.	.	)	)	)	)	)	)	)	.	)	)	)	)	)	.	.	)	)	)	)	.	D'
ENSG00000207263_SNORD116-16	ENSG00000181722	ZBTB20	444685	-21	.((((..(((((.(((((((	))))))).)))))..)))).	ATTTCmTGAGGGAAGTATGTA	TACATGCATTCCTTGGAAAG	CTTTCATACATGCATTCCTTGGAAAG											.	.	.	.	.	.	)	)	)	)	)	)	)	.	)	)	)	)	)	.	.	)	)	)	)	.	D'
ENSG00000207279_SNORD116-24	ENSG00000181722	ZBTB20	444685	-21	.((((..(((((.(((((((	))))))).)))))..)))).	ATTTCmTGAGGGAAGTATGTA	TACATGCATTCCTTGGAAAG	CTTTTATACATGCATTCCTTGGAAAG											.	.	.	.	.	.	)	)	)	)	)	)	)	.	)	)	)	)	)	.	.	)	)	)	)	.	D'
ENSG00000207197_SNORD116-12	ENSG00000181722	ZBTB20	444685	-19.1	.((((..(((((.(((((((	))))))).)))))..)))).	ATTTCmTGAGGGAAGTATGTA	TATATACATTCCTTGGAAAG	CTTCCATATATACATTCCTTGGAAAG											.	.	.	.	.	.	)	)	)	)	)	)	)	.	)	)	)	)	)	.	.	)	)	)	)	.	D'
ENSG00000206621_SNORD116-14	ENSG00000181722	ZBTB20	444685	-19.1	.((((..(((((.(((((((	))))))).)))))..)))).	ATTTCmTGAGGGAAGTATGTA	TATATACATTCCTTGGAAAG	CTTCCATATATACATTCCTTGGAAAG											.	.	.	.	.	.	)	)	)	)	)	)	)	.	)	)	)	)	)	.	.	)	)	)	)	.	D'
ENSG00000207174_SNORD116-15	ENSG00000181722	ZBTB20	444685	-19.1	.((((..(((((.(((((((	))))))).)))))..)))).	ATTTCmTGAGGGAAGTATGTA	TATATACATTCCTTGGAAAG	CTTCCATATATACATTCCTTGGAAAG											.	.	.	.	.	.	)	)	)	)	)	)	)	.	)	)	)	)	)	.	.	)	)	)	)	.	D'
ENSG00000206656_SNORD116-17	ENSG00000181722	ZBTB20	444685	-19.1	.((((..(((((.(((((((	))))))).)))))..)))).	ATTTCmTGAGGGAAGTATGTA	TATATACATTCCTTGGAAAG	CTTCCATATATACATTCCTTGGAAAG											.	.	.	.	.	.	)	)	)	)	)	)	)	.	)	)	)	)	)	.	.	)	)	)	)	.	D'
ENSG00000207460_SNORD116-19	ENSG00000181722	ZBTB20	444685	-19.1	.((((..(((((.(((((((	))))))).)))))..)))).	ATTTCmTGAGGGAAGTATGTA	TATATACATTCCTTGGAAAG	CTTCCATATATACATTCCTTGGAAAG											.	.	.	.	.	.	)	)	)	)	)	)	)	.	)	)	)	)	)	.	.	)	)	)	)	.	D'
ENSG00000278715_SNORD116-20	ENSG00000181722	ZBTB20	444685	-19.1	.((((..(((((.(((((((	))))))).)))))..)))).	ATTTCmTGAGGGAAGTATGTA	TATATACATTCCTTGGAAAG	CTTCCATATATACATTCCTTGGAAAG											.	.	.	.	.	.	)	)	)	)	)	)	)	.	)	)	)	)	)	.	.	)	)	)	)	.	D'
ENSG00000206688_SNORD116-18	ENSG00000181722	ZBTB20	444685	-19.1	.((((..(((((.(((((((	))))))).)))))..)))).	ATTTCmTGAGGGAAGTATGTA	TATATACATTCCTTGGAAAG	CTTCCTTATATACATTCCTTGGAAAG											.	.	.	.	.	.	)	)	)	)	)	)	)	.	)	)	)	)	)	.	.	)	)	)	)	.	D'
ENSG00000275127_SNORD116-22	ENSG00000181722	ZBTB20	444685	-18.1	.((((..(((((.(((((((	))))))).)))))..)))).	ATTTCmTGAGGGAAGTATGTA	TATGTACATTCCTTGGAAAG	CTTCCATATGTACATTCCTTGGAAAG											.	.	.	.	.	.	)	)	)	)	)	)	)	.	)	)	)	)	)	.	.	)	)	)	)	.	D'
ENSG00000277785_SNORD116-21	ENSG00000181722	ZBTB20	444685	-18.8	.((((..(((((.((((((.	.)))))).)))))..)))).	ATTTCmTGAGGGAAGTATGTA	CATATACATTCCTTGGAAAG	CTTCCACATATACATTCCTTGGAAAG											.	.	.	.	.	.	.	)	)	)	)	)	)	.	)	)	)	)	)	.	.	)	)	)	)	.	D'
ENSG00000206609_SNORD116-11	ENSG00000048052	HDAC9	140310	-18.3	.((((..(.((((((((.	.)))))))).)..)))).	TTTTCmTGATGAATCCACT	CGTGGGTTCCTTGGAAAG	CTTCCATACGTGGGTTCCTTGGAAAG											.	.	.	.	.	.	.	.	.	)	)	)	)	)	)	)	)	.	)	.	.	)	)	)	)	.	D'
ENSG00000207197_SNORD116-12	ENSG00000181722	ZBTB20	215804	-19.15	.((((...(((((((((((.	.)))))))))))...)))).	ATTAAmACTGGATGATGGTGG	ATACCATCATCCTCATTGAA	AAACTCTATACCATCATCCTCATTGAA										.	.	.	.	.	.	.	.	)	)	)	)	)	)	)	)	)	)	)	.	.	.	)	)	)	)	.	D
ENSG00000207279_SNORD116-24	ENSG00000181722	ZBTB20	215804	-17.95	.((((...(((((((((((.	.)))))))))))...)))).	ATTAAmACTGGATGATGGTGG	ATACCGTCATCTTCGTTGAA	AAACTCTATACCGTCATCTTCGTTGAA										.	.	.	.	.	.	.	.	)	)	)	)	)	)	)	)	)	)	)	.	.	.	)	)	)	)	.	D
ENSG00000275529_SNORD116-4	ENSG00000197705	KLHL14	868	-20.69	.((((....(((((((((.	.)))))))))....)))).	CTCCGmAGCCGGGCGGCGGC	ACCGTCGTTCTCAGCGGAA	AAACTCATACCGTCGTTCTCAGCGGAA										.	.	.	.	.	.	.	.	.	)	)	)	)	)	)	)	)	)	.	.	.	.	)	)	)	)	.	D
ENSG00000207442_SNORD116-6	ENSG00000027644	INSRR	17675	-18.19	.((((....(((((((((.	.)))))))))....)))).	GTTCGmTCATGGATGGCGGG	ACCGTCATTCTCATCGGAA	AAACTCATACCGTCATTCTCATCGGAA										.	.	.	.	.	.	.	.	.	)	)	)	)	)	)	)	)	)	.	.	.	.	)	)	)	)	.	D
ENSG00000207001_SNORD116-2	ENSG00000027644	INSRR	17675	-18.19	.((((....(((((((((.	.)))))))))....)))).	GTTCGmTCATGGATGGCGGG	ACCGTCATTCTCATCGGAA	AAACTCATACCGTCATTCTCATCGGAA										.	.	.	.	.	.	.	.	.	)	)	)	)	)	)	)	)	)	.	.	.	.	)	)	)	)	.	D
ENSG00000207093_SNORD116-8	ENSG00000027644	INSRR	17675	-17.79	.((((....(((((((((.	.)))))))))....)))).	GTTCGmTCATGGATGGCGGG	ACCGTCGTTCTCATCGGAA	GAACTCATACCGTCGTTCTCATCGGAA										.	.	.	.	.	.	.	.	.	)	)	)	)	)	)	)	)	)	.	.	.	.	)	)	)	)	.	D
ENSG00000207014_SNORD116-3	ENSG00000027644	INSRR	17675	-17.79	.((((....(((((((((.	.)))))))))....)))).	GTTCGmTCATGGATGGCGGG	ACCGTCGTTCTCATCGGAA	GAACTCATACCGTCGTTCTCATCGGAA										.	.	.	.	.	.	.	.	.	)	)	)	)	)	)	)	)	)	.	.	.	.	)	)	)	)	.	D
ENSG00000206727_SNORD116-9	ENSG00000027644	INSRR	17675	-17.79	.((((....(((((((((.	.)))))))))....)))).	GTTCGmTCATGGATGGCGGG	ACCGTCGTTCTCATCGGAA	GAACTCATACCGTCGTTCTCATCGGAA										.	.	.	.	.	.	.	.	.	)	)	)	)	)	)	)	)	)	.	.	.	.	)	)	)	)	.	D
ENSG00000278123_SNORD116-28	ENSG00000181722	ZBTB20	624808	-17.79	.((((....((((.(((((.	.))))).))))....)))).	ATCACmTTCTCTGCTCAGAAC	CTTCTGTGCAGTTCTGTGAA	GCAAACCACTTCTGTGCAGTTCTGTGAA									.	.	.	.	.	.	.	.	.	)	)	)	)	)	.	)	)	)	)	.	.	.	.	)	)	)	)	.	D
ENSG00000207245_SNORD116-29	ENSG00000134215	VAV3	326661	-20.8	.((.(((((((((((((.	.))))))))))))).)).	TTCTCmAGAAGTGTTTTGC	CCAAGACACTTCTGTGAG	TGAGTGACCAAGACACTTCTGTGAG																			.	)	)	)	)	)	)	)	)	)	)	)	)	)	.	)	)	.	D
ENSG00000278123_SNORD116-28	ENSG00000250320	EDIL3-DT	15723	-21.6	.((.((((((((((((.	.)))))))))))).)).	CTCCCmAGGACTGCACAT	CTGTGCAGTTCTGTGAA	GCAAACCACTTCTGTGCAGTTCTGTGAA									.	.	.	.	.	.	.	.	.	.	.	.	)	)	)	)	)	)	)	)	)	)	)	)	.	)	)	.	D
ENSG00000275529_SNORD116-4	ENSG00000072133	RPS6KA6	18600	-19.2	.((.(((((((((((.	.))))))))))).)).	CTTGGmCTGGGGACGGA	GTCGTTCTCAGCGGAA	AAACTCATACCGTCGTTCTCAGCGGAA										.	.	.	.	.	.	.	.	.	.	.	.	)	)	)	)	)	)	)	)	)	)	)	.	)	)	.	D
ENSG00000206621_SNORD116-14	ENSG00000048052	HDAC9	409287	-17.8	.((.(((((((((((.	.))))))))))).)).	ATTTAmCGAGAGTGACT	CGTCATTCTCGTCGAA	AAACTCTATACCGTCATTCTCGTCGAA										.	.	.	.	.	.	.	.	.	.	.	.	)	)	)	)	)	)	)	)	)	)	)	.	)	)	.	D
ENSG00000207442_SNORD116-6	ENSG00000177932	ZNF354C	1723	-17.2	.((.(((((((((((.	.))))))))))).)).	CTCAGmGTGAGAGTGAG	GTCATTCTCATCGGAA	AAACTCATACCGTCATTCTCATCGGAA										.	.	.	.	.	.	.	.	.	.	.	.	)	)	)	)	)	)	)	)	)	)	)	.	)	)	.	D
ENSG00000207063_SNORD116-1	ENSG00000177932	ZNF354C	1723	-17.2	.((.(((((((((((.	.))))))))))).)).	CTCAGmGTGAGAGTGAG	GTCATTCTCATCGGAA	GAACTCATAACGTCATTCTCATCGGAA										.	.	.	.	.	.	.	.	.	.	.	.	)	)	)	)	)	)	)	)	)	)	)	.	)	)	.	D
ENSG00000207001_SNORD116-2	ENSG00000177932	ZNF354C	1723	-17.2	.((.(((((((((((.	.))))))))))).)).	CTCAGmGTGAGAGTGAG	GTCATTCTCATCGGAA	AAACTCATACCGTCATTCTCATCGGAA										.	.	.	.	.	.	.	.	.	.	.	.	)	)	)	)	)	)	)	)	)	)	)	.	)	)	.	D
ENSG00000278123_SNORD116-28	ENSG00000164176	EDIL3	224179	-22.2	.((.((((((((((.(((((	))))).)))))))))).)).	CTCTCmAGGACTGTGGAGAGG	CTTCTGTGCAGTTCTGTGAA	GCAAACCACTTCTGTGCAGTTCTGTGAA									.	.	.	.	.	.	.	.	)	)	)	)	)	.	)	)	)	)	)	)	)	)	)	)	.	)	)	.	D
ENSG00000207197_SNORD116-12	ENSG00000165186	PTCHD1	24428	-17.4	.((.((((((((((.	.)))))))))).)).	ATCCAmTGAGGATGAA	ATCATCCTCATTGAA	AAACTCTATACCATCATCCTCATTGAA										.	.	.	.	.	.	.	.	.	.	.	.	.	)	)	)	)	)	)	)	)	)	)	.	)	)	.	D
ENSG00000207093_SNORD116-8	ENSG00000048052	HDAC9	110666	-17.9	.((.(((((((((.((((.	.)))).))))))))).)).	TTCAGmGTGGGAATTATGGG	ACCGTCGTTCTCATCGGAA	GAACTCATACCGTCGTTCTCATCGGAA										.	.	.	.	.	.	.	.	.	)	)	)	)	.	)	)	)	)	)	)	)	)	)	.	)	)	.	D
ENSG00000207014_SNORD116-3	ENSG00000048052	HDAC9	110666	-17.9	.((.(((((((((.((((.	.)))).))))))))).)).	TTCAGmGTGGGAATTATGGG	ACCGTCGTTCTCATCGGAA	GAACTCATACCGTCGTTCTCATCGGAA										.	.	.	.	.	.	.	.	.	)	)	)	)	.	)	)	)	)	)	)	)	)	)	.	)	)	.	D
ENSG00000206727_SNORD116-9	ENSG00000048052	HDAC9	110666	-17.9	.((.(((((((((.((((.	.)))).))))))))).)).	TTCAGmGTGGGAATTATGGG	ACCGTCGTTCTCATCGGAA	GAACTCATACCGTCGTTCTCATCGGAA										.	.	.	.	.	.	.	.	.	)	)	)	)	.	)	)	)	)	)	)	)	)	)	.	)	)	.	D
ENSG00000207442_SNORD116-6	ENSG00000048052	HDAC9	110666	-17.6	.((.(((((((((.((((.	.)))).))))))))).)).	TTCAGmGTGGGAATTATGGG	ACCGTCATTCTCATCGGAA	AAACTCATACCGTCATTCTCATCGGAA										.	.	.	.	.	.	.	.	.	)	)	)	)	.	)	)	)	)	)	)	)	)	)	.	)	)	.	D
ENSG00000207001_SNORD116-2	ENSG00000048052	HDAC9	110666	-17.6	.((.(((((((((.((((.	.)))).))))))))).)).	TTCAGmGTGGGAATTATGGG	ACCGTCATTCTCATCGGAA	AAACTCATACCGTCATTCTCATCGGAA										.	.	.	.	.	.	.	.	.	)	)	)	)	.	)	)	)	)	)	)	)	)	)	.	)	)	.	D
ENSG00000275529_SNORD116-4	ENSG00000048052	HDAC9	126622	-19	.((.(((((((((.((.	.)).))))))))).)).	ATCAGmCTGAGGACTGCA	CGTCGTTCTCAGCGGAA	AAACTCATACCGTCGTTCTCAGCGGAA										.	.	.	.	.	.	.	.	.	.	.	)	)	.	)	)	)	)	)	)	)	)	)	.	)	)	.	D
ENSG00000252326_SNORD116-25	ENSG00000177932	ZNF354C	2229	-17.1	.((.(((((((((.(.	.).))))))))).)).	ATCCCmAGAAGTGGGGG	GTGCCACTTCTGTGAG	CCAAATCTCTTCTGTGCCACTTCTGTGAG								.	.	.	.	.	.	.	.	.	.	.	.	.	.	)	.	)	)	)	)	)	)	)	)	)	.	)	)	.	D
ENSG00000251815_SNORD116-26	ENSG00000177932	ZNF354C	2229	-17.1	.((.(((((((((.(.	.).))))))))).)).	ATCCCmAGAAGTGGGGG	GTGCCACTTCTGTGAG	CCAAATCATTTCTGTGCCACTTCTGTGAG								.	.	.	.	.	.	.	.	.	.	.	.	.	.	)	.	)	)	)	)	)	)	)	)	)	.	)	)	.	D
ENSG00000251896_SNORD116-27	ENSG00000164176	EDIL3	59247	-17.9	.((.(((((((((.	.))))))))).)).	TTCTCmAGAAGTGGA	ACCACTTCTGTGAG	CCAAAACACTTCTGTACCACTTCTGTGAG								.	.	.	.	.	.	.	.	.	.	.	.	.	.	.	.	)	)	)	)	)	)	)	)	)	.	)	)	.	D
ENSG00000252326_SNORD116-25	ENSG00000164176	EDIL3	59247	-17.6	.((.(((((((((.	.))))))))).)).	TTCTCmAGAAGTGGA	GCCACTTCTGTGAG	CCAAATCTCTTCTGTGCCACTTCTGTGAG								.	.	.	.	.	.	.	.	.	.	.	.	.	.	.	.	)	)	)	)	)	)	)	)	)	.	)	)	.	D
ENSG00000251815_SNORD116-26	ENSG00000164176	EDIL3	59247	-17.6	.((.(((((((((.	.))))))))).)).	TTCTCmAGAAGTGGA	GCCACTTCTGTGAG	CCAAATCATTTCTGTGCCACTTCTGTGAG								.	.	.	.	.	.	.	.	.	.	.	.	.	.	.	.	)	)	)	)	)	)	)	)	)	.	)	)	.	D
ENSG00000251896_SNORD116-27	ENSG00000177932	ZNF354C	2229	-17.4	.((.(((((((((.	.))))))))).)).	ATCCCmAGAAGTGGG	ACCACTTCTGTGAG	CCAAAACACTTCTGTACCACTTCTGTGAG								.	.	.	.	.	.	.	.	.	.	.	.	.	.	.	.	)	)	)	)	)	)	)	)	)	.	)	)	.	D
ENSG00000275529_SNORD116-4	ENSG00000048052	HDAC9	32459	-17.4	.((.(((((((((.	.))))))))).)).	CTCAGmCTGAGGACA	CGTTCTCAGCGGAA	AAACTCATACCGTCGTTCTCAGCGGAA										.	.	.	.	.	.	.	.	.	.	.	.	.	.	)	)	)	)	)	)	)	)	)	.	)	)	.	D
ENSG00000275529_SNORD116-4	ENSG00000134215	VAV3	281299	-17.3	.((.(((((((((.	.))))))))).)).	CTTGGmCTGGGAACA	CGTTCTCAGCGGAA	AAACTCATACCGTCGTTCTCAGCGGAA										.	.	.	.	.	.	.	.	.	.	.	.	.	.	)	)	)	)	)	)	)	)	)	.	)	)	.	D
ENSG00000275529_SNORD116-4	ENSG00000178467	P4HTM	4734	-17	.((.(((((((((.	.))))))))).)).	GTCAGmCTGAGGGCA	CGTTCTCAGCGGAA	AAACTCATACCGTCGTTCTCAGCGGAA										.	.	.	.	.	.	.	.	.	.	.	.	.	.	)	)	)	)	)	)	)	)	)	.	)	)	.	D
ENSG00000252326_SNORD116-25	ENSG00000048052	HDAC9	779046	-17	.((.((((((((.((((.	.)))).)))))))).)).	GTCTCmAGAGGTGACATAT	CTGTGCCACTTCTGTGAG	CCAAATCTCTTCTGTGCCACTTCTGTGAG								.	.	.	.	.	.	.	.	.	.	.	.	)	)	)	)	.	)	)	)	)	)	)	)	)	.	)	)	.	D
ENSG00000251815_SNORD116-26	ENSG00000048052	HDAC9	779046	-17	.((.((((((((.((((.	.)))).)))))))).)).	GTCTCmAGAGGTGACATAT	CTGTGCCACTTCTGTGAG	CCAAATCATTTCTGTGCCACTTCTGTGAG								.	.	.	.	.	.	.	.	.	.	.	.	)	)	)	)	.	)	)	)	)	)	)	)	)	.	)	)	.	D
ENSG00000278715_SNORD116-20	ENSG00000134215	VAV3	113176	-18	.((.((((((((.((((.	.)))).)))))))).)).	CTCAAmTGAGGATTACAGA	ACTGTCATCCTCGTCGAA	AAACTCTATACTGTCATCCTCGTCGAA										.	.	.	.	.	.	.	.	.	.	)	)	)	)	.	)	)	)	)	)	)	)	)	.	)	)	.	D
ENSG00000278123_SNORD116-28	ENSG00000048052	HDAC9	482575	-18	.((.((((((((..(	)..)))))))).)).	ATCTCmAGAGCTGTGC	GTGCAGTTCTGTGAA	GCAAACCACTTCTGTGCAGTTCTGTGAA									.	.	.	.	.	.	.	.	.	.	.	.	.	)	.	.	)	)	)	)	)	)	)	)	.	)	)	.	D
ENSG00000278123_SNORD116-28	ENSG00000181722	ZBTB20	787099	-17.6	.((.((((((.((((((.	.)))))).)))))).)).	GTTTCmAGAACAGCACAGC	TCTGTGCAGTTCTGTGAA	GCAAACCACTTCTGTGCAGTTCTGTGAA									.	.	.	.	.	.	.	.	.	.	.	)	)	)	)	)	)	.	)	)	)	)	)	)	.	)	)	.	D
ENSG00000252326_SNORD116-25	ENSG00000250320	EDIL3-DT	2233	-17	.((.(((.((.(((((((.	.))))))).)).))).)).	GTCCCmGGCAGAGGCGCGGC	TCTGTGCCACTTCTGTGAG	CCAAATCTCTTCTGTGCCACTTCTGTGAG								.	.	.	.	.	.	.	.	.	.	.	)	)	)	)	)	)	)	.	)	)	.	)	)	)	.	)	)	.	D
ENSG00000251815_SNORD116-26	ENSG00000250320	EDIL3-DT	2233	-17	.((.(((.((.(((((((.	.))))))).)).))).)).	GTCCCmGGCAGAGGCGCGGC	TCTGTGCCACTTCTGTGAG	CCAAATCATTTCTGTGCCACTTCTGTGAG								.	.	.	.	.	.	.	.	.	.	.	)	)	)	)	)	)	)	.	)	)	.	)	)	)	.	)	)	.	D
ENSG00000278123_SNORD116-28	ENSG00000048052	HDAC9	268305	-18.1	.((.(((..((.(((((((.	.))))))).))..))).)).	TTCTCmAGGGTTACACAGAAA	CTTCTGTGCAGTTCTGTGAA	GCAAACCACTTCTGTGCAGTTCTGTGAA									.	.	.	.	.	.	.	.	.	)	)	)	)	)	)	)	.	)	)	.	.	)	)	)	.	)	)	.	D
ENSG00000252326_SNORD116-25	ENSG00000251226	LINC02714	67455	-18.45	.((.(((...(((((((((.	.)))))))))...))).)).	TTCTCmAGTAATGGTACGGAT	TTCTGTGCCACTTCTGTGAG	CCAAATCTCTTCTGTGCCACTTCTGTGAG								.	.	.	.	.	.	.	.	.	.	)	)	)	)	)	)	)	)	)	.	.	.	)	)	)	.	)	)	.	D
ENSG00000251896_SNORD116-27	ENSG00000251226	LINC02714	67455	-18.45	.((.(((...(((((((((.	.)))))))))...))).)).	TTCTCmAGTAATGGTACGGAT	TTCTGTACCACTTCTGTGAG	CCAAAACACTTCTGTACCACTTCTGTGAG								.	.	.	.	.	.	.	.	.	.	)	)	)	)	)	)	)	)	)	.	.	.	)	)	)	.	)	)	.	D
ENSG00000251815_SNORD116-26	ENSG00000251226	LINC02714	67455	-18.45	.((.(((...(((((((((.	.)))))))))...))).)).	TTCTCmAGTAATGGTACGGAT	TTCTGTGCCACTTCTGTGAG	CCAAATCATTTCTGTGCCACTTCTGTGAG								.	.	.	.	.	.	.	.	.	.	)	)	)	)	)	)	)	)	)	.	.	.	)	)	)	.	)	)	.	D
ENSG00000275529_SNORD116-4	ENSG00000048052	HDAC9	27438	-17	.((.((.(((((((((.((.	.)).))))))))).)).)).	ATTGGmTAGAGAATGACTGTT	TACCGTCGTTCTCAGCGGAA	AAACTCATACCGTCGTTCTCAGCGGAA										.	.	.	.	.	.	.	.	)	)	.	)	)	)	)	)	)	)	)	)	.	)	)	.	)	)	.	D
ENSG00000277785_SNORD116-21	ENSG00000178467	P4HTM	14327	-19.3	.((.((.(((((((.((((.	.)))).))))))).)).)).	CTCTAmCCAGGGTGAGGGTGC	ATACCGTCATCCTCGTCGAA	AAACTCTATACCGTCATCCTCGTCGAA										.	.	.	.	.	.	.	.	)	)	)	)	.	)	)	)	)	)	)	)	.	)	)	.	)	)	.	D
ENSG00000275127_SNORD116-22	ENSG00000178467	P4HTM	14327	-19.3	.((.((.(((((((.((((.	.)))).))))))).)).)).	CTCTAmCCAGGGTGAGGGTGC	ATACCGTCATCCTCGTCGAA	AAACTCTATACCGTCATCCTCGTCGAA										.	.	.	.	.	.	.	.	)	)	)	)	.	)	)	)	)	)	)	)	.	)	)	.	)	)	.	D
ENSG00000207460_SNORD116-19	ENSG00000178467	P4HTM	14327	-19.3	.((.((.(((((((.((((.	.)))).))))))).)).)).	CTCTAmCCAGGGTGAGGGTGC	ATACCGTCATCCTCGTCGAA	AAACTCTATACCGTCATCCTCGTCGAA										.	.	.	.	.	.	.	.	)	)	)	)	.	)	)	)	)	)	)	)	.	)	)	.	)	)	.	D
ENSG00000207263_SNORD116-16	ENSG00000178467	P4HTM	14327	-19.3	.((.((.(((((((.((((.	.)))).))))))).)).)).	CTCTAmCCAGGGTGAGGGTGC	ATACCGTCATCCTCGTCGAA	AAACTCTATACCGTCATCCTCGTCGAA										.	.	.	.	.	.	.	.	)	)	)	)	.	)	)	)	)	)	)	)	.	)	)	.	)	)	.	D
ENSG00000206688_SNORD116-18	ENSG00000178467	P4HTM	14327	-19.3	.((.((.(((((((.((((.	.)))).))))))).)).)).	CTCTAmCCAGGGTGAGGGTGC	ATACCGTCATCCTCGTCGAA	AAACTCTATACCGTCATCCTCGTCGAA										.	.	.	.	.	.	.	.	)	)	)	)	.	)	)	)	)	)	)	)	.	)	)	.	)	)	.	D
ENSG00000206656_SNORD116-17	ENSG00000178467	P4HTM	14327	-19.3	.((.((.(((((((.((((.	.)))).))))))).)).)).	CTCTAmCCAGGGTGAGGGTGC	ATACCGTCATCCTCGTCGAA	AAACTCTATACCGTCATCCTCGTCGAA										.	.	.	.	.	.	.	.	)	)	)	)	.	)	)	)	)	)	)	)	.	)	)	.	)	)	.	D
ENSG00000278715_SNORD116-20	ENSG00000178467	P4HTM	14327	-17.5	.((.((.(((((((.((((.	.)))).))))))).)).)).	CTCTAmCCAGGGTGAGGGTGC	ATACTGTCATCCTCGTCGAA	AAACTCTATACTGTCATCCTCGTCGAA										.	.	.	.	.	.	.	.	)	)	)	)	.	)	)	)	)	)	)	)	.	)	)	.	)	)	.	D
ENSG00000277785_SNORD116-21	ENSG00000181722	ZBTB20	621262	-18.8	.((.(.((((((((((.	.)))))))))).).)).	ATCAAmGGAGGATGATGA	CCGTCATCCTCGTCGAA	AAACTCTATACCGTCATCCTCGTCGAA										.	.	.	.	.	.	.	.	.	.	.	)	)	)	)	)	)	)	)	)	)	.	)	.	)	)	.	D
ENSG00000275127_SNORD116-22	ENSG00000181722	ZBTB20	621262	-18.8	.((.(.((((((((((.	.)))))))))).).)).	ATCAAmGGAGGATGATGA	CCGTCATCCTCGTCGAA	AAACTCTATACCGTCATCCTCGTCGAA										.	.	.	.	.	.	.	.	.	.	.	)	)	)	)	)	)	)	)	)	)	.	)	.	)	)	.	D
ENSG00000207460_SNORD116-19	ENSG00000181722	ZBTB20	621262	-18.8	.((.(.((((((((((.	.)))))))))).).)).	ATCAAmGGAGGATGATGA	CCGTCATCCTCGTCGAA	AAACTCTATACCGTCATCCTCGTCGAA										.	.	.	.	.	.	.	.	.	.	.	)	)	)	)	)	)	)	)	)	)	.	)	.	)	)	.	D
ENSG00000207263_SNORD116-16	ENSG00000181722	ZBTB20	621262	-18.8	.((.(.((((((((((.	.)))))))))).).)).	ATCAAmGGAGGATGATGA	CCGTCATCCTCGTCGAA	AAACTCTATACCGTCATCCTCGTCGAA										.	.	.	.	.	.	.	.	.	.	.	)	)	)	)	)	)	)	)	)	)	.	)	.	)	)	.	D
ENSG00000206688_SNORD116-18	ENSG00000181722	ZBTB20	621262	-18.8	.((.(.((((((((((.	.)))))))))).).)).	ATCAAmGGAGGATGATGA	CCGTCATCCTCGTCGAA	AAACTCTATACCGTCATCCTCGTCGAA										.	.	.	.	.	.	.	.	.	.	.	)	)	)	)	)	)	)	)	)	)	.	)	.	)	)	.	D
ENSG00000206656_SNORD116-17	ENSG00000181722	ZBTB20	621262	-18.8	.((.(.((((((((((.	.)))))))))).).)).	ATCAAmGGAGGATGATGA	CCGTCATCCTCGTCGAA	AAACTCTATACCGTCATCCTCGTCGAA										.	.	.	.	.	.	.	.	.	.	.	)	)	)	)	)	)	)	)	)	)	.	)	.	)	)	.	D
ENSG00000207137_SNORD116-13	ENSG00000181722	ZBTB20	341587	-17.8	.(.(((((((((((((((.	.))))))))))))))).).	ATGAAmTTGAGGTGATGGTT	TACTATCATCTTAGTTGAA	GAACTCTGTACTATCATCTTAGTTGAA										.	.	.	.	.	.	.	.	.	)	)	)	)	)	)	)	)	)	)	)	)	)	)	)	.	)	.	D
ENSG00000275529_SNORD116-4	ENSG00000165186	PTCHD1	21394	-19.2	.(.((((((((((((.	.)))))))))))).).	CTGTGmCTGGGAGCGGG	GTCGTTCTCAGCGGAA	AAACTCATACCGTCGTTCTCAGCGGAA										.	.	.	.	.	.	.	.	.	.	.	.	)	)	)	)	)	)	)	)	)	)	)	)	.	)	.	D
ENSG00000252326_SNORD116-25	ENSG00000072133	RPS6KA6	69393	-21.1	.(.(((((((((((.	.))))))))))).).	GTGGCmAGAAGTGGCT	TGCCACTTCTGTGAG	CCAAATCTCTTCTGTGCCACTTCTGTGAG								.	.	.	.	.	.	.	.	.	.	.	.	.	.	.	)	)	)	)	)	)	)	)	)	)	)	.	)	.	D
ENSG00000251815_SNORD116-26	ENSG00000072133	RPS6KA6	69393	-21.1	.(.(((((((((((.	.))))))))))).).	GTGGCmAGAAGTGGCT	TGCCACTTCTGTGAG	CCAAATCATTTCTGTGCCACTTCTGTGAG								.	.	.	.	.	.	.	.	.	.	.	.	.	.	.	)	)	)	)	)	)	)	)	)	)	)	.	)	.	D
ENSG00000207245_SNORD116-29	ENSG00000134215	VAV3	8012	-19.4	.(.(((((((((((.	.))))))))))).).	GTGACmAGAAGTGTCA	AGACACTTCTGTGAG	TGAGTGACCAAGACACTTCTGTGAG																			.	.	.	.	)	)	)	)	)	)	)	)	)	)	)	.	)	.	D
ENSG00000252326_SNORD116-25	ENSG00000048052	HDAC9	776809	-20.5	.(.((((((((((.(((((.	.))))).)))))))))).).	ATGACmAGAGGTGGGGTAGGC	TTCTGTGCCACTTCTGTGAG	CCAAATCTCTTCTGTGCCACTTCTGTGAG								.	.	.	.	.	.	.	.	.	.	)	)	)	)	)	.	)	)	)	)	)	)	)	)	)	)	.	)	.	D
ENSG00000251815_SNORD116-26	ENSG00000048052	HDAC9	776809	-20.5	.(.((((((((((.(((((.	.))))).)))))))))).).	ATGACmAGAGGTGGGGTAGGC	TTCTGTGCCACTTCTGTGAG	CCAAATCATTTCTGTGCCACTTCTGTGAG								.	.	.	.	.	.	.	.	.	.	)	)	)	)	)	.	)	)	)	)	)	)	)	)	)	)	.	)	.	D
ENSG00000207442_SNORD116-6	ENSG00000048052	HDAC9	466919	-17.8	.(.((((((((((.((((.	.)))).)))))))))).).	GTGTGmATGGGAGTAATGGA	ACCGTCATTCTCATCGGAA	AAACTCATACCGTCATTCTCATCGGAA										.	.	.	.	.	.	.	.	.	)	)	)	)	.	)	)	)	)	)	)	)	)	)	)	.	)	.	D
ENSG00000207001_SNORD116-2	ENSG00000048052	HDAC9	466919	-17.8	.(.((((((((((.((((.	.)))).)))))))))).).	GTGTGmATGGGAGTAATGGA	ACCGTCATTCTCATCGGAA	AAACTCATACCGTCATTCTCATCGGAA										.	.	.	.	.	.	.	.	.	)	)	)	)	.	)	)	)	)	)	)	)	)	)	)	.	)	.	D
ENSG00000278123_SNORD116-28	ENSG00000164176	EDIL3	44584	-21.7	.(.((((((((((.(((.	.))).)))))))))).).	CTGGCmAGAGCTGCTCAGT	TCTGTGCAGTTCTGTGAA	GCAAACCACTTCTGTGCAGTTCTGTGAA									.	.	.	.	.	.	.	.	.	.	.	)	)	)	.	)	)	)	)	)	)	)	)	)	)	.	)	.	D
ENSG00000252326_SNORD116-25	ENSG00000251226	LINC02714	15227	-19.6	.(.((((((((((.((.	.)).)))))))))).).	ATGGCmAGGGGTGGGGCC	TGTGCCACTTCTGTGAG	CCAAATCTCTTCTGTGCCACTTCTGTGAG								.	.	.	.	.	.	.	.	.	.	.	.	.	)	)	.	)	)	)	)	)	)	)	)	)	)	.	)	.	D
ENSG00000251815_SNORD116-26	ENSG00000251226	LINC02714	15227	-19.6	.(.((((((((((.((.	.)).)))))))))).).	ATGGCmAGGGGTGGGGCC	TGTGCCACTTCTGTGAG	CCAAATCATTTCTGTGCCACTTCTGTGAG								.	.	.	.	.	.	.	.	.	.	.	.	.	)	)	.	)	)	)	)	)	)	)	)	)	)	.	)	.	D
ENSG00000278123_SNORD116-28	ENSG00000181722	ZBTB20	235858	-17.5	.(.((((((((((.(.	.).)))))))))).).	CTGGCmAGGACTGCTCT	TGTGCAGTTCTGTGAA	GCAAACCACTTCTGTGCAGTTCTGTGAA									.	.	.	.	.	.	.	.	.	.	.	.	.	)	.	)	)	)	)	)	)	)	)	)	)	.	)	.	D
ENSG00000251896_SNORD116-27	ENSG00000072133	RPS6KA6	118200	-18	.(.((((((((((.	.)))))))))).).	TTGACmAGAAGTGGG	ACCACTTCTGTGAG	CCAAAACACTTCTGTACCACTTCTGTGAG								.	.	.	.	.	.	.	.	.	.	.	.	.	.	.	.	)	)	)	)	)	)	)	)	)	)	.	)	.	D
ENSG00000251896_SNORD116-27	ENSG00000048052	HDAC9	776809	-17.8	.(.((((((((((.	.)))))))))).).	ATGACmAGAGGTGGG	ACCACTTCTGTGAG	CCAAAACACTTCTGTACCACTTCTGTGAG								.	.	.	.	.	.	.	.	.	.	.	.	.	.	.	.	)	)	)	)	)	)	)	)	)	)	.	)	.	D
ENSG00000252326_SNORD116-25	ENSG00000072133	RPS6KA6	118200	-17.7	.(.((((((((((.	.)))))))))).).	TTGACmAGAAGTGGG	GCCACTTCTGTGAG	CCAAATCTCTTCTGTGCCACTTCTGTGAG								.	.	.	.	.	.	.	.	.	.	.	.	.	.	.	.	)	)	)	)	)	)	)	)	)	)	.	)	.	D
ENSG00000251815_SNORD116-26	ENSG00000072133	RPS6KA6	118200	-17.7	.(.((((((((((.	.)))))))))).).	TTGACmAGAAGTGGG	GCCACTTCTGTGAG	CCAAATCATTTCTGTGCCACTTCTGTGAG								.	.	.	.	.	.	.	.	.	.	.	.	.	.	.	.	)	)	)	)	)	)	)	)	)	)	.	)	.	D
ENSG00000251896_SNORD116-27	ENSG00000072133	RPS6KA6	69393	-17.4	.(.((((((((((.	.)))))))))).).	GTGGCmAGAAGTGGC	ACCACTTCTGTGAG	CCAAAACACTTCTGTACCACTTCTGTGAG								.	.	.	.	.	.	.	.	.	.	.	.	.	.	.	.	)	)	)	)	)	)	)	)	)	)	.	)	.	D
ENSG00000251896_SNORD116-27	ENSG00000251226	LINC02714	15227	-17.1	.(.((((((((((.	.)))))))))).).	ATGGCmAGGGGTGGG	ACCACTTCTGTGAG	CCAAAACACTTCTGTACCACTTCTGTGAG								.	.	.	.	.	.	.	.	.	.	.	.	.	.	.	.	)	)	)	)	)	)	)	)	)	)	.	)	.	D
ENSG00000251896_SNORD116-27	ENSG00000181722	ZBTB20	816050	-17	.(.((((((((((.	.)))))))))).).	GTGGCmAGGGGTGGG	ACCACTTCTGTGAG	CCAAAACACTTCTGTACCACTTCTGTGAG								.	.	.	.	.	.	.	.	.	.	.	.	.	.	.	.	)	)	)	)	)	)	)	)	)	)	.	)	.	D
ENSG00000278123_SNORD116-28	ENSG00000048052	HDAC9	306748	-17.4	.(.((((((((((.	.)))))))))).).	CTGACmAGAGCTGCT	TGCAGTTCTGTGAA	GCAAACCACTTCTGTGCAGTTCTGTGAA									.	.	.	.	.	.	.	.	.	.	.	.	.	.	.	)	)	)	)	)	)	)	)	)	)	.	)	.	D
ENSG00000275529_SNORD116-4	ENSG00000181722	ZBTB20	667091	-17.2	.(.((((((((((.	.)))))))))).).	CTGTGmCTGAGAACT	CGTTCTCAGCGGAA	AAACTCATACCGTCGTTCTCAGCGGAA										.	.	.	.	.	.	.	.	.	.	.	.	.	.	)	)	)	)	)	)	)	)	)	)	.	)	.	D
ENSG00000251896_SNORD116-27	ENSG00000072133	RPS6KA6	57177	-19.5	.(.(((((((((.(((((.	.))))).))))))))).).	GTGACmGGAAGTGCTGCAGT	TCTGTACCACTTCTGTGAG	CCAAAACACTTCTGTACCACTTCTGTGAG								.	.	.	.	.	.	.	.	.	.	.	)	)	)	)	)	.	)	)	)	)	)	)	)	)	)	.	)	.	D
ENSG00000252326_SNORD116-25	ENSG00000134215	VAV3	8012	-17.4	.(.(((((((((.((((.	.)))).))))))))).).	GTGACmAGAAGTGTCATAA	CTGTGCCACTTCTGTGAG	CCAAATCTCTTCTGTGCCACTTCTGTGAG								.	.	.	.	.	.	.	.	.	.	.	.	)	)	)	)	.	)	)	)	)	)	)	)	)	)	.	)	.	D
ENSG00000251815_SNORD116-26	ENSG00000134215	VAV3	8012	-17.4	.(.(((((((((.((((.	.)))).))))))))).).	GTGACmAGAAGTGTCATAA	CTGTGCCACTTCTGTGAG	CCAAATCATTTCTGTGCCACTTCTGTGAG								.	.	.	.	.	.	.	.	.	.	.	.	)	)	)	)	.	)	)	)	)	)	)	)	)	)	.	)	.	D
ENSG00000207197_SNORD116-12	ENSG00000048052	HDAC9	313635	-20.2	.(.((((((((.(((((.	.))))).)))))))).).	CTGGAmTGAGGAAGGTGGA	ACCATCATCCTCATTGAA	AAACTCTATACCATCATCCTCATTGAA										.	.	.	.	.	.	.	.	.	.	)	)	)	)	)	.	)	)	)	)	)	)	)	)	.	)	.	D
ENSG00000252326_SNORD116-25	ENSG00000048052	HDAC9	864556	-17.5	.(.((((((.((((((.	.)))))).)))))).).	TTGACmAGAAATGGCATG	TGTGCCACTTCTGTGAG	CCAAATCTCTTCTGTGCCACTTCTGTGAG								.	.	.	.	.	.	.	.	.	.	.	.	.	)	)	)	)	)	)	.	)	)	)	)	)	)	.	)	.	D
ENSG00000251815_SNORD116-26	ENSG00000048052	HDAC9	864556	-17.5	.(.((((((.((((((.	.)))))).)))))).).	TTGACmAGAAATGGCATG	TGTGCCACTTCTGTGAG	CCAAATCATTTCTGTGCCACTTCTGTGAG								.	.	.	.	.	.	.	.	.	.	.	.	.	)	)	)	)	)	)	.	)	)	)	)	)	)	.	)	.	D
ENSG00000278123_SNORD116-28	ENSG00000166922	SCG5	34636	-19.4	.(.(((..(.((((((((((	)))))))))).)..))).).	ATGGCmACTGGTGCACAGAGG	CTTCTGTGCAGTTCTGTGAA	GCAAACCACTTCTGTGCAGTTCTGTGAA									.	.	.	.	.	.	.	.	)	)	)	)	)	)	)	)	)	)	.	)	.	.	)	)	)	.	)	.	D
ENSG00000252326_SNORD116-25	ENSG00000181722	ZBTB20	322855	-20	.(.((.(((((((((((.	.))))))))))).)).).	GTGGCmTGAAGTGGCATAT	CTGTGCCACTTCTGTGAG	CCAAATCTCTTCTGTGCCACTTCTGTGAG								.	.	.	.	.	.	.	.	.	.	.	.	)	)	)	)	)	)	)	)	)	)	)	.	)	)	.	)	.	D
ENSG00000251815_SNORD116-26	ENSG00000181722	ZBTB20	322855	-20	.(.((.(((((((((((.	.))))))))))).)).).	GTGGCmTGAAGTGGCATAT	CTGTGCCACTTCTGTGAG	CCAAATCATTTCTGTGCCACTTCTGTGAG								.	.	.	.	.	.	.	.	.	.	.	.	)	)	)	)	)	)	)	)	)	)	)	.	)	)	.	)	.	D
ENSG00000207279_SNORD116-24	ENSG00000048052	HDAC9	367993	-17.2	.(.((.((((((((((.	.)))))))))).)).).	ATGGAmGGAGGATGGCGT	CCGTCATCTTCGTTGAA	AAACTCTATACCGTCATCTTCGTTGAA										.	.	.	.	.	.	.	.	.	.	.	)	)	)	)	)	)	)	)	)	)	.	)	)	.	)	.	D
ENSG00000252326_SNORD116-25	ENSG00000164176	EDIL3	165992	-20.4	.(.((.(((.(((((((((.	.))))))))).))).)).).	GTGGCmTGAGCTGGCACAGAA	TTCTGTGCCACTTCTGTGAG	CCAAATCTCTTCTGTGCCACTTCTGTGAG								.	.	.	.	.	.	.	.	.	.	)	)	)	)	)	)	)	)	)	.	)	)	)	.	)	)	.	)	.	D
ENSG00000251815_SNORD116-26	ENSG00000164176	EDIL3	165992	-20.4	.(.((.(((.(((((((((.	.))))))))).))).)).).	GTGGCmTGAGCTGGCACAGAA	TTCTGTGCCACTTCTGTGAG	CCAAATCATTTCTGTGCCACTTCTGTGAG								.	.	.	.	.	.	.	.	.	.	)	)	)	)	)	)	)	)	)	.	)	)	)	.	)	)	.	)	.	D
ENSG00000251896_SNORD116-27	ENSG00000134215	VAV3	191212	-19.9	.(..(((((((((((.	.)))))))))))..).	TTTGCmAGGGGTGGTGA	GTACCACTTCTGTGAG	CCAAAACACTTCTGTACCACTTCTGTGAG								.	.	.	.	.	.	.	.	.	.	.	.	.	.	)	)	)	)	)	)	)	)	)	)	)	.	.	)	.	D
ENSG00000207279_SNORD116-24	ENSG00000164176	EDIL3	311076	-18.3	.(..(((((((((((.	.)))))))))))..).	CTTGAmTGGGGATGACA	CGTCATCTTCGTTGAA	AAACTCTATACCGTCATCTTCGTTGAA										.	.	.	.	.	.	.	.	.	.	.	.	)	)	)	)	)	)	)	)	)	)	)	.	.	)	.	D
ENSG00000207279_SNORD116-24	ENSG00000181722	ZBTB20	585353	-17.8	.(..(((((((((((.	.)))))))))))..).	ATTGAmTGAGGGTGGCT	CGTCATCTTCGTTGAA	AAACTCTATACCGTCATCTTCGTTGAA										.	.	.	.	.	.	.	.	.	.	.	.	)	)	)	)	)	)	)	)	)	)	)	.	.	)	.	D
ENSG00000207279_SNORD116-24	ENSG00000048052	HDAC9	899678	-17.7	.(..(((((((((((.	.)))))))))))..).	CTTGAmTGGGGATGGCA	CGTCATCTTCGTTGAA	AAACTCTATACCGTCATCTTCGTTGAA										.	.	.	.	.	.	.	.	.	.	.	.	)	)	)	)	)	)	)	)	)	)	)	.	.	)	.	D
ENSG00000207279_SNORD116-24	ENSG00000048052	HDAC9	833104	-17.7	.(..(((((((((((.	.)))))))))))..).	CTTGAmTGGGGATGGCA	CGTCATCTTCGTTGAA	AAACTCTATACCGTCATCTTCGTTGAA										.	.	.	.	.	.	.	.	.	.	.	.	)	)	)	)	)	)	)	)	)	)	)	.	.	)	.	D
ENSG00000207279_SNORD116-24	ENSG00000048052	HDAC9	84053	-17.7	.(..(((((((((((.	.)))))))))))..).	CTTGAmTGGGGATGGCA	CGTCATCTTCGTTGAA	AAACTCTATACCGTCATCTTCGTTGAA										.	.	.	.	.	.	.	.	.	.	.	.	)	)	)	)	)	)	)	)	)	)	)	.	.	)	.	D
ENSG00000207279_SNORD116-24	ENSG00000134215	VAV3	381317	-17.7	.(..(((((((((((.	.)))))))))))..).	CTTGAmTGGGGATGGCA	CGTCATCTTCGTTGAA	AAACTCTATACCGTCATCTTCGTTGAA										.	.	.	.	.	.	.	.	.	.	.	.	)	)	)	)	)	)	)	)	)	)	)	.	.	)	.	D
ENSG00000207279_SNORD116-24	ENSG00000134215	VAV3	331102	-17.7	.(..(((((((((((.	.)))))))))))..).	CTTGAmTGGGGATGGCA	CGTCATCTTCGTTGAA	AAACTCTATACCGTCATCTTCGTTGAA										.	.	.	.	.	.	.	.	.	.	.	.	)	)	)	)	)	)	)	)	)	)	)	.	.	)	.	D
[truncated: 1,671 more rows]
