# Supplementary material for: Roles of SNORD115 and SNORD116 ncRNA clusters during neuronal differentiation
Source: Nat Commun. 2024 Nov 30;15:10427. doi: 10.1038/s41467-024-54573-8 (PMC11608373; doi:10.1038/s41467-024-54573-8)
Supplement: Supplementary file 10 — Supplementary Dataset 8 [file 41467_2024_54573_MOESM10_ESM.xlsx]

## Sheet: Sheet1
GENE	CATEGORY:	REF
RGS4	Neurological and psychiatric disorders:	10.7150/thno.25189
RGS4	Obesity and body weight regulation	10.1038/s41380-018-0120-7
ZNF354C	Neurological and psychiatric disorders:	10.1371/journal.pone.0164418; 10.1093/hmg/ddx103
ZNF354C	Neurogenesis and synaptic activity	10.1016/j.bbrc.2004.10.158.
VAV3	Dystonia, hypotonia and motor defects	10.1091/mbc.e09-04-0292
VAV3	Neurogenesis and synaptic activity	10.3389/fncel.2021.817277
RPS6KA6	Intellectual impairment	10.1006/geno.1999.6004
RPS6KA6	Neurogenesis and synaptic activity	10.1006/geno.1999.6004
PTCHD1	Neurological and psychiatric disorders:	10.1038/nature17427
PTCHD1	Intellectual impairment	10.1038/nature17427
PTCHD1	Dystonia, hypotonia and motor defects	10.1038/mp.2017.39; 10.1038/nature17427
PTCHD1	Neurogenesis and synaptic activity	10.1038/mp.2017.39
KLHL14	Dystonia, hypotonia and motor defects	10.1074/jbc.M109.004838
KLHL14	Obesity and body weight regulation	10.1002/oby.22927
KLHL14	Neurogenesis and synaptic activity	10.1016/j.celrep.2021.109842
P4HTM	Neurological and psychiatric disorders:	10.1523/ENEURO.0253-20.2020
P4HTM	Intellectual impairment	10.1523/ENEURO.0253-20.2020
P4HTM	Dystonia, hypotonia and motor defects	10.2337/db22-1017; 2023
P4HTM	Obesity and body weight regulation	10.2337/db22-1017
ZBTB20	Neurological and psychiatric disorders:	PMID: 33956417 (book)
ZBTB20	Intellectual impairment	PMID: 33956417 (book)
ZBTB20	Glucose and insuline homeostasis	PMID: 33956417 (book)
ZBTB20	Dystonia, hypotonia and motor defects	PMID: 33956417 (book)
ZBTB20	Neurogenesis and synaptic activity	10.1186/s13041-016-0242-2
HDAC9	Neurological and psychiatric disorders:	10.1007/s00018-023-04945-y
HDAC9	Glucose and insuline homeostasis	10.4093/dmj.2019.0243
HDAC9	Obesity and body weight regulation	10.4093/dmj.2019.0243
HDAC9	Inflammation and immune response	10.1136/jitc-2020-000529
APLNR	Neurological and psychiatric disorders:	10.3390/genes13112172
APLNR	Glucose and insuline homeostasis	10.1530/JOE-13-0227
APLNR	Endocrine signalling	10.1530/JOE-13-0227
APLNR	Obesity and body weight regulation	10.1530/JOE-13-0227
APLNR	Neurogenesis and synaptic activity	10.3390/genes13112172
APLNR	Energy and lipid metabolism	10.3389/fendo.2023.1193150
PCDHB2	Neurogenesis and synaptic activity	10.1126/science.aai8801
PCDHGB7	Neurogenesis and synaptic activity	10.1126/science.aai8801
SLC39A4	Neurogenesis and synaptic activity	doi: 10.3390/ijms22094511
ADCYAP1	Glucose and insuline homeostasis	10.1016/0024-3205(92)90332-j, 10.1016/j.cellsig.2019.05.006
ADCYAP1	Endocrine signalling	10.1530/JME-13-0089
ADCYAP1	Obesity and body weight regulation	10.1254/jphs.fp0072173; 10.1210/endocr/bqab012
ADCYAP1	Neurogenesis and synaptic activity	10.1002/jnr.490350311.
ADCYAP1	Energy and lipid metabolism	10.1254/jphs.fp0072173; 10.1210/endocr/bqab012
SCG5	Glucose and insuline homeostasis	10.1016/s0092-8674(00)80579-6
SCG5	Endocrine signalling	10.1016/s0092-8674(00)80579-6
SCG5	Obesity and body weight regulation	10.1073/pnas.261715099
INSRR	Glucose and insuline homeostasis	10.1016/j.jphs.2019.07.002
INSRR	Inflammation and immune response	10.1007/s12032-023-02023-8
KHNYN	Inflammation and immune response	10.7554/eLife.46767
HMGCLL1	Energy and lipid metabolism	10.1074/jbc.M112.393231
EDIL3	Endocrine signalling	10.1210/en.2012-1617
EDIL3	Inflammation and immune response	10.1126/science.116521
