# Supplementary material for: Roles of SNORD115 and SNORD116 ncRNA clusters during neuronal differentiation
Source: Nat Commun. 2024 Nov 30;15:10427. doi: 10.1038/s41467-024-54573-8 (PMC11608373; doi:10.1038/s41467-024-54573-8)
Supplement: Supplementary file 11 — Supplementary Dataset 9 [file 41467_2024_54573_MOESM11_ESM.xlsx]

## Sheet: Sheet1
CRISPR guides
crSNO115-U2	TAGAGCCCGCCGGCTCAGCT
crSNO115-D1	GGCACTATTCTATTGAGTGG
crSNO116-U1	GGCAGACGGACACTGGCCGA
crSNO116-D3	GGGTCTCACTACATATGTGC
Repair templates:
ssODN_SNORD115-U2-D1	GGTGGCAGGGAGGGCCAAGGGTGCCCTGCGTCCGTGACGGGTCAGCGTTTCCAGCAAATGGGTCCATGGAGGGAGAGCCTAAGCTTAGGTGAGAGGCTGCCTTTGCTGACTGAAAAATTTCAAATAGATAATTGAACTAGTGAAGACTGAGCTCTATAATAATTAGATTTATTCATTCAGACAACATGA
ssODN_SNORD116-U1-D3	TGGTGGATGGCTTAGGACGGTAAGCATTCCTCTGCCCCACGTGCTGAATGAGAGTGGCTTTTGGATGTCCTATACCTTCACAAGCTTCGCACATATGTAGTGAGACCCCATGAGACATGATTGTGCCTACCTTTGAGCCATCCATAAGTTATCTGGGACATGACAGTCTTTTGAGTGAGAGCAGTTTA
PCR primers:
SNORD115_CR_DEL_125_F	GTTTCTGGGCCAGTCTCTTT
SNORD115_CR_WT_132_F	TGTGGAGGAAGAAAACCCTTT
SNORD115_CR_127_R	ACGATAACTGTAGCGCATTGA
SNORD116_CR_DEL_121_F	GCCTGTTTCTCAAGTGTGTATTT
SNORD116_CR_WT_130_F	TGACTGTGATGCCAGTCTCC
SNORD116_CR_136_R	CAAGGATCTCCCTTAACATGC
SNO116_F	CATTCCTTGGAAAGCTGAACA
SNO116_R	ACCTCAGTTCGACGAGGATG
SNO115_F	TGATGAGAACCTTATATTGTCCTGAAG
SNO115_F	GGGTCAATGATGAGAACCTTAT
EDIL3_F	GAAGAACCAACTTCAGCAGGTC
EDIL3_R	TAAATTCGCCTGGGCACTCA
GABRA5_F	ACGTTCTTCCACAACGGGAA
GABRA5_R	TGTGCTGGTGCTGATGTTCT
KRT40_F	GAGGAACTGACCCTGTGCAA
KRT40_R	CTTCTGTCTGAACAGCCAACC
SPINT2_F	GGATCCTGCCAGCTGTTTGT
SPINT2_R	CACGTCAAAGTACCAGCGTG
POU3F4_F	GACGCCAACCTCTGATGAGT
POU3F4_R	CTCCAACTGGAGGCTGTCTG
ZNF506_F	TTGTTGTCTCTAAACCAAACCTGAT
ZNF506_R	ATAACCTCTTTTGTGCACTGGA
Northern blot probes:
SNORD115_NB_probe	GGGCCTCAGCGTAATCCTATTGAGCATGAT
SNORD116_NB_probe (P1)	TTCACTCATTTTGTTCAGCTTTTCCAAGGAA
ITS1_6121	AGGGGTCTTTAAACCTCCGCGCCGGAACGCGCTAGGTAC
ITS2_7564	GCGCGACGGCGGACGACACCGCGGCGTC
5’ETS_LD1844	CGGAGGCCCAACCTCTCCGACGACAGGTCGCCAGAGGACAGCGTGTCAGC
P2-sno-lncRNA1_NB_probe	GACTCAAGGCAGCCTCTGTT
P2-sno-lncRNA4_NB_probe	AGGAGCTCACCTTTACGTGC
P3-SNORD116-3_intron_NB_probe-1	GGACACAGTGCCTTCCATCA
P3-SNORD116-3_intron_NB_probe-2	GGGAAGACCAGAAGTGACCG
P4-SNHG14_NB_probe-1 (exon)	GACCTTCGGCACCCATCCTGAG
P4-SNHG14_NB_probe-2 (exon)	GCAACTGCCCCGTCCTGGG
P4-SNHG14_NB_probe-3 (exon)	GCTTCCTGCCATCTCCAAGG
7SL_NB_probe	GCTCCGTTTCCGACCTGGGCC
hsU1_NB_probe-1	AGCACATCCGGAGTGCAATGGATAAGCC
hsU1_NB_probe-2	GGAAAACCACCTTCGTGATCATGGTATC
